# Supplementary material for: Microglia and macrophages alterations in the CNS during acute SIV infection: A single-cell analysis in rhesus macaques
Source: PLoS Pathog. 2024 Sep 16;20(9):e1012168. doi: 10.1371/journal.ppat.1012168 (PMC11426456; doi:10.1371/journal.ppat.1012168)
Supplement: S1 Table — (XLSX) [file ppat.1012168.s005.xlsx]

## Sheet: Tissue Viral Load
	DNA copies per 10^6 cell equivalent					RNA copies per 10^6 cell equivalent					RNA/DNA ratio
	93T	94T	95T	Average		93T	94T	95T	Average		93T	94T	95T	Average
White Matter	74.44	112.4	91.48	92.77		8809	40590	5069	18156		118.337	361.121	55.411	178.29
Hippocampus	96.01	227.2	206	176.4		9384	95170	15580	40044.7		97.7398	418.882	75.6311	197.418
Cerebellar Cortex	22.86	9.37	69.08	33.77		2867	2372	2190	2476.33		125.416	253.148	31.7024	136.755
Caudate	46.36	152.9	279.6	159.62		6841	48740	40890	32157		147.563	318.77	146.245	204.193
Superior Frontal Gyrus	203.6	640.5	198.9	347.67		1301	193700	9829	68276.7		6.38998	302.42	49.4168	119.409
			Average	162.05				Average	32222.1				Average	167.213
Cervical Lymph Node	3149	11190	431.1	4923.37		122800	1410000	2016000	1.18293e+06		38.9965	126.005	4676.41	1613.8
Spleen	4714	6285	7610	6203		271700	2074000	741100	1.02893e+06		57.6368	329.992	97.385	161.671

## Sheet: Infected myeloid cells clusters
Clusters	Number of Cells	Number of Infected Cells	Percentage of infection	Cell Type
0	27768	32	0.115241	Microglia
1	17043	22	0.129085	Microglia
3	7878	20	0.253872	Microglia
5	5731	4	0.0697958	Microglia
6	605	2	0.330579	Macrophage
7	3700	6	0.162162	Microglia
8	1123	1	0.0890472	Macrophage
11	803	5	0.622665	Microglia
13	273	3	1.0989	Microglia
14	169	1	0.591716	Microglia
All	65093	96	0.15	All myeloid
Clusters	Number of Cells	Number of Infected Cells	Percentage of infection	Cell Type
2	688	10	1.45	Lymphocyte
4	1606	33	2.05	Lymphocyte
9	1910	10	0.52	Lymphocyte
10	1083	23	2.12	Lymphocyte
All	5287	76	1.44	All lymphoid
