# Supplementary material for: Microglia and macrophages alterations in the CNS during acute SIV infection: A single-cell analysis in rhesus macaques
Source: PLoS Pathog. 2024 Sep 16;20(9):e1012168. doi: 10.1371/journal.ppat.1012168 (PMC11426456; doi:10.1371/journal.ppat.1012168)
Supplement: S2 Table — (XLSX) [file ppat.1012168.s006.xlsx]

## Sheet: Cluster 0
p_val	avg_log2FC	pct.1	pct.2	p_val_adj	cluster	gene
0	1.2664	0.881	0.571	0	0	CDH13
0	1.15785	0.978	0.709	0	0	KCNQ3
0	1.07955	0.999	0.757	0	0	ST6GALNAC3
0	1.05462	0.99	0.706	0	0	NAV3
0	1.0487	0.999	0.888	0	0	SRGAP2
0	1.03025	1	0.79	0	0	PLXDC2
0	1.02102	0.47	0.315	0	0	PLD5
0	1.01443	0.974	0.673	0	0	NCKAP5
0	1.00247	0.988	0.7	0	0	ARHGAP22
0	0.996447	0.7	0.471	0	0	HSPA1A
0	0.988546	0.997	0.886	0	0	ZSWIM6
0	0.987484	0.995	0.764	0	0	CC2D2B
0	0.984224	0.998	0.785	0	0	SLC8A1
0	0.978738	0.999	0.902	0	0	MEF2A
0	0.978684	0.681	0.426	0	0	SDK1
0	0.971367	0.998	0.872	0	0	FCHSD2
0	0.956333	0.995	0.837	0	0	SNX29
0	0.953848	0.996	0.907	0	0	VAV3
0	0.952382	0.965	0.694	0	0	MERTK
0	0.940058	0.873	0.548	0	0	LOC106999008
0	0.936789	0.999	0.75	0	0	FRMD4A
0	0.935573	0.966	0.69	0	0	DNM3
0	0.925633	0.999	0.903	0	0	QKI
0	0.916857	0.929	0.689	0	0	HDAC9
0	0.914405	0.978	0.742	0	0	AUTS2
0	0.913664	0.999	0.822	0	0	DOCK4
0	0.899303	0.957	0.695	0	0	ABCC4
0	0.897789	0.999	0.962	0	0	ELMO1
0	0.893631	0.825	0.587	0	0	RTTN
0	0.874976	0.908	0.669	0	0	ARHGAP24
0	0.872493	0.795	0.516	0	0	SYNDIG1
0	0.863919	0.512	0.274	0	0	LOC114671761
0	0.863232	0.999	0.925	0	0	SLC9A9
0	0.841812	1	0.808	0	0	MEF2C
0	0.838162	0.96	0.694	0	0	LDLRAD4
0	0.830335	0.934	0.645	0	0	PLD1
0	0.827947	0.983	0.692	0	0	PALD1
0	0.822568	0.915	0.625	0	0	BNC2
0	0.820107	0.925	0.649	0	0	ARHGAP21
0	0.81417	0.976	0.853	0	0	SSBP2
0	0.811582	0.982	0.719	0	0	ASTN2
0	0.810124	0.988	0.75	0	0	EPB41L2
0	0.804637	0.947	0.654	0	0	SH3RF3
0	0.800986	0.95	0.642	0	0	FAM149A
0	0.797426	0.999	0.904	0	0	SORL1
0	0.789023	0.821	0.507	0	0	TANC1
0	0.771821	0.951	0.717	0	0	FGD4
0	0.770405	0.78	0.504	0	0	SCMH1
0	0.770225	0.999	0.967	0	0	INPP5D
0	0.766977	0.443	0.233	0	0	NAV2
0	0.764622	0.971	0.849	0	0	MAN1A1
0	0.760723	0.959	0.682	0	0	TLN2
0	0.758105	0.723	0.481	0	0	KCNK13
0	0.755857	0.727	0.423	0	0	RASGEF1C
0	0.750938	0.997	0.817	0	0	GAB2
0	0.750504	0.876	0.581	0	0	DEPTOR
0	0.748916	0.761	0.434	0	0	FMN1
0	0.748699	0.961	0.774	0	0	MTSS1
0	0.746577	0.858	0.589	0	0	CACNB4
0	0.745925	0.97	0.821	0	0	PELI1
0	0.740829	0.776	0.477	0	0	PTPRM
0	0.740641	0.615	0.355	0	0	ESRRG
0	0.740488	0.845	0.554	0	0	SPRED1
0	0.73297	0.86	0.58	0	0	SLC2A13
0	0.72324	0.936	0.742	0	0	FRMD4B
0	0.718803	0.983	0.864	0	0	ABR
0	0.715611	0.992	0.777	0	0	TMCC3
0	0.710266	0.913	0.637	0	0	CHD7
0	0.709173	0.901	0.629	0	0	ATP8B4
0	0.704306	0.87	0.572	0	0	LHFPL2
0	0.703494	0.715	0.575	0	0	HSPH1
0	0.701817	0.901	0.63	0	0	SLC1A3
0	0.701369	0.841	0.552	0	0	MTUS1
0	0.697213	0.899	0.604	0	0	ITGB5
0	0.693378	0.973	0.751	0	0	SIPA1L2
0	0.68768	0.769	0.584	0	0	PHLPP1
0	0.686925	0.94	0.731	0	0	LRMDA
0	0.68479	0.847	0.575	0	0	TBC1D4
0	0.67459	0.975	0.852	0	0	DIP2B
0	0.673097	0.861	0.629	0	0	SLC49A4
0	0.672543	0.768	0.552	0	0	TRIM24
0	0.672351	0.509	0.265	0	0	CALCR
0	0.670063	0.924	0.659	0	0	ZFHX3
0	0.667106	0.961	0.712	0	0	GUCY1A1
0	0.658685	0.992	0.959	0	0	PICALM
0	0.657524	0.937	0.649	0	0	CTTNBP2
0	0.657336	0.807	0.612	0	0	HIST1H2AC
0	0.654144	0.972	0.878	0	0	ITPR2
0	0.652913	0.926	0.719	0	0	OXR1
0	0.647134	0.953	0.854	0	0	PDE3B
0	0.644257	0.956	0.791	0	0	LRCH1
0	0.641985	0.546	0.341	0	0	EDA
0	0.640487	0.82	0.595	0	0	TNFRSF21
0	0.640136	0.778	0.488	0	0	MVB12B
0	0.639186	0.851	0.56	0	0	PLA2R1
0	0.63781	0.99	0.95	0	0	SSH2
0	0.634737	0.646	0.525	0	0	PDE4D
0	0.632705	0.909	0.629	0	0	FMNL3
0	0.631546	0.946	0.686	0	0	LRP11
0	0.627604	0.731	0.482	0	0	ETV5
0	0.624604	0.703	0.467	0	0	TTC28
0	0.622284	0.92	0.637	0	0	FGFR1
0	0.619339	0.724	0.446	0	0	LOC718454
0	0.61857	0.745	0.471	0	0	ASTN1
0	0.615407	0.92	0.683	0	0	WDFY3
0	0.613568	0.924	0.693	0	0	SESN3
0	0.610914	0.989	0.909	0	0	DOCK10
0	0.609141	0.998	0.967	0	0	MED13L
0	0.608657	0.975	0.888	0	0	MAP4K4
0	0.608173	0.852	0.56	0	0	PLEKHH2
0	0.607678	0.918	0.734	0	0	ATP2C1
0	0.60713	0.509	0.226	0	0	MAP2
0	0.604915	0.655	0.435	0	0	TBC1D9
0	0.604897	0.74	0.467	0	0	PGM5
0	0.604314	0.768	0.541	0	0	KCNQ1
0	0.596054	0.799	0.527	0	0	BLNK
0	0.594639	0.567	0.459	0	0	ZSWIM4
0	0.592325	0.979	0.861	0	0	SMAP2
0	0.590569	0.737	0.546	0	0	APPL2
0	0.589675	0.789	0.524	0	0	MCF2L
0	0.585584	0.873	0.666	0	0	MAML3
0	0.584952	0.632	0.378	0	0	SOBP
0	0.583123	0.867	0.611	0	0	GNG7
0	0.580844	0.981	0.909	0	0	DIAPH2
0	0.580249	0.796	0.591	0	0	FAM13A
0	0.57861	0.788	0.563	0	0	NFIA
0	0.571362	0.867	0.698	0	0	IPCEF1
0	0.571337	0.898	0.67	0	0	APP
0	0.569239	0.95	0.816	0	0	EIF4G3
0	0.566877	0.782	0.54	0	0	SPECC1
0	0.564835	0.843	0.597	0	0	CYFIP1
0	0.560385	0.952	0.712	0	0	AP1B1
0	0.559549	0.824	0.58	0	0	CHKA
0	0.556279	0.877	0.636	0	0	CLCN5
0	0.556121	0.848	0.651	0	0	CPEB3
0	0.552822	0.776	0.574	0	0	BAZ2B
0	0.552488	0.965	0.842	0	0	CAMK1D
0	0.551423	0.648	0.389	0	0	FNBP1L
0	0.551308	0.905	0.714	0	0	UBE2E2
0	0.55044	0.865	0.64	0	0	RBM47
0	0.5493	0.875	0.655	0	0	SSH1
0	0.548192	0.813	0.597	0	0	TBXAS1
0	0.547412	0.347	0.147	0	0	KCNIP1
0	0.545198	0.935	0.749	0	0	NRIP1
0	0.543942	0.727	0.465	0	0	AZIN2
0	0.543006	0.771	0.544	0	0	USP6NL
0	0.54254	0.905	0.786	0	0	SLC4A7
0	0.541111	0.993	0.963	0	0	JMJD1C
0	0.537726	0.376	0.174	0	0	THSD4
0	0.535246	0.825	0.56	0	0	SLC15A2
0	0.532456	0.911	0.638	0	0	ADAM28
0	0.530755	0.871	0.685	0	0	SFMBT2
0	0.530735	0.783	0.542	0	0	TBC1D12
0	0.530621	0.705	0.462	0	0	RECK
0	0.530408	0.823	0.629	0	0	ANKS1A
0	0.529392	0.877	0.679	0	0	LPIN2
0	0.528915	0.694	0.463	0	0	LRRK1
0	0.527604	0.898	0.729	0	0	BMP2K
0	0.526794	0.809	0.638	0	0	PLCG2
0	0.523762	0.997	0.973	0	0	FOXN3
0	0.523033	0.596	0.426	0	0	LOC106993838
0	0.517269	0.636	0.429	0	0	CALCRL
0	0.516291	0.592	0.424	0	0	PI4K2A
0	0.515417	0.651	0.438	0	0	GNB4
0	0.515031	0.631	0.41	0	0	LOC106999905
0	0.514918	0.76	0.552	0	0	LPCAT2
0	0.514654	1	0.995	0	0	LOC707383
0	0.514092	0.836	0.654	0	0	PACSIN2
0	0.514073	0.91	0.643	0	0	SLCO2B1
0	0.512476	0.552	0.33	0	0	BCAR3
0	0.512377	0.896	0.707	0	0	RUNX2
0	0.510954	0.96	0.895	0	0	TCF12
0	0.508761	0.703	0.488	0	0	SETBP1
0	0.507725	0.804	0.619	0	0	GAB3
0	0.506122	0.637	0.446	0	0	SLC24A3
0	0.501194	0.367	0.208	0	0	BEND5
0	0.500861	0.705	0.498	0	0	PHC2
0	0.500701	0.787	0.606	0	0	ARHGAP12
0	0.497527	0.83	0.622	0	0	ARRB1
0	0.494625	0.664	0.479	0	0	JDP2
0	0.493966	0.57	0.325	0	0	LOC106999016
0	0.493087	0.85	0.653	0	0	TNRC18
0	0.493052	0.386	0.24	0	0	ZNF804A
0	0.487766	0.45	0.245	0	0	PLXNA2
0	0.487265	0.683	0.48	0	0	ITGAV
0	0.487164	0.865	0.618	0	0	SOCS6
0	0.486749	0.784	0.546	0	0	MED12L
0	0.486461	0.996	0.739	0	0	P2RY12
0	0.485923	0.966	0.867	0	0	SKAP2
0	0.484553	0.487	0.306	0	0	SLC7A8
0	0.484542	0.965	0.703	0	0	P2RY13
0	0.484284	0.811	0.629	0	0	PTPN12
0	0.483885	0.777	0.644	0	0	RANBP9
0	0.48264	0.787	0.555	0	0	OSBPL1A
0	0.48191	0.54	0.351	0	0	HK2
0	0.480282	0.997	0.749	0	0	LOC716834
0	0.479121	0.456	0.287	0	0	VWF
0	0.478879	0.907	0.646	0	0	IL13RA1
0	0.47746	0.828	0.661	0	0	USP24
0	0.477423	0.704	0.528	0	0	TRAK1
0	0.476421	0.842	0.615	0	0	ITGAM
0	0.473103	0.819	0.701	0	0	PSMA1
0	0.470198	0.865	0.684	0	0	SBF2
0	0.47019	0.777	0.533	0	0	MRC1
0	0.469714	0.856	0.6	0	0	RUBCNL
0	0.468833	0.792	0.679	0	0	COMMD10
0	0.467109	0.595	0.378	0	0	PPARD
0	0.465867	0.842	0.677	0	0	NF1
0	0.46492	0.72	0.52	0	0	TRIO
0	0.464735	0.623	0.386	0	0	ARHGAP29
0	0.463377	0.595	0.345	0	0	MAP4K3
0	0.462618	0.749	0.577	0	0	ZNF710
0	0.461149	0.927	0.74	0	0	MNDA
0	0.458551	0.798	0.612	0	0	SDCCAG8
0	0.458175	0.76	0.573	0	0	ERC1
0	0.455481	0.556	0.349	0	0	LOC106998259
0	0.453201	0.947	0.733	0	0	IL18
0	0.451445	0.56	0.313	0	0	CAMSAP2
0	0.451222	0.922	0.748	0	0	RNF130
0	0.448837	0.802	0.633	0	0	WDFY2
0	0.44755	0.576	0.333	0	0	EPN2
0	0.446439	0.56	0.353	0	0	LOC709175
0	0.445003	0.472	0.266	0	0	DISC1
0	0.444159	0.844	0.705	0	0	CEP170
0	0.443462	0.76	0.537	0	0	CTNND1
0	0.443026	0.871	0.748	0	0	AFF1
0	0.442834	0.943	0.854	0	0	PIK3R1
0	0.442825	0.923	0.86	0	0	EPS15
0	0.441822	0.853	0.655	0	0	AOAH
0	0.441448	0.902	0.796	0	0	RAB1A
0	0.440981	0.648	0.469	0	0	GALNT10
0	0.440903	0.671	0.456	0	0	WDFY4
0	0.439028	0.479	0.297	0	0	RASAL2
0	0.436851	0.803	0.608	0	0	MARCH1
0	0.43522	0.746	0.551	0	0	TBC1D14
0	0.434839	0.693	0.459	0	0	TRAF3IP1
0	0.434542	0.972	0.836	0	0	APLP2
0	0.434344	0.82	0.608	0	0	NFIC
0	0.432945	0.638	0.412	0	0	LRRK2
0	0.432567	0.568	0.328	0	0	TMEM144
0	0.431511	0.915	0.749	0	0	TGFBR1
0	0.431111	0.988	0.723	0	0	HTRA1
0	0.428519	0.61	0.438	0	0	CYSLTR1
0	0.428276	0.896	0.798	0	0	UVRAG
0	0.427998	0.823	0.64	0	0	STX7
0	0.426542	0.682	0.454	0	0	TNS3
0	0.424918	0.81	0.624	0	0	IKBKB
0	0.424683	0.831	0.615	0	0	SORT1
0	0.424455	0.856	0.718	0	0	NUDT3
0	0.422764	0.964	0.877	0	0	VPS13C
0	0.422209	0.893	0.749	0	0	NCKAP1L
0	0.420966	0.301	0.18	0	0	NRP1
0	0.419872	0.552	0.36	0	0	MTHFD1L
0	0.418703	0.913	0.834	0	0	CD46
0	0.417696	0.726	0.524	0	0	KLHL5
0	0.415962	0.815	0.665	0	0	DTNBP1
0	0.415899	0.424	0.224	0	0	ITGA9
0	0.41448	0.603	0.433	0	0	SMURF1
0	0.413894	0.856	0.737	0	0	MAML2
0	0.413652	0.434	0.236	0	0	ENPEP
0	0.413562	0.422	0.227	0	0	HPGDS
0	0.413199	0.262	0.099	0	0	SNTG2
0	0.413135	0.629	0.454	0	0	CDC14B
0	0.412392	0.452	0.238	0	0	LOC114670015
0	0.411178	0.93	0.852	0	0	ARL15
0	0.410599	0.914	0.81	0	0	GPCPD1
0	0.410447	0.568	0.423	0	0	FAM117B
0	0.410147	0.722	0.537	0	0	SNX18
0	0.409045	0.715	0.541	0	0	FCHO2
0	0.408799	0.654	0.426	0	0	TIAM1
0	0.408639	0.845	0.659	0	0	CD4
0	0.408313	0.95	0.87	0	0	RERE
0	0.406681	0.963	0.756	0	0	SELPLG
0	0.405913	0.598	0.355	0	0	SOGA1
0	0.405487	0.802	0.667	0	0	SUSD6
0	0.405131	0.433	0.238	0	0	FRMD3
0	0.405094	0.697	0.581	0	0	FAM126A
0	0.404087	0.514	0.295	0	0	RASGRP3
0	0.403289	0.665	0.504	0	0	HIVEP3
0	0.403277	0.831	0.582	0	0	PMEPA1
0	0.403214	0.992	0.951	0	0	CAPZB
0	0.399478	0.722	0.616	0	0	PITPNA
0	0.399118	0.509	0.327	0	0	TMEM117
0	0.395772	0.689	0.523	0	0	BMPR2
0	0.395191	0.57	0.346	0	0	RAPH1
0	0.394293	0.687	0.516	0	0	KDM7A
0	0.393191	0.504	0.332	0	0	MARCH3
0	0.392412	0.658	0.546	0	0	TSC22D2
0	0.392036	0.703	0.526	0	0	MINK1
0	0.391986	0.533	0.414	0	0	WDPCP
0	0.391617	0.934	0.73	0	0	MAF
0	0.391284	0.845	0.726	0	0	PLCL2
0	0.390334	0.97	0.926	0	0	DOCK8
0	0.387247	0.808	0.68	0	0	TAB2
0	0.387082	0.578	0.459	0	0	DENND3
0	0.386904	0.486	0.282	0	0	CMKLR1
0	0.386762	0.81	0.69	0	0	TBC1D22A
0	0.386295	0.538	0.322	0	0	CTTNBP2NL
0	0.385869	0.87	0.774	0	0	RAPGEF6
0	0.385532	0.782	0.598	0	0	IL6ST
0	0.385145	0.622	0.439	0	0	RGL1
0	0.384112	0.959	0.69	0	0	LTC4S
0	0.383797	0.609	0.385	0	0	BCO2
0	0.38208	0.775	0.538	0	0	PLA2G4A
0	0.381727	0.733	0.555	0	0	HPS3
0	0.381085	0.397	0.186	0	0	CPNE5
0	0.375394	0.706	0.556	0	0	ROCK2
0	0.374839	0.452	0.255	0	0	BRINP2
0	0.372588	0.367	0.187	0	0	LOC106993226
0	0.372465	0.831	0.731	0	0	FBXO11
0	0.372379	0.474	0.329	0	0	CRIM1
0	0.371624	0.378	0.21	0	0	AMOTL1
0	0.370989	0.982	0.8	0	0	IFNGR1
0	0.37081	0.568	0.332	0	0	SPNS2
0	0.370371	0.958	0.907	0	0	USP15
0	0.370169	0.997	0.939	0	0	LOC106993196
0	0.368458	0.364	0.241	0	0	CACNA1A
0	0.367643	0.629	0.43	0	0	ADAP2
0	0.367296	0.63	0.511	0	0	HDAC8
0	0.367091	0.383	0.181	0	0	EML1
0	0.366968	0.566	0.389	0	0	HS3ST1
0	0.36667	0.647	0.423	0	0	PLCB2
0	0.366293	0.586	0.415	0	0	WWC2
0	0.365335	0.529	0.348	0	0	JAM3
0	0.365121	0.898	0.695	0	0	PRCP
0	0.3642	0.648	0.501	0	0	EYA3
0	0.36352	0.431	0.244	0	0	ST5
0	0.362703	0.855	0.724	0	0	CHD9
0	0.362486	0.744	0.543	0	0	RIN2
0	0.361327	0.684	0.476	0	0	AXL
0	0.361234	0.611	0.454	0	0	KIF16B
0	0.36038	0.652	0.462	0	0	OLR1
0	0.35998	0.719	0.568	0	0	PEAK1
0	0.359436	0.871	0.759	0	0	GNAQ
0	0.359179	0.706	0.524	0	0	MANBA
0	0.359004	0.901	0.821	0	0	MACF1
0	0.358667	0.428	0.272	0	0	MSR1
0	0.358577	0.518	0.348	0	0	TET3
0	0.35826	0.806	0.618	0	0	SYK
0	0.35814	0.793	0.675	0	0	TMCC1
0	0.35802	0.363	0.187	0	0	SEMA6A
0	0.357706	0.815	0.705	0	0	FOS
0	0.356696	0.807	0.669	0	0	DNM2
0	0.356615	0.988	0.721	0	0	C3
0	0.355984	0.718	0.623	0	0	PPP3R1
0	0.355981	0.464	0.274	0	0	ZNF532
0	0.355493	0.934	0.833	0	0	RTN4
0	0.354308	0.392	0.213	0	0	SFXN5
0	0.353053	0.673	0.506	0	0	FMNL2
0	0.352856	0.523	0.341	0	0	NRP2
0	0.352792	0.54	0.382	0	0	EPS8
0	0.352169	0.679	0.48	0	0	STOM
0	0.35148	0.571	0.429	0	0	VPS54
0	0.349905	0.537	0.337	0	0	TPCN1
0	0.349132	0.733	0.532	0	0	TCF4
0	0.347795	0.721	0.566	0	0	MAN1C1
0	0.347261	0.776	0.53	0	0	DAB2
0	0.347237	0.795	0.6	0	0	RAB31
0	0.347195	0.846	0.813	0	0	TGFBR2
0	0.347067	0.452	0.282	0	0	LOC114676845
0	0.346715	0.686	0.55	0	0	ACER3
0	0.346401	0.512	0.398	0	0	RNF19B
0	0.34603	0.558	0.345	0	0	MRC2
0	0.345775	0.741	0.555	0	0	MKNK1
0	0.344311	0.702	0.577	0	0	ST6GAL1
0	0.342473	0.611	0.459	0	0	CD2AP
0	0.342287	0.781	0.582	0	0	LRP1
0	0.342222	0.811	0.725	0	0	AP3B1
0	0.339591	0.387	0.229	0	0	ZHX3
0	0.338589	0.656	0.498	0	0	TEX14
0	0.338501	0.316	0.212	0	0	RNLS
0	0.336851	0.938	0.882	0	0	CHST11
0	0.336604	0.355	0.247	0	0	CEP128
0	0.336396	0.666	0.484	0	0	EPB41L3
0	0.33562	0.499	0.334	0	0	SOCS5
0	0.33476	0.799	0.575	0	0	RASL10A
0	0.334412	0.754	0.579	0	0	PFKFB3
0	0.332872	0.829	0.706	0	0	GTF2I
0	0.332392	0.708	0.575	0	0	LRMP
0	0.33235	0.49	0.314	0	0	NLRP1
0	0.331354	0.511	0.361	0	0	IRAK2
0	0.330788	0.971	0.875	0	0	ZFP36L2
0	0.330665	0.5	0.398	0	0	NMD3
0	0.330506	0.465	0.288	0	0	C10H20orf194
0	0.33047	0.653	0.532	0	0	SLC38A9
0	0.330167	0.82	0.614	0	0	PTAFR
0	0.32919	0.731	0.623	0	0	ADK
0	0.328604	0.48	0.363	0	0	DST
0	0.327852	0.98	0.804	0	0	RGS1
0	0.327512	0.899	0.851	0	0	GNA13
0	0.327331	0.585	0.48	0	0	P4HA1
0	0.327283	0.819	0.675	0	0	CASK
0	0.326628	0.384	0.227	0	0	KBTBD12
0	0.326371	0.981	0.729	0	0	RGS10
0	0.326171	0.47	0.288	0	0	TJP1
0	0.326129	0.623	0.502	0	0	POU2F1
0	0.32611	0.916	0.684	0	0	TLR4
0	0.325031	0.995	0.895	0	0	ZFP36L1
0	0.325027	0.408	0.221	0	0	RGS12
0	0.324908	0.904	0.716	0	0	CTSH
0	0.32488	0.349	0.208	0	0	HMGA2
0	0.324756	0.562	0.355	0	0	LOC106992911
0	0.324479	0.773	0.577	0	0	ATP6V0A1
0	0.324179	0.424	0.269	0	0	LOC114676844
0	0.324076	0.872	0.785	0	0	SENP6
0	0.323787	0.503	0.338	0	0	STK3
0	0.323652	0.412	0.282	0	0	PRKN
0	0.323494	0.543	0.341	0	0	SCARB1
0	0.323466	0.697	0.586	0	0	B4GALT1
0	0.321883	0.873	0.797	0	0	KDM2A
0	0.321722	0.95	0.888	0	0	ARGLU1
0	0.320392	0.967	0.927	0	0	ACAP2
0	0.320216	0.965	0.816	0	0	CX3CR1
0	0.319675	0.43	0.238	0	0	CUX2
0	0.318831	0.849	0.76	0	0	TMEM131
0	0.318805	0.466	0.274	0	0	CD72
0	0.318787	0.642	0.511	0	0	NUMA1
0	0.318742	0.994	0.788	0	0	CSF1R
0	0.318083	0.491	0.338	0	0	FARP2
0	0.317503	0.612	0.394	0	0	SPNS3
0	0.317046	0.724	0.581	0	0	BMPR1A
0	0.316916	0.447	0.293	0	0	SAMD4A
0	0.316778	0.482	0.306	0	0	PITPNM2
0	0.315237	0.483	0.285	0	0	CDC42BPB
0	0.314755	0.456	0.296	0	0	PCOLCE2
0	0.314564	0.844	0.733	0	0	NKTR
0	0.314449	0.947	0.884	0	0	FKBP5
0	0.314347	0.31	0.187	0	0	KCTD16
0	0.313678	0.722	0.6	0	0	ATF6
0	0.313339	0.416	0.251	0	0	PRTFDC1
0	0.312168	0.883	0.832	0	0	CAB39
0	0.312145	0.55	0.345	0	0	SIRPB2
0	0.311977	0.994	0.747	0	0	MARCKS
0	0.310679	0.308	0.177	0	0	MLF1
0	0.310619	0.741	0.55	0	0	IL6R
0	0.310459	0.955	0.758	0	0	BIN1
0	0.310403	0.624	0.5	0	0	DOP1A
0	0.310397	0.656	0.57	0	0	WWOX
0	0.310185	0.774	0.703	0	0	TUT7
0	0.310086	0.468	0.317	0	0	ARHGAP6
0	0.310081	0.803	0.727	0	0	FOSB
0	0.309614	0.71	0.509	0	0	LOC114669903
0	0.309411	0.509	0.337	0	0	STRBP
0	0.309379	0.52	0.361	0	0	SKI
0	0.308417	0.713	0.538	0	0	IDH1
0	0.306756	0.986	0.788	0	0	MS4A7
0	0.30654	0.268	0.118	0	0	COBL
0	0.304739	0.876	0.638	0	0	SLC2A5
0	0.30455	0.51	0.36	0	0	PER3
0	0.304512	0.659	0.476	0	0	PXDC1
0	0.304113	0.383	0.276	0	0	RTN1
0	0.303849	0.522	0.332	0	0	LOC106995137
0	0.303786	0.397	0.256	0	0	CASS4
0	0.303487	0.266	0.116	0	0	LOC114669856
0	0.303363	0.58	0.379	0	0	STAB1
0	0.302924	0.663	0.518	0	0	DIP2A
0	0.302358	0.359	0.192	0	0	ADARB1
0	0.301988	0.679	0.486	0	0	CCR1
0	0.301058	0.479	0.31	0	0	ARHGEF12
0	0.300989	0.78	0.658	0	0	NUMB
0	0.300922	0.436	0.278	0	0	MAP3K20
0	0.300307	0.433	0.253	0	0	ARHGEF40
0	0.29919	0.717	0.532	0	0	HAVCR2
0	0.298862	0.625	0.494	0	0	ARHGAP35
0	0.298365	0.954	0.847	0	0	JUN
0	0.298103	0.781	0.685	0	0	MAP3K5
0	0.297329	0.523	0.346	0	0	HSPBAP1
0	0.297328	0.752	0.584	0	0	LPAR6
0	0.297321	0.923	0.867	0	0	ASH1L
0	0.296317	0.32	0.178	0	0	OPHN1
0	0.296114	0.667	0.542	0	0	ZMYM4
0	0.295538	0.631	0.488	0	0	GALNT2
0	0.292893	0.712	0.518	0	0	NEK6
0	0.292806	0.662	0.453	0	0	TAL1
0	0.292768	0.507	0.328	0	0	MICU3
0	0.292701	0.767	0.649	0	0	CUX1
0	0.291575	0.686	0.597	0	0	KIF13B
0	0.29132	0.385	0.218	0	0	FRRS1L
0	0.290024	0.975	0.822	0	0	YWHAH
0	0.289813	0.663	0.535	0	0	MAP2K1
0	0.289383	0.598	0.465	0	0	B3GLCT
0	0.288502	0.911	0.743	0	0	OTULINL
0	0.287981	0.466	0.3	0	0	TLR7
0	0.287824	0.947	0.892	0	0	PREX1
0	0.287547	0.564	0.4	0	0	EPS15L1
0	0.287496	0.529	0.423	0	0	EFL1
0	0.286249	0.902	0.765	0	0	OSBPL11
0	0.286068	0.705	0.589	0	0	ZMYND11
0	0.285529	0.306	0.165	0	0	LOC106999262
0	0.285419	0.298	0.188	0	0	GABRA3
0	0.284625	0.45	0.282	0	0	LOXHD1
0	0.284317	0.837	0.772	0	0	FLI1
0	0.283511	0.484	0.313	0	0	SPIN1
0	0.283436	0.583	0.48	0	0	FER
0	0.282922	0.253	0.166	0	0	POLG2
0	0.282822	0.342	0.22	0	0	PELI2
0	0.281499	0.576	0.422	0	0	ZNF236
0	0.281209	0.425	0.274	0	0	ARHGAP31
0	0.28075	0.851	0.746	0	0	TTC39C
0	0.279947	0.499	0.337	0	0	GCNT2
0	0.27898	0.359	0.202	0	0	PKD2
0	0.278775	0.997	0.866	0	0	RNASET2
0	0.278518	0.853	0.779	0	0	SP110
0	0.277381	0.491	0.345	0	0	CTNNA1
0	0.276913	0.988	0.73	0	0	GPR34
0	0.276409	0.929	0.829	0	0	SCML4
0	0.276343	0.825	0.658	0	0	RHOB
0	0.276327	0.574	0.457	0	0	RREB1
0	0.276233	0.708	0.6	0	0	SNX13
0	0.276079	0.524	0.356	0	0	ZNRF1
0	0.275975	0.569	0.402	0	0	FHOD1
0	0.275815	0.528	0.394	0	0	KANSL1L
0	0.275771	0.311	0.18	0	0	UST
0	0.275579	0.504	0.342	0	0	DSE
0	0.275084	0.624	0.517	0	0	GALNT7
0	0.27444	0.406	0.243	0	0	SLC2A11
0	0.274381	0.916	0.767	0	0	BTG2
0	0.274351	0.784	0.639	0	0	FEZ2
0	0.273806	0.394	0.241	0	0	CRYBG3
0	0.273655	0.334	0.179	0	0	LRP6
0	0.273298	0.487	0.316	0	0	TEP1
0	0.273222	0.585	0.447	0	0	ATP7A
0	0.27234	0.776	0.686	0	0	CHD1
0	0.271877	0.256	0.159	0	0	PLCL1
0	0.271549	0.625	0.474	0	0	GSAP
0	0.271179	0.801	0.667	0	0	GAS7
0	0.270013	0.344	0.235	0	0	MAGI3
0	0.269853	0.726	0.572	0	0	SKIL
0	0.269837	0.55	0.386	0	0	GATAD1
0	0.269785	0.421	0.257	0	0	ALOX5
0	0.269144	0.754	0.605	0	0	SLC25A37
0	0.268844	0.94	0.686	0	0	BHLHE41
0	0.268787	0.699	0.562	0	0	LOC100425242
0	0.268718	0.944	0.755	0	0	IFNGR2
0	0.268319	0.342	0.195	0	0	SNX7
0	0.267914	0.624	0.496	0	0	ZNF652
0	0.267733	0.479	0.321	0	0	PAK1
0	0.267337	0.456	0.334	0	0	SERTAD2
0	0.266759	0.383	0.241	0	0	LUZP1
0	0.265919	0.309	0.16	0	0	KREMEN1
0	0.265336	0.553	0.424	0	0	CCDC88A
0	0.265279	0.798	0.689	0	0	TSPAN14
0	0.265128	0.44	0.285	0	0	RALGPS1
0	0.265115	0.314	0.191	0	0	LOC100423855
0	0.264882	0.722	0.636	0	0	NSMCE2
0	0.26451	0.404	0.305	0	0	DNAJB1
0	0.263698	0.674	0.571	0	0	MEMO1
0	0.262944	0.603	0.488	0	0	UBE2E1
0	0.262837	0.76	0.586	0	0	IRF8
0	0.262263	0.789	0.739	0	0	TOP1
0	0.261898	0.519	0.342	0	0	P2RY6
0	0.261539	0.49	0.349	0	0	B3GALNT2
0	0.26116	0.471	0.311	0	0	RILPL1
0	0.261037	0.394	0.224	0	0	PASK
0	0.260984	0.374	0.278	0	0	PANX1
0	0.260843	0.585	0.436	0	0	SLC37A2
0	0.260812	0.675	0.567	0	0	USP32
0	0.260541	0.798	0.685	0	0	ETV6
0	0.260405	0.404	0.253	0	0	ARHGEF11
0	0.259086	0.328	0.193	0	0	RNF217
0	0.258758	0.7	0.571	0	0	RRBP1
0	0.258738	0.338	0.231	0	0	PARD3
0	0.258516	0.254	0.111	0	0	LOC106992862
0	0.256714	0.709	0.616	0	0	NFATC2
0	0.255741	0.626	0.531	0	0	ABL1
0	0.255685	0.401	0.268	0	0	PDPN
0	0.255313	0.56	0.422	0	0	PLEKHG1
0	0.254816	0.497	0.338	0	0	BASP1
0	0.254795	0.602	0.451	0	0	IRAK3
0	0.254468	0.622	0.508	0	0	SLC43A2
0	0.254422	0.935	0.869	0	0	WASF2
0	0.253985	0.566	0.469	0	0	EXT1
0	0.253838	0.851	0.803	0	0	DDX3X
0	0.25269	0.713	0.614	0	0	NCK2
0	0.251633	0.447	0.34	0	0	INVS
0	0.251328	0.342	0.195	0	0	TTC7B
0	0.251183	0.718	0.637	0	0	CLASP2
0	0.25104	0.731	0.536	0	0	LPAR5
0	0.25081	0.724	0.595	0	0	GNPTAB
0	0.250772	0.464	0.298	0	0	KCNMB1
0	0.250485	0.433	0.289	0	0	RAB39A
0	0.250213	0.535	0.438	0	0	KIF1B
2.87357e-305	0.286104	0.366	0.271	7.42875e-301	0	HS3ST4
9.17344e-272	0.263814	0.339	0.255	2.37152e-267	0	DUSP10
9.13341e-262	0.267832	0.61	0.531	2.36117e-257	0	HIF1A

## Sheet: Cluster 1
p_val	avg_log2FC	pct.1	pct.2	p_val_adj	cluster	gene
0	1.70037	0.652	0.425	0	1	SPP1
0	1.2564	0.876	0.687	0	1	LOC100430627
0	1.23148	0.895	0.689	0	1	CCL4L1
0	1.06365	0.791	0.605	0	1	LOC100426632
0	0.930015	0.983	0.809	0	1	VMO1
0	0.889353	0.999	0.812	0	1	C1QB
0	0.866125	0.997	0.808	0	1	C1QA
0	0.856085	1	0.894	0	1	RNASET2
0	0.853717	0.996	0.797	0	1	C1QC
0	0.83399	0.983	0.754	0	1	ITM2C
0	0.828193	0.933	0.683	0	1	CST3
0	0.821331	0.996	0.779	0	1	HTRA1
0	0.804337	0.978	0.795	0	1	BIN1
0	0.784933	0.979	0.744	0	1	LTC4S
0	0.751939	0.92	0.713	0	1	APOE
0	0.717146	0.998	0.858	0	1	TYROBP
0	0.710375	0.997	0.784	0	1	GPR34
0	0.700234	0.591	0.345	0	1	FOLR2
0	0.689354	0.925	0.665	0	1	OLFML3
0	0.689012	0.998	0.795	0	1	P2RY12
0	0.687529	1	0.981	0	1	FTL
0	0.673238	0.995	0.777	0	1	C3
0	0.670269	0.99	0.852	0	1	YWHAH
0	0.670022	0.97	0.844	0	1	CD63
0	0.665117	0.945	0.686	0	1	TREML1
0	0.66494	0.872	0.606	0	1	ALOX5AP
0	0.657335	0.87	0.612	0	1	FCGR1A
0	0.640261	0.873	0.603	0	1	FCGRT-1
0	0.639095	0.939	0.738	0	1	AIF1
0	0.633832	0.984	0.866	0	1	CD81
0	0.632667	0.684	0.46	0	1	RARRES2
0	0.617905	0.993	0.78	0	1	RGS10
0	0.611326	0.999	0.803	0	1	LOC716834
0	0.609647	0.998	0.8	0	1	MARCKS
0	0.602788	0.906	0.668	0	1	TREM2
0	0.59174	0.964	0.769	0	1	CREG1
0	0.585665	0.702	0.52	0	1	HSPA1A
0	0.5802	0.996	0.931	0	1	LOC696748
0	0.567366	0.843	0.583	0	1	TMEM176B
0	0.563706	0.911	0.712	0	1	NINJ1
0	0.561875	0.951	0.73	0	1	LOC703641
0	0.560189	0.87	0.675	0	1	VDAC1
0	0.56016	0.992	0.837	0	1	IFNGR1
0	0.55976	0.997	0.832	0	1	CSF1R
0	0.555956	0.978	0.757	0	1	P2RY13
0	0.552362	0.915	0.678	0	1	LY86
0	0.551669	0.843	0.631	0	1	SERPINA1
0	0.551204	0.995	0.832	0	1	CFD
0	0.545329	0.678	0.462	0	1	HMOX1
0	0.543479	0.971	0.799	0	1	SELPLG
0	0.540323	0.771	0.531	0	1	MAGED2
0	0.524279	0.957	0.863	0	1	GPX4
0	0.520211	0.959	0.736	0	1	BHLHE41
0	0.518454	0.907	0.667	0	1	SCN1B
0	0.518083	0.984	0.842	0	1	CTSB
0	0.509549	0.768	0.535	0	1	GPX1
0	0.508102	0.934	0.749	0	1	CTSH
0	0.503122	0.784	0.608	0	1	RNASE6
0	0.499412	0.822	0.581	0	1	GAS6
0	0.48929	0.841	0.627	0	1	CXCL16
0	0.480042	0.833	0.631	0	1	CNPY3
0	0.478049	0.882	0.713	0	1	BRI3
0	0.477717	0.843	0.612	0	1	RASL10A
0	0.476427	0.825	0.673	0	1	LOC718777
0	0.471639	0.965	0.796	0	1	FCER1G
0	0.468657	0.998	0.981	0	1	ITM2B
0	0.462027	0.88	0.703	0	1	ATP6V0B
0	0.459889	0.915	0.755	0	1	CTSZ
0	0.459819	0.937	0.739	0	1	LOC695533
0	0.45853	0.952	0.845	0	1	ARL6IP5
0	0.458381	0.816	0.596	0	1	SUSD3
0	0.457304	0.847	0.727	0	1	GABARAPL2
0	0.457142	0.651	0.452	0	1	CD14
0	0.447372	0.518	0.305	0	1	RAMP1
0	0.443793	0.729	0.514	0	1	NINJ2
0	0.439699	0.817	0.618	0	1	C3AR1
0	0.436553	0.837	0.686	0	1	LOC114673461
0	0.431554	0.898	0.684	0	1	SLC2A5
0	0.427259	0.669	0.519	0	1	LOC100426537
0	0.426565	0.984	0.854	0	1	PSAP
0	0.425601	0.796	0.62	0	1	ATP6AP2
0	0.425161	0.889	0.769	0	1	RAC1
0	0.423689	0.908	0.768	0	1	CEBPB
0	0.421587	0.973	0.914	0	1	LAPTM5
0	0.4171	0.791	0.707	0	1	CALR
0	0.416219	0.675	0.474	0	1	SERPINF1
0	0.416125	0.897	0.781	0	1	TMBIM6
0	0.414124	0.939	0.773	0	1	MAF
0	0.413887	0.992	0.83	0	1	MS4A7
0	0.412925	0.638	0.432	0	1	NUPR1
0	0.411978	0.851	0.629	0	1	LOC701504
0	0.410723	0.836	0.66	0	1	HEXB
0	0.410091	0.811	0.615	0	1	CEBPA
0	0.409932	0.639	0.428	0	1	KRT10
0	0.408668	0.843	0.633	0	1	PMEPA1
0	0.408005	0.833	0.668	0	1	RGS19
0	0.407794	0.607	0.416	0	1	STAB1
0	0.407519	0.348	0.219	0	1	VSIG4
0	0.406077	0.975	0.846	0	1	CX3CR1
0	0.403968	0.645	0.414	0	1	TMEM176A
0	0.402437	0.651	0.425	0	1	ADORA3
0	0.401467	0.619	0.402	0	1	LOC106996934
0	0.401154	0.807	0.611	0	1	IRF8
0	0.399752	0.44	0.267	0	1	CKB
0	0.398005	0.907	0.812	0	1	GABARAP
0	0.396888	0.808	0.654	0	1	PYCARD
0	0.395951	0.865	0.71	0	1	SCAMP2
0	0.395653	0.936	0.729	0	1	TLR4
0	0.394739	0.9	0.69	0	1	SLC1A3
0	0.393245	0.815	0.664	0	1	NPC2
0	0.39197	0.706	0.51	0	1	INKA1
0	0.391966	0.941	0.863	0	1	GNAI2
0	0.391746	0.957	0.918	0	1	LOC694289
0	0.388099	0.932	0.774	0	1	OTULINL
0	0.38737	0.825	0.639	0	1	C5AR1
0	0.386967	0.651	0.534	0	1	TEX14
0	0.384915	0.873	0.717	0	1	IGSF6
0	0.384382	0.646	0.48	0	1	PSENEN
0	0.383555	0.737	0.551	0	1	SYPL1
0	0.382672	0.977	0.894	0	1	ZFP36L2
0	0.382486	0.496	0.3	0	1	FSCN1
0	0.381389	0.749	0.597	0	1	RGS2
0	0.379855	0.912	0.825	0	1	GAPDH
0	0.373441	0.708	0.553	0	1	MDH1
0	0.373228	0.791	0.632	0	1	NAA20
0	0.367353	0.769	0.568	0	1	LPAR5
0	0.367216	0.678	0.489	0	1	SVBP
0	0.364284	0.847	0.689	0	1	RHOB
0	0.359303	0.591	0.401	0	1	AKR1B1
0	0.358815	0.997	0.98	0	1	LOC705671
0	0.358402	0.775	0.614	0	1	MAN2B1
0	0.355906	0.705	0.521	0	1	CCR1
0	0.354484	0.952	0.779	0	1	IL18
0	0.353383	0.885	0.798	0	1	ATP6V0E1
0	0.352361	0.272	0.155	0	1	LOC707085
0	0.352353	0.733	0.57	0	1	CEBPD
0	0.352082	0.595	0.403	0	1	PLD4
0	0.351846	0.689	0.493	0	1	MBOAT7
0	0.350881	0.708	0.518	0	1	HMGN3
0	0.350373	0.932	0.839	0	1	CD37
0	0.350287	0.736	0.579	0	1	PPT1
0	0.349496	0.855	0.716	0	1	HERPUD1
0	0.348199	0.803	0.676	0	1	NFKBIA
0	0.346904	0.969	0.916	0	1	CD53
0	0.344977	0.96	0.824	0	1	SAT1
0	0.344568	0.705	0.547	0	1	LAT2
0	0.344168	0.673	0.482	0	1	TMEM231
0	0.343444	0.761	0.634	0	1	LAMTOR4
0	0.341936	0.988	0.968	0	1	UBC
0	0.34156	0.597	0.409	0	1	LYL1
0	0.340827	0.787	0.637	0	1	DPP7
0	0.337089	0.738	0.553	0	1	NEK6
0	0.334973	0.572	0.399	0	1	PRDX1
0	0.333809	0.902	0.704	0	1	SLCO2B1
0	0.333245	0.483	0.297	0	1	UPK3A
0	0.33313	0.394	0.222	0	1	CNFN
0	0.33259	0.971	0.866	0	1	APLP2
0	0.331946	0.994	0.917	0	1	ZFP36L1
0	0.330609	0.814	0.697	0	1	CLTA
0	0.33059	0.818	0.738	0	1	RPL37
0	0.329822	0.937	0.745	0	1	LRP11
0	0.32918	0.652	0.477	0	1	FUCA1
0	0.327693	0.77	0.651	0	1	LAMP1
0	0.327282	0.961	0.908	0	1	ARPC3
0	0.326487	0.552	0.371	0	1	P2RY6
0	0.326393	0.835	0.722	0	1	RNASEK
0	0.32586	0.868	0.769	0	1	TUBA1B
0	0.325736	0.956	0.793	0	1	IFNGR2
0	0.325246	0.643	0.496	0	1	PARK7
0	0.325028	0.836	0.752	0	1	PPIB
0	0.324693	0.527	0.345	0	1	GATM
0	0.323874	0.898	0.706	0	1	IL13RA1
0	0.323301	0.794	0.677	0	1	EIF4A1
0	0.320652	0.758	0.622	0	1	MYDGF
0	0.317681	0.679	0.504	0	1	MGST2
0	0.315273	0.963	0.914	0	1	TGFB1
0	0.315165	0.939	0.768	0	1	AP1B1
0	0.314	0.625	0.465	0	1	ADGRG1
0	0.3113	0.906	0.737	0	1	PRCP
0	0.31119	0.818	0.758	0	1	HSP90B1
0	0.31062	0.513	0.34	0	1	MAG
0	0.309719	0.863	0.693	0	1	DRAM2
0	0.308698	0.729	0.626	0	1	LOC107000013
0	0.308641	0.691	0.532	0	1	LMO2
0	0.306787	0.572	0.427	0	1	CCL3
0	0.305949	0.678	0.53	0	1	TMED9
0	0.305231	0.76	0.612	0	1	GRN
0	0.304728	0.803	0.645	0	1	SELENOP
0	0.304178	0.616	0.441	0	1	SPNS3
0	0.303774	0.869	0.779	0	1	LOC703365
0	0.303489	0.751	0.626	0	1	NME3
0	0.301678	0.623	0.518	0	1	SLC25A4
0	0.301529	0.806	0.713	0	1	GNG5
0	0.300603	0.876	0.675	0	1	ITGB5
0	0.300379	0.98	0.842	0	1	RGS1
0	0.299138	0.643	0.486	0	1	TCIRG1
0	0.297451	0.595	0.422	0	1	HHEX
0	0.296551	0.753	0.585	0	1	RIN2
0	0.296116	0.758	0.616	0	1	PFKFB3
0	0.295963	0.48	0.312	0	1	CDK2AP1
0	0.294744	0.468	0.307	0	1	HES6
0	0.294279	0.722	0.599	0	1	RHOG
0	0.293022	0.456	0.301	0	1	LOC107000533
0	0.291244	0.402	0.268	0	1	LOC114673737
0	0.291032	0.739	0.638	0	1	NDUFA4
0	0.291009	0.757	0.62	0	1	LPAR6
0	0.289961	0.486	0.316	0	1	PTGDR2
0	0.288138	0.593	0.423	0	1	LOC693992
0	0.286703	0.806	0.717	0	1	KRTCAP2
0	0.284686	0.752	0.606	0	1	ASAH1
0	0.284557	0.65	0.514	0	1	ABI3
0	0.283821	0.597	0.448	0	1	LOC718403
0	0.282954	0.382	0.224	0	1	SLC16A8
0	0.282427	0.485	0.318	0	1	FPR1
0	0.281156	0.822	0.658	0	1	PTAFR
0	0.280525	0.961	0.797	0	1	LGMN
0	0.279985	0.939	0.883	0	1	SARAF
0	0.278962	0.951	0.865	0	1	CTSS
0	0.278248	0.653	0.503	0	1	GLUL
0	0.278237	0.686	0.522	0	1	STOM
0	0.274519	0.814	0.667	0	1	ADORA2B
0	0.272684	0.705	0.546	0	1	KCTD12
0	0.272456	0.662	0.488	0	1	FAM89A
0	0.27189	0.656	0.53	0	1	AKR1A1
0	0.271613	0.944	0.853	0	1	FTH1
0	0.271187	0.692	0.574	0	1	RER1
0	0.270703	0.408	0.26	0	1	PKDCC
0	0.270433	0.675	0.511	0	1	PXDC1
0	0.269885	0.53	0.376	0	1	C10H20orf27
0	0.266711	0.88	0.817	0	1	TMBIM4
0	0.266086	1	0.996	0	1	TMSB4X
0	0.265914	0.577	0.421	0	1	HVCN1
0	0.264601	0.694	0.572	0	1	M6PR
0	0.264323	0.995	0.98	0	1	EIF1
0	0.264244	0.992	0.96	0	1	CAPZB
0	0.264125	0.788	0.669	0	1	FEZ2
0	0.263549	0.505	0.354	0	1	APEX1
0	0.262329	0.717	0.584	0	1	PCYOX1
0	0.262081	0.555	0.417	0	1	SLC3A2
0	0.261696	0.82	0.737	0	1	GSTP1
0	0.261656	0.554	0.411	0	1	KDELR1
0	0.26004	0.573	0.441	0	1	POLD4
0	0.258843	0.321	0.201	0	1	LOC100423954
0	0.258759	0.837	0.702	0	1	CD4
0	0.258673	0.611	0.468	0	1	TNFSF13
0	0.25815	0.642	0.515	0	1	LAPTM4A
0	0.257336	0.61	0.483	0	1	FLOT1
0	0.257264	0.603	0.472	0	1	RPS19BP1
0	0.256567	0.596	0.458	0	1	UNC93B1
0	0.256474	0.505	0.354	0	1	SLC39A1
0	0.255936	0.702	0.6	0	1	UQCR
0	0.255489	0.568	0.417	0	1	NCF4
0	0.255273	0.975	0.956	0	1	ARPC2
0	0.25456	0.64	0.495	0	1	BATF3
0	0.253435	0.41	0.261	0	1	RAB3IL1
0	0.252911	0.66	0.546	0	1	DDOST
0	0.252648	0.655	0.501	0	1	TAL1
0	0.251015	0.568	0.436	0	1	USF2
0	0.250862	0.517	0.374	0	1	TNFSF12
6.1616e-298	0.268302	0.395	0.283	1.5929e-293	1	TNF
5.51207e-138	0.268217	0.606	0.543	1.42498e-133	1	IFI6

## Sheet: Cluster 2
p_val	avg_log2FC	pct.1	pct.2	p_val_adj	cluster	gene
0	2.92507	0.966	0.107	0	2	SKAP1
0	2.77717	0.913	0.071	0	2	CAMK4
0	2.43965	0.799	0.054	0	2	THEMIS
0	2.33039	0.822	0.084	0	2	TOX
0	2.29642	0.827	0.264	0	2	RPS15A
0	2.16202	0.707	0.065	0	2	LOC106992647
0	2.14351	0.896	0.086	0	2	LOC710951
0	2.14093	0.843	0.059	0	2	TC2N
0	2.12858	0.81	0.081	0	2	STAT4
0	2.10265	0.863	0.081	0	2	ITK
0	2.08563	0.791	0.053	0	2	LTB
0	2.08105	0.814	0.219	0	2	CD69
0	2.02663	0.87	0.232	0	2	ATXN1
0	2.02439	0.985	0.796	0	2	LOC708686
0	2.01732	0.893	0.125	0	2	TNIK
0	1.98278	0.74	0.153	0	2	RORA
0	1.97949	0.821	0.477	0	2	BCL2
0	1.96206	0.846	0.074	0	2	BCL11B
0	1.93895	0.902	0.474	0	2	PARP8
0	1.93715	0.664	0.048	0	2	ADAM23
0	1.93636	0.876	0.132	0	2	IQGAP2
0	1.91731	0.863	0.103	0	2	FYN
0	1.9173	0.684	0.072	0	2	LOC701976
0	1.89251	0.724	0.197	0	2	PPP2R2B
0	1.8887	0.932	0.179	0	2	RIPOR2
0	1.84563	0.632	0.029	0	2	BTBD11
0	1.83629	0.498	0.025	0	2	ANK3
0	1.83307	0.892	0.283	0	2	UTRN
0	1.8124	0.829	0.29	0	2	PDE7A
0	1.80889	0.966	0.627	0	2	PITPNC1
0	1.80129	0.878	0.194	0	2	CD44
0	1.79504	0.704	0.278	0	2	IL7R
0	1.79181	0.844	0.087	0	2	LOC703029
0	1.7564	0.834	0.085	0	2	CD247
0	1.73301	0.694	0.076	0	2	CHN2
0	1.7285	0.883	0.163	0	2	ETS1
0	1.71908	0.98	0.715	0	2	FNBP1
0	1.70844	0.738	0.162	0	2	ERN1
0	1.69785	0.586	0.038	0	2	CD96
0	1.69168	0.814	0.085	0	2	PRKCQ
0	1.69069	0.983	0.964	0	2	RPS14
0	1.69003	0.896	0.423	0	2	CBLB
0	1.68539	0.769	0.068	0	2	LOC106999939
0	1.67388	0.885	0.408	0	2	CCND3
0	1.66828	0.853	0.087	0	2	CD3D
0	1.66785	0.684	0.077	0	2	LOC705095
0	1.65698	0.525	0.02	0	2	GZMK
0	1.63065	0.688	0.053	0	2	GRAP2
0	1.61393	0.76	0.159	0	2	TENT5C
0	1.58944	0.77	0.079	0	2	STK39
0	1.56736	0.974	0.81	0	2	EML4
0	1.55443	0.884	0.181	0	2	VIM
0	1.54082	0.993	0.936	0	2	ANKRD44
0	1.52944	0.532	0.036	0	2	MYO1D
0	1.52377	0.796	0.222	0	2	SYTL3
0	1.50941	0.631	0.044	0	2	MPP7
0	1.4939	0.88	0.361	0	2	STK17A
0	1.48172	0.591	0.048	0	2	BICDL1
0	1.46478	0.735	0.088	0	2	PTPN22
0	1.4527	0.977	0.915	0	2	RPLP2
0	1.44933	0.973	0.916	0	2	RPL23A
0	1.42376	0.727	0.071	0	2	CLEC2D
0	1.40639	0.978	0.939	0	2	RPS29
0	1.40638	0.926	0.59	0	2	BTG1
0	1.40603	0.795	0.133	0	2	AHNAK
0	1.39723	0.929	0.627	0	2	PIP4K2A
0	1.39656	0.789	0.365	0	2	ID2
0	1.39644	0.808	0.084	0	2	LCK
0	1.39439	0.969	0.912	0	2	RPS5
0	1.39371	0.961	0.772	0	2	RABGAP1L
0	1.3928	0.981	0.957	0	2	RPS16
0	1.39241	0.986	0.981	0	2	TPT1
0	1.39118	0.837	0.372	0	2	HCST
0	1.38877	0.998	0.983	0	2	MBNL1
0	1.38303	0.71	0.1	0	2	SLC38A1
0	1.381	0.981	0.961	0	2	RPS10
0	1.38079	0.925	0.562	0	2	PRKCH
0	1.377	0.578	0.06	0	2	DPP4
0	1.37425	0.846	0.666	0	2	INPP4B
0	1.3673	0.755	0.088	0	2	CST7
0	1.36471	0.699	0.072	0	2	ATP10A
0	1.36261	0.905	0.19	0	2	S100A4
0	1.36173	0.784	0.27	0	2	ESYT2
0	1.35896	0.698	0.229	0	2	JAZF1
0	1.35609	0.984	0.974	0	2	RPL30
0	1.35361	0.791	0.284	0	2	EZR
0	1.35254	0.562	0.061	0	2	MLLT3
0	1.34573	0.956	0.73	0	2	SIK3
0	1.34098	0.744	0.1	0	2	CYFIP2
0	1.34088	0.985	0.826	0	2	KEG06-r02
0	1.33477	0.986	0.98	0	2	RPL10
0	1.33178	0.781	0.259	0	2	RASGRP1
0	1.33176	0.917	0.748	0	2	PAG1
0	1.32953	0.989	0.985	0	2	RPS18
0	1.32677	0.381	0.038	0	2	KLRB1
0	1.32381	0.865	0.445	0	2	ZC3HAV1
0	1.32276	0.584	0.115	0	2	SLC2A3
0	1.3226	0.978	0.943	0	2	RPS26
0	1.32059	0.573	0.085	0	2	ANTXR2
0	1.31935	0.981	0.963	0	2	RPS7
0	1.3112	0.77	0.146	0	2	SYNE1
0	1.31112	0.864	0.319	0	2	CRIP1
0	1.30857	0.989	0.986	0	2	RPL13
0	1.30254	0.998	0.971	0	2	PTPRC
0	1.29984	0.967	0.891	0	2	RPL10A
0	1.29046	0.676	0.195	0	2	LOC106999943
0	1.28431	0.732	0.231	0	2	ARHGEF3
0	1.28242	0.985	0.974	0	2	RPL13A
0	1.28193	0.789	0.372	0	2	RASA2
0	1.27397	0.628	0.082	0	2	RGCC
0	1.27281	0.904	0.399	0	2	KEG06-p04
0	1.27166	0.543	0.043	0	2	MPZL3
0	1.27157	0.455	0.055	0	2	LOC114677140
0	1.26726	0.608	0.055	0	2	GZMM
0	1.26209	0.816	0.426	0	2	GNG2
0	1.25857	0.617	0.273	0	2	FAM129A
0	1.2574	0.986	0.976	0	2	RPS19
0	1.24541	0.61	0.317	0	2	CDC14A
0	1.24465	0.521	0.044	0	2	GPRIN3
0	1.24274	0.661	0.226	0	2	GLCCI1
0	1.24149	0.639	0.139	0	2	HIVEP2
0	1.23072	0.884	0.641	0	2	SOS1
0	1.22428	0.976	0.921	0	2	RPS21
0	1.22266	0.482	0.086	0	2	GNLY
0	1.22071	0.754	0.206	0	2	ITGA4
0	1.21882	0.771	0.084	0	2	CD3G
0	1.21772	0.974	0.92	0	2	RPS3
0	1.20584	0.92	0.748	0	2	RPS4Y1
0	1.20321	0.771	0.095	0	2	NKG7
0	1.19885	0.712	0.105	0	2	CCDC88C
0	1.19481	0.442	0.014	0	2	ITGA1
0	1.19194	0.686	0.058	0	2	CD3E
0	1.18511	0.747	0.375	0	2	RPS6KA3
0	1.18175	0.725	0.223	0	2	PTPN4
0	1.18134	0.511	0.026	0	2	CTSW
0	1.18116	0.953	0.724	0	2	CD52
0	1.17907	0.977	0.947	0	2	RPS11
0	1.17158	0.966	0.887	0	2	RPL34
0	1.17153	0.424	0.068	0	2	ZC3H12B
0	1.17016	0.966	0.895	0	2	RPL11
0	1.16546	0.955	0.786	0	2	PPP1R12A
0	1.16456	0.808	0.368	0	2	NEDD9
0	1.16259	0.978	0.935	0	2	RPL6
0	1.16121	0.985	0.981	0	2	RPL41
0	1.15481	0.848	0.51	0	2	SMCHD1
0	1.14954	0.759	0.36	0	2	ARAP2
0	1.14169	0.966	0.893	0	2	RPL12
0	1.13739	0.984	0.976	0	2	RPS8
0	1.13564	0.98	0.95	0	2	RPS12
0	1.1352	0.982	0.971	0	2	RPL18
0	1.13325	0.572	0.127	0	2	TRPS1
0	1.13278	0.887	0.678	0	2	SCAPER
0	1.1295	0.856	0.529	0	2	MYL12A
0	1.12346	0.978	0.933	0	2	RPS20
0	1.11886	0.971	0.929	0	2	RPL7A
0	1.11736	0.827	0.479	0	2	SEMA4D
0	1.11357	0.72	0.263	0	2	LOC114674108
0	1.1107	0.565	0.211	0	2	GLUD1
0	1.10522	0.66	0.51	0	2	IMMP2L
0	1.1024	0.8	0.205	0	2	RAC2
0	1.1017	0.668	0.245	0	2	ZEB1
0	1.10048	0.771	0.5	0	2	DNAJC1
0	1.09626	0.976	0.937	0	2	RPL8
0	1.09001	0.963	0.903	0	2	RPS4X
0	1.08977	0.615	0.111	0	2	TNRC6C
0	1.08917	0.789	0.398	0	2	GIMAP7
0	1.0889	0.96	0.865	0	2	RPL22
0	1.08862	0.93	0.731	0	2	RPS17
0	1.08677	0.689	0.254	0	2	RAB8B
0	1.0848	0.987	0.989	0	2	RPLP1
0	1.08162	0.599	0.105	0	2	IKZF3
0	1.07431	0.562	0.06	0	2	LOC114674016
0	1.07291	0.844	0.458	0	2	DIAPH1
0	1.07229	0.892	0.701	0	2	RUNX1
0	1.06981	0.771	0.507	0	2	SRPK2
0	1.06075	0.604	0.032	0	2	LOC716034
0	1.06052	0.477	0.054	0	2	CD8B
0	1.05641	0.254	0.021	0	2	PDZRN3
0	1.05575	0.575	0.069	0	2	NKG2D
0	1.05189	0.729	0.4	0	2	CARD11
0	1.05189	0.661	0.369	0	2	NEDD4L
0	1.05033	0.98	0.967	0	2	RPS23
0	1.0498	0.685	0.284	0	2	STIM1
0	1.04905	0.724	0.378	0	2	TNFAIP8
0	1.04282	0.522	0.33	0	2	NR3C2
0	1.04213	0.365	0.038	0	2	DOCK3
0	1.04012	0.633	0.111	0	2	SNTB1
0	1.04009	0.926	0.744	0	2	RPL36
0	1.03939	0.751	0.449	0	2	DENND1B
0	1.03774	1	0.999	0	2	LOC114674534
0	1.03726	0.972	0.918	0	2	RPL38
0	1.03622	0.682	0.121	0	2	ATP2B4
0	1.03597	0.924	0.753	0	2	TOMM7
0	1.03413	0.974	0.942	0	2	UBA52
0	1.03276	0.677	0.485	0	2	AKT3
0	1.03218	0.346	0.123	0	2	IKZF2
0	1.02729	0.602	0.163	0	2	PPP1R16B
0	1.02439	0.489	0.043	0	2	MCTP2
0	1.02343	0.476	0.1	0	2	MFHAS1
0	1.02207	0.979	0.956	0	2	FAU
0	1.01507	0.39	0.087	0	2	LOC704510
0	1.01393	0.643	0.115	0	2	NLRC5
0	1.00706	0.911	0.631	0	2	LCP1
0	1.00651	0.626	0.196	0	2	SNRK
0	1.00475	0.701	0.328	0	2	TMEM131L
0	1.00052	0.532	0.065	0	2	RRAS2
0	0.996636	0.982	0.979	0	2	RPS27A-1
0	0.99407	0.977	0.817	0	2	CALM1
0	0.988647	0.551	0.035	0	2	KCNA3
0	0.987887	0.721	0.293	0	2	PSIP1
0	0.987427	0.965	0.884	0	2	RACK1
0	0.98742	0.512	0.046	0	2	LRIG1
0	0.98736	0.958	0.878	0	2	RPL37A-1
0	0.984671	0.703	0.402	0	2	GTDC1
0	0.984433	0.854	0.73	0	2	RBMS1
0	0.971163	0.857	0.595	0	2	ARHGAP26
0	0.967012	0.972	0.946	0	2	RPS13
0	0.963948	0.7	0.284	0	2	SEPTIN6
0	0.963738	0.541	0.097	0	2	SYTL2
0	0.960662	0.95	0.768	0	2	MAMU-AG
0	0.960476	0.573	0.074	0	2	HOPX
0	0.958954	0.588	0.196	0	2	SNTB2
0	0.957507	0.362	0.026	0	2	LOC720538
0	0.956392	0.979	0.945	0	2	RPS9
0	0.955549	0.665	0.272	0	2	CYTH1
0	0.955375	0.969	0.93	0	2	RPL19
0	0.953709	0.858	0.621	0	2	RPS24
0	0.950596	0.565	0.25	0	2	DIPK1A
0	0.949906	0.646	0.273	0	2	NCOA7
0	0.947021	0.859	0.651	0	2	ITCH
0	0.943605	0.435	0.05	0	2	JAKMIP2
0	0.943063	0.649	0.135	0	2	SLCO3A1
0	0.942863	0.552	0.084	0	2	ABLIM1
0	0.930941	0.902	0.76	0	2	LRBA
0	0.930929	0.956	0.872	0	2	SH3BGRL3
0	0.930031	0.483	0.108	0	2	ADCY9
0	0.925279	0.967	0.932	0	2	LOC703455
0	0.922961	0.768	0.518	0	2	MSI2
0	0.922827	0.984	0.975	0	2	RPS15
0	0.922414	0.61	0.286	0	2	KAT2B
0	0.921851	0.968	0.928	0	2	RPL9
0	0.917243	0.785	0.464	0	2	LOC697476
0	0.910995	0.572	0.057	0	2	LOC114672190
0	0.909884	0.897	0.678	0	2	EEF1D
0	0.909605	0.576	0.208	0	2	PCGF5
0	0.907714	0.573	0.244	0	2	TNFSF4
0	0.906684	0.423	0.045	0	2	SYNE2
0	0.906562	0.948	0.814	0	2	KLF12
0	0.902285	0.998	0.999	0	2	KEG06-r01
0	0.900352	0.419	0.023	0	2	ZNF827
0	0.899663	0.969	0.933	0	2	RPL27
0	0.897846	0.8	0.61	0	2	PACS1
0	0.897021	0.6	0.252	0	2	REV3L
0	0.896374	0.553	0.047	0	2	CD2
0	0.894899	0.831	0.637	0	2	COG5
0	0.893493	0.531	0.062	0	2	SLA2
0	0.891661	0.981	0.976	0	2	RPL27A
0	0.891357	1	1	0	2	LOC109910387
0	0.890686	0.47	0.046	0	2	CD6
0	0.889996	0.793	0.596	0	2	CDKAL1
0	0.888658	0.675	0.422	0	2	FUT8
0	0.888433	0.751	0.49	0	2	KDM4C
0	0.885265	0.284	0.043	0	2	IL12RB2
0	0.884785	0.464	0.069	0	2	MDFIC
0	0.883863	0.526	0.196	0	2	AHI1
0	0.881824	0.67	0.304	0	2	RESF1
0	0.881422	0.746	0.35	0	2	PLAAT3
0	0.876825	0.975	0.959	0	2	RPS28
0	0.875683	0.467	0.04	0	2	KIAA1671
0	0.874085	0.946	0.822	0	2	ANKRD12
0	0.872735	0.96	0.914	0	2	RPL24
0	0.867262	0.919	0.78	0	2	MYCBP2
0	0.864359	0.475	0.025	0	2	LOC114679625
0	0.864132	0.711	0.471	0	2	KAT6B
0	0.864066	0.646	0.29	0	2	TRERF1
0	0.862548	0.488	0.075	0	2	LOC114677708
0	0.862357	0.605	0.203	0	2	ZBTB38
0	0.858331	0.32	0.026	0	2	ST8SIA1
0	0.857381	0.521	0.065	0	2	USP44
0	0.856043	0.576	0.156	0	2	LPIN1
0	0.853422	0.971	0.922	0	2	RPL28
0	0.853369	0.796	0.432	0	2	LOC114669767
0	0.851209	0.965	0.913	0	2	LOC712274
0	0.850777	0.801	0.602	0	2	ST8SIA4
0	0.850458	0.553	0.216	0	2	ZHX2
0	0.84866	0.618	0.209	0	2	RAB27A
0	0.84556	0.974	0.88	0	2	IKZF1
0	0.842732	0.782	0.488	0	2	ADGRE5
0	0.838908	0.904	0.804	0	2	MGAT5
0	0.837067	0.828	0.544	0	2	SELENOW
0	0.8363	0.525	0.044	0	2	SEPTIN1
0	0.836021	0.436	0.036	0	2	SAMD3
0	0.835365	0.546	0.294	0	2	CCL5
0	0.834368	0.684	0.422	0	2	PCNX1
0	0.834107	0.868	0.651	0	2	RPL14
0	0.831949	0.444	0.039	0	2	SH2D1A
0	0.8313	0.513	0.055	0	2	SLFN5
0	0.830841	0.657	0.368	0	2	CDK17
0	0.8307	0.639	0.225	0	2	ABRACL
0	0.826381	0.759	0.521	0	2	LRRC8C
0	0.824311	0.457	0.037	0	2	LOC705946
0	0.824212	0.977	0.966	0	2	RPL3
0	0.824147	0.339	0.011	0	2	PCNX2
0	0.822104	0.76	0.148	0	2	S100A10
0	0.8165	0.368	0.041	0	2	DAPK2
0	0.809545	0.55	0.079	0	2	LAT
0	0.809534	0.436	0.147	0	2	HIP1
0	0.808474	0.971	0.924	0	2	CELF2
0	0.806223	0.357	0.018	0	2	ANKRD6
0	0.805709	0.321	0.024	0	2	ADAM12
0	0.805064	0.629	0.215	0	2	LY6E-1
0	0.80055	0.461	0.148	0	2	CLYBL
0	0.79981	0.971	0.922	0	2	RPSA
0	0.799055	0.491	0.051	0	2	PYHIN1
0	0.798686	0.323	0.079	0	2	PHACTR2
0	0.798346	0.491	0.264	0	2	GRAMD1B
0	0.796903	0.518	0.136	0	2	LOC106992273
0	0.796807	0.68	0.442	0	2	ASAP1
0	0.795227	0.793	0.665	0	2	NEK7
0	0.795041	0.426	0.083	0	2	ADD3
0	0.794288	0.849	0.607	0	2	LOC114669857
0	0.792727	0.425	0.015	0	2	SLAMF1
0	0.79139	0.792	0.569	0	2	CNOT6L
0	0.789362	0.951	0.868	0	2	RPS2
0	0.779311	0.782	0.635	0	2	CAMK2D
0	0.779266	0.998	0.995	0	2	B2M
0	0.776314	0.775	0.156	0	2	S100A6
0	0.775952	0.564	0.373	0	2	SATB1
0	0.773461	0.563	0.113	0	2	IL2RG
0	0.772275	0.558	0.223	0	2	HIVEP1
0	0.771249	0.951	0.789	0	2	RAP1B
0	0.771076	0.762	0.46	0	2	RASSF1
0	0.768197	0.949	0.887	0	2	TNRC6B
0	0.767005	0.809	0.602	0	2	OSBPL8
0	0.766966	0.961	0.875	0	2	CD48
0	0.765823	0.837	0.655	0	2	FOXP1
0	0.765724	0.514	0.112	0	2	APOL2
0	0.765643	0.749	0.415	0	2	LRRFIP1
0	0.765518	0.856	0.658	0	2	STK10
0	0.764552	0.348	0.018	0	2	ICOS
0	0.762988	0.672	0.454	0	2	FOXO1
0	0.762273	0.371	0.072	0	2	TMTC2
0	0.760817	0.871	0.67	0	2	SEPTIN7
0	0.759875	0.79	0.672	0	2	ZCCHC7
0	0.759505	0.552	0.193	0	2	CPD
0	0.75924	0.933	0.775	0	2	ARHGDIB
0	0.757875	0.497	0.26	0	2	JMY
0	0.756118	0.808	0.599	0	2	KMT2A
0	0.75551	0.972	0.928	0	2	RPL23
0	0.754637	0.967	0.877	0	2	CDC42SE2
0	0.753471	0.537	0.112	0	2	CLEC2B
0	0.753246	0.618	0.392	0	2	ATP8A1
0	0.752797	0.702	0.379	0	2	ANXA1
0	0.752774	0.973	0.945	0	2	RPL21
0	0.75252	0.978	0.794	0	2	STK17B
0	0.750717	0.913	0.712	0	2	YWHAZ
0	0.748835	0.547	0.258	0	2	RBL2
0	0.74741	0.472	0.047	0	2	UBASH3A
0	0.747014	0.504	0.261	0	2	MAP2K6
0	0.745045	0.678	0.412	0	2	PTPN1
0	0.74233	0.71	0.478	0	2	SENP7
0	0.73998	0.432	0.069	0	2	KLRD1
0	0.737528	0.423	0.07	0	2	CLIC5
0	0.737105	0.933	0.839	0	2	EEF1B2
0	0.734328	0.356	0.058	0	2	GPR183
0	0.733405	0.919	0.801	0	2	PFDN5
0	0.731285	0.639	0.363	0	2	ATP11B
0	0.731023	0.96	0.922	0	2	RPL5
0	0.728083	0.786	0.595	0	2	RPL32
0	0.72754	0.733	0.444	0	2	MAMU-A3
0	0.722981	0.601	0.337	0	2	PDE4B
0	0.722665	0.96	0.917	0	2	RPLP0
0	0.720344	0.717	0.582	0	2	EXOC6B
0	0.719603	0.747	0.463	0	2	CAST
0	0.719506	0.937	0.85	0	2	ATP5F1E
0	0.715291	0.369	0.082	0	2	ANKRD28
0	0.714663	0.356	0.022	0	2	RETREG1
0	0.711066	0.328	0.071	0	2	PLEKHA5
0	0.707527	0.866	0.738	0	2	WNK1
0	0.707327	0.929	0.835	0	2	ANKRD11
0	0.706859	0.406	0.119	0	2	ARHGAP18
0	0.706242	0.538	0.116	0	2	ISG20
0	0.700225	0.872	0.741	0	2	RPS25
0	0.699211	0.387	0.037	0	2	STX3
0	0.698994	0.639	0.457	0	2	TLK1
0	0.697196	0.253	0.015	0	2	ADAM19
0	0.694514	0.36	0.083	0	2	TGFBR3
0	0.694312	0.522	0.099	0	2	CCDC69
0	0.693532	0.364	0.096	0	2	PAM
0	0.693127	0.864	0.688	0	2	RPL4
0	0.692382	0.962	0.921	0	2	RPS27
0	0.69072	0.886	0.735	0	2	WIPF1
0	0.689074	0.713	0.519	0	2	BBX
0	0.689014	0.431	0.043	0	2	LY9
0	0.686228	0.563	0.324	0	2	N4BP1
0	0.683969	0.937	0.878	0	2	RPL35A
0	0.68366	0.455	0.062	0	2	PLP2
0	0.67978	0.466	0.072	0	2	TESC
0	0.67931	0.801	0.671	0	2	NFATC3
0	0.679032	0.416	0.123	0	2	ITGA6
0	0.678141	0.993	0.98	0	2	ARHGAP15
0	0.674173	0.809	0.491	0	2	FAM107B
0	0.673197	0.543	0.369	0	2	TNFAIP3
0	0.671654	0.886	0.801	0	2	ARID1B
0	0.671327	0.288	0.007	0	2	LOC100423131
0	0.670068	0.556	0.229	0	2	ACTN4
0	0.668348	0.505	0.105	0	2	LOC707555
0	0.668148	0.362	0.083	0	2	VWA8
0	0.665451	0.318	0.013	0	2	SPOCK2
0	0.663659	0.659	0.551	0	2	SMYD3
0	0.661058	0.871	0.778	0	2	KANSL1
0	0.660515	0.528	0.394	0	2	MAMU-A
0	0.658656	0.361	0.041	0	2	JAKMIP1
0	0.658502	0.467	0.201	0	2	ZNF618
0	0.65841	0.708	0.544	0	2	CCDC91
0	0.658002	0.307	0.065	0	2	MAGED1
0	0.657347	0.961	0.926	0	2	RPL15
0	0.656916	0.423	0.209	0	2	LOC714964
0	0.653843	0.656	0.351	0	2	MIF
0	0.651291	0.358	0.02	0	2	GATA3
0	0.651047	0.427	0.09	0	2	PLAAT4
0	0.6502	0.937	0.857	0	2	VPS13B
0	0.649734	0.553	0.298	0	2	CCSER2
0	0.649138	0.441	0.078	0	2	KCNAB2
0	0.647654	0.485	0.243	0	2	DTNB
0	0.646677	0.885	0.761	0	2	NME2
0	0.644802	0.941	0.799	0	2	PFN1
0	0.643936	0.867	0.76	0	2	FAM172A
0	0.643528	0.7	0.544	0	2	TANK
0	0.640522	0.429	0.049	0	2	LBH
0	0.637137	0.673	0.426	0	2	PPP3CC
0	0.637087	0.276	0.029	0	2	AHR
0	0.63452	0.635	0.422	0	2	CLINT1
0	0.631952	0.382	0.076	0	2	CD226
0	0.6318	0.566	0.331	0	2	RAP1GDS1
0	0.628715	0.527	0.304	0	2	SLC12A6
0	0.62765	0.471	0.274	0	2	ELP4
0	0.624509	0.397	0.034	0	2	NLRC3
0	0.623909	0.445	0.075	0	2	IGF2R
0	0.623269	0.46	0.244	0	2	LMBR1
0	0.62027	0.782	0.622	0	2	ZNF292
0	0.617964	0.528	0.141	0	2	IQGAP1
0	0.617882	0.881	0.768	0	2	STK4
0	0.616297	0.405	0.046	0	2	PFKP
0	0.616293	0.723	0.506	0	2	PRRC2B
0	0.616068	0.548	0.224	0	2	IRF1
0	0.615308	0.829	0.673	0	2	HNRNPC
0	0.613247	0.57	0.132	0	2	LSP1
0	0.612808	0.82	0.649	0	2	PPP2R5C
0	0.611918	0.507	0.253	0	2	COA1
0	0.611681	0.474	0.144	0	2	CCND2
0	0.611453	0.839	0.683	0	2	MYH9
0	0.608912	0.356	0.052	0	2	MCOLN2
0	0.607763	0.668	0.351	0	2	ITGAL
0	0.60737	0.402	0.21	0	2	TSPAN5
0	0.603713	0.822	0.724	0	2	ARIH1
0	0.600231	0.715	0.533	0	2	XRN1
0	0.599306	0.328	0.083	0	2	PTPRCAP
0	0.598345	0.963	0.916	0	2	FYB1
0	0.598033	0.576	0.376	0	2	EHBP1
0	0.597355	0.489	0.199	0	2	TMEM181
0	0.596997	0.642	0.299	0	2	PSMB9
0	0.596914	0.711	0.484	0	2	PSME1
0	0.596482	0.954	0.899	0	2	SH3KBP1
0	0.596123	0.461	0.142	0	2	CASP8
0	0.595706	0.492	0.255	0	2	TBL1X
0	0.593645	0.308	0.067	0	2	LOC704083
0	0.591946	0.608	0.37	0	2	TASOR
0	0.590036	0.86	0.736	0	2	EIF3K
0	0.589667	0.612	0.465	0	2	PLEKHG1
0	0.587781	0.504	0.177	0	2	GIMAP5
0	0.587514	0.96	0.912	0	2	ACTG1
0	0.586483	0.39	0.112	0	2	RFTN1
0	0.586457	0.482	0.168	0	2	CHST12
0	0.586323	0.661	0.411	0	2	NPM1
0	0.586191	0.868	0.783	0	2	USP34
0	0.586023	0.86	0.821	0	2	PRKCA
0	0.582209	0.665	0.412	0	2	AKNA
0	0.580869	0.25	0.039	0	2	WDR63
0	0.579861	0.569	0.383	0	2	GALM
0	0.579638	0.386	0.068	0	2	FLT3LG
0	0.578225	0.713	0.502	0	2	EIF3F
0	0.575996	0.416	0.084	0	2	DENND2D
0	0.575637	0.777	0.609	0	2	SMDT1
0	0.57497	0.614	0.409	0	2	MYO5A
0	0.574267	0.938	0.836	0	2	PTMA
0	0.573931	0.503	0.272	0	2	LOC114671323
0	0.572675	0.761	0.622	0	2	FBXW7
0	0.571761	0.658	0.449	0	2	TRAPPC10
0	0.570771	0.437	0.242	0	2	LOC708994
0	0.570381	0.389	0.035	0	2	ACAP1
0	0.570284	0.622	0.402	0	2	SYNRG
0	0.569391	0.5	0.242	0	2	CRYBG1
0	0.568736	0.38	0.12	0	2	BHLHE40
0	0.568143	0.802	0.731	0	2	UBAC2
0	0.566587	0.997	0.992	0	2	KEG06-p10
0	0.566458	0.832	0.7	0	2	PAK2
0	0.565328	0.852	0.74	0	2	EEF1G
0	0.565124	0.493	0.338	0	2	PDZD8
0	0.564925	0.537	0.273	0	2	CYTIP
0	0.562722	0.381	0.118	0	2	FAS
0	0.562595	0.881	0.79	0	2	BIRC6
0	0.56189	0.611	0.444	0	2	WDR7
0	0.561617	0.499	0.29	0	2	FAM214A
0	0.560343	0.818	0.621	0	2	MAPRE2
0	0.560342	0.783	0.637	0	2	SETX
0	0.56029	0.327	0.016	0	2	TCF7
0	0.559032	0.372	0.113	0	2	GRK5
0	0.556752	0.864	0.805	0	2	ZNF609
0	0.554938	0.699	0.543	0	2	HUWE1
0	0.553892	0.365	0.035	0	2	TUBA4A
0	0.553391	0.49	0.249	0	2	KLHL2
0	0.552951	0.735	0.628	0	2	UTY
0	0.552781	0.866	0.744	0	2	INPP4A
0	0.550964	0.385	0.096	0	2	FAM117A
0	0.550883	0.689	0.528	0	2	USP47
0	0.550599	0.313	0.095	0	2	LOC114676384
0	0.549926	0.544	0.383	0	2	RASSF3
0	0.549088	0.69	0.501	0	2	ST3GAL1
0	0.546963	0.838	0.783	0	2	TTC39C
0	0.545233	0.582	0.397	0	2	STIM2
0	0.544004	0.434	0.134	0	2	CHD3
0	0.543739	0.615	0.432	0	2	LOC716530
0	0.542009	0.631	0.379	0	2	EEF2
0	0.541915	0.333	0.08	0	2	CSF1
0	0.541246	0.698	0.537	0	2	PHC3
0	0.541172	0.609	0.473	0	2	TAF3
0	0.538236	0.515	0.27	0	2	TNKS2
0	0.537225	0.967	0.936	0	2	NACA
0	0.536443	0.483	0.307	0	2	MTMR12
0	0.536339	0.506	0.26	0	2	C6H5orf56
0	0.535602	0.376	0.074	0	2	MOB3A
0	0.535515	0.57	0.342	0	2	FOXN2
0	0.534723	0.364	0.161	0	2	ABCG2
0	0.534447	0.384	0.061	0	2	PSTPIP1
0	0.53208	0.51	0.243	0	2	OPTN
0	0.53195	0.68	0.462	0	2	EIF3H
0	0.531521	0.333	0.035	0	2	TIGIT
0	0.53071	0.31	0.041	0	2	SLFN12L
0	0.527819	0.713	0.573	0	2	DLG1
0	0.527774	0.55	0.312	0	2	CYLD
0	0.527561	0.694	0.546	0	2	SMARCA2
0	0.52747	0.615	0.384	0	2	NAP1L1
0	0.526258	0.3	0.031	0	2	LOC106997006
0	0.525496	0.503	0.323	0	2	NT5DC1
0	0.524926	0.324	0.073	0	2	MFSD6
0	0.522215	0.987	0.938	0	2	KEG06-p11
0	0.51913	0.936	0.869	0	2	JAK1
0	0.51801	0.361	0.066	0	2	APOBEC3H
0	0.516392	0.511	0.309	0	2	RNF19A
0	0.512951	0.399	0.227	0	2	BBS9
0	0.512186	0.616	0.393	0	2	SPATA13
0	0.5119	0.609	0.453	0	2	SMG6
0	0.510517	0.819	0.751	0	2	KAT6A
0	0.507303	0.496	0.209	0	2	TLE5
0	0.507175	0.363	0.166	0	2	TSC22D1
0	0.506612	0.684	0.516	0	2	LNPEP
0	0.505813	0.351	0.061	0	2	CDYL2
0	0.505791	0.317	0.04	0	2	GPR174
0	0.503986	0.365	0.137	0	2	TMEM123
0	0.503286	0.758	0.628	0	2	LOC106998836
0	0.501741	0.485	0.267	0	2	KIAA1257
0	0.500968	0.422	0.196	0	2	NABP1
0	0.500433	0.703	0.604	0	2	TUT4
0	0.500176	0.397	0.096	0	2	ATP2A3
0	0.499397	0.447	0.214	0	2	SEPTIN11
0	0.498618	0.427	0.117	0	2	KIAA0040
0	0.497514	0.706	0.56	0	2	BCLAF1
0	0.4963	0.424	0.271	0	2	MSRA
0	0.495206	0.639	0.477	0	2	YPEL5
0	0.495109	0.54	0.356	0	2	WWP1
0	0.49227	0.688	0.572	0	2	FRYL
0	0.491883	0.317	0.033	0	2	LOC114675937
0	0.491728	0.35	0.058	0	2	FAM102A
0	0.491075	0.799	0.645	0	2	CORO1A
0	0.490913	0.644	0.539	0	2	RBPJ
0	0.490382	0.51	0.341	0	2	CD8A
0	0.489964	0.298	0.069	0	2	ARHGAP10
0	0.489612	0.766	0.673	0	2	SETD2
0	0.489159	0.356	0.055	0	2	TMC8
0	0.488668	0.599	0.365	0	2	IFI27L2
0	0.488307	0.308	0.035	0	2	LOC114680150
0	0.487803	0.306	0.017	0	2	IL2RB
0	0.48767	0.45	0.217	0	2	VRK1
0	0.487391	0.364	0.099	0	2	DHRS3
0	0.487071	0.427	0.168	0	2	SEPTIN9
0	0.486247	0.399	0.199	0	2	SLC16A7
0	0.484262	0.645	0.533	0	2	USP9Y
0	0.484221	0.575	0.328	0	2	ARHGEF1
0	0.483525	0.426	0.163	0	2	LOC697280
0	0.482281	0.97	0.861	0	2	KEG06-p08
0	0.482018	0.495	0.233	0	2	ANXA6
0	0.481279	0.351	0.065	0	2	RALGDS
0	0.481051	0.637	0.519	0	2	CCNY
0	0.479786	0.874	0.802	0	2	PRRC2C
0	0.479636	0.385	0.172	0	2	STARD3NL
0	0.47907	0.809	0.679	0	2	EEF1A1
0	0.478951	0.393	0.189	0	2	PLXNC1
0	0.478398	0.818	0.703	0	2	MATR3
0	0.478245	0.607	0.449	0	2	UBR5
0	0.478104	0.299	0.044	0	2	ITM2A
0	0.476396	0.65	0.426	0	2	FXYD5
0	0.476376	0.764	0.644	0	2	PUM2
0	0.475842	0.259	0.053	0	2	DOCK9
0	0.474927	0.386	0.1	0	2	TBC1D10C
0	0.472504	0.798	0.699	0	2	ROCK1
0	0.471241	0.618	0.473	0	2	UBR1
0	0.471063	0.307	0.043	0	2	SLAMF7
0	0.467796	0.633	0.49	0	2	PSME4
0	0.467173	0.302	0.053	0	2	SYNE3
0	0.466947	0.529	0.339	0	2	PTPN2
0	0.466158	0.994	0.997	0	2	TMSB4X
0	0.46361	0.585	0.409	0	2	URI1
0	0.462813	0.359	0.083	0	2	PDLIM2
0	0.462244	0.55	0.327	0	2	NOP53
0	0.460019	0.638	0.49	0	2	RPL36AL
0	0.459391	0.723	0.592	0	2	COMMD6
0	0.458707	0.516	0.308	0	2	RPL29
0	0.458395	0.353	0.181	0	2	SNX25
0	0.457419	0.691	0.585	0	2	KDM6A
0	0.457329	0.645	0.498	0	2	LOC713490
0	0.457283	0.674	0.548	0	2	MAPK1
0	0.455198	0.435	0.264	0	2	FBXO33
0	0.455191	0.65	0.519	0	2	ARFGEF1
0	0.45456	0.456	0.105	0	2	RGS9
0	0.452511	0.642	0.434	0	2	LOC106996627
0	0.452077	0.345	0.185	0	2	FOCAD
0	0.451898	0.611	0.419	0	2	ATP5PO
0	0.45177	0.384	0.187	0	2	CD244
0	0.450791	0.37	0.151	0	2	ARSG
0	0.449899	0.914	0.869	0	2	DOCK2
0	0.449604	0.453	0.278	0	2	STAT5B
0	0.449202	0.82	0.736	0	2	DYRK1A
0	0.448803	0.917	0.894	0	2	PRKCB
0	0.446997	0.852	0.74	0	2	RPL26
0	0.44664	0.432	0.226	0	2	MINDY3
0	0.445955	0.42	0.259	0	2	REPS1
0	0.44389	0.572	0.342	0	2	ARHGAP30
0	0.443749	0.305	0.059	0	2	SOCS1
0	0.443692	0.323	0.053	0	2	PLCG1
0	0.44361	0.381	0.184	0	2	INPP5A
0	0.443584	0.31	0.128	0	2	SEL1L3
0	0.442976	0.311	0.05	0	2	SLAMF6
0	0.441704	0.375	0.163	0	2	APOBEC3C
0	0.439939	0.671	0.547	0	2	CUL3
0	0.438631	0.377	0.201	0	2	TASP1
0	0.436815	0.327	0.127	0	2	MBNL3
0	0.436455	0.43	0.248	0	2	TCF20
0	0.435402	0.411	0.249	0	2	AGTPBP1
0	0.433124	0.377	0.13	0	2	RAB37
0	0.430915	0.268	0.056	0	2	SLC9A7
0	0.429955	0.506	0.326	0	2	HBS1L
0	0.429364	0.514	0.268	0	2	BLOC1S1
0	0.426965	0.326	0.063	0	2	NUP210
0	0.426857	0.456	0.283	0	2	SUCO
0	0.426688	0.524	0.335	0	2	LOC107000401
0	0.426561	0.564	0.391	0	2	HNRNPUL1
0	0.426146	0.803	0.687	0	2	RPL7
0	0.424012	0.445	0.234	0	2	CYB5A
0	0.422104	0.715	0.588	0	2	FUS
0	0.421054	0.304	0.067	0	2	FCMR
0	0.420396	0.539	0.363	0	2	TOP2B
0	0.420159	0.34	0.156	0	2	ARL5B
0	0.418516	0.817	0.741	0	2	ATRX
0	0.417476	0.277	0.035	0	2	TES
0	0.415872	0.36	0.076	0	2	PRF1
0	0.415392	0.275	0.035	0	2	LOC106997848
0	0.41448	0.308	0.079	0	2	LOC106993126
0	0.41352	0.558	0.377	0	2	C19H19orf53
0	0.411329	0.325	0.136	0	2	VOPP1
0	0.410279	0.614	0.473	0	2	NUP98
0	0.408894	0.315	0.061	0	2	RHOF
0	0.408859	0.817	0.757	0	2	BPTF
0	0.408793	0.533	0.374	0	2	GATAD2A
0	0.407568	0.715	0.6	0	2	MIER1
0	0.407474	0.75	0.626	0	2	NCL
0	0.40733	0.468	0.264	0	2	EIF3G
0	0.407062	0.531	0.352	0	2	FGFR1OP2
0	0.402728	0.359	0.112	0	2	DOCK5
0	0.402465	0.388	0.165	0	2	TPST2
0	0.401627	0.349	0.143	0	2	MRPL10
0	0.400919	0.264	0.08	0	2	APBB2
0	0.399591	0.263	0.083	0	2	CLECL1
0	0.398383	0.358	0.13	0	2	CNN2
0	0.397581	0.489	0.298	0	2	SPTAN1
0	0.395783	0.274	0.061	0	2	LOC114677679
0	0.395206	0.461	0.284	0	2	PPP2R5A
0	0.39469	0.565	0.338	0	2	PSMB8
0	0.394494	0.269	0.087	0	2	MXI1
0	0.393221	0.965	0.905	0	2	KEG06-p13
0	0.390578	0.298	0.09	0	2	PARP15
0	0.390277	0.534	0.366	0	2	TAF1
0	0.389628	0.669	0.504	0	2	TRAF3IP3
0	0.387466	0.443	0.259	0	2	LPXN
0	0.38745	0.414	0.222	0	2	GIMAP8
0	0.386897	0.555	0.391	0	2	RSL24D1
0	0.386532	0.355	0.165	0	2	MTM1
0	0.386054	0.25	0.1	0	2	STXBP4
0	0.385451	0.484	0.31	0	2	AHCTF1
0	0.384731	0.708	0.591	0	2	EIF3E
0	0.38407	0.355	0.195	0	2	TOB1
0	0.383944	0.341	0.158	0	2	IMMP1L
0	0.379514	0.261	0.046	0	2	LOC107000335
0	0.379372	0.622	0.467	0	2	MAP2K2
0	0.379317	0.539	0.372	0	2	DYNLT1
0	0.378763	0.265	0.033	0	2	HPSE
0	0.378651	0.396	0.191	0	2	SPINT2
0	0.37761	0.338	0.109	0	2	TRPV2
0	0.376589	0.584	0.418	0	2	TERF2IP
0	0.375996	0.464	0.266	0	2	SNRPD2
0	0.373765	0.257	0.054	0	2	IFFO2
0	0.373562	0.299	0.085	0	2	LOC100425941
0	0.373452	0.507	0.319	0	2	PSMA5
0	0.372556	0.286	0.064	0	2	ATP8B2
0	0.371587	0.381	0.218	0	2	ARNTL
0	0.369954	0.377	0.147	0	2	SLC9A3R1
0	0.369301	0.441	0.243	0	2	STK38
0	0.368377	0.252	0.027	0	2	LAX1
0	0.366709	0.31	0.092	0	2	CARHSP1
0	0.36462	0.424	0.195	0	2	SERPINB9
0	0.364198	0.256	0.055	0	2	CRACR2A
0	0.361979	0.423	0.259	0	2	PRKX
0	0.360424	0.262	0.062	0	2	LOC106997076
0	0.360103	0.279	0.099	0	2	SLF1
0	0.359384	0.363	0.209	0	2	FBXL4
0	0.358669	0.977	0.943	0	2	KEG06-p12
0	0.357478	0.415	0.243	0	2	PTK2B
0	0.357441	0.304	0.113	0	2	JADE1
0	0.354784	0.503	0.321	0	2	RAD21
0	0.353492	0.3	0.122	0	2	TMEM154
0	0.352786	0.366	0.187	0	2	PI4K2B
0	0.352496	0.268	0.121	0	2	PRMT9
0	0.352193	0.304	0.095	0	2	KEG06-p05
0	0.351815	0.328	0.129	0	2	RPL31
0	0.351792	0.267	0.1	0	2	RCAN3
0	0.351392	0.343	0.124	0	2	RUNX3
0	0.349188	0.573	0.365	0	2	GLIPR2
0	0.347463	0.319	0.124	0	2	BTN3A1
0	0.345379	0.37	0.162	0	2	ANP32E
0	0.344843	0.288	0.093	0	2	PGGHG
0	0.343152	0.257	0.09	0	2	SLC7A5
0	0.34269	0.996	0.995	0	2	KEG06-p07
0	0.339748	0.824	0.722	0	2	PABPC1
0	0.339298	0.351	0.185	0	2	TXNRD1
0	0.338885	0.356	0.165	0	2	RPS27A
0	0.336683	0.459	0.283	0	2	SHISA5
0	0.335517	0.284	0.079	0	2	CERKL
0	0.332212	0.325	0.17	0	2	GLMN
0	0.330077	0.253	0.068	0	2	MMD
0	0.329582	0.417	0.241	0	2	CARMIL1
0	0.328603	0.274	0.082	0	2	SMCO4
0	0.324456	0.386	0.201	0	2	PPDPF
0	0.323638	0.28	0.093	0	2	LOC114679577
0	0.322559	0.252	0.069	0	2	CENPK
0	0.321255	0.444	0.234	0	2	TXN
0	0.320132	0.398	0.227	0	2	BUB3
0	0.3196	0.256	0.061	0	2	NBEAL2
0	0.314294	0.438	0.135	0	2	FLNA
0	0.314248	0.341	0.102	0	2	MYO1G
0	0.313023	0.312	0.165	0	2	CHSY1
0	0.312024	0.251	0.084	0	2	TBC1D22B
0	0.310259	0.287	0.143	0	2	C14H11orf65
0	0.309889	0.383	0.212	0	2	SNRNP200
0	0.307218	0.796	0.661	0	2	MSN
0	0.307117	0.287	0.091	0	2	RAB11FIP1
0	0.306115	0.285	0.106	0	2	PCSK7
0	0.304432	0.252	0.072	0	2	GPR65
0	0.302163	0.32	0.154	0	2	LOC698942
0	0.301976	0.27	0.057	0	2	EIF4E3
0	0.300266	0.386	0.222	0	2	TSPYL1
0	0.300116	0.331	0.162	0	2	ESYT1
0	0.295504	0.346	0.177	0	2	CAPN2
0	0.294083	0.267	0.126	0	2	ERMP1
0	0.293649	0.333	0.149	0	2	IQSEC1
0	0.292849	0.402	0.237	0	2	ARPC5L
0	0.291069	0.311	0.146	0	2	STK26
0	0.29008	0.434	0.227	0	2	LGALS3
0	0.289038	0.283	0.086	0	2	PLEC
0	0.285927	0.294	0.127	0	2	C15H9orf16
0	0.281917	0.326	0.16	0	2	ABCC1
0	0.281378	0.296	0.146	0	2	ADSS
0	0.277845	0.335	0.177	0	2	LOC714598
0	0.275718	0.301	0.144	0	2	POLE4
0	0.27556	0.256	0.093	0	2	LOC711798
0	0.258815	0.432	0.194	0	2	ANXA2
0	0.25154	0.259	0.105	0	2	ICAM3
1.84014e-307	0.401618	0.265	0.133	4.75713e-303	2	PATJ
2.95136e-307	0.282981	0.675	0.476	7.62986e-303	2	LOC719702
1.69781e-306	0.404405	0.334	0.186	4.38919e-302	2	LOC114679405
1.21831e-305	0.374862	0.447	0.284	3.14959e-301	2	USP36
1.33688e-304	0.306788	0.33	0.181	3.4561e-300	2	CDK5RAP2
1.52461e-304	0.313234	0.672	0.53	3.94142e-300	2	LOC705636
3.94377e-302	0.456068	0.637	0.521	1.01954e-297	2	SND1
4.84421e-301	0.411989	0.793	0.714	1.25233e-296	2	SP100
1.82916e-300	0.35719	0.47	0.31	4.72875e-296	2	STX17
2.887e-300	0.489024	0.778	0.719	7.46346e-296	2	LPP
6.23758e-300	0.45217	0.876	0.834	1.61254e-295	2	NCOA2
1.52132e-299	0.468352	0.715	0.61	3.93293e-295	2	CEP85L
1.16722e-296	0.479664	0.737	0.66	3.0175e-292	2	FNDC3A
5.93985e-296	0.358935	0.599	0.455	1.53557e-291	2	DDX6
2.13562e-295	0.375748	0.746	0.628	5.52102e-291	2	MYL12B
2.19315e-295	0.57082	0.56	0.43	5.66972e-291	2	GMDS
4.84424e-293	0.404302	0.524	0.378	1.25233e-288	2	UBE3C
3.56606e-292	0.321373	0.42	0.262	9.21899e-288	2	GIMAP6
1.84307e-290	0.292822	0.475	0.307	4.76469e-286	2	MOB2
2.74314e-290	0.305005	0.492	0.326	7.09157e-286	2	MBD2
8.51469e-290	0.398053	0.669	0.536	2.20122e-285	2	ELOVL5
3.8743e-288	0.441682	0.512	0.36	1.00158e-283	2	TPD52
4.39353e-288	0.416781	0.77	0.693	1.13582e-283	2	ATM
9.42812e-288	0.373903	0.379	0.221	2.43736e-283	2	RIN3
1.12089e-286	0.407389	0.539	0.397	2.89773e-282	2	SPPL2A
1.34109e-284	0.284276	0.73	0.602	3.46699e-280	2	RNF149
1.51927e-283	0.380906	0.36	0.214	3.92763e-279	2	LOC719250
2.45514e-283	0.357371	0.883	0.817	6.34703e-279	2	COX4I1
2.77695e-283	0.2938	0.316	0.175	7.17897e-279	2	PHF12
2.89575e-282	0.476763	0.619	0.5	7.48609e-278	2	NSF
3.94386e-282	0.344476	0.616	0.476	1.01957e-277	2	XRCC6
6.37912e-281	0.471354	0.654	0.544	1.64913e-276	2	RPRD2
7.05597e-280	0.406479	0.623	0.503	1.82411e-275	2	DCAF5
2.57529e-279	0.395891	0.374	0.229	6.65764e-275	2	OSBPL3
2.81406e-279	0.31712	0.45	0.293	7.27491e-275	2	HECA
7.75813e-277	0.402728	0.619	0.498	2.00563e-272	2	AGPS
3.49509e-276	0.318162	0.564	0.403	9.03551e-272	2	COX8A
4.586e-276	0.376057	0.792	0.715	1.18557e-271	2	DOCK11
2.27655e-275	0.41766	0.537	0.398	5.88534e-271	2	LONP2
5.67731e-275	0.371661	0.382	0.235	1.4677e-270	2	L3MBTL3
1.07984e-274	0.352028	0.337	0.194	2.7916e-270	2	WDR60
1.35758e-273	0.423036	0.68	0.565	3.50962e-269	2	FBXO34
2.5332e-270	0.410897	0.588	0.446	6.54884e-266	2	LOC106996680
3.4229e-270	0.368663	0.316	0.178	8.84887e-266	2	SHLD2
2.19697e-268	0.313351	0.39	0.243	5.67961e-264	2	SLC35D2
6.66826e-268	0.316145	0.316	0.179	1.72388e-263	2	HACE1
1.02542e-267	0.314341	0.47	0.316	2.65092e-263	2	ETFB
1.02922e-267	0.464091	0.319	0.184	2.66075e-263	2	HLCS
4.27897e-267	0.358769	0.726	0.618	1.1062e-262	2	PSMA7
9.81515e-267	0.271017	0.293	0.157	2.53741e-262	2	ARHGEF33
6.00969e-264	0.267848	0.326	0.186	1.55363e-259	2	RAB43
2.00988e-263	0.376311	0.312	0.178	5.19595e-259	2	NEDD4
2.51401e-263	0.368907	0.583	0.436	6.49921e-259	2	G3BP2
2.12464e-261	0.398568	0.403	0.262	5.49263e-257	2	PREP
1.03654e-260	0.36961	0.871	0.797	2.67966e-256	2	SERF2
4.27443e-259	0.345219	0.406	0.26	1.10503e-254	2	ECPAS
1.3513e-258	0.319919	0.446	0.294	3.49338e-254	2	TMEM258
1.07425e-256	0.370898	0.828	0.782	2.77715e-252	2	ARID4B
1.16655e-255	0.484583	0.614	0.511	3.01576e-251	2	RHOH
2.42339e-255	0.354583	0.459	0.314	6.26494e-251	2	SLK
1.18693e-254	0.427095	0.572	0.448	3.06845e-250	2	RNGTT
4.1854e-254	0.35678	0.564	0.425	1.08201e-249	2	TPR
9.49991e-254	0.39262	0.897	0.872	2.45592e-249	2	STAG1
2.62129e-253	0.299746	0.848	0.771	6.77655e-249	2	HNRNPU
3.18077e-253	0.449206	0.374	0.239	8.22291e-249	2	ARHGEF18
5.92157e-251	0.419683	0.722	0.644	1.53084e-246	2	CDK13
8.65546e-251	0.267135	0.309	0.175	2.23761e-246	2	LOC707873
1.33977e-249	0.333725	0.519	0.372	3.46357e-245	2	NOP10
1.47487e-249	0.319415	0.525	0.379	3.81284e-245	2	DDX24
3.26439e-249	0.483507	0.476	0.336	8.43909e-245	2	CWC27
5.77902e-249	0.260877	0.34	0.201	1.49399e-244	2	RNPEPL1
6.59878e-248	0.422213	0.691	0.599	1.70592e-243	2	CASC4
1.98076e-246	0.282308	0.349	0.21	5.12067e-242	2	LOC114674318
1.58996e-244	0.344597	0.612	0.486	4.11037e-240	2	C5H4orf3
8.88508e-244	0.333115	0.47	0.327	2.29697e-239	2	RPL39
4.53484e-242	0.467546	0.535	0.408	1.17235e-237	2	TRAPPC9
4.98138e-239	0.328821	0.382	0.244	1.28779e-234	2	CEP120
6.15495e-239	0.394093	0.947	0.921	1.59118e-234	2	JUND
9.59951e-239	0.422287	0.627	0.539	2.48167e-234	2	SMAP1
1.52838e-238	0.495609	0.721	0.652	3.95118e-234	2	RFX3
7.26122e-238	0.368187	0.561	0.436	1.87717e-233	2	SMARCC1
2.77894e-237	0.368661	0.789	0.734	7.18411e-233	2	PTBP3
1.48013e-236	0.392966	0.763	0.701	3.82644e-232	2	GOLGA4
2.74233e-233	0.412237	0.819	0.782	7.08947e-229	2	EPB41
5.3498e-233	0.333174	0.553	0.42	1.38303e-228	2	XPO6
8.06197e-233	0.318037	0.812	0.748	2.08418e-228	2	NDFIP1
7.60058e-232	0.41624	0.839	0.813	1.9649e-227	2	TBL1XR1
1.22422e-230	0.341891	0.67	0.557	3.16486e-226	2	COX6C
2.75015e-227	0.44669	0.653	0.565	7.10969e-223	2	RPS6KA5
1.47897e-226	0.316464	0.513	0.371	3.82343e-222	2	TMOD3
1.94473e-226	0.350115	0.62	0.51	5.02753e-222	2	SMG1
1.33069e-224	0.402619	0.708	0.631	3.4401e-220	2	RNF38
3.81597e-224	0.283507	0.367	0.231	9.86505e-220	2	SRPK1
5.64837e-224	0.343594	0.522	0.389	1.46022e-219	2	WDR26
2.36816e-222	0.363856	0.415	0.28	6.12217e-218	2	ATR
6.81934e-222	0.317701	0.438	0.302	1.76293e-217	2	AEBP2
5.8539e-221	0.399969	0.64	0.55	1.51335e-216	2	ATXN10
3.00432e-218	0.452959	0.511	0.396	7.76677e-214	2	FARS2
4.42834e-216	0.302938	0.431	0.295	1.14481e-211	2	HTT
7.79253e-214	0.392899	0.498	0.376	2.01452e-209	2	HECTD4
1.84374e-213	0.332309	0.647	0.539	4.76643e-209	2	TAX1BP1
4.54857e-213	0.369472	0.628	0.533	1.1759e-208	2	TRPM7
6.10215e-213	0.38115	0.614	0.517	1.57753e-208	2	ATXN7
7.1018e-213	0.35024	0.467	0.337	1.83596e-208	2	TRIM26
8.89448e-213	0.346414	0.59	0.486	2.2994e-208	2	RBM33
2.51225e-212	0.32283	0.71	0.619	6.49468e-208	2	SSR4
1.84343e-211	0.366009	0.463	0.338	4.76563e-207	2	SLC25A26
1.23612e-210	0.286573	0.472	0.335	3.19562e-206	2	EIF3M
1.66825e-210	0.301979	0.494	0.354	4.31276e-206	2	ROMO1
7.08084e-210	0.302763	0.365	0.238	1.83054e-205	2	LOC106994447
1.19918e-209	0.367044	0.516	0.393	3.10011e-205	2	TASOR2
1.09888e-208	0.316845	0.578	0.462	2.84081e-204	2	FUBP1
1.70381e-208	0.263435	0.363	0.233	4.40469e-204	2	AMD1
1.79263e-208	0.407512	0.571	0.47	4.63432e-204	2	PPP2R5E
1.98967e-208	0.44619	0.596	0.501	5.14369e-204	2	RSRC1
4.5348e-208	0.355609	0.68	0.597	1.17234e-203	2	SCAF8
8.88251e-208	0.342342	0.515	0.389	2.29631e-203	2	FAM13B
9.12512e-208	0.257045	0.933	0.886	2.35903e-203	2	HSP90AB1
2.81081e-204	0.269739	0.374	0.245	7.26651e-200	2	CUTA
7.04494e-204	0.294958	0.308	0.188	1.82126e-199	2	DGKD
1.61567e-201	0.336932	0.769	0.724	4.17683e-197	2	PPP6R3
4.59769e-201	0.350059	0.689	0.617	1.18859e-196	2	PSPC1
4.76018e-201	0.380783	0.26	0.151	1.2306e-196	2	AVEN
5.57191e-200	0.335209	0.49	0.37	1.44045e-195	2	RPTOR
6.57713e-198	0.257893	0.786	0.616	1.70032e-193	2	LOC114669738
3.13951e-197	0.297991	0.315	0.195	8.11626e-193	2	CHIC1
3.0819e-196	0.326811	0.443	0.321	7.96734e-192	2	MFSD14A
5.24435e-195	0.334103	0.487	0.357	1.35577e-190	2	LOC702677
1.59502e-194	0.266744	0.315	0.194	4.12346e-190	2	INTS6L
2.09158e-194	0.345837	0.449	0.328	5.40715e-190	2	NBAS
9.54753e-194	0.391779	0.944	0.928	2.46823e-189	2	RPL17
2.71868e-193	0.331722	0.694	0.6	7.02832e-189	2	ATP5MG
1.27389e-192	0.289729	0.507	0.382	3.29326e-188	2	CCDC82
1.38765e-192	0.269157	0.38	0.254	3.58736e-188	2	ZBTB1
2.15128e-192	0.293151	0.654	0.553	5.5615e-188	2	EIF4G2
8.40833e-192	0.25034	0.379	0.25	2.17372e-187	2	TPM4
1.07756e-191	0.306901	0.753	0.669	2.78572e-187	2	MYL6
1.10747e-191	0.377003	0.956	0.948	2.86302e-187	2	TMSB10
5.69038e-191	0.309977	0.782	0.737	1.47108e-186	2	NCOR1
2.36963e-190	0.27051	0.396	0.265	6.12596e-186	2	SREBF2
6.19343e-189	0.385566	0.472	0.351	1.60112e-184	2	LOC695267
9.22786e-189	0.415028	0.503	0.392	2.38559e-184	2	PTPN9
1.19475e-188	0.339392	0.479	0.361	3.08866e-184	2	DNAJC3
1.62151e-185	0.25955	0.262	0.154	4.19192e-181	2	LOC100429287
8.80664e-185	0.333478	0.54	0.428	2.27669e-180	2	LOC701227
3.23787e-184	0.398782	0.57	0.478	8.37053e-180	2	MICU2
4.90243e-184	0.258997	0.382	0.259	1.26738e-179	2	PBXIP1
1.05241e-183	0.287329	0.777	0.714	2.7207e-179	2	SUB1
1.4479e-183	0.329106	0.523	0.409	3.7431e-179	2	PPM1B
1.58044e-181	0.270028	0.336	0.214	4.08576e-177	2	TUBA1A
2.83698e-181	0.386247	0.77	0.736	7.33416e-177	2	FAF1
3.60186e-180	0.26682	0.584	0.472	9.31154e-176	2	PPP1CB
5.23538e-180	0.350654	0.414	0.297	1.35345e-175	2	TANGO6
8.03791e-179	0.305741	0.678	0.589	2.07796e-174	2	ARHGAP25
1.14757e-178	0.297133	0.488	0.371	2.96669e-174	2	PPP4R3A
1.6634e-178	0.292586	0.846	0.797	4.30023e-174	2	NCOA3
1.64072e-177	0.47633	0.574	0.492	4.2416e-173	2	ZNF407
1.27715e-176	0.316007	0.26	0.155	3.30168e-172	2	LOC106996755
8.7488e-176	0.330276	0.674	0.6	2.26174e-171	2	LOC698045
2.96725e-175	0.303642	0.51	0.398	7.67094e-171	2	MECP2
6.23204e-175	0.417312	0.547	0.456	1.61111e-170	2	ANKIB1
6.62651e-175	0.362637	0.593	0.503	1.71308e-170	2	USP25
2.05021e-174	0.312651	0.592	0.499	5.3002e-170	2	PRKDC
1.12028e-173	0.408435	0.769	0.746	2.89615e-169	2	EXOC4
6.83459e-173	0.342937	0.488	0.373	1.76688e-168	2	ITPKB
1.26432e-172	0.258578	0.439	0.314	3.26852e-168	2	PRDX6
1.87246e-172	0.384963	0.549	0.456	4.84069e-168	2	DIS3L2
3.86878e-172	0.260429	0.495	0.372	1.00016e-167	2	ADAR
2.06868e-171	0.447443	0.459	0.353	5.34794e-167	2	SPATA5
3.38933e-171	0.335872	0.764	0.723	8.76209e-167	2	CCM2
1.38822e-170	0.320288	0.309	0.201	3.58882e-166	2	E2F3
1.63649e-169	0.260996	0.838	0.787	4.23065e-165	2	LCP2
3.1175e-169	0.494544	0.654	0.594	8.05936e-165	2	SUPT3H
4.73653e-169	0.304479	0.411	0.296	1.22449e-164	2	GMCL1
5.86516e-169	0.335563	0.417	0.306	1.51626e-164	2	EMB
8.868e-168	0.337351	0.736	0.692	2.29256e-163	2	RSF1
1.48944e-167	0.286079	0.655	0.557	3.8505e-163	2	UBL5
6.46835e-167	0.398508	0.556	0.466	1.6722e-162	2	STXBP5
1.25203e-165	0.353984	0.739	0.696	3.23674e-161	2	MPZL1
1.7914e-165	0.276659	0.438	0.322	4.63111e-161	2	CUL1
4.38759e-165	0.482038	0.556	0.482	1.13428e-160	2	AOPEP
1.07229e-164	0.251736	0.44	0.318	2.77208e-160	2	LOC100425484
3.17e-164	0.25935	0.496	0.378	8.19508e-160	2	CACYBP
1.07045e-162	0.287474	0.587	0.488	2.76733e-158	2	SEC61B
2.30797e-162	0.27489	0.324	0.215	5.96655e-158	2	CCDC6
3.31893e-162	0.257035	0.467	0.348	8.58009e-158	2	MZT2B
1.66257e-161	0.275395	0.325	0.215	4.29808e-157	2	SP4
1.77343e-161	0.258786	0.449	0.33	4.58468e-157	2	SEC61G
1.56568e-158	0.270706	0.283	0.177	4.0476e-154	2	CEP112
3.72698e-158	0.254257	0.372	0.252	9.635e-154	2	LOC100424348
4.85686e-158	0.34207	0.535	0.445	1.2556e-153	2	SNX14
1.21691e-157	0.398439	0.532	0.445	3.14597e-153	2	MAN1A2
9.2271e-157	0.362861	0.592	0.514	2.38539e-152	2	TNKS
2.22027e-156	0.253699	0.462	0.343	5.73985e-152	2	ALDOA
7.12193e-156	0.251023	0.449	0.335	1.84116e-151	2	SERINC1
1.05266e-155	0.263474	0.5	0.384	2.72134e-151	2	ELOB
1.33209e-155	0.330675	0.628	0.545	3.44372e-151	2	BTF3
1.55645e-155	0.35847	0.656	0.593	4.02372e-151	2	DDX3Y
3.44121e-154	0.269847	0.855	0.828	8.89621e-150	2	KMT2E
9.62768e-154	0.312144	0.741	0.698	2.48895e-149	2	EPC1
1.08179e-153	0.318177	0.493	0.39	2.79665e-149	2	SLC30A9
1.7915e-153	0.273237	0.45	0.339	4.63139e-149	2	RWDD1
2.01137e-153	0.307454	0.507	0.401	5.19979e-149	2	C11H12orf57
2.55604e-153	0.267531	0.95	0.941	6.60786e-149	2	MBP
9.17458e-152	0.333159	0.491	0.393	2.37181e-147	2	UBE2G1
3.12441e-151	0.282429	0.413	0.3	8.07722e-147	2	EED
1.21972e-145	0.290009	0.378	0.273	3.15321e-141	2	LOC716147
6.48196e-144	0.392765	0.426	0.329	1.67572e-139	2	MGMT
1.86242e-143	0.273251	0.527	0.428	4.81474e-139	2	ADD1
4.21888e-143	0.271832	0.292	0.192	1.09066e-138	2	DMXL2
1.29176e-142	0.435099	0.686	0.606	3.33946e-138	2	RPL37A
1.17138e-140	0.309465	0.58	0.501	3.02824e-136	2	ERO1B
1.00128e-139	0.306329	0.6	0.529	2.58851e-135	2	BRWD1
1.30368e-139	0.358515	0.467	0.371	3.37027e-135	2	RSU1
1.41438e-138	0.306776	0.361	0.26	3.65646e-134	2	TBCK
1.49998e-138	0.262049	0.541	0.446	3.87775e-134	2	RALY
1.7683e-138	0.282708	0.735	0.692	4.57142e-134	2	NSD3
4.38315e-138	0.277093	0.689	0.614	1.13313e-133	2	RNF213
1.55075e-136	0.30163	0.363	0.264	4.009e-132	2	PEX14
4.74251e-136	0.281798	0.351	0.25	1.22603e-131	2	FAM222B
4.52816e-135	0.279241	0.754	0.724	1.17062e-130	2	CELF1
7.69909e-134	0.263071	0.358	0.256	1.99037e-129	2	VPS13A
8.40048e-133	0.256333	0.479	0.376	2.17169e-128	2	BAZ1B
9.22762e-133	0.264073	0.64	0.561	2.38552e-128	2	UQCRH
1.49733e-132	0.254531	0.262	0.17	3.87089e-128	2	PPP1R13B
1.69647e-132	0.282798	0.567	0.487	4.38572e-128	2	THOC2
5.03628e-132	0.376144	0.572	0.51	1.30198e-127	2	RASA1
9.49916e-132	0.255087	0.621	0.547	2.45572e-127	2	PAPOLA
1.40465e-131	0.258945	0.469	0.368	3.6313e-127	2	RBM27
1.45634e-131	0.297677	0.348	0.244	3.76493e-127	2	ARID5B
4.16148e-131	0.356237	0.896	0.866	1.07583e-126	2	SCML4
2.54073e-127	0.288025	0.653	0.593	6.56829e-123	2	LOC701819
5.88547e-126	0.286675	0.648	0.581	1.52151e-121	2	AKAP9
2.65819e-125	0.270777	0.528	0.438	6.87196e-121	2	GOLPH3
1.44785e-121	0.340318	0.664	0.591	3.74299e-117	2	TSC22D3
2.17784e-121	0.324751	0.616	0.566	5.63015e-117	2	GLG1
4.78234e-121	0.264194	0.489	0.393	1.23633e-116	2	KIF2A
1.13394e-120	0.28168	0.682	0.634	2.93147e-116	2	STAG2
1.14301e-120	0.290982	0.764	0.74	2.95492e-116	2	RICTOR
3.585e-120	0.253946	0.901	0.874	9.26795e-116	2	GMFG
8.41576e-118	0.273321	0.487	0.399	2.17564e-113	2	NUP153
2.2471e-117	0.302318	0.492	0.405	5.80919e-113	2	RALGAPA1
2.25022e-117	0.393743	0.541	0.486	5.81726e-113	2	FTO
2.89502e-116	0.285728	0.299	0.21	7.48421e-112	2	COX10
1.21948e-115	0.404491	0.704	0.682	3.15261e-111	2	FBXL17
1.83579e-115	0.264543	0.349	0.255	4.74588e-111	2	ZDHHC20
1.8649e-114	0.294468	0.489	0.409	4.82114e-110	2	CHIC2
2.3258e-113	0.279406	0.774	0.755	6.01265e-109	2	WAC
9.8965e-113	0.322543	0.616	0.563	2.55844e-108	2	ASCC3
3.89369e-112	0.267334	0.513	0.427	1.0066e-107	2	XPO1
2.17238e-111	0.279135	0.607	0.555	5.61602e-107	2	PPHLN1
9.77909e-111	0.263367	0.51	0.425	2.52809e-106	2	CTCF
5.29377e-110	0.317645	0.319	0.231	1.36855e-105	2	LOC100427957
1.1077e-109	0.252746	0.798	0.772	2.86363e-105	2	ITSN2
1.34896e-109	0.270745	0.443	0.356	3.48734e-105	2	CTDSPL2
1.97142e-109	0.277599	0.515	0.439	5.0965e-105	2	RAF1
4.85514e-109	0.282652	0.728	0.701	1.25515e-104	2	UBE2H
8.6343e-109	0.285895	0.642	0.594	2.23214e-104	2	ATAD2B
1.02022e-107	0.324298	0.654	0.621	2.63748e-103	2	WDR70
1.34484e-107	0.261244	0.645	0.591	3.47668e-103	2	PDS5A
1.37072e-106	0.330627	0.419	0.333	3.54357e-102	2	MYO9A
4.55431e-106	0.297043	0.494	0.416	1.17738e-101	2	SOS2
4.59973e-105	0.430278	0.521	0.463	1.18912e-100	2	RFX7
6.76336e-105	0.252161	0.75	0.722	1.74846e-100	2	CREBBP
4.49825e-104	0.295287	0.368	0.281	1.16289e-99	2	GABPB1
5.21489e-103	0.341434	0.298	0.215	1.34815e-98	2	AHCYL2
5.60924e-102	0.286966	0.355	0.271	1.4501e-97	2	ANO6
1.62701e-101	0.254493	0.655	0.616	4.20614e-97	2	TM9SF3
3.12102e-101	0.315491	0.368	0.287	8.06847e-97	2	CLOCK
8.16484e-101	0.284861	0.446	0.365	2.11077e-96	2	SMAD3
3.87107e-99	0.252981	0.614	0.55	1.00075e-94	2	OST4
5.65972e-98	0.266965	0.566	0.508	1.46315e-93	2	GPBP1L1
2.13777e-97	0.412361	0.38	0.303	5.52655e-93	2	CRADD
2.85124e-97	0.274428	0.591	0.54	7.37103e-93	2	HOOK3
2.5527e-96	0.318923	0.464	0.398	6.59924e-92	2	MNAT1
1.5043e-93	0.251847	0.569	0.505	3.88891e-89	2	EFR3A
2.37545e-93	0.294028	0.394	0.314	6.14101e-89	2	LIMS1
3.50937e-93	0.291603	0.475	0.401	9.07243e-89	2	AUH
9.17117e-93	0.337553	0.64	0.609	2.37093e-88	2	PHF21A
4.4416e-92	0.294142	0.489	0.42	1.14824e-87	2	UMAD1
2.55209e-90	0.284167	0.703	0.669	6.59766e-86	2	GLS
1.56865e-89	0.295508	0.589	0.546	4.05527e-85	2	DYM
6.24752e-88	0.256833	0.295	0.218	1.61511e-83	2	SERGEF
7.16348e-86	0.279876	0.571	0.523	1.8519e-81	2	CSNK1G1
1.78172e-85	0.271433	0.725	0.713	4.60611e-81	2	HERC4
4.60981e-83	0.29647	0.494	0.434	1.19173e-78	2	TMEM164
1.18909e-82	0.276563	0.734	0.724	3.07403e-78	2	ARID2
8.81907e-81	0.251703	0.593	0.545	2.27991e-76	2	ASXL2
2.10538e-80	0.262893	0.664	0.623	5.44284e-76	2	ST6GAL1
9.31513e-80	0.250505	0.497	0.434	2.40815e-75	2	RB1CC1
3.88908e-77	0.311483	0.569	0.539	1.00541e-72	2	PCCA
4.24512e-76	0.257625	0.556	0.51	1.09745e-71	2	LOC712543
5.84682e-76	0.252645	0.598	0.559	1.51152e-71	2	SETD5
2.96633e-73	0.279076	0.765	0.767	7.66855e-69	2	FNIP1
7.11128e-72	0.280946	0.458	0.403	1.83841e-67	2	MAPKAP1
8.49649e-71	0.256593	0.444	0.384	2.19651e-66	2	RAB3GAP2
5.78102e-70	0.265986	0.536	0.495	1.49451e-65	2	ZZZ3
1.20546e-68	0.266304	0.564	0.525	3.11635e-64	2	MAN2A1
4.36609e-67	0.255323	0.59	0.56	1.12872e-62	2	MAP4
1.51235e-61	0.387053	0.645	0.642	3.90974e-57	2	BTBD9
1.20728e-58	0.345959	0.427	0.382	3.12107e-54	2	SCFD2
8.33317e-56	0.292955	0.565	0.547	2.15429e-51	2	STX8
9.29166e-55	0.254719	0.766	0.784	2.40208e-50	2	VTI1A
2.22351e-52	0.456728	0.514	0.506	5.74821e-48	2	EXT1
5.30979e-52	0.295753	0.737	0.759	1.37269e-47	2	SFMBT2
5.09594e-48	0.256134	0.521	0.494	1.3174e-43	2	SLMAP
7.16535e-41	0.370037	0.687	0.698	1.85239e-36	2	DENND4A
1.51018e-28	0.250061	0.753	0.806	3.90411e-24	2	GNAQ
3.20917e-19	0.251438	0.357	0.342	8.29635e-15	2	PRIM2
0.00929943	0.256217	0.532	0.608	1	2	ITGB1

## Sheet: Cluster 3
p_val	avg_log2FC	pct.1	pct.2	p_val_adj	cluster	gene
0	1.46788	0.994	0.717	0	3	LOC114673210
0	1.41466	0.849	0.632	0	3	LOC100426632
0	1.30338	0.794	0.535	0	3	LOC100426537
0	1.24659	0.805	0.135	0	3	LOC693820
0	1.11977	1	0.999	0	3	LOC114674534
0	0.98007	0.918	0.767	0	3	KLF2
0	0.938967	1	1	0	3	LOC109910387
0	0.908177	0.79	0.286	0	3	LOC100426197
0	0.877716	0.984	0.764	0	3	LOC703641
0	0.853083	0.977	0.68	0	3	ADORA2B
0	0.826091	0.874	0.724	0	3	CCL4L1
0	0.761946	0.927	0.531	0	3	LOC114677644
0	0.75687	1	0.999	0	3	KEG06-r01
0	0.740069	0.984	0.7	0	3	LOC114673461
0	0.738479	0.521	0.303	0	3	LOC114673087
0	0.731794	0.858	0.599	0	3	TNFAIP8L3
0	0.714486	0.657	0.445	0	3	CCL3
0	0.713888	0.935	0.701	0	3	ERICH1
0	0.703916	0.978	0.854	0	3	CD83
0	0.668911	0.987	0.742	0	3	APOE
0	0.66697	0.951	0.816	0	3	BTG2
0	0.66239	0.813	0.539	0	3	IFI6
0	0.64278	0.992	0.83	0	3	C1QC
0	0.635748	0.567	0.29	0	3	HS3ST4
0	0.634758	0.996	0.983	0	3	LOC704104
0	0.626623	0.995	0.839	0	3	C1QA
0	0.604614	0.337	0.065	0	3	RBMS3
0	0.600791	0.523	0.257	0	3	PDK4
0	0.593094	0.934	0.699	0	3	SOCS6
0	0.590941	0.994	0.843	0	3	C1QB
0	0.586782	0.989	0.822	0	3	LGMN
0	0.584838	0.892	0.712	0	3	RHOB
0	0.577167	0.739	0.472	0	3	CD163
0	0.575239	0.777	0.47	0	3	LOC719702
0	0.556834	0.98	0.845	0	3	SAT1
0	0.555881	0.795	0.592	0	3	CEBPD
0	0.552127	0.523	0.295	0	3	LOC114679282
0	0.546086	0.937	0.72	0	3	CTSC
0	0.543617	0.965	0.866	0	3	RGS1
0	0.54111	0.999	0.992	0	3	KEG06-p10
0	0.541088	0.999	0.994	0	3	KEG06-p07
0	0.529372	0.859	0.608	0	3	LOC114669857
0	0.522228	0.813	0.641	0	3	PMAIP1
0	0.516112	0.521	0.234	0	3	LOC114679371
0	0.497651	0.972	0.866	0	3	FTH1
0	0.461599	0.67	0.402	0	3	C1QTNF3
0	0.454792	0.922	0.821	0	3	AIM2
0	0.454721	0.998	0.859	0	3	CSF1R
0	0.451709	0.8	0.638	0	3	ARRDC3
0	0.450492	0.678	0.409	0	3	SUSD4
0	0.446075	0.998	0.833	0	3	MARCKS
0	0.436008	0.995	0.819	0	3	GPR34
0	0.431725	0.927	0.717	0	3	DRAM2
0	0.431521	0.994	0.929	0	3	ZFP36L1
0	0.429745	0.987	0.867	0	3	CX3CR1
0	0.429409	0.974	0.772	0	3	BHLHE41
0	0.426669	0.992	0.81	0	3	ASTN2
0	0.424032	0.922	0.608	0	3	LOC114669738
0	0.422039	0.701	0.488	0	3	TSPAN3
0	0.420671	0.985	0.918	0	3	MAP4K4
0	0.399597	0.642	0.406	0	3	LOC106999016
0	0.399304	0.994	0.856	0	3	MS4A7
0	0.394846	0.914	0.739	0	3	BRI3
0	0.392948	0.865	0.648	0	3	RASL10A
0	0.392799	0.977	0.806	0	3	IL18
0	0.391586	0.491	0.261	0	3	RBPMS
0	0.385525	0.48	0.263	0	3	LOC704341
0	0.383205	0.811	0.608	0	3	RIN2
0	0.381317	0.43	0.234	0	3	VSIG4
0	0.380401	0.997	0.99	0	3	SRGN
0	0.378129	0.988	0.902	0	3	SMAP2
0	0.377544	0.621	0.405	0	3	JAM3
0	0.376332	0.835	0.641	0	3	ATP6V0A1
0	0.372791	0.266	0.072	0	3	LOC114677632
0	0.370218	0.954	0.73	0	3	ADAM28
0	0.368549	0.993	0.815	0	3	RGS10
0	0.367876	0.678	0.459	0	3	TLR1
0	0.367726	0.561	0.364	0	3	SALL1
0	0.360482	0.982	0.885	0	3	CD81
0	0.360303	0.541	0.329	0	3	WIPI1
0	0.357871	0.346	0.123	0	3	LOC100499503
0	0.352518	0.962	0.762	0	3	TLR4
0	0.350412	0.66	0.451	0	3	TMEM176A
0	0.348166	0.641	0.437	0	3	NCF4
0	0.346103	0.978	0.818	0	3	IFNGR2
0	0.345274	0.966	0.77	0	3	LOC695533
0	0.345095	0.427	0.22	0	3	ODF3B
0	0.345013	0.955	0.748	0	3	CTTNBP2
0	0.342241	0.4	0.147	0	3	LOC705327
0	0.331142	0.936	0.792	0	3	RPL35
0	0.330114	0.453	0.267	0	3	LOC106998842
0	0.329056	0.576	0.354	0	3	LOC106995967
0	0.317402	0.871	0.664	0	3	LOC701504
0	0.315374	0.321	0.116	0	3	LOC106998557
0	0.313667	0.414	0.216	0	3	GASK1B
0	0.308693	0.524	0.328	0	3	LOC114671936
0	0.296393	0.402	0.224	0	3	LOC106998573
0	0.287956	0.413	0.197	0	3	LOC106995452
0	0.277692	0.463	0.246	0	3	LOC100424348
0	0.263635	0.447	0.25	0	3	TSPAN7
0	0.253453	0.42	0.229	0	3	LOC114677671
9.06843e-308	0.315241	0.457	0.277	2.34437e-303	3	PIK3IP1
3.41855e-307	0.33849	0.902	0.685	8.83763e-303	3	RUBCNL
6.80933e-305	0.340075	0.97	0.802	1.76035e-300	3	LRMDA
2.20594e-304	0.316938	0.831	0.627	5.70278e-300	3	TMEM176B
2.54208e-301	0.341407	0.697	0.483	6.57178e-297	3	LOC106999905
4.24377e-299	0.327166	0.857	0.656	1.0971e-294	3	PLAC8
1.39058e-298	0.374327	0.803	0.615	3.59494e-294	3	PEAK1
2.63233e-296	0.331466	0.619	0.423	6.8051e-292	3	LOC106992911
1.37693e-295	0.376438	0.444	0.271	3.55963e-291	3	RNF122
6.24847e-294	0.300556	0.415	0.239	1.61536e-289	3	IFI44L
2.77104e-292	0.30107	0.398	0.223	7.1637e-288	3	LOC106993624
3.69373e-291	0.313281	0.975	0.908	9.54902e-287	3	ARGLU1
1.40773e-290	0.259235	0.314	0.162	3.63926e-286	3	LOC114671954
4.50827e-290	0.256024	0.658	0.444	1.16548e-285	3	LOC114669767
1.83966e-288	0.306921	0.955	0.799	4.75588e-284	3	OTULINL
3.9183e-286	0.298583	0.956	0.853	1.01296e-281	3	CD37
4.78185e-285	0.324644	0.696	0.515	1.2362e-280	3	BATF3
2.83015e-284	0.317022	0.615	0.425	7.31651e-280	3	LOC716161
1.36713e-283	0.357786	0.99	0.863	3.5343e-279	3	IFNGR1
1.2548e-281	0.360959	0.514	0.334	3.2439e-277	3	CPOX
1.39124e-280	0.313389	0.731	0.562	3.59664e-276	3	MXD4
1.4362e-280	0.269258	0.454	0.277	3.71286e-276	3	CTSL
6.22381e-279	0.3592	0.679	0.501	1.60898e-274	3	ST3GAL6
1.08636e-278	0.268047	0.373	0.207	2.80845e-274	3	CTDSPL
2.68096e-277	0.285539	0.715	0.504	6.93081e-273	3	SERPINF1
5.88532e-277	0.382245	0.339	0.186	1.52147e-272	3	SPRY1
2.07358e-271	0.439127	0.849	0.694	5.36063e-267	3	NFKBIA
9.99259e-268	0.328511	0.823	0.647	2.58329e-263	3	OGFRL1
3.84289e-266	0.305104	0.697	0.512	9.93465e-262	3	TMEM231
2.29125e-265	0.343962	0.586	0.413	5.92334e-261	3	CASP7
9.92739e-264	0.257055	0.861	0.649	2.56643e-259	3	FCGRT-1
2.02259e-262	0.305052	0.62	0.421	5.2288e-258	3	LOC709175
7.85435e-262	0.523301	0.397	0.243	2.03051e-257	3	NR4A1
4.26224e-261	0.379145	0.695	0.523	1.10187e-256	3	TAL1
1.11404e-255	0.305425	0.933	0.812	2.88001e-251	3	C4H6orf62
1.95614e-254	0.305086	0.764	0.575	5.05702e-250	3	LOC114669903
1.19776e-253	0.279806	0.836	0.651	3.09645e-249	3	SLC25A37
8.01199e-251	0.743583	0.858	0.72	2.07126e-246	3	LOC100430627
8.27843e-250	0.251861	0.993	0.983	2.14014e-245	3	EIF1
1.85615e-249	0.278183	0.558	0.383	4.79851e-245	3	CD300A
2.84296e-249	0.26564	0.473	0.3	7.34963e-245	3	SLC25A29
7.16352e-247	0.390113	0.77	0.593	1.85191e-242	3	HAVCR2
3.97637e-246	0.311596	0.633	0.472	1.02797e-241	3	USP22
8.34022e-245	0.430803	0.946	0.885	2.15611e-240	3	JUN
5.61862e-243	0.534625	0.575	0.42	1.45253e-238	3	CITED2
1.6295e-242	0.253249	0.488	0.317	4.21259e-238	3	GALNS
1.78417e-241	0.383227	0.488	0.322	4.61244e-237	3	HIST1H1D
5.06411e-241	0.252769	0.452	0.282	1.30917e-236	3	PLEKHO1
6.83547e-241	0.271798	0.502	0.336	1.76711e-236	3	IRF9
3.57238e-240	0.314626	0.771	0.628	9.23531e-236	3	ATF4
2.06015e-237	0.471136	0.947	0.902	5.32589e-233	3	DUSP1
5.4222e-233	0.264733	0.255	0.131	1.40175e-228	3	CTSD
1.41056e-231	0.280117	0.979	0.828	3.64657e-227	3	SIPA1L2
3.90427e-231	0.281873	0.864	0.688	1.00933e-226	3	SORT1
3.369e-230	0.294588	0.641	0.46	8.70955e-226	3	BCO2
8.63229e-229	0.253434	0.911	0.707	2.23162e-224	3	SCN1B
1.66641e-228	0.276355	0.775	0.623	4.308e-224	3	YPEL3
8.99454e-227	0.276687	0.733	0.575	2.32527e-222	3	PLD3
2.39103e-226	0.505117	0.606	0.471	6.18128e-222	3	GADD45B
2.60404e-225	0.269645	0.878	0.739	6.73198e-221	3	RPL26
3.78564e-225	0.282905	0.958	0.799	9.78663e-221	3	MAF
9.64798e-225	0.294088	0.677	0.516	2.4942e-220	3	FAM89A
1.29864e-223	0.26521	0.472	0.309	3.35724e-219	3	DDHD1
2.16773e-222	0.277652	0.96	0.801	5.60401e-218	3	CREG1
1.13201e-221	0.344681	0.751	0.604	2.92647e-217	3	LOC696872
5.64954e-221	0.262688	0.505	0.336	1.46052e-216	3	LOXHD1
4.90035e-217	0.298086	0.475	0.325	1.26684e-212	3	LOC114677006
7.90905e-216	0.28723	0.998	0.836	2.04465e-211	3	LOC716834
1.2454e-215	0.261206	0.983	0.824	3.21961e-211	3	AUTS2
2.23148e-214	0.292817	0.853	0.733	5.76883e-210	3	CLK1
4.21785e-207	0.32735	0.444	0.289	1.0904e-202	3	IGF1
5.4258e-207	0.355216	0.669	0.499	1.40268e-202	3	CALCRL
1.14854e-206	0.258434	0.452	0.295	2.96921e-202	3	LOC722294
9.54058e-206	0.259908	0.959	0.891	2.46643e-201	3	SARAF
2.2365e-203	0.342904	0.79	0.62	5.7818e-199	3	PLA2G4A
4.71441e-203	0.306944	0.955	0.863	1.21877e-198	3	KEG06-p08
2.20199e-202	0.267179	0.909	0.718	5.69258e-198	3	SLC2A5
3.89386e-201	0.307454	0.502	0.356	1.00664e-196	3	MPC2
1.03146e-200	0.266472	0.791	0.653	2.66653e-196	3	TRIM38
7.45217e-199	0.332156	0.707	0.569	1.92654e-194	3	CREM
4.26824e-198	0.352056	0.719	0.587	1.10343e-193	3	TSC22D3
7.29444e-197	0.25065	0.461	0.308	1.88576e-192	3	LOC107000077
7.9485e-196	0.281531	0.538	0.383	2.05485e-191	3	NPL
2.52811e-192	0.374542	0.716	0.581	6.53566e-188	3	SQSTM1
6.84902e-191	0.251806	0.31	0.184	1.77061e-186	3	LOC696506
1.25325e-186	0.27047	0.75	0.606	3.23991e-182	3	LOC100425242
3.66036e-186	0.345827	0.543	0.398	9.46276e-182	3	LOC699110
9.77434e-186	0.257938	0.752	0.596	2.52686e-181	3	IDH1
2.71302e-185	0.341332	0.667	0.527	7.0137e-181	3	GLUL
7.58646e-183	0.259267	0.997	0.829	1.96125e-178	3	P2RY12
1.47682e-172	0.260147	0.904	0.801	3.81787e-168	3	SP110
5.95718e-172	0.309452	0.736	0.585	1.54005e-167	3	MAP3K8
6.77283e-171	0.292874	0.932	0.866	1.75091e-166	3	GNA13
7.90678e-170	0.270817	0.764	0.623	2.04406e-165	3	SKIL
4.15643e-169	0.259979	0.397	0.262	1.07452e-164	3	LOC109910386
3.18809e-167	0.256201	0.43	0.292	8.24185e-163	3	LOC107000817
3.11434e-166	0.253565	0.729	0.594	8.0512e-162	3	SNX5
2.3032e-165	0.277903	0.994	0.959	5.95423e-161	3	LOC106993196
3.33327e-165	0.261299	0.385	0.256	8.61718e-161	3	ACAA2
5.03494e-165	0.470555	0.592	0.471	1.30163e-160	3	PLEK
8.08758e-165	0.315913	0.636	0.504	2.0908e-160	3	MTHFD2
2.68765e-162	0.263581	0.718	0.597	6.94811e-158	3	IL10RA
3.06571e-149	0.262246	0.9	0.816	7.92548e-145	3	DDX3X
9.47237e-146	0.583745	0.754	0.659	2.4488e-141	3	IER2
1.38605e-144	0.319296	0.948	0.917	3.58321e-140	3	KLF6
6.31604e-143	0.313906	0.585	0.45	1.63282e-138	3	OTUD1
1.95078e-136	0.25072	0.338	0.224	5.04315e-132	3	LOC106998533
2.98508e-136	0.260235	0.385	0.27	7.71703e-132	3	KDM6B
3.45889e-135	0.315659	0.556	0.439	8.94193e-131	3	DDIT3
7.15585e-131	0.395062	0.925	0.872	1.84993e-126	3	ZFP36
3.02263e-130	0.258973	0.487	0.359	7.81411e-126	3	TLR2
1.01408e-129	0.254372	0.634	0.502	2.62161e-125	3	RGL1
2.41845e-127	0.436317	0.831	0.736	6.25219e-123	3	JUNB
1.01318e-125	0.254194	0.588	0.449	2.61927e-121	3	HS3ST1
6.83011e-122	0.29611	0.956	0.906	1.76572e-117	3	KEG06-p13
1.35409e-110	0.25372	0.601	0.487	3.5006e-106	3	SLC37A2
5.92491e-107	0.29171	0.534	0.423	1.53171e-102	3	DDIT4
9.57815e-105	0.303563	0.551	0.457	2.47614e-100	3	LOC696005
6.92133e-86	0.260806	0.457	0.361	1.7893e-81	3	ATF3

## Sheet: Cluster 4
p_val	avg_log2FC	pct.1	pct.2	p_val_adj	cluster	gene
0	3.66033	0.966	0.074	0	4	GZMB
0	3.04759	0.961	0.087	0	4	NKG7
0	2.95918	0.834	0.065	0	4	GNLY
0	2.88417	0.987	0.182	0	4	RIPOR2
0	2.81015	0.931	0.044	0	4	GZMH
0	2.65904	0.993	0.628	0	4	PITPNC1
0	2.65243	0.95	0.14	0	4	S100A10
0	2.59684	0.868	0.05	0	4	TGFBR3
0	2.56104	0.958	0.127	0	4	TNIK
0	2.51511	0.937	0.075	0	4	RGS9
0	2.47878	0.978	0.113	0	4	SKAP1
0	2.47429	0.963	0.192	0	4	S100A4
0	2.30503	0.904	0.09	0	4	CD3D
0	2.30262	0.98	0.561	0	4	PRKCH
0	2.29829	0.815	0.068	0	4	LOC701976
0	2.20758	0.865	0.069	0	4	LOC705095
0	2.20498	0.922	0.082	0	4	CST7
0	2.19938	0.898	0.09	0	4	LOC703029
0	2.18374	0.978	0.725	0	4	CD52
0	2.17028	0.93	0.129	0	4	AHNAK
0	2.16675	0.907	0.122	0	4	SLCO3A1
0	2.13677	0.932	0.319	0	4	CRIP1
0	2.12752	0.932	0.424	0	4	CBLB
0	2.11104	0.896	0.142	0	4	SYNE1
0	2.10713	0.91	0.2	0	4	ITGA4
0	2.06283	0.917	0.219	0	4	SYTL3
0	2.0606	0.83	0.089	0	4	TOX
0	2.05711	0.883	0.108	0	4	FYN
0	2.01954	0.913	0.135	0	4	IQGAP2
0	2.01324	0.813	0.045	0	4	KLRD1
0	2.00354	0.829	0.151	0	4	RORA
0	2.00293	0.899	0.081	0	4	CD3G
0	1.97027	0.841	0.276	0	4	CCL5
0	1.96518	0.93	0.166	0	4	ETS1
0	1.96215	0.722	0.07	0	4	LOC106992647
0	1.953	0.871	0.112	0	4	ATP2B4
0	1.91393	0.853	0.079	0	4	STK39
0	1.88176	0.828	0.102	0	4	SNTB1
0	1.87015	0.81	0.082	0	4	SYTL2
0	1.86475	0.84	0.085	0	4	STAT4
0	1.85547	0.886	0.086	0	4	ITK
0	1.8425	0.908	0.287	0	4	UTRN
0	1.83968	0.98	0.772	0	4	RABGAP1L
0	1.83337	0.834	0.087	0	4	PTPN22
0	1.81801	0.85	0.096	0	4	LOC710951
0	1.8163	0.887	0.237	0	4	ATXN1
0	1.80321	0.846	0.091	0	4	CD247
0	1.76948	0.915	0.37	0	4	HCST
0	1.74251	0.981	0.813	0	4	KLF12
0	1.73361	0.845	0.228	0	4	ARHGEF3
0	1.71614	0.878	0.432	0	4	RAP1GAP2
0	1.71527	0.841	0.089	0	4	PRKCQ
0	1.7144	0.869	0.108	0	4	FLNA
0	1.70946	0.806	0.047	0	4	PRF1
0	1.70019	0.951	0.764	0	4	BABAM2
0	1.69838	0.681	0.053	0	4	TMTC2
0	1.68822	0.752	0.066	0	4	HOPX
0	1.68474	0.774	0.122	0	4	LOC106992273
0	1.66179	0.76	0.089	0	4	CAMK4
0	1.65095	0.908	0.368	0	4	ANXA1
0	1.62619	0.535	0.052	0	4	LOC114677140
0	1.61783	0.975	0.871	0	4	SH3BGRL3
0	1.61177	0.894	0.361	0	4	ID2
0	1.60724	0.983	0.717	0	4	FNBP1
0	1.5937	0.682	0.058	0	4	CD226
0	1.59117	0.56	0.044	0	4	TXK
0	1.58489	0.81	0.083	0	4	BCL11B
0	1.57635	0.63	0.057	0	4	APBB2
0	1.57472	0.866	0.086	0	4	LCK
0	1.55569	0.88	0.425	0	4	GNG2
0	1.55116	0.916	0.492	0	4	DNAJC1
0	1.5428	0.396	0.017	0	4	PDGFD
0	1.53151	0.408	0.121	0	4	IKZF2
0	1.53057	0.918	0.456	0	4	DIAPH1
0	1.50557	0.994	0.787	0	4	RAP1B
0	1.49793	0.754	0.075	0	4	LOC106999939
0	1.49365	0.719	0.076	0	4	ABLIM1
0	1.49093	1	0.971	0	4	PTPRC
0	1.4867	0.885	0.2	0	4	CD44
0	1.48238	0.981	0.818	0	4	CALM1
0	1.47885	0.778	0.073	0	4	CLEC2D
0	1.47682	0.652	0.061	0	4	RRAS2
0	1.46631	0.978	0.811	0	4	EML4
0	1.46417	0.874	0.515	0	4	LRRC8C
0	1.46215	0.741	0.201	0	4	PPP2R2B
0	1.45493	0.625	0.061	0	4	MLLT3
0	1.44867	0.994	0.937	0	4	ANKRD44
0	1.44143	0.766	0.102	0	4	SLC38A1
0	1.4408	0.784	0.059	0	4	NKG2D
0	1.43095	0.912	0.477	0	4	PARP8
0	1.42522	0.406	0.036	0	4	GZMA
0	1.42149	0.851	0.357	0	4	ARAP2
0	1.41439	0.792	0.201	0	4	RAB27A
0	1.40616	0.913	0.613	0	4	FBXW7
0	1.4048	0.621	0.06	0	4	CLIC5
0	1.39059	0.554	0.046	0	4	LOC114671905
0	1.38969	0.684	0.222	0	4	ARID5B
0	1.38259	0.653	0.031	0	4	GPR141
0	1.37003	0.65	0.096	0	4	GRK5
0	1.36935	0.727	0.486	0	4	BCL2
0	1.36501	0.87	0.206	0	4	RAC2
0	1.35833	0.61	0.042	0	4	JAKMIP2
0	1.35794	0.725	0.225	0	4	GLCCI1
0	1.35771	0.974	0.786	0	4	PPP1R12A
0	1.34963	0.972	0.768	0	4	MAMU-AG
0	1.33481	0.813	0.221	0	4	PTPN4
0	1.33476	0.817	0.272	0	4	ESYT2
0	1.31991	0.998	0.995	0	4	B2M
0	1.31972	0.737	0.108	0	4	CCDC88C
0	1.31587	0.835	0.408	0	4	KEG06-p04
0	1.30838	0.422	0.038	0	4	KLRB1
0	1.30811	0.846	0.414	0	4	CCND3
0	1.30207	0.702	0.183	0	4	CEMIP2
0	1.30146	0.748	0.191	0	4	SNRK
0	1.29879	0.59	0.315	0	4	ROR2
0	1.29632	0.725	0.114	0	4	NLRC5
0	1.27366	0.72	0.218	0	4	HEG1
0	1.26672	0.54	0.031	0	4	IL7
0	1.26607	0.688	0.123	0	4	TRPS1
0	1.26543	0.849	0.504	0	4	SRPK2
0	1.25834	0.596	0.05	0	4	CD8B
0	1.24768	0.711	0.059	0	4	TESC
0	1.2461	0.879	0.479	0	4	SEMA4D
0	1.24556	0.976	0.798	0	4	LOC708686
0	1.24363	0.757	0.182	0	4	CPD
0	1.24228	0.521	0.033	0	4	NHSL2
0	1.24215	0.68	0.079	0	4	ATP10A
0	1.2377	0.772	0.362	0	4	CDK17
0	1.23596	0.576	0.076	0	4	THEMIS
0	1.22965	0.876	0.429	0	4	LOC114669767
0	1.22908	0.744	0.175	0	4	SERPINB9
0	1.22897	0.754	0.105	0	4	CYFIP2
0	1.22695	0.985	0.827	0	4	KEG06-r02
0	1.22453	0.684	0.083	0	4	RGCC
0	1.22294	0.769	0.208	0	4	LY6E-1
0	1.22005	0.877	0.366	0	4	STK17A
0	1.21568	0.622	0.144	0	4	HIVEP2
0	1.21338	0.739	0.275	0	4	RPS15A
0	1.20753	0.689	0.234	0	4	JAZF1
0	1.18722	0.7	0.187	0	4	TMEM181
0	1.18154	0.474	0.014	0	4	C1H1orf21
0	1.17818	0.666	0.104	0	4	IKZF3
0	1.17695	0.834	0.191	0	4	VIM
0	1.17223	0.572	0.047	0	4	AGPAT4
0	1.17188	0.772	0.172	0	4	ANXA2
0	1.1666	0.702	0.104	0	4	CLEC2B
0	1.16646	0.651	0.079	0	4	TC2N
0	1.14217	0.569	0.059	0	4	ADAM23
0	1.13518	0.709	0.298	0	4	ATXN7L1
0	1.13512	0.608	0.06	0	4	LOC106993126
0	1.13465	0.686	0.091	0	4	DOCK5
0	1.11275	0.678	0.11	0	4	ISG20
0	1.1124	0.98	0.946	0	4	TMSB10
0	1.11149	0.605	0.06	0	4	GZMM
0	1.10774	0.877	0.611	0	4	LOC114669738
0	1.09275	0.965	0.798	0	4	PFN1
0	1.08873	0.676	0.103	0	4	RUNX3
0	1.08625	0.774	0.29	0	4	EZR
0	1.08371	0.469	0.084	0	4	PLCB1
0	1.08324	0.639	0.146	0	4	GOLIM4
0	1.08161	0.744	0.266	0	4	RASGRP1
0	1.07994	0.668	0.565	0	4	UBASH3B
0	1.07467	0.586	0.065	0	4	GRAP2
0	1.06057	0.844	0.45	0	4	ZC3HAV1
0	1.057	0.773	0.376	0	4	RASA2
0	1.05697	0.406	0.072	0	4	ZC3H12B
0	1.0544	0.8	0.4	0	4	GIMAP7
0	1.05283	0.618	0.06	0	4	SLA2
0	1.05103	0.8	0.419	0	4	PPP3CC
0	1.0491	0.494	0.047	0	4	CD6
0	1.04427	0.575	0.472	0	4	MYO1E
0	1.03873	0.651	0.066	0	4	CD3E
0	1.03768	0.87	0.544	0	4	SELENOW
0	1.036	0.559	0.024	0	4	KLRF1
0	1.03596	0.807	0.414	0	4	LRRFIP1
0	1.02867	0.801	0.291	0	4	PSMB9
0	1.0284	0.82	0.576	0	4	LYST
0	1.02645	0.901	0.645	0	4	PPP2R5C
0	1.02291	0.695	0.283	0	4	KAT2B
0	1.02286	0.727	0.23	0	4	CD69
0	1.01843	0.474	0.025	0	4	LOC106999823
0	1.01812	0.624	0.136	0	4	CCND2
0	1.01544	0.704	0.247	0	4	UCP2
0	1.01391	0.956	0.775	0	4	ARHGDIB
0	1.01369	0.521	0.045	0	4	LOC114677679
0	1.00783	0.85	0.532	0	4	MYL12A
0	1.00721	0.423	0.074	0	4	PHACTR2
0	1.0065	0.757	0.356	0	4	IFI27L2
0	1.00244	0.989	0.929	0	4	ZEB2
0	0.999658	0.928	0.749	0	4	RPS4Y1
0	0.997722	0.678	0.201	0	4	ZBTB38
0	0.994453	0.619	0.058	0	4	LOC114672190
0	0.992357	0.605	0.215	0	4	ZHX2
0	0.992257	0.746	0.29	0	4	MOB2
0	0.991797	0.988	0.98	0	4	RPL10
0	0.98227	0.503	0.094	0	4	CHN2
0	0.978729	0.698	0.257	0	4	RAB8B
0	0.974976	0.655	0.11	0	4	IL2RG
0	0.973659	0.368	0.019	0	4	PRSS57
0	0.968515	0.423	0.007	0	4	TNFRSF18
0	0.967173	0.769	0.385	0	4	SPATA13
0	0.966967	0.562	0.035	0	4	SLAMF6
0	0.962564	0.65	0.083	0	4	MYO1G
0	0.961631	0.681	0.288	0	4	STIM1
0	0.96093	0.984	0.964	0	4	RPS14
0	0.958223	0.952	0.834	0	4	ANKRD11
0	0.957717	1	0.999	0	4	LOC114674534
0	0.956616	0.562	0.05	0	4	PYHIN1
0	0.954279	0.811	0.461	0	4	CAST
0	0.954171	0.972	0.875	0	4	CD48
0	0.944734	0.823	0.514	0	4	SMCHD1
0	0.942536	0.987	0.974	0	4	RPL13A
0	0.942514	0.808	0.344	0	4	ITGAL
0	0.941479	0.644	0.094	0	4	CCDC69
0	0.937582	0.983	0.955	0	4	FAU
0	0.937511	0.523	0.051	0	4	PRR5L
0	0.937485	0.704	0.273	0	4	CYTH1
0	0.936937	0.757	0.47	0	4	KAT6B
0	0.936839	0.91	0.791	0	4	PIK3R5
0	0.936629	0.918	0.669	0	4	SEPTIN7
0	0.936477	0.596	0.107	0	4	BHLHE40
0	0.936411	0.979	0.924	0	4	CELF2
0	0.931661	0.678	0.265	0	4	CYTIP
0	0.927596	0.67	0.229	0	4	STK38
0	0.925902	0.924	0.653	0	4	MSN
0	0.91953	0.475	0.034	0	4	ITM2A
0	0.917152	0.764	0.326	0	4	PSMB8
0	0.916883	0.706	0.224	0	4	ABRACL
0	0.916838	0.504	0.145	0	4	HIP1
0	0.915365	0.417	0.054	0	4	CD96
0	0.912956	0.416	0.079	0	4	PTPRCAP
0	0.907826	0.998	0.983	0	4	MBNL1
0	0.903115	0.68	0.128	0	4	LSP1
0	0.901408	0.513	0.11	0	4	ADCY9
0	0.900298	0.977	0.915	0	4	RPLP2
0	0.898477	0.46	0.036	0	4	RHOBTB3
0	0.897344	0.461	0.049	0	4	MCTP2
0	0.896917	0.999	0.999	0	4	KEG06-r01
0	0.896473	0.777	0.374	0	4	NEDD9
0	0.896123	0.571	0.118	0	4	TNRC6C
0	0.888467	0.891	0.632	0	4	PIP4K2A
0	0.884858	0.539	0.027	0	4	TBX21
0	0.88372	0.977	0.92	0	4	RPS3
0	0.881719	0.614	0.354	0	4	SMAD3
0	0.881622	0.419	0.041	0	4	DAPK2
0	0.879992	0.902	0.679	0	4	EEF1D
0	0.879816	0.914	0.741	0	4	INPP4A
0	0.878417	0.881	0.64	0	4	CORO1A
0	0.87762	0.587	0.224	0	4	HIVEP1
0	0.877126	0.87	0.661	0	4	MYL6
0	0.87549	0.302	0.017	0	4	CLNK
0	0.871953	0.65	0.229	0	4	MADD
0	0.865071	0.984	0.961	0	4	RPS10
0	0.863847	0.64	0.203	0	4	SEPTIN11
0	0.862258	0.668	0.307	0	4	RESF1
0	0.86127	0.542	0.208	0	4	LOC106999943
0	0.85552	0.583	0.154	0	4	TPST2
0	0.855109	0.574	0.081	0	4	LAT
0	0.852336	0.586	0.213	0	4	GLUD1
0	0.85212	0.66	0.292	0	4	TRERF1
0	0.848061	0.953	0.849	0	4	ATP5F1E
0	0.842663	0.875	0.704	0	4	RUNX1
0	0.841269	0.441	0.017	0	4	SLCO4C1
0	0.841172	0.977	0.88	0	4	IKZF1
0	0.841042	0.9	0.634	0	4	LCP1
0	0.837706	0.98	0.947	0	4	RPS11
0	0.835749	0.436	0.063	0	4	BICDL1
0	0.834711	0.513	0.087	0	4	PLAAT4
0	0.834321	0.952	0.857	0	4	VPS13B
0	0.831836	0.87	0.654	0	4	FOXP1
0	0.827642	0.341	0.019	0	4	KLRG1
0	0.824047	0.472	0.175	0	4	HLCS
0	0.82281	0.78	0.419	0	4	FXYD5
0	0.822427	0.982	0.958	0	4	RPS16
0	0.821692	0.758	0.354	0	4	GLIPR2
0	0.820987	0.776	0.704	0	4	RAPGEF2
0	0.817084	0.417	0.064	0	4	MPP7
0	0.816808	0.58	0.109	0	4	KIAA0040
0	0.816377	0.565	0.209	0	4	RIN3
0	0.815768	0.649	0.327	0	4	RAP1GDS1
0	0.815634	0.574	0.136	0	4	CASP8
0	0.815416	0.873	0.593	0	4	RNF149
0	0.812586	0.99	0.986	0	4	RPL13
0	0.810932	0.888	0.618	0	4	MAPRE2
0	0.808736	0.444	0.038	0	4	JAKMIP1
0	0.808156	0.723	0.427	0	4	FAR1
0	0.807638	0.976	0.898	0	4	SH3KBP1
0	0.807585	0.926	0.734	0	4	SIK3
0	0.806776	0.983	0.963	0	4	RPS7
0	0.803595	0.953	0.836	0	4	PTMA
0	0.801868	0.294	0.02	0	4	FAR2
0	0.801392	0.654	0.252	0	4	C6H5orf56
0	0.801115	0.438	0.046	0	4	GALNT3
0	0.800857	0.978	0.942	0	4	UBA52
0	0.800585	0.794	0.46	0	4	RASSF1
0	0.800307	0.504	0.048	0	4	UBASH3A
0	0.799243	0.438	0.052	0	4	CMAH
0	0.79723	0.579	0.104	0	4	LOC707555
0	0.795819	0.967	0.922	0	4	RPS21
0	0.795498	0.561	0.11	0	4	C15H9orf16
0	0.793655	0.339	0.008	0	4	FGFBP2
0	0.793001	0.89	0.82	0	4	PRKCA
0	0.791659	0.977	0.943	0	4	RPS26
0	0.791302	0.4	0.045	0	4	FRY
0	0.791295	0.873	0.659	0	4	STK10
0	0.791066	0.504	0.109	0	4	TMEM154
0	0.788614	0.525	0.166	0	4	TMEM156
0	0.788066	0.967	0.917	0	4	RPL23A
0	0.787492	0.629	0.202	0	4	TLE5
0	0.786908	0.732	0.434	0	4	CD84
0	0.786861	0.637	0.226	0	4	ISCA1
0	0.785391	0.999	0.992	0	4	KEG06-p10
0	0.782446	0.974	0.912	0	4	RPS5
0	0.781946	0.785	0.481	0	4	PSME1
0	0.781326	0.742	0.493	0	4	KDM4C
0	0.774526	0.447	0.048	0	4	MCOLN2
0	0.774139	0.969	0.931	0	4	RPL19
0	0.773588	0.609	0.174	0	4	TENT5C
0	0.772332	0.775	0.511	0	4	LNPEP
0	0.771082	0.988	0.976	0	4	RPS19
0	0.770634	0.649	0.364	0	4	ATP11B
0	0.770055	0.992	0.985	0	4	RPS18
0	0.768433	0.635	0.373	0	4	EHBP1
0	0.767098	0.366	0.07	0	4	PLEKHA5
0	0.766465	0.832	0.67	0	4	NFATC3
0	0.764256	0.761	0.458	0	4	C11H12orf75
0	0.761243	0.818	0.603	0	4	OSBPL8
0	0.760599	0.668	0.331	0	4	CD8A
0	0.759484	0.678	0.3	0	4	PSIP1
0	0.759461	0.719	0.416	0	4	TAGLN2
0	0.758557	0.569	0.164	0	4	CHST12
0	0.757129	0.431	0.011	0	4	TSPAN2
0	0.753039	0.417	0.036	0	4	SLFN12L
0	0.751583	0.306	0.037	0	4	WDR63
0	0.747628	0.508	0.059	0	4	SLFN5
0	0.747417	0.637	0.409	0	4	GTDC1
0	0.744561	0.729	0.523	0	4	MSI2
0	0.743541	0.986	0.861	0	4	KEG06-p08
0	0.742512	0.602	0.297	0	4	CCSER2
0	0.741298	0.488	0.066	0	4	CERKL
0	0.739658	0.8	0.57	0	4	CNOT6L
0	0.739031	0.712	0.411	0	4	AKNA
0	0.738151	0.451	0.042	0	4	SH2D1A
0	0.735395	0.502	0.055	0	4	CD2
0	0.735372	0.983	0.95	0	4	RPS12
0	0.733301	0.986	0.981	0	4	TPT1
0	0.731496	0.766	0.444	0	4	MAMU-A3
0	0.731314	0.446	0.034	0	4	GPR174
0	0.731305	0.899	0.748	0	4	RPL36
0	0.731236	0.698	0.455	0	4	DENND1B
0	0.726546	0.721	0.447	0	4	TRAPPC10
0	0.725448	0.77	0.162	0	4	S100A6
0	0.724204	0.523	0.34	0	4	PTMS
0	0.722658	0.813	0.64	0	4	COG5
0	0.722446	0.693	0.357	0	4	PLAAT3
0	0.721673	0.707	0.41	0	4	XPO6
0	0.720738	0.814	0.622	0	4	ZNF292
0	0.719969	0.964	0.903	0	4	RPS4X
0	0.717005	0.487	0.175	0	4	PPP1R16B
0	0.716416	0.589	0.262	0	4	KIAA1257
0	0.714411	0.625	0.427	0	4	GMDS
0	0.712967	0.599	0.224	0	4	ARPC5L
0	0.70872	0.579	0.14	0	4	IQGAP1
0	0.708029	0.95	0.868	0	4	RPS2
0	0.708028	0.466	0.203	0	4	AHI1
0	0.707466	0.696	0.403	0	4	URI1
0	0.707386	0.617	0.276	0	4	IDS
0	0.70648	0.559	0.302	0	4	LOC100426197
0	0.70538	0.989	0.975	0	4	RPS15
0	0.705238	0.978	0.945	0	4	RPL21
0	0.703212	0.391	0.213	0	4	LOC714964
0	0.702753	0.503	0.094	0	4	TBC1D10C
0	0.7015	0.48	0.258	0	4	DIPK1A
0	0.700776	0.976	0.935	0	4	RPL6
0	0.700483	0.73	0.492	0	4	AGPS
0	0.69807	0.59	0.23	0	4	ACTN4
0	0.697389	0.913	0.734	0	4	RPS17
0	0.692031	0.438	0.085	0	4	ADD3
0	0.691157	0.252	0.007	0	4	NTN4
0	0.690474	0.849	0.486	0	4	ADGRE5
0	0.690016	0.582	0.239	0	4	CRYBG1
0	0.687839	0.649	0.385	0	4	RPS6KA3
0	0.686592	0.925	0.801	0	4	PFDN5
0	0.686216	0.396	0.045	0	4	LOC705946
0	0.683567	0.964	0.896	0	4	RPL11
0	0.682495	0.873	0.682	0	4	MYH9
0	0.680518	0.975	0.934	0	4	RPS20
0	0.678248	0.356	0.099	0	4	PAM
0	0.677499	0.767	0.531	0	4	XYLT1
0	0.677299	0.952	0.869	0	4	JAK1
0	0.676524	0.633	0.371	0	4	OXSR1
0	0.675442	0.829	0.69	0	4	MPZL1
0	0.67486	0.437	0.083	0	4	LOC114679577
0	0.67138	0.605	0.3	0	4	MTMR12
0	0.669626	0.519	0.251	0	4	TNFSF4
0	0.66926	0.952	0.866	0	4	RPL22
0	0.669207	0.342	0.007	0	4	AFAP1L2
0	0.66901	0.957	0.888	0	4	RPL34
0	0.668555	0.41	0.18	0	4	DISP1
0	0.665703	0.961	0.912	0	4	ACTG1
0	0.664505	0.414	0.154	0	4	CLYBL
0	0.66347	0.971	0.922	0	4	RPSA
0	0.660904	0.899	0.776	0	4	EMP3
0	0.660441	0.557	0.187	0	4	REXO2
0	0.660336	0.666	0.442	0	4	WDR7
0	0.658896	0.495	0.239	0	4	LOC708994
0	0.65835	0.823	0.648	0	4	SOS1
0	0.657699	0.822	0.626	0	4	RPS24
0	0.657483	0.977	0.939	0	4	RPS29
0	0.656533	0.554	0.246	0	4	KLHL2
0	0.656258	0.706	0.412	0	4	PTPN1
0	0.655988	0.936	0.868	0	4	DOCK2
0	0.655916	0.65	0.392	0	4	C11H12orf57
0	0.655736	0.83	0.623	0	4	MYL12B
0	0.655493	0.522	0.215	0	4	PCGF5
0	0.655295	0.96	0.914	0	4	LOC712274
0	0.654552	0.818	0.58	0	4	TSC22D3
0	0.65453	0.843	0.598	0	4	BTG1
0	0.652901	0.591	0.224	0	4	IRF1
0	0.652771	0.971	0.93	0	4	RPL7A
0	0.651991	0.967	0.922	0	4	RPL5
0	0.651917	0.63	0.262	0	4	BLOC1S1
0	0.651483	0.933	0.883	0	4	PPP3CA
0	0.651163	0.524	0.159	0	4	LOC697280
0	0.650258	0.686	0.445	0	4	UBR5
0	0.650054	0.551	0.29	0	4	LOC701439
0	0.648212	0.605	0.355	0	4	TPD52
0	0.648076	0.509	0.205	0	4	SNTB2
0	0.647893	0.598	0.258	0	4	EFCC1
0	0.646932	0.518	0.139	0	4	SLC9A3R1
0	0.645113	0.717	0.46	0	4	MTPN
0	0.645037	0.985	0.974	0	4	RPL30
0	0.644211	0.593	0.344	0	4	LOC695267
0	0.643886	0.348	0.092	0	4	LOC704510
0	0.643596	0.945	0.877	0	4	UBB
0	0.643585	0.374	0.041	0	4	RNF144A
0	0.642249	0.384	0.043	0	4	SAMD3
0	0.641953	1	1	0	4	LOC109910387
0	0.63899	0.408	0.084	0	4	LOC114677708
0	0.638829	0.434	0.052	0	4	LBH
0	0.637985	0.389	0.076	0	4	CLECL1
0	0.637666	0.873	0.763	0	4	LRBA
0	0.637547	0.984	0.971	0	4	RPL18
0	0.63323	0.535	0.212	0	4	CIB1
0	0.632437	0.96	0.892	0	4	RPL10A
0	0.630913	0.644	0.339	0	4	FOXN2
0	0.630582	0.975	0.937	0	4	RPL8
0	0.629614	0.894	0.796	0	4	SERF2
0	0.6282	0.982	0.967	0	4	RPS23
0	0.625784	0.742	0.602	0	4	CDKAL1
0	0.625402	0.823	0.684	0	4	SCAPER
0	0.623043	0.514	0.167	0	4	CAPN2
0	0.620448	0.427	0.051	0	4	RASGRP2
0	0.618575	0.679	0.396	0	4	COX8A
0	0.618387	0.44	0.067	0	4	PLP2
0	0.617131	0.765	0.651	0	4	S100A11
0	0.616556	0.893	0.756	0	4	TOMM7
0	0.6144	0.252	0.012	0	4	MAMLD1
0	0.613799	0.607	0.275	0	4	LOC114674108
0	0.612133	0.707	0.521	0	4	BBX
0	0.61133	0.465	0.15	0	4	RHOC
0	0.610669	0.968	0.934	0	4	RPL27
0	0.607565	0.429	0.075	0	4	USP44
0	0.607514	0.535	0.26	0	4	REV3L
0	0.607055	0.576	0.227	0	4	TXN
0	0.60683	0.365	0.031	0	4	LOC106997848
0	0.605687	0.648	0.409	0	4	MYO5A
0	0.604501	0.514	0.173	0	4	PRDM1
0	0.602475	0.395	0.039	0	4	SLAMF7
0	0.600051	0.359	0.035	0	4	TIGIT
0	0.598014	0.442	0.21	0	4	LOC719250
0	0.596342	0.858	0.761	0	4	FAM172A
0	0.596335	0.421	0.064	0	4	APOBEC3H
0	0.595578	0.985	0.979	0	4	RPS27A-1
0	0.594949	0.743	0.544	0	4	MAPK1
0	0.594509	0.418	0.063	0	4	PLEKHG3
0	0.593308	0.942	0.901	0	4	PTPRJ
0	0.593243	0.542	0.336	0	4	PDZD8
0	0.592996	0.992	0.938	0	4	KEG06-p11
0	0.592838	0.575	0.365	0	4	RSU1
0	0.591275	0.707	0.431	0	4	LOC106996627
0	0.588416	0.468	0.118	0	4	APOL2
0	0.587475	0.592	0.381	0	4	RASSF3
0	0.587177	0.605	0.429	0	4	FUT8
0	0.585677	0.344	0.03	0	4	LOC106997006
0	0.58497	0.925	0.825	0	4	ANKRD12
0	0.584791	0.963	0.919	0	4	RPL38
0	0.584096	0.295	0.024	0	4	THY1
0	0.583101	0.407	0.084	0	4	PARP15
0	0.581045	0.381	0.024	0	4	ENPP4
0	0.580478	0.37	0.017	0	4	LOC107000617
0	0.577808	0.797	0.697	0	4	UBE2H
0	0.57339	0.412	0.132	0	4	VOPP1
0	0.572955	0.451	0.198	0	4	TASP1
0	0.572815	0.874	0.689	0	4	RPL4
0	0.57244	0.483	0.166	0	4	LPIN1
0	0.571415	0.389	0.027	0	4	PRR5
0	0.570999	0.635	0.339	0	4	ARHGAP30
0	0.570109	0.587	0.339	0	4	TMEM131L
0	0.569679	0.469	0.166	0	4	NUCB2
0	0.569449	0.524	0.326	0	4	CDC14A
0	0.569066	0.621	0.359	0	4	TOP2B
0	0.568725	0.862	0.779	0	4	KANSL1
0	0.568385	0.726	0.507	0	4	PRRC2B
0	0.567004	0.48	0.303	0	4	EMB
0	0.566658	0.343	0.086	0	4	ANKRD28
0	0.566565	0.465	0.159	0	4	APOBEC3C
0	0.566241	0.964	0.884	0	4	RACK1
0	0.566157	0.553	0.231	0	4	ANXA6
0	0.565478	0.561	0.22	0	4	LGALS3
0	0.563781	0.87	0.786	0	4	AAK1
0	0.563529	0.927	0.855	0	4	ARPC1B
0	0.563458	0.714	0.501	0	4	ST3GAL1
0	0.562813	0.96	0.894	0	4	RPL12
0	0.562246	0.741	0.473	0	4	LOC719702
0	0.561095	0.858	0.74	0	4	WNK1
0	0.560404	0.367	0.072	0	4	MFSD6
0	0.559311	0.988	0.984	0	4	LOC705671
0	0.555988	0.769	0.614	0	4	LOC114669857
0	0.555752	0.452	0.274	0	4	FAM102B
0	0.555557	0.783	0.603	0	4	KMT2A
0	0.554999	0.496	0.227	0	4	APOBEC3G
0	0.554509	0.51	0.275	0	4	STAT5B
0	0.554408	0.647	0.33	0	4	KLF13
0	0.554189	0.461	0.277	0	4	ELP4
0	0.553212	0.379	0.039	0	4	NLRC3
0	0.552806	0.605	0.314	0	4	PSMA5
0	0.552148	0.79	0.658	0	4	ITCH
0	0.552023	0.478	0.197	0	4	USP28
0	0.55186	0.802	0.614	0	4	PSMA7
0	0.551766	0.665	0.246	0	4	LOC114675357
0	0.550594	0.603	0.333	0	4	LDHA
0	0.550213	0.72	0.534	0	4	XRN1
0	0.548615	0.976	0.939	0	4	MBP
0	0.546852	0.713	0.574	0	4	DLG1
0	0.542844	0.416	0.08	0	4	IGF2R
0	0.541441	0.723	0.575	0	4	KLF3
0	0.540854	0.432	0.227	0	4	BBS9
0	0.539601	0.493	0.262	0	4	FBXO33
0	0.53912	0.763	0.596	0	4	ATP5MG
0	0.538011	0.579	0.406	0	4	TRAPPC9
0	0.537602	0.532	0.336	0	4	CAPG
0	0.537071	0.614	0.327	0	4	ARHGEF1
0	0.534968	0.252	0.033	0	4	ST8SIA1
0	0.534961	0.996	0.997	0	4	TMSB4X
0	0.534704	0.98	0.965	0	4	RPL3
0	0.534156	0.359	0.079	0	4	LOC114674016
0	0.532816	0.828	0.713	0	4	DOCK11
0	0.532805	0.523	0.286	0	4	ILRUN
0	0.532431	0.447	0.267	0	4	MAP2K6
0	0.532252	0.357	0.035	0	4	TSPAN32
0	0.532171	0.323	0.028	0	4	LOC697687
0	0.530487	0.339	0.083	0	4	MXI1
0	0.529691	0.689	0.546	0	4	TANK
0	0.528715	0.999	0.994	0	4	KEG06-p07
0	0.526251	0.669	0.417	0	4	ATP5PO
0	0.525232	0.438	0.226	0	4	OSBPL3
0	0.522086	0.421	0.118	0	4	FAS
0	0.52204	0.625	0.453	0	4	SMG6
0	0.521039	0.749	0.551	0	4	UBL5
0	0.520766	0.548	0.309	0	4	SLK
0	0.519622	0.257	0.059	0	4	MYO1D
0	0.519514	0.87	0.784	0	4	USP34
0	0.518691	0.757	0.638	0	4	CAMK2D
0	0.514759	0.522	0.341	0	4	CSPP1
0	0.514163	0.96	0.878	0	4	CDC42SE2
0	0.51366	0.308	0.019	0	4	NCR3
0	0.512013	0.667	0.457	0	4	BRD7
0	0.511048	0.833	0.731	0	4	PTBP3
0	0.510867	0.91	0.714	0	4	YWHAZ
0	0.510272	0.682	0.486	0	4	DBI
0	0.50828	0.489	0.212	0	4	PXN
0	0.507293	0.547	0.279	0	4	SHISA5
0	0.505784	0.278	0.054	0	4	DOCK9
0	0.505645	0.293	0.143	0	4	EFCAB11
0	0.504984	0.331	0.053	0	4	KIAA1671
0	0.504853	0.618	0.365	0	4	TMOD3
0	0.504764	0.688	0.479	0	4	TMEM50A
0	0.504521	0.934	0.864	0	4	SCML4
0	0.503792	0.514	0.327	0	4	MYO9A
0	0.502763	0.829	0.712	0	4	SP100
0	0.502744	0.387	0.092	0	4	LFNG
0	0.502048	0.445	0.215	0	4	ARNTL
0	0.501775	0.519	0.31	0	4	RNF19A
0	0.501132	0.962	0.933	0	4	LOC703455
0	0.499702	0.343	0.053	0	4	LY9
0	0.49799	0.545	0.334	0	4	SLC25A26
0	0.497677	0.638	0.421	0	4	ADD1
0	0.497659	0.94	0.887	0	4	CFL1
0	0.497	0.293	0.07	0	4	LOC704083
0	0.496762	0.362	0.089	0	4	C3H21orf91
0	0.496674	0.304	0.006	0	4	CMA1
0	0.496118	0.987	0.963	0	4	AKAP13
0	0.494278	0.323	0.063	0	4	LRIG1
0	0.494218	0.312	0.025	0	4	LAX1
0	0.49374	0.733	0.501	0	4	ARL4C
0	0.493561	0.327	0.031	0	4	HPSE
0	0.493169	0.375	0.059	0	4	RHOF
0	0.492874	0.339	0.046	0	4	PTTG1
0	0.492404	0.357	0.178	0	4	INPP5F
0	0.491334	0.652	0.472	0	4	UBR1
0	0.491078	0.354	0.052	0	4	PFKP
0	0.49037	0.373	0.066	0	4	RALGDS
0	0.490166	0.28	0.043	0	4	GK5
0	0.489378	0.475	0.249	0	4	VPS13A
0	0.48689	0.379	0.085	0	4	KCNAB2
0	0.482836	0.822	0.736	0	4	PTPRA
0	0.482796	0.555	0.324	0	4	HBS1L
0	0.481899	0.38	0.058	0	4	SEPTIN1
0	0.480824	0.643	0.381	0	4	EEF2
0	0.478866	0.476	0.264	0	4	JMY
0	0.478288	0.424	0.151	0	4	POM121C
0	0.476975	0.422	0.155	0	4	ABCC1
0	0.476864	0.463	0.218	0	4	VRK1
0	0.476862	0.307	0.045	0	4	LOC107000335
0	0.475135	0.334	0.034	0	4	MATK
0	0.47505	0.975	0.904	0	4	KEG06-p13
0	0.473219	0.491	0.293	0	4	FAM214A
0	0.472821	0.648	0.415	0	4	TERF2IP
0	0.472549	0.864	0.792	0	4	BIRC6
0	0.472215	0.583	0.374	0	4	TASOR
0	0.471818	0.412	0.13	0	4	RAB37
0	0.470509	0.321	0.025	0	4	RASGEF1A
0	0.469506	0.859	0.804	0	4	ARID1B
0	0.46867	0.461	0.26	0	4	TBL1X
0	0.468088	0.318	0.044	0	4	LLGL2
0	0.467967	0.53	0.289	0	4	HECA
0	0.467477	0.873	0.762	0	4	NME2
0	0.465975	0.277	0.035	0	4	LOC720538
0	0.464522	0.311	0.015	0	4	LOC107000655
0	0.463325	0.553	0.339	0	4	PTPN2
0	0.461965	0.494	0.247	0	4	OPTN
0	0.46158	0.436	0.184	0	4	PI4K2B
0	0.461109	0.59	0.379	0	4	ELOB
0	0.460462	0.683	0.506	0	4	EIF3F
0	0.459508	0.566	0.356	0	4	GNAI3
0	0.458966	0.623	0.404	0	4	SELENOT
0	0.457753	0.608	0.356	0	4	MIF
0	0.457435	0.679	0.53	0	4	USP47
0	0.456222	0.356	0.083	0	4	LOC100425941
0	0.455773	0.786	0.659	0	4	RPL14
0	0.455387	0.411	0.163	0	4	GTF3C1
0	0.45382	0.254	0.037	0	4	ZNF827
0	0.453379	0.498	0.291	0	4	GMCL1
0	0.453355	0.839	0.735	0	4	HINT1
0	0.452301	0.569	0.372	0	4	GATAD2A
0	0.449777	0.383	0.1	0	4	ATP2A3
0	0.448413	0.564	0.392	0	4	TNFAIP8
0	0.447673	0.672	0.464	0	4	EIF3H
0	0.447313	0.63	0.435	0	4	SSBP4
0	0.447243	0.985	0.981	0	4	RPL41
0	0.447018	0.321	0.066	0	4	CDYL2
0	0.446944	0.859	0.738	0	4	WIPF1
0	0.445548	0.346	0.064	0	4	NUP210
0	0.445512	0.923	0.873	0	4	GMFG
0	0.445418	0.984	0.977	0	4	RPS8
0	0.44477	0.29	0.046	0	4	CA5B
0	0.444458	0.861	0.733	0	4	YWHAB
0	0.444436	0.856	0.738	0	4	EIF3K
0	0.443416	0.316	0.107	0	4	ANTXR2
0	0.442786	0.686	0.547	0	4	CUL3
0	0.442663	0.699	0.537	0	4	TAX1BP1
0	0.441519	0.35	0.127	0	4	MBNL3
0	0.441154	0.44	0.184	0	4	GIMAP5
0	0.441138	0.43	0.249	0	4	DTNB
0	0.440343	0.817	0.705	0	4	SRP14
0	0.439925	0.322	0.056	0	4	LOC716034
0	0.439284	0.387	0.183	0	4	DGKD
0	0.438206	0.856	0.748	0	4	HSPA8
0	0.437108	0.36	0.185	0	4	FOCAD
0	0.435125	0.804	0.699	0	4	ROCK1
0	0.434506	0.72	0.528	0	4	LOC705636
0	0.433811	0.339	0.101	0	4	FAM117A
0	0.433002	0.422	0.16	0	4	ANP32E
0	0.432626	0.496	0.271	0	4	HERPUD2
0	0.431044	0.79	0.695	0	4	EPC1
0	0.430091	0.425	0.237	0	4	ARHGEF18
0	0.430003	0.76	0.646	0	4	PUM2
0	0.429986	0.829	0.711	0	4	SUB1
0	0.426291	0.775	0.625	0	4	NCL
0	0.425933	0.66	0.465	0	4	MAP2K2
0	0.42543	0.483	0.264	0	4	RBL2
0	0.424489	0.292	0.042	0	4	LOC114679625
0	0.424369	0.485	0.284	0	4	PPP2R5A
0	0.423946	0.806	0.688	0	4	RPL7
0	0.423875	0.279	0.035	0	4	ACOT7
0	0.423521	0.319	0.055	0	4	KCNA3
0	0.423504	0.361	0.107	0	4	P2RY8
0	0.42273	0.569	0.378	0	4	CCDC82
0	0.421965	0.858	0.786	0	4	MYCBP2
0	0.421884	0.413	0.158	0	4	ESYT1
0	0.420555	0.975	0.945	0	4	RPS9
0	0.419558	0.73	0.586	0	4	ARHGAP25
0	0.419153	0.433	0.208	0	4	TUBA1A
0	0.419	0.341	0.169	0	4	TSC22D1
0	0.418621	0.46	0.24	0	4	CARMIL1
0	0.418499	0.383	0.132	0	4	NTAN1
0	0.41849	0.419	0.229	0	4	MINDY3
0	0.418437	0.64	0.453	0	4	DDX6
0	0.418404	0.326	0.067	0	4	LOC710961
0	0.417874	0.509	0.286	0	4	LOC106997893
0	0.417499	0.387	0.14	0	4	CHD3
0	0.41719	0.503	0.29	0	4	MLLT6
0	0.416243	0.438	0.222	0	4	GIMAP8
0	0.413466	0.518	0.281	0	4	DGKZ
0	0.411217	0.479	0.272	0	4	GLRX
0	0.409123	0.37	0.2	0	4	LOC106995452
0	0.409026	0.433	0.239	0	4	WDFY1
0	0.408552	0.303	0.044	0	4	ACAP1
0	0.406356	0.859	0.747	0	4	CAPZA1
0	0.405347	0.442	0.215	0	4	CDK2AP2
0	0.404354	0.692	0.536	0	4	ELOVL5
0	0.404009	0.509	0.317	0	4	PDE7A
0	0.403546	0.328	0.082	0	4	METRNL
0	0.402731	0.267	0.092	0	4	VWA8
0	0.401604	0.99	0.98	0	4	ARHGAP15
0	0.40071	0.436	0.188	0	4	ERN1
0	0.400167	0.508	0.32	0	4	PLEKHA1
0	0.399026	0.595	0.424	0	4	TPR
0	0.398418	0.301	0.072	0	4	SLC25A42
0	0.398252	0.264	0.04	0	4	LOC114680150
0	0.397302	0.327	0.08	0	4	MOB3A
0	0.397072	0.418	0.233	0	4	L3MBTL3
0	0.394692	0.988	0.942	0	4	KEG06-p12
0	0.393978	0.353	0.11	0	4	TRPV2
0	0.393615	0.363	0.141	0	4	POLE4
0	0.392361	0.388	0.132	0	4	SLC2A3
0	0.390815	0.392	0.201	0	4	LOC720132
0	0.390653	0.493	0.271	0	4	SUN2
0	0.390284	0.334	0.08	0	4	BCL2A1
0	0.388808	0.958	0.929	0	4	RPL9
0	0.388339	0.264	0.038	0	4	TES
0	0.387576	0.261	0.032	0	4	PBX4
0	0.387265	0.48	0.267	0	4	SNRPD2
0	0.386947	0.551	0.292	0	4	HMGB2
0	0.38436	0.338	0.168	0	4	ABHD17B
0	0.382467	0.458	0.265	0	4	CISD3
0	0.381974	0.284	0.054	0	4	CD99
0	0.38166	0.403	0.179	0	4	GUK1
0	0.381445	0.269	0.023	0	4	LOC106999632
0	0.381377	0.534	0.32	0	4	RAD21
0	0.381177	0.331	0.088	0	4	PDLIM2
0	0.380484	0.264	0.037	0	4	S1PR4
0	0.379784	0.287	0.064	0	4	PAFAH2
0	0.379648	0.431	0.229	0	4	AMD1
0	0.379316	0.378	0.156	0	4	CPT1A
0	0.376995	0.518	0.341	0	4	KDM5A
0	0.376929	0.795	0.676	0	4	HNRNPC
0	0.376903	0.309	0.079	0	4	LOC716637
0	0.375349	0.396	0.161	0	4	SNRNP25
0	0.374385	0.572	0.392	0	4	HNRNPUL1
0	0.373349	0.375	0.176	0	4	TBPL1
0	0.371744	0.302	0.099	0	4	SLF1
0	0.371315	0.606	0.408	0	4	NDUFA11
0	0.368819	0.503	0.31	0	4	GAK
0	0.368765	0.53	0.33	0	4	NOP53
0	0.363378	0.254	0.052	0	4	CCDC167
0	0.362438	0.441	0.242	0	4	ABCF1
0	0.362364	0.289	0.085	0	4	MDFIC
0	0.362156	0.895	0.816	0	4	COX4I1
0	0.361632	0.372	0.145	0	4	TAP1
0	0.35913	0.253	0.026	0	4	LOC100427641
0	0.35825	0.472	0.294	0	4	HTT
0	0.357912	0.417	0.235	0	4	SERPINB1
0	0.357023	0.52	0.336	0	4	RWDD1
0	0.352592	0.479	0.293	0	4	TMEM258
0	0.352062	0.361	0.137	0	4	SPN
0	0.351249	0.251	0.025	0	4	SH2D2A
0	0.351242	0.981	0.976	0	4	RPL27A
0	0.351089	0.352	0.144	0	4	STK26
0	0.350588	0.301	0.11	0	4	ICAM2
0	0.35004	0.848	0.749	0	4	TPM3
0	0.349429	0.251	0.049	0	4	BATF
0	0.3484	0.352	0.158	0	4	RNF11
0	0.348129	0.45	0.104	0	4	SH3BP5
0	0.347621	0.358	0.165	0	4	NISCH
0	0.347143	0.351	0.162	0	4	SRM
0	0.345826	0.637	0.454	0	4	CD47
0	0.344411	0.644	0.464	0	4	ARF6
0	0.343603	0.304	0.097	0	4	KEG06-p05
0	0.343264	0.304	0.092	0	4	RAB11FIP1
0	0.343064	0.455	0.27	0	4	ABHD17A
0	0.34165	0.292	0.094	0	4	LOC107000844
0	0.34049	0.329	0.118	0	4	BCL9L
0	0.33994	0.283	0.061	0	4	NBEAL2
0	0.339014	0.328	0.125	0	4	BTN3A1
0	0.338423	0.9	0.821	0	4	ACTR3
0	0.337928	0.385	0.173	0	4	TTC7A
0	0.336358	0.313	0.157	0	4	CEP78
0	0.334879	0.438	0.264	0	4	PDAP1
0	0.33442	0.469	0.282	0	4	MAPKAPK2
0	0.328357	0.263	0.07	0	4	CENPK
0	0.328215	0.413	0.232	0	4	LOC694887
0	0.328034	0.45	0.274	0	4	ISY1
0	0.325916	0.412	0.225	0	4	CASP12
0	0.325273	0.313	0.138	0	4	CASP10
0	0.324777	0.965	0.928	0	4	RPL23
0	0.322151	0.324	0.136	0	4	GSE1
0	0.322069	0.252	0.07	0	4	LOC100424232
0	0.319174	0.328	0.158	0	4	VCL
0	0.314848	0.348	0.181	0	4	CDK5RAP2
0	0.314411	0.342	0.178	0	4	RBL1
0	0.314169	0.433	0.247	0	4	TPM4
0	0.310595	0.283	0.058	0	4	EIF4E3
0	0.308008	0.304	0.109	0	4	UBE2L6
0	0.307573	0.343	0.177	0	4	STARD3NL
0	0.306829	0.395	0.202	0	4	PPDPF
0	0.306813	0.353	0.149	0	4	IQSEC1
0	0.304859	0.318	0.146	0	4	ADSS
0	0.298377	0.726	0.5	0	4	FAM107B
0	0.298285	0.311	0.154	0	4	KIF3A
0	0.296541	0.295	0.104	0	4	ICAM3
0	0.296123	0.41	0.236	0	4	CAPNS1
0	0.290674	0.257	0.094	0	4	EZH2
0	0.288104	0.284	0.098	0	4	GRK6
0	0.28628	0.308	0.134	0	4	HTATSF1
0	0.285554	0.331	0.163	0	4	RGS3
0	0.283967	0.282	0.087	0	4	PLEC
0	0.283198	0.279	0.108	0	4	PCSK7
0	0.27814	0.276	0.069	0	4	EHD1
0	0.277618	0.32	0.158	0	4	DUSP18
0	0.27612	0.268	0.099	0	4	LOC114675360
0	0.272545	0.289	0.134	0	4	ATG16L1
0	0.272281	0.252	0.08	0	4	FLT3LG
0	0.267558	0.272	0.121	0	4	PTDSS1
0	0.263267	0.273	0.116	0	4	GCLM
0	0.261956	0.261	0.097	0	4	PGGHG
0	0.261155	0.955	0.798	0	4	STK17B
0	0.250432	0.252	0.097	0	4	ARRDC2
1.39417e-307	0.303198	0.411	0.238	3.6042e-303	4	SEC11C
2.9599e-307	0.344541	0.515	0.341	7.65193e-303	4	UBE2V1
6.73852e-306	0.388838	0.74	0.615	1.74204e-301	4	TRIR
8.54406e-306	0.428779	0.58	0.41	2.20881e-301	4	SOS2
4.50203e-305	0.369573	0.867	0.803	1.16387e-300	4	PRRC2C
1.53507e-303	0.327453	0.336	0.179	3.96847e-299	4	HACE1
1.64734e-303	0.352144	0.535	0.353	4.25869e-299	4	ROMO1
4.98602e-303	0.359512	0.549	0.371	1.28899e-298	4	NOP10
6.37738e-301	0.307923	0.444	0.268	1.64868e-296	4	TMEM160
3.01191e-300	0.398089	0.727	0.6	7.7864e-296	4	MIER1
3.29446e-300	0.481483	0.705	0.58	8.51684e-296	4	ATP5MPL
2.99314e-299	0.359214	0.421	0.249	7.73785e-295	4	LOC100424348
3.40579e-299	0.366072	0.803	0.705	8.80466e-295	4	MATR3
3.93951e-299	0.405685	0.429	0.261	1.01844e-294	4	PREP
5.20983e-299	0.388733	0.568	0.4	1.34684e-294	4	SNRPB
5.9627e-297	0.267836	0.263	0.123	1.54148e-292	4	RFTN1
7.54652e-297	0.346549	0.473	0.302	1.95093e-292	4	DRAP1
5.09358e-296	0.471187	0.441	0.279	1.31679e-291	4	MSH3
1.97308e-295	0.367757	0.477	0.306	5.10081e-291	4	KIDINS220
3.0232e-295	0.395009	0.45	0.279	7.81559e-291	4	ATR
9.90682e-292	0.366622	0.53	0.356	2.56111e-287	4	YWHAQ
3.20118e-291	0.362008	0.282	0.14	8.27568e-287	4	C14H11orf49
1.45845e-290	0.389499	0.504	0.335	3.77039e-286	4	TRIM26
2.17539e-290	0.270461	0.364	0.201	5.62381e-286	4	FLII
2.10062e-288	0.331249	0.42	0.253	5.43053e-284	4	ZBTB1
1.03755e-287	0.352998	0.372	0.212	2.68226e-283	4	SP4
9.08508e-287	0.398183	0.292	0.149	2.34867e-282	4	AVEN
7.36337e-286	0.275127	0.329	0.175	1.90358e-281	4	LOC707873
3.99631e-284	0.268572	0.256	0.121	1.03313e-279	4	INTS7
2.04714e-283	0.355262	0.723	0.591	5.29226e-279	4	EIF3E
3.05179e-282	0.389866	0.965	0.947	7.88948e-278	4	RPS13
2.50445e-281	0.385295	0.956	0.927	6.4745e-277	4	RPL15
2.81147e-281	0.447859	0.556	0.398	7.26822e-277	4	ATP8A1
6.20359e-281	0.271629	0.36	0.201	1.60375e-276	4	RNPEPL1
6.65492e-281	0.585049	0.755	0.679	1.72043e-276	4	FBXL17
9.14921e-281	0.257486	0.361	0.2	2.36525e-276	4	CSNK1G2
4.45e-280	0.341601	0.47	0.297	1.15041e-275	4	EED
1.9185e-279	0.496546	0.601	0.461	4.95971e-275	4	FOXO1
3.26497e-279	0.470201	0.831	0.745	8.44059e-275	4	RPS25
4.57193e-279	0.304772	0.435	0.268	1.18194e-274	4	EIF3G
5.76134e-279	0.351672	0.459	0.292	1.48942e-274	4	AATF
2.74855e-277	0.421497	0.561	0.401	7.10555e-273	4	RALGAPA1
5.72865e-276	0.296562	0.346	0.192	1.48097e-271	4	RPA3
2.66759e-274	0.368742	0.697	0.556	6.89626e-270	4	COX6C
3.08061e-273	0.318934	0.501	0.332	7.964e-269	4	SERINC1
5.2563e-273	0.298988	0.345	0.192	1.35886e-268	4	TXLNG
1.02518e-269	0.349217	0.602	0.443	2.65029e-265	4	RALY
1.82779e-269	0.345774	0.338	0.187	4.7252e-265	4	LOC114679405
2.0275e-269	0.567587	0.683	0.586	5.2415e-265	4	EXOC6B
5.11115e-269	0.278863	0.4	0.236	1.32133e-264	4	KIF21B
1.49099e-268	0.272253	0.306	0.162	3.8545e-264	4	IMMP1L
3.62053e-268	0.435842	0.581	0.432	9.35979e-264	4	PCNX1
1.89249e-267	0.321429	0.547	0.38	4.89248e-263	4	PDCD10
5.57021e-267	0.273204	0.365	0.21	1.44001e-262	4	CDC26
1.51521e-266	0.405614	0.52	0.362	3.91711e-262	4	STRN
2.36748e-265	0.353552	0.912	0.841	6.1204e-261	4	EEF1B2
1.36751e-264	0.324764	0.518	0.355	3.5353e-260	4	FGFR1OP2
4.47209e-263	0.375631	0.643	0.509	1.15613e-258	4	SMG1
1.63408e-262	0.288744	0.412	0.252	4.22444e-258	4	APMAP
3.53071e-262	0.301814	0.388	0.23	9.12759e-258	4	SRPK1
3.35813e-260	0.647806	0.618	0.501	8.68145e-256	4	TFDP2
5.16572e-259	0.405468	0.648	0.52	1.33544e-254	4	ARFGEF1
1.36655e-258	0.315354	0.567	0.405	3.53281e-254	4	PSMA2
1.04115e-257	0.293246	0.444	0.281	2.69158e-253	4	RPS4Y2
1.858e-257	0.325698	0.584	0.427	4.80331e-253	4	ATP5F1A
2.39387e-257	0.328781	0.402	0.246	6.18863e-253	4	STAT1
1.05236e-256	0.310157	0.305	0.164	2.72056e-252	4	ALMS1
1.64778e-254	0.352186	0.59	0.435	4.25984e-250	4	GOLPH3
4.16478e-254	0.297709	0.359	0.206	1.07668e-249	4	LOC106996415
1.41425e-251	0.289263	0.415	0.258	3.65611e-247	4	PBXIP1
2.62621e-251	0.281586	0.474	0.307	6.78928e-247	4	RASSF5
2.76077e-251	0.331441	0.451	0.289	7.13713e-247	4	NCOA7
2.85381e-251	0.303063	0.387	0.233	7.37766e-247	4	UBE2Q2
3.62159e-249	0.339417	0.424	0.27	9.36253e-245	4	INSYN2B
9.4173e-249	0.512512	0.452	0.299	2.43456e-244	4	CRADD
2.85557e-247	0.30178	0.679	0.53	7.38222e-243	4	YBX1
5.70261e-247	0.344963	0.32	0.179	1.47424e-242	4	SHLD2
1.81203e-246	0.631519	0.659	0.552	4.68447e-242	4	SMYD3
5.41777e-245	0.277603	0.405	0.249	1.4006e-240	4	IER3IP1
4.01848e-244	0.3328	0.305	0.167	1.03886e-239	4	ABCG2
2.03077e-243	0.398116	0.581	0.443	5.24994e-239	4	DNAJB14
2.92224e-243	0.377211	0.474	0.323	7.55459e-239	4	SSBP3
7.46457e-243	0.258577	0.396	0.24	1.92974e-238	4	PSMB4
1.30009e-242	0.370244	0.912	0.89	3.361e-238	4	TNRC6B
1.685e-242	0.37122	0.286	0.154	4.35607e-238	4	LOC106996755
5.85348e-242	0.349068	0.488	0.331	1.51324e-237	4	N4BP1
1.62969e-241	0.342946	0.44	0.286	4.21308e-237	4	SUCO
3.46371e-241	0.438987	0.579	0.442	8.95439e-237	4	MAN1A2
2.03349e-239	0.304941	0.586	0.429	5.25697e-235	4	HNRNPR
1.63286e-235	0.421159	0.583	0.448	4.22128e-231	4	LOC106996680
2.73281e-234	0.282542	0.394	0.244	7.06486e-230	4	SLC35D2
4.70214e-234	0.642445	0.533	0.398	1.2156e-229	4	CAMKMT
6.31371e-234	0.3142	0.531	0.378	1.63222e-229	4	HNRNPAB
7.37014e-234	0.268778	0.807	0.704	1.90533e-229	4	TLN1
7.68074e-234	0.291702	0.471	0.315	1.98562e-229	4	MAX
5.86806e-233	0.331275	0.316	0.179	1.51701e-228	4	NEDD4
1.00531e-232	0.306761	0.526	0.371	2.59894e-228	4	ADAR
1.31862e-232	0.362005	0.465	0.311	3.4089e-228	4	SLC12A6
2.95863e-232	0.396324	0.799	0.738	7.64866e-228	4	DYRK1A
2.32908e-231	0.408066	0.732	0.644	6.02114e-227	4	CDK13
2.61398e-231	0.293475	0.441	0.288	6.75766e-227	4	RNF34
4.70697e-231	0.362672	0.425	0.279	1.21685e-226	4	LOC114671323
2.47e-230	0.262777	0.309	0.174	6.38543e-226	4	STX4
6.61256e-229	0.383082	0.657	0.541	1.70948e-224	4	PHC3
1.1043e-228	0.349521	0.337	0.2	2.85484e-224	4	E2F3
8.98927e-228	0.281563	0.439	0.283	2.32391e-223	4	PSME2
1.95701e-227	0.279077	0.3	0.167	5.05926e-223	4	CHSY1
2.5901e-227	0.323579	0.525	0.375	6.69594e-223	4	DYNLT1
1.50389e-226	0.294991	0.427	0.278	3.88785e-222	4	ZNF800
3.48839e-226	0.289845	0.518	0.364	9.0182e-222	4	SAP18
4.91199e-225	0.317607	0.787	0.693	1.26985e-220	4	CAP1
1.322e-224	0.272099	0.33	0.193	3.41763e-220	4	AKAP11
2.07386e-224	0.294608	0.547	0.391	5.36133e-220	4	NAP1L1
1.32084e-223	0.337337	0.679	0.558	3.41463e-219	4	UQCRH
9.57434e-223	0.300007	0.616	0.477	2.47516e-218	4	XRCC6
1.77202e-222	0.287481	0.625	0.469	4.58103e-218	4	KEG06-p06
6.20215e-222	0.355347	0.813	0.752	1.60338e-217	4	WAC
2.54297e-221	0.271547	0.46	0.307	6.5741e-217	4	SF3B2
1.42869e-220	0.354361	0.873	0.807	3.69345e-216	4	TXNIP
3.02387e-220	0.325323	0.445	0.3	7.81732e-216	4	INO80D
4.31319e-220	0.302378	0.649	0.513	1.11505e-215	4	DAZAP2
3.97347e-219	0.271494	0.987	0.989	1.02722e-214	4	RPLP1
8.01122e-219	0.284953	0.468	0.317	2.07106e-214	4	ETFB
8.52288e-219	0.327297	0.696	0.583	2.20334e-214	4	BZW1
1.43952e-218	0.280848	0.514	0.356	3.72146e-214	4	TAF7
2.51478e-217	0.363141	0.634	0.509	6.50121e-213	4	LOC707227
3.30992e-216	0.342991	0.539	0.398	8.5568e-212	4	SPPL2A
4.19833e-216	0.293077	0.348	0.211	1.08535e-211	4	FBXL4
5.15739e-216	0.401831	0.714	0.61	1.33329e-211	4	ST8SIA4
5.40893e-216	0.427618	0.779	0.719	1.39832e-211	4	LPP
1.86598e-215	0.31041	0.46	0.313	4.82393e-211	4	AHCTF1
4.67251e-214	0.280298	0.527	0.373	1.20794e-209	4	MAMU-E
6.97408e-214	0.335145	0.77	0.69	1.80294e-209	4	NSD3
1.34571e-213	0.293038	0.548	0.401	3.47894e-209	4	CCDC12
1.07933e-212	0.352184	0.806	0.742	2.79029e-208	4	ATRX
3.25533e-212	0.579945	0.398	0.271	8.41567e-208	4	ARHGAP32
7.15997e-212	0.371448	0.679	0.566	1.851e-207	4	FBXO34
1.16335e-211	0.26422	0.285	0.159	3.0075e-207	4	GABPB2
3.22903e-211	0.481004	0.751	0.676	8.34768e-207	4	ZCCHC7
8.46287e-210	0.29347	0.53	0.38	2.18782e-205	4	C19H19orf53
1.0496e-209	0.305768	0.59	0.448	2.71343e-205	4	LOC114669847
1.23725e-208	0.339688	0.545	0.408	3.19855e-204	4	PPM1B
1.77631e-207	0.309563	0.479	0.333	4.59213e-203	4	DCAF7
1.89486e-207	0.342849	0.621	0.492	4.89859e-203	4	RPL36AL
1.06888e-206	0.301914	0.46	0.318	2.76327e-202	4	CTNNBL1
3.55659e-205	0.32747	0.619	0.487	9.19449e-201	4	COPS9
7.10922e-205	0.290258	0.65	0.507	1.83787e-200	4	TRAF3IP3
2.23203e-204	0.393275	0.591	0.469	5.77025e-200	4	PPP2R5E
2.55092e-203	0.371419	0.554	0.43	6.59463e-199	4	CLINT1
3.52347e-203	0.412809	0.658	0.56	9.10888e-199	4	ASCC3
4.41956e-203	0.291118	0.464	0.32	1.14254e-198	4	CYLD
9.0853e-203	0.305045	0.694	0.586	2.34873e-198	4	SSB
2.92866e-202	0.432422	0.611	0.501	7.57116e-198	4	RSRC1
4.53569e-202	0.270535	0.296	0.171	1.17257e-197	4	MTM1
8.74616e-201	0.379553	0.637	0.527	2.26106e-196	4	SPAG9
2.52131e-200	0.345209	0.53	0.397	6.5181e-196	4	MECP2
3.31036e-199	0.728929	0.506	0.397	8.55795e-195	4	MAMU-A
1.15278e-198	0.348826	0.728	0.631	2.98018e-194	4	LOC106998836
3.33049e-198	0.381998	0.596	0.477	8.60998e-194	4	MICU2
9.58484e-198	0.396813	0.645	0.543	2.47787e-193	4	DYM
5.33466e-197	0.297754	0.62	0.486	1.37912e-192	4	C5H4orf3
6.1974e-197	0.45481	0.699	0.602	1.60215e-192	4	RPL32
2.48674e-196	0.324777	0.388	0.253	6.42872e-192	4	ADIPOR2
4.07796e-196	0.32466	0.705	0.594	1.05423e-191	4	COMMD6
4.38347e-196	0.256641	0.441	0.297	1.13321e-191	4	SNRPN
6.53014e-196	0.304991	0.459	0.321	1.68817e-191	4	MFSD14A
1.25501e-195	0.330864	0.786	0.704	3.24446e-191	4	PAK2
2.41025e-195	0.287945	0.485	0.339	6.23098e-191	4	LOC107000401
3.21692e-195	0.442307	0.699	0.618	8.31638e-191	4	PACS1
1.22666e-194	0.256498	0.44	0.297	3.17116e-190	4	SASH3
9.46757e-194	0.278748	0.381	0.245	2.44756e-189	4	CEP120
1.05096e-193	0.377045	0.69	0.612	2.71693e-189	4	MARK3
2.15697e-193	0.346337	0.621	0.502	5.57621e-189	4	EFR3A
1.14979e-192	0.386204	0.67	0.574	2.97244e-188	4	FRYL
9.10409e-192	0.269674	0.563	0.42	2.35359e-187	4	NPM1
9.63359e-192	0.295967	0.653	0.535	2.49048e-187	4	DYNLRB1
3.37707e-190	0.323151	0.432	0.297	8.73041e-186	4	TANGO6
4.59462e-190	0.331093	0.612	0.493	1.1878e-185	4	PSME4
1.11669e-189	0.352447	0.75	0.675	2.88688e-185	4	SETD2
3.14555e-189	0.390184	0.62	0.52	8.13188e-185	4	CSNK1G1
3.75417e-189	0.490026	0.589	0.492	9.70527e-185	4	ZNF407
2.90615e-188	0.36963	0.868	0.835	7.51297e-184	4	NCOA2
3.29306e-188	0.261776	0.322	0.195	8.51321e-184	4	INTS6L
5.95607e-187	0.382353	0.613	0.503	1.53976e-182	4	USP25
1.16101e-186	0.277049	0.548	0.41	3.00145e-182	4	TCEA1
1.8107e-185	0.252797	0.327	0.201	4.68101e-181	4	NAPG
1.88378e-185	0.319337	0.716	0.615	4.86995e-181	4	SMDT1
2.00019e-185	0.429377	0.589	0.476	5.1709e-181	4	TAF3
2.4958e-184	0.31331	0.786	0.714	6.45215e-180	4	PAFAH1B1
8.67627e-184	0.264123	0.469	0.33	2.24299e-179	4	SEC61G
4.4214e-183	0.25729	0.456	0.314	1.14302e-178	4	PRDX6
4.39852e-182	0.364828	0.91	0.895	1.1371e-177	4	PRKCB
9.45728e-182	0.292157	0.542	0.41	2.4449e-177	4	SYNRG
9.8969e-182	0.415148	0.789	0.745	2.55855e-177	4	EXOC4
1.48821e-181	0.253385	0.269	0.154	3.84733e-177	4	LOC100429287
1.67599e-181	0.302304	0.601	0.486	4.33277e-177	4	RBM33
8.93063e-181	0.331538	0.482	0.354	2.30875e-176	4	CTDSPL2
1.52436e-180	0.337662	0.516	0.389	3.94079e-176	4	SLC30A9
2.30253e-180	0.365094	0.704	0.631	5.9525e-176	4	UTY
1.01508e-179	0.253411	0.611	0.459	2.62419e-175	4	DHRS7
2.32388e-179	0.260048	0.455	0.318	6.00771e-175	4	LOC100425484
1.60227e-178	0.284256	0.416	0.284	4.14219e-174	4	RALGAPB
8.0477e-178	0.408914	0.723	0.653	2.08049e-173	4	RFX3
7.11777e-177	0.311184	0.33	0.209	1.84009e-172	4	COX10
1.17378e-176	0.401901	0.953	0.922	3.03444e-172	4	RPS27
5.68132e-175	0.298203	0.523	0.391	1.46873e-170	4	KIF2A
6.82056e-175	0.285454	0.447	0.317	1.76325e-170	4	DERL1
1.36121e-174	0.272882	0.595	0.469	3.519e-170	4	PAIP2
1.9281e-174	0.376664	0.606	0.502	4.98452e-170	4	NSF
1.55105e-173	0.363891	0.616	0.513	4.00978e-169	4	RPS6KC1
5.85676e-173	0.273514	0.569	0.439	1.51409e-168	4	REEP5
6.90784e-173	0.283779	0.515	0.385	1.78582e-168	4	AGFG1
9.08952e-173	0.314305	0.576	0.453	2.34982e-168	4	CSGALNACT2
1.21556e-170	0.269541	0.265	0.154	3.14246e-166	4	TTLL5
1.22103e-170	0.263895	0.37	0.244	3.15661e-166	4	ETFA
1.65323e-169	0.283831	0.498	0.367	4.27394e-165	4	RBM27
2.32094e-169	0.317651	0.649	0.548	6.00009e-165	4	HUWE1
2.73875e-168	0.296229	0.56	0.437	7.08022e-164	4	SMARCC1
2.7601e-164	0.251033	0.462	0.333	7.13541e-160	4	CCT3
1.02603e-163	0.294102	0.516	0.39	2.6525e-159	4	FAM13B
1.09168e-163	0.362327	0.566	0.456	2.82221e-159	4	ANKIB1
1.88001e-163	0.304234	0.502	0.381	4.86021e-159	4	UBE3C
2.73946e-163	0.616424	0.692	0.678	7.08204e-159	4	INPP4B
8.38108e-163	0.320726	0.469	0.346	2.16668e-158	4	MALT1
1.24815e-162	0.266558	0.289	0.177	3.22672e-158	4	KIFAP3
2.66564e-162	0.312511	0.928	0.902	6.89122e-158	4	CHST11
2.98545e-162	0.29958	0.376	0.253	7.71799e-158	4	AGTPBP1
7.89562e-162	0.353952	0.787	0.755	2.04117e-157	4	GSK3B
6.35045e-161	0.29538	0.546	0.424	1.64172e-156	4	CTCF
1.13074e-160	0.274362	0.298	0.185	2.92318e-156	4	SERINC5
5.49279e-160	0.274061	0.583	0.465	1.42e-155	4	NEDD8
8.6358e-160	0.342056	0.955	0.923	2.23253e-155	4	RPL28
1.69533e-158	0.357553	0.609	0.518	4.38278e-154	4	ATXN7
7.12204e-158	0.357879	0.464	0.338	1.84119e-153	4	CWC27
7.625e-158	0.33144	0.579	0.465	1.97122e-153	4	DYNLL1
1.49892e-157	0.256219	0.442	0.315	3.87501e-153	4	RPL29
1.95282e-157	0.270221	0.581	0.464	5.04843e-153	4	FGD3
2.80173e-157	0.285608	0.384	0.263	7.24303e-153	4	ECPAS
6.3498e-157	0.359457	0.936	0.916	1.64155e-152	4	RPL24
3.09699e-156	0.323572	0.802	0.752	8.00635e-152	4	KAT6A
2.0435e-154	0.351594	0.975	0.96	5.28286e-150	4	RPS28
6.80281e-154	0.28783	0.445	0.324	1.75866e-149	4	RMND5A
8.41183e-154	0.311482	0.717	0.643	2.17463e-149	4	SETX
5.44995e-153	0.359735	0.768	0.734	1.40892e-148	4	UBAC2
5.70852e-153	0.250333	0.41	0.289	1.47577e-148	4	SACM1L
2.9743e-152	0.399897	0.674	0.607	7.68917e-148	4	PHF21A
3.54334e-152	0.255135	0.262	0.157	9.16024e-148	4	AMMECR1
6.52235e-152	0.335795	0.556	0.45	1.68616e-147	4	RNGTT
4.56091e-150	0.358667	0.61	0.521	1.17909e-145	4	CCNY
2.90025e-149	0.271545	0.423	0.304	7.49772e-145	4	AEBP2
1.92399e-147	0.288258	0.815	0.748	4.9739e-143	4	TAOK3
2.14591e-147	0.442795	0.48	0.374	5.5476e-143	4	ITPKB
3.52279e-147	0.254969	0.493	0.372	9.10711e-143	4	PPP4R3A
3.37112e-146	0.502172	0.706	0.655	8.71503e-142	4	BCAS3
4.83446e-146	0.399878	0.464	0.354	1.2498e-141	4	SPATA5
5.41084e-146	0.293223	0.365	0.25	1.39881e-141	4	FAM222B
2.48168e-145	0.269349	0.785	0.737	6.41564e-141	4	NCOR1
2.65898e-145	0.315872	0.516	0.399	6.874e-141	4	AUH
2.89892e-145	0.29453	0.521	0.408	7.49429e-141	4	CHIC2
7.25293e-144	0.278986	0.368	0.254	1.87503e-139	4	TCF20
1.26704e-143	0.264192	0.56	0.437	3.27556e-139	4	CLEC12A
1.16627e-142	0.479809	0.686	0.639	3.01504e-138	4	BTBD9
1.72166e-142	0.254341	0.511	0.391	4.45083e-138	4	WDR26
1.58718e-140	0.321087	0.456	0.342	4.10317e-136	4	LRRFIP2
4.42239e-139	0.26075	0.442	0.324	1.14328e-134	4	PSMD14
5.65209e-139	0.285042	0.797	0.758	1.46118e-134	4	BPTF
1.03895e-138	0.311053	0.673	0.598	2.6859e-134	4	SCAF8
1.36106e-138	0.288965	0.696	0.62	3.51861e-134	4	SSR4
1.4331e-137	0.268881	0.457	0.344	3.70485e-133	4	ATF2
4.93957e-136	0.29904	0.394	0.285	1.27698e-131	4	MSL2
9.99959e-136	0.295143	0.434	0.325	2.58509e-131	4	MED27
1.62173e-135	0.280268	0.507	0.395	4.1925e-131	4	TASOR2
4.68224e-135	0.339366	0.682	0.619	1.21045e-130	4	WDR70
3.2801e-134	0.251839	0.58	0.467	8.47972e-130	4	RABAC1
1.75676e-133	0.426682	0.478	0.379	4.54157e-129	4	SCFD2
3.87544e-133	0.297865	0.425	0.313	1.00188e-128	4	LIMS1
1.56436e-132	0.267921	0.65	0.566	4.04417e-128	4	BCLAF1
1.78011e-132	0.291965	0.591	0.498	4.60195e-128	4	ZFR
1.65923e-131	0.286581	0.742	0.679	4.28944e-127	4	NFAT5
1.23054e-130	0.255685	0.563	0.452	3.18119e-126	4	NDUFA1
3.47749e-130	0.314726	0.486	0.381	8.99001e-126	4	GBF1
4.87151e-129	0.303477	0.34	0.238	1.25938e-124	4	MCPH1
3.36582e-127	0.320968	0.419	0.314	8.70131e-123	4	R3HDM1
7.82414e-127	0.277488	0.595	0.506	2.0227e-122	4	DCAF5
4.58262e-126	0.251836	0.638	0.549	1.1847e-121	4	G3BP1
7.71519e-126	0.337062	0.592	0.515	1.99453e-121	4	TNKS
1.57344e-125	0.257167	0.575	0.477	4.06765e-121	4	NUP98
1.7252e-125	0.268093	0.604	0.519	4.46e-121	4	XRN2
1.01499e-124	0.284334	0.523	0.42	2.62394e-120	4	CDC73
1.92626e-123	0.335755	0.911	0.88	4.97976e-119	4	RPL35A
2.10007e-123	0.289821	0.375	0.27	5.4291e-119	4	ANO6
1.02524e-121	0.29999	0.516	0.417	2.65045e-117	4	ATP9B
1.28735e-121	0.287653	0.558	0.464	3.32807e-117	4	TLK1
3.47589e-121	0.331765	0.399	0.299	8.98586e-117	4	TMEM135
4.41834e-121	0.273132	0.377	0.274	1.14223e-116	4	LOC716147
2.28156e-120	0.607827	0.642	0.551	5.89829e-116	4	LOC114677644
2.28579e-120	0.250236	0.296	0.198	5.90921e-116	4	CHIC1
2.78518e-120	0.255288	0.428	0.323	7.20024e-116	4	SS18
4.93796e-120	0.292702	0.914	0.907	1.27656e-115	4	NR3C1
1.59379e-119	0.300086	0.924	0.881	4.12027e-115	4	RPL37A-1
1.00131e-118	0.312533	0.592	0.48	2.58859e-114	4	LOC697476
3.13814e-118	0.252637	0.52	0.416	8.11271e-114	4	TMA7
8.16433e-118	0.279347	0.624	0.547	2.11064e-113	4	UBR2
1.34691e-117	0.262632	0.52	0.418	3.48204e-113	4	TRIM33
2.60218e-115	0.282474	0.673	0.592	6.72716e-111	4	BAZ1A
4.83315e-115	0.315649	0.513	0.419	1.24947e-110	4	UMAD1
3.23939e-114	0.360439	0.528	0.447	8.37447e-110	4	TTC3
7.21878e-114	0.251573	0.475	0.372	1.8662e-109	4	RPTOR
9.45611e-114	0.274631	0.59	0.507	2.44459e-109	4	GPBP1L1
1.78632e-113	0.3111	0.803	0.744	4.61799e-109	4	RPL26
2.62352e-113	0.286684	0.89	0.872	6.78233e-109	4	STAG1
6.7362e-113	0.25741	0.534	0.438	1.74144e-108	4	RAF1
4.63847e-112	0.315363	0.406	0.311	1.19914e-107	4	MIB1
1.30329e-111	0.265055	0.76	0.725	3.36928e-107	4	PPP6R3
1.41244e-110	0.306942	0.325	0.23	3.65145e-106	4	SLC10A7
4.00358e-110	0.260658	0.665	0.593	1.03501e-105	4	DDX3Y
5.58115e-110	0.363608	0.307	0.212	1.44284e-105	4	PBX3
1.54424e-108	0.29728	0.493	0.401	3.99216e-104	4	MAPKAP1
8.28296e-108	0.285499	0.651	0.588	2.14131e-103	4	KDM6A
1.93866e-107	0.307642	0.945	0.928	5.01182e-103	4	RPL17
2.25852e-107	0.319588	0.553	0.467	5.83872e-103	4	STXBP5
3.32177e-107	0.260766	0.569	0.487	8.58743e-103	4	THOC2
8.12726e-107	0.326082	0.792	0.782	2.10106e-102	4	VTI1A
3.7285e-103	0.291693	0.523	0.436	9.63893e-99	4	APC
2.0219e-102	0.265218	0.434	0.338	5.22701e-98	4	SPECC1L
2.04711e-102	0.39099	0.607	0.554	5.29218e-98	4	LOC114671808
1.24504e-101	0.261035	0.422	0.33	3.21868e-97	4	NBAS
1.92224e-101	0.279206	0.345	0.254	4.96938e-97	4	LMBR1
3.22358e-101	0.277206	0.505	0.412	8.33361e-97	4	MAP4K5
3.41871e-99	0.313336	0.939	0.919	8.83805e-95	4	RPLP0
1.39467e-98	0.323918	0.705	0.673	3.60551e-94	4	NEK7
1.79885e-96	0.273882	0.564	0.491	4.6504e-92	4	PDS5B
2.59363e-96	0.311051	0.577	0.511	6.70505e-92	4	EHMT1
3.81674e-95	0.263046	0.689	0.633	9.86705e-91	4	RNF38
5.22593e-95	0.284861	0.698	0.665	1.35101e-90	4	ZNF148
7.71757e-95	0.252731	0.491	0.402	1.99515e-90	4	LONP2
7.97449e-95	0.258738	0.353	0.265	2.06157e-90	4	PEX14
1.03826e-94	0.254587	0.432	0.33	2.68411e-90	4	NT5DC1
9.53795e-94	0.28947	0.534	0.458	2.46575e-89	4	DIS3L2
3.99925e-93	0.255883	0.519	0.433	1.03389e-88	4	RB1CC1
2.46684e-92	0.262113	0.602	0.541	6.37727e-88	4	SMAP1
3.10884e-91	0.28901	0.562	0.491	8.03696e-87	4	SLMAP
3.47932e-90	0.276309	0.734	0.694	8.99475e-86	4	DENND4A
1.05744e-88	0.25373	0.518	0.43	2.73369e-84	4	NCOA1
4.89465e-86	0.253937	0.454	0.371	1.26537e-81	4	EXOC2
1.61329e-84	0.25567	0.62	0.558	4.17067e-80	4	MAP4
6.19886e-84	0.250126	0.727	0.693	1.60253e-79	4	RSF1
3.44176e-81	0.287083	0.47	0.398	8.89763e-77	4	MNAT1
1.07448e-80	0.263114	0.365	0.282	2.77775e-76	4	GABPB1
6.29442e-80	0.261056	0.413	0.336	1.62723e-75	4	CAPN7
3.08315e-79	0.358731	0.419	0.34	7.97056e-75	4	MAPK8
1.35872e-74	0.298188	0.481	0.409	3.51257e-70	4	COMMD1
9.45092e-72	0.258809	0.694	0.664	2.44325e-67	4	FNDC3A
6.56176e-70	0.299466	0.589	0.546	1.69635e-65	4	STX8
1.61071e-69	0.278951	0.684	0.67	4.16401e-65	4	ZNF644
1.46912e-66	0.335067	0.525	0.487	3.79796e-62	4	FTO
1.59848e-65	0.277322	0.402	0.331	4.13239e-61	4	MGMT
3.95672e-62	0.256127	0.751	0.738	1.02289e-57	4	FAF1
1.07764e-57	0.25692	0.46	0.4	2.7859e-53	4	FARS2
1.95632e-46	0.279008	0.509	0.465	5.05749e-42	4	RFX7
3.37893e-42	0.434585	0.822	0.8	8.7352e-38	4	RPL35
5.60183e-33	0.264253	0.561	0.545	1.44818e-28	4	KIAA1328

## Sheet: Cluster 5
p_val	avg_log2FC	pct.1	pct.2	p_val_adj	cluster	gene
0	3.70789	0.994	0.15	0	5	APOC1
0	2.08979	0.998	0.746	0	5	APOE
0	0.842294	0.984	0.847	0	5	SAT1
0	0.826486	0.891	0.625	0	5	ASAH1
0	0.819232	0.941	0.723	0	5	CTSC
0	0.779382	0.964	0.733	0	5	ADAM28
0	0.725397	0.568	0.199	0	5	ABCA1
0	0.706421	0.992	0.867	0	5	CTSB
0	0.689085	0.681	0.351	0	5	RASAL2
0	0.669394	0.722	0.411	0	5	SUSD4
0	0.652156	0.413	0.042	0	5	APOC4
0	0.634614	0.984	0.825	0	5	LGMN
0	0.599076	0.947	0.708	0	5	TREM2
0	0.581783	0.958	0.723	0	5	LOC114673210
0	0.560668	0.669	0.365	0	5	CD68
0	0.557521	0.95	0.707	0	5	LOC114673461
0	0.55703	0.859	0.679	0	5	HIST1H2AC
0	0.552533	0.698	0.463	0	5	SPP1
0	0.55071	0.502	0.255	0	5	PPARG
0	0.549206	0.801	0.503	0	5	SERPINF1
0	0.535772	0.936	0.687	0	5	ADORA2B
0	0.535441	0.916	0.687	0	5	HEXB
0	0.531293	0.874	0.744	0	5	CD74
0	0.524211	0.79	0.588	0	5	RALGAPA2
0	0.522916	0.909	0.686	0	5	NPC2
0	0.515267	0.761	0.486	0	5	TNFSF13
0	0.513098	0.989	0.886	0	5	CD81
0	0.502285	0.851	0.643	0	5	ATP6V0A1
0	0.498731	0.932	0.72	0	5	DRAM2
0	0.487155	1	0.984	0	5	FTL
0	0.48097	0.762	0.508	0	5	CYP27A1
0	0.472806	0.934	0.742	0	5	IGSF6
0	0.472234	1	0.865	0	5	PLXDC2
0	0.471866	0.66	0.409	0	5	TMEM144
0	0.459683	0.853	0.611	0	5	SIRPA
0	0.458022	0.631	0.386	0	5	TMEM117
0	0.452952	0.392	0.152	0	5	MITF
0	0.448771	0.865	0.677	0	5	CEPT1
0	0.437123	0.795	0.575	0	5	GPX1
0	0.430557	0.712	0.465	0	5	NUPR1
0	0.427737	0.975	0.803	0	5	CREG1
0	0.424357	0.366	0.15	0	5	CMYA5
0	0.423727	0.805	0.574	0	5	PLD3
0	0.422407	0.986	0.813	0	5	ASTN2
0	0.410476	0.275	0.092	0	5	ENPP2
0	0.398907	0.558	0.311	0	5	SHTN1
0	0.37816	0.939	0.708	0	5	SCN1B
0	0.37747	0.518	0.297	0	5	DNASE2
0	0.37335	0.69	0.453	0	5	TMEM176A
0	0.372611	0.815	0.575	0	5	LOC114669903
0	0.372563	0.842	0.634	0	5	GRN
0	0.364398	0.602	0.351	0	5	SAT2
0	0.364087	0.565	0.334	0	5	CPOX
0	0.362845	0.637	0.402	0	5	PLA2G15
0	0.350057	0.417	0.214	0	5	MX1
0	0.349553	0.548	0.32	0	5	BRINP2
0	0.344832	0.35	0.14	0	5	PADI2
0	0.342771	0.714	0.503	0	5	MAMU-DRA
0	0.298805	0.286	0.105	0	5	LOC114678893
0	0.294299	0.267	0.106	0	5	LILRA4
0	0.260849	0.321	0.148	0	5	MMP2
1.23473e-307	0.388353	0.782	0.556	3.19203e-303	5	AZIN2
1.90978e-307	0.442432	0.53	0.307	4.93717e-303	5	RTN1
1.56262e-305	0.337163	0.307	0.14	4.03967e-301	5	CHRNA1
1.76698e-305	0.613156	0.74	0.547	4.56799e-301	5	IFI6
2.13895e-305	0.360836	0.706	0.489	5.52961e-301	5	ATP6AP1
4.37241e-305	0.385938	0.995	0.833	1.13036e-300	5	C1QC
3.24789e-303	0.366327	0.914	0.747	8.39644e-299	5	RPL37
4.1174e-303	0.357727	0.998	0.96	1.06443e-298	5	LOC106993196
7.25999e-303	0.361398	0.507	0.296	1.87685e-298	5	ZNF821
5.53337e-301	0.330311	0.916	0.733	1.43049e-296	5	ATP6V0B
5.76207e-300	0.370029	0.996	0.93	1.48961e-295	5	ZFP36L1
1.37303e-299	0.300636	0.496	0.284	3.54956e-295	5	VEGFB
4.24552e-299	0.288763	0.476	0.265	1.09755e-294	5	SLC29A1
4.45732e-294	0.359846	0.949	0.732	1.15231e-289	5	TREML1
2.97866e-292	0.342212	0.963	0.765	7.70043e-288	5	TLR4
8.62799e-290	0.364872	0.612	0.389	2.23051e-285	5	BASP1
3.11207e-286	0.369969	0.971	0.775	8.04531e-282	5	BHLHE41
2.69222e-284	0.448685	0.615	0.407	6.95993e-280	5	LIPA
1.15597e-280	0.379219	0.712	0.502	2.98841e-276	5	ST3GAL6
4.05664e-280	0.309215	0.455	0.258	1.04872e-275	5	LIMK1
2.16336e-276	0.336878	0.549	0.339	5.59273e-272	5	CD72
3.6638e-273	0.328889	0.866	0.664	9.47166e-269	5	CXCL16
1.10691e-272	0.392155	0.609	0.402	2.86158e-268	5	MYLIP
3.7554e-269	0.305486	0.649	0.422	9.70846e-265	5	HACD1
5.86656e-269	0.399915	0.968	0.867	1.51662e-264	5	CD63
8.57678e-269	0.27976	0.355	0.182	2.21727e-264	5	MPP1
8.63649e-269	0.339382	0.721	0.519	2.23271e-264	5	GNS
5.68935e-268	0.314281	0.369	0.193	1.47081e-263	5	CD244
2.73972e-266	0.381049	0.957	0.869	7.08273e-262	5	FTH1
1.18986e-265	0.376088	0.943	0.807	3.07603e-261	5	TGFBR1
2.15239e-264	0.367894	0.836	0.649	5.56436e-260	5	CEBPA
2.117e-261	0.258622	0.361	0.187	5.47287e-257	5	CCDC125
4.98541e-261	0.398293	0.98	0.867	1.28883e-256	5	RGS1
9.8931e-261	0.325933	0.64	0.425	2.55757e-256	5	LARP1B
6.11919e-257	0.389318	0.56	0.357	1.58193e-252	5	TLR2
2.11677e-256	0.332476	0.905	0.742	5.47226e-252	5	BRI3
3.11862e-256	0.377081	0.344	0.178	8.06227e-252	5	NHSL1
5.00949e-254	0.36338	0.591	0.391	1.29505e-249	5	C2CD5
7.73836e-252	0.314001	0.61	0.398	2.00052e-247	5	SLC18B1
4.09671e-251	0.329774	0.919	0.792	1.05908e-246	5	LOC703365
4.5258e-251	0.294435	0.429	0.241	1.17001e-246	5	IFI44L
4.19923e-247	0.285007	0.507	0.307	1.08558e-242	5	BACE2
1.89214e-244	0.309341	0.959	0.773	4.89156e-240	5	LOC695533
4.85974e-243	0.268679	0.524	0.322	1.25634e-238	5	TMIGD3
1.6818e-240	0.331808	0.992	0.859	4.3478e-236	5	MS4A7
4.02984e-240	0.270534	0.484	0.294	1.0418e-235	5	SCPEP1
1.34816e-239	0.284874	0.571	0.363	3.48526e-235	5	TFEC
3.30449e-239	0.337766	0.998	0.845	8.54278e-235	5	C1QB
8.43629e-239	0.373806	0.739	0.558	2.18095e-234	5	JPT1
1.01199e-236	0.270522	0.578	0.368	2.61619e-232	5	TMEM86A
2.20831e-236	0.287822	0.923	0.711	5.70891e-232	5	OLFML3
3.27514e-236	0.279205	0.507	0.316	8.4669e-232	5	WFS1
1.05612e-235	0.358817	0.977	0.856	2.73029e-231	5	CD83
1.03157e-232	0.259631	0.432	0.251	2.66681e-228	5	CD300LF
5.92562e-231	0.330485	0.994	0.842	1.53189e-226	5	C1QA
4.85058e-229	0.310649	0.963	0.805	1.25397e-224	5	MNDA
5.24699e-228	0.288083	0.489	0.305	1.35645e-223	5	STX6
1.75046e-225	0.419537	0.751	0.561	4.52528e-221	5	FMNL2
1.29436e-224	0.330538	0.802	0.615	3.34618e-220	5	HPS3
7.99781e-223	0.382433	0.648	0.448	2.06759e-218	5	CCL3
8.92271e-223	0.312765	0.887	0.739	2.3067e-218	5	HERPUD1
3.36104e-222	0.258388	0.643	0.43	8.68897e-218	5	CD86
4.18895e-221	0.364536	0.797	0.62	1.08293e-216	5	BMT2
6.44171e-218	0.289829	0.59	0.39	1.66531e-213	5	GCNT2
1.99627e-215	0.27726	0.529	0.337	5.16077e-211	5	ABI2
4.08566e-215	0.274521	0.485	0.302	1.05622e-210	5	SLC25A29
7.77897e-215	0.286075	0.634	0.419	2.01102e-210	5	LOC106998259
7.84828e-215	0.285315	0.837	0.623	2.02894e-210	5	GAS6
1.74897e-214	0.423068	0.794	0.606	4.52145e-210	5	TNFAIP8L3
2.24866e-214	0.317431	0.818	0.621	5.81324e-210	5	PLA2G4A
5.46355e-214	0.37378	0.49	0.303	1.41244e-209	5	MAFB
3.10143e-212	0.281246	0.749	0.55	8.01781e-208	5	HMGN3
3.25972e-212	0.29584	0.95	0.878	8.42704e-208	5	CD48
3.08481e-211	0.331733	0.789	0.595	7.97484e-207	5	HAVCR2
2.82707e-208	0.289892	0.683	0.489	7.30853e-204	5	LOC107000809
1.32879e-207	0.270702	0.608	0.417	3.43519e-203	5	NCF2
1.43591e-206	0.324583	0.892	0.748	3.71212e-202	5	SBF2
1.79914e-206	0.279247	0.745	0.547	4.65114e-202	5	AXL
3.1475e-206	0.311414	0.538	0.36	8.13692e-202	5	DOP1B
4.47109e-204	0.282743	0.83	0.63	1.15587e-199	5	TMEM176B
1.64997e-202	0.38188	0.437	0.266	4.26551e-198	5	PDK4
3.44029e-201	0.273254	0.511	0.33	8.89384e-197	5	CLEC4A
8.54861e-200	0.274119	0.581	0.4	2.20999e-195	5	CTSA
9.68585e-200	0.32111	0.626	0.444	2.50399e-195	5	CD84
2.35471e-199	0.473593	0.775	0.617	6.08739e-195	5	SYNDIG1
1.65784e-198	0.307162	0.755	0.586	4.28585e-194	5	MINK1
1.59024e-196	0.264522	0.694	0.506	4.11108e-192	5	FUCA1
3.35317e-196	0.265577	0.4	0.235	8.6686e-192	5	RASSF8
6.5659e-196	0.263087	0.585	0.404	1.69742e-191	5	MGAT1
4.76529e-195	0.261824	0.474	0.298	1.23192e-190	5	MAMU-DMA
1.11075e-194	0.267698	0.912	0.721	2.87151e-190	5	SLC2A5
1.56431e-194	0.256446	0.462	0.291	4.04406e-190	5	TRPM2
1.97174e-194	0.307117	0.997	0.844	5.09734e-190	5	ST6GALNAC3
2.32893e-194	0.260323	0.39	0.226	6.02075e-190	5	LOC106993624
4.36779e-194	0.250273	0.435	0.265	1.12916e-189	5	MAMU-DMB
2.21289e-193	0.280203	0.751	0.573	5.72077e-189	5	LAT2
1.33082e-192	0.271952	0.841	0.66	3.44042e-188	5	PLAC8
1.69465e-191	0.278238	0.331	0.185	4.381e-187	5	SPIRE1
4.97558e-191	0.266777	0.798	0.615	1.28629e-186	5	IL6R
6.01271e-191	0.328615	0.849	0.681	1.55441e-186	5	SLC2A13
7.39775e-191	0.267419	0.272	0.14	1.91247e-186	5	STARD13
7.09739e-190	0.370743	0.951	0.917	1.83482e-185	5	KLF6
1.00356e-188	0.304645	0.763	0.584	2.5944e-184	5	NEK6
1.83259e-188	0.414034	0.592	0.421	4.73762e-184	5	CITED2
2.24699e-182	0.269659	0.624	0.445	5.80892e-178	5	BAX
3.66662e-181	0.480092	0.707	0.544	9.47894e-177	5	LOC100426537
3.93445e-181	0.26653	0.735	0.563	1.01713e-176	5	HEXA
8.83371e-179	0.258784	0.304	0.167	2.28369e-174	5	ARHGAP20
2.47471e-173	0.263823	0.853	0.704	6.39763e-169	5	STX7
5.07045e-172	0.262467	0.718	0.526	1.31081e-167	5	OLR1
1.48522e-171	0.266794	0.933	0.813	3.83958e-167	5	OSBPL11
1.19474e-169	0.260863	0.54	0.367	3.08864e-165	5	SLC36A4
1.34414e-169	0.302157	0.742	0.598	3.47487e-165	5	XBP1
2.21329e-169	0.266221	0.7	0.531	5.72179e-165	5	SGPP1
3.67212e-169	0.29012	0.82	0.663	9.49317e-165	5	FAM13A
6.51205e-169	0.279795	0.809	0.678	1.6835e-164	5	ATP6V0C
1.59051e-166	0.256871	0.913	0.829	4.11179e-162	5	NAP1L4
8.42518e-161	0.269141	0.929	0.793	2.17808e-156	5	OXR1
1.59003e-160	0.267454	0.605	0.441	4.11055e-156	5	ALPK1
2.16e-160	0.272574	0.404	0.255	5.58404e-156	5	FABP5
5.88524e-151	0.304299	0.955	0.885	1.52145e-146	5	JUN
1.19173e-150	0.314821	0.439	0.287	3.08085e-146	5	SGK1
2.68455e-150	0.298035	0.814	0.695	6.9401e-146	5	EPSTI1
1.59776e-149	0.296613	0.996	0.984	4.13052e-145	5	LOC704104
3.00026e-149	0.254236	0.998	0.835	7.75628e-145	5	MARCKS
3.18969e-148	0.258428	0.446	0.291	8.24599e-144	5	IGF1
3.79973e-148	0.280721	0.739	0.58	9.82307e-144	5	BMPR2
3.72267e-144	0.272408	0.998	0.838	9.62385e-140	5	LOC716834
5.71992e-143	0.2573	1	0.913	1.47871e-138	5	RNASET2
1.05248e-142	0.300685	0.298	0.174	2.72087e-138	5	LOC707085
6.66863e-141	0.31033	0.298	0.173	1.72397e-136	5	LOC693820
2.48318e-137	0.250977	0.725	0.584	6.4195e-133	5	DHRSX
1.27987e-136	0.285982	0.694	0.558	3.30871e-132	5	ABHD12
3.62843e-135	0.251549	0.554	0.4	9.38021e-131	5	LOC699110
1.20782e-127	0.304454	0.398	0.263	3.12246e-123	5	BEND5
6.45717e-116	0.289567	0.941	0.903	1.66931e-111	5	DUSP1
2.42694e-111	0.266482	0.726	0.602	6.27412e-107	5	HMOX2
3.76522e-110	0.275313	0.441	0.311	9.73384e-106	5	LOC114673087
8.77984e-108	0.255246	0.574	0.44	2.26976e-103	5	DDIT3
3.62808e-107	0.266009	0.771	0.657	9.37931e-103	5	LOC694064
1.58876e-89	0.258242	0.49	0.361	4.10726e-85	5	LOC114671761
4.37317e-87	0.254073	0.587	0.474	1.13055e-82	5	GADD45B
6.3956e-52	0.294792	0.526	0.44	1.65339e-47	5	MDM2

## Sheet: Cluster 6
p_val	avg_log2FC	pct.1	pct.2	p_val_adj	cluster	gene
0	4.2178	0.992	0.522	0	6	TCF7L2
0	3.78871	0.812	0.138	0	6	CDKN1C
0	3.55279	0.953	0.17	0	6	S100A6
0	3.35486	0.942	0.075	0	6	PLCB1
0	3.14297	0.963	0.212	0	6	S100A4
0	3.12629	0.666	0.014	0	6	LOC106996686
0	3.04868	0.958	0.38	0	6	FCGR3
0	3.03154	0.938	0.032	0	6	DAPK1
0	2.92164	0.939	0.096	0	6	DOCK5
0	2.85942	0.922	0.032	0	6	DPYD
0	2.83408	0.949	0.032	0	6	FGR
0	2.83059	0.911	0.04	0	6	IDO1
0	2.63824	0.913	0.094	0	6	SH3BP5
0	2.61753	0.938	0.155	0	6	ITGAX
0	2.53915	0.9	0.212	0	6	SOD2
0	2.53697	0.937	0.02	0	6	PILRA
0	2.5346	0.999	0.843	0	6	LYN
0	2.36526	0.893	0.19	0	6	PECAM1
0	2.34421	0.887	0.094	0	6	LTA4H
0	2.31208	0.979	0.529	0	6	XYLT1
0	2.24649	0.986	0.863	0	6	CFD
0	2.18075	0.735	0.008	0	6	HTR7
0	2.15476	0.788	0.122	0	6	SNTB1
0	2.1515	0.908	0.164	0	6	GRK3
0	2.11112	0.982	0.655	0	6	FOXP1
0	2.1011	0.86	0.259	0	6	FUOM
0	2.0956	0.986	0.55	0	6	FAM49A
0	2.09004	0.968	0.618	0	6	LST1
0	2.07662	0.853	0.048	0	6	ADA
0	2.00905	0.725	0.182	0	6	MT2A
0	2.00493	0.867	0.294	0	6	LPL
0	1.99796	0.977	0.9	0	6	OAZ1
0	1.99691	0.871	0.021	0	6	CFP
0	1.97778	0.964	0.803	0	6	PFN1
0	1.97189	0.903	0.417	0	6	KEG06-p04
0	1.96463	0.897	0.282	0	6	NFKBIZ
0	1.96263	0.955	0.555	0	6	IFI30
0	1.95286	0.914	0.182	0	6	ANXA2
0	1.94823	0.848	0.089	0	6	DUSP5
0	1.94246	0.959	0.217	0	6	ITGA4
0	1.93575	0.99	0.596	0	6	RNF149
0	1.91132	0.806	0.013	0	6	SASH1
0	1.8861	0.95	0.44	0	6	MAMU-DRB1
0	1.88537	0.998	0.792	0	6	RAP1B
0	1.88438	0.55	0.037	0	6	GABRG3
0	1.84951	0.995	0.864	0	6	KEG06-p08
0	1.84189	0.954	0.35	0	6	ITGAL
0	1.83476	0.895	0.134	0	6	LSP1
0	1.82783	0.765	0.063	0	6	NOCT
0	1.82166	0.713	0.016	0	6	ADGRE2
0	1.82044	0.835	0.021	0	6	GUCY1B1
0	1.81555	0.746	0.055	0	6	CDYL2
0	1.81365	0.938	0.37	0	6	POU2F2
0	1.7792	0.959	0.46	0	6	PPP1CB
0	1.77036	0.89	0.222	0	6	RAC2
0	1.76235	0.969	0.828	0	6	FCER1G
0	1.76047	0.873	0.144	0	6	SLCO3A1
0	1.75765	0.787	0.084	0	6	LDLRAD3
0	1.7556	0.757	0.043	0	6	IL15
0	1.75531	0.939	0.497	0	6	MAMU-DRA
0	1.75195	0.852	0.256	0	6	ARHGAP32
0	1.74478	0.971	0.832	0	6	KEG06-r02
0	1.74281	0.87	0.262	0	6	WARS
0	1.73859	0.795	0.284	0	6	RNF24
0	1.73275	0.754	0.076	0	6	MEGF9
0	1.73239	0.688	0.061	0	6	ARHGAP10
0	1.73075	0.828	0.093	0	6	PSTPIP2
0	1.72173	0.966	0.394	0	6	LILRB1
0	1.70934	0.985	0.762	0	6	ITGB2
0	1.70776	0.782	0.068	0	6	BCL2A1
0	1.70069	0.747	0.007	0	6	KMO
0	1.67476	0.919	0.371	0	6	NOTCH2
0	1.67102	0.945	0.441	0	6	RAP1GAP2
0	1.64226	0.813	0.167	0	6	MAMU-DQB1
0	1.63506	0.552	0.046	0	6	TIMP1
0	1.63405	0.972	0.204	0	6	RIPOR2
0	1.63356	0.915	0.288	0	6	MAFB
0	1.62223	0.984	0.743	0	6	INPP4A
0	1.59851	0.862	0.176	0	6	LRRC25
0	1.59541	0.916	0.475	0	6	CARD16
0	1.58879	0.667	0.048	0	6	EIF4E3
0	1.58735	0.782	0.029	0	6	EMILIN2
0	1.58027	0.994	0.9	0	6	PTPRJ
0	1.57674	0.997	0.878	0	6	PSAP
0	1.57405	0.868	0.314	0	6	PRDX5
0	1.56883	0.976	0.635	0	6	PIP4K2A
0	1.56504	0.802	0.133	0	6	TRPS1
0	1.56146	0.958	0.61	0	6	ANXA5
0	1.54062	0.863	0.277	0	6	CYTH1
0	1.53515	0.689	0.148	0	6	VCL
0	1.50504	0.807	0.328	0	6	RYBP
0	1.49706	0.711	0.081	0	6	RAB11FIP1
0	1.49684	0.965	0.633	0	6	PIK3AP1
0	1.49491	0.86	0.206	0	6	RIN3
0	1.49395	0.877	0.316	0	6	MBD2
0	1.49182	0.978	0.615	0	6	HCK
0	1.47983	0.976	0.7	0	6	TLN1
0	1.47943	0.79	0.251	0	6	LOC114675357
0	1.47421	0.772	0.048	0	6	MYOF
0	1.47124	0.804	0.205	0	6	TNFSF13B
0	1.46971	0.807	0.161	0	6	TTC7A
0	1.46675	0.72	0.207	0	6	GAB1
0	1.46293	0.99	0.858	0	6	VPS13B
0	1.45952	0.975	0.692	0	6	COTL1
0	1.45468	0.852	0.359	0	6	PDLIM5
0	1.45137	0.827	0.168	0	6	SNX10
0	1.43962	0.996	0.939	0	6	KEG06-p11
0	1.43003	0.975	0.737	0	6	SIK3
0	1.42616	0.85	0.345	0	6	CD55
0	1.4243	0.581	0.397	0	6	MAMU-A
0	1.42065	0.732	0.114	0	6	MAMU-DPA
0	1.4195	0.742	0.223	0	6	CD44
0	1.41404	0.982	0.743	0	6	TAOK3
0	1.41113	0.882	0.525	0	6	CSTB
0	1.40854	0.895	0.381	0	6	SCARB2
0	1.40835	0.8	0.071	0	6	PLEC
0	1.40681	0.598	0.029	0	6	ANKRD33B
0	1.40577	0.96	0.774	0	6	MAMU-AG
0	1.39609	0.702	0.207	0	6	LOC114669810
0	1.3919	0.758	0.075	0	6	IGF2R
0	1.38462	0.739	0.176	0	6	RNF144B
0	1.38087	0.783	0.226	0	6	IRF1
0	1.37071	0.66	0.06	0	6	PDE8B
0	1.37	0.75	0.149	0	6	ABCC1
0	1.36824	0.807	0.053	0	6	EHD1
0	1.36629	0.769	0.122	0	6	CPPED1
0	1.36506	0.707	0.073	0	6	MDFIC
0	1.36335	0.965	0.767	0	6	ABI1
0	1.35929	0.825	0.145	0	6	C19H19orf38
0	1.35501	0.927	0.546	0	6	SIPA1L1
0	1.35436	0.813	0.054	0	6	SIGLEC11
0	1.35007	0.887	0.523	0	6	KYNU
0	1.34129	0.671	0.009	0	6	MTSS2
0	1.33762	0.993	0.906	0	6	KEG06-p13
0	1.33494	0.763	0.03	0	6	CD300H
0	1.32778	0.781	0.22	0	6	LGALS3
0	1.32692	0.95	0.518	0	6	PTP4A2
0	1.32142	0.95	0.601	0	6	USP3
0	1.3147	0.633	0.271	0	6	PPM1L
0	1.30944	0.741	0.138	0	6	IQSEC1
0	1.30731	0.953	0.557	0	6	RAB10
0	1.30539	0.97	0.845	0	6	CALM2
0	1.29679	0.689	0.042	0	6	FRY
0	1.29678	0.926	0.447	0	6	CD47
0	1.29418	0.806	0.142	0	6	IQGAP1
0	1.29356	0.957	0.87	0	6	FTH1
0	1.29251	0.867	0.381	0	6	PTPN9
0	1.28962	0.995	0.98	0	6	ARHGAP15
0	1.2886	0.913	0.674	0	6	NFAT5
0	1.28436	0.459	0.006	0	6	CD300E
0	1.27967	0.973	0.947	0	6	TMSB10
0	1.27251	0.864	0.33	0	6	KLF4
0	1.2698	0.846	0.303	0	6	PSMB9
0	1.26534	0.748	0.192	0	6	STX11
0	1.25628	0.848	0.128	0	6	FLNA
0	1.24838	0.915	0.578	0	6	LYST
0	1.2449	0.83	0.485	0	6	NFKB1
0	1.22857	0.802	0.091	0	6	MYO1G
0	1.22676	0.946	0.647	0	6	SOS1
0	1.22579	0.861	0.33	0	6	KLF13
0	1.22511	0.916	0.504	0	6	RPS6KC1
0	1.21855	0.98	0.845	0	6	RAPGEF1
0	1.21714	0.783	0.253	0	6	SREBF2
0	1.211	0.677	0.1	0	6	P2RY8
0	1.20657	0.836	0.282	0	6	MAMU-DRB5
0	1.20436	0.991	0.82	0	6	ACTR3
0	1.20394	0.867	0.364	0	6	SEC14L1
0	1.19514	0.714	0.249	0	6	ZDHHC14
0	1.19478	0.989	0.93	0	6	ZEB2
0	1.19169	0.927	0.593	0	6	FNDC3B
0	1.19117	0.764	0.365	0	6	CD68
0	1.18442	0.504	0.004	0	6	S100P
0	1.18217	0.75	0.197	0	6	CPD
0	1.18035	0.876	0.361	0	6	TMOD3
0	1.17892	0.908	0.483	0	6	AKT3
0	1.17827	0.834	0.56	0	6	FOXO3
0	1.17034	0.853	0.39	0	6	PSEN1
0	1.17002	0.692	0.12	0	6	BZW2
0	1.16912	0.943	0.776	0	6	AIF1
0	1.16615	0.92	0.42	0	6	LRRFIP1
0	1.16583	0.868	0.394	0	6	TKT
0	1.1654	0.887	0.442	0	6	ATG3
0	1.16059	0.839	0.207	0	6	VIM
0	1.15716	0.514	0.012	0	6	FLVCR2
0	1.15461	0.505	0.213	0	6	LOC714964
0	1.15126	0.867	0.448	0	6	MAMU-A3
0	1.15124	0.664	0.135	0	6	LOC694538
0	1.14668	0.462	0.006	0	6	PTX3
0	1.14537	0.959	0.661	0	6	STK10
0	1.13731	0.928	0.524	0	6	YBX1
0	1.12788	0.838	0.498	0	6	MAP3K1
0	1.12567	0.993	0.943	0	6	KEG06-p12
0	1.1222	0.995	0.996	0	6	B2M
0	1.12104	0.89	0.462	0	6	KEG06-p06
0	1.11877	0.746	0.105	0	6	CLEC7A
0	1.1171	0.675	0.097	0	6	ANTXR2
0	1.11533	0.76	0.104	0	6	CCDC69
0	1.11265	0.901	0.459	0	6	MTPN
0	1.11101	0.871	0.434	0	6	ULK2
0	1.10575	0.753	0.235	0	6	PTK2B
0	1.10466	0.909	0.569	0	6	DLG1
0	1.10016	0.54	0.132	0	6	ALCAM
0	1.10012	0.784	0.371	0	6	OXSR1
0	1.09704	0.603	0.057	0	6	DRAM1
0	1.09691	0.955	0.662	0	6	RNF13
0	1.09288	0.86	0.36	0	6	GLIPR2
0	1.09	0.816	0.167	0	6	S100A10
0	1.08904	0.945	0.583	0	6	BAZ1A
0	1.08705	0.827	0.335	0	6	PSMB8
0	1.08541	0.748	0.124	0	6	CCDC88C
0	1.08499	0.689	0.166	0	6	SEPTIN9
0	1.08092	0.368	0.077	0	6	G0S2
0	1.08078	0.86	0.455	0	6	SERP1
0	1.08036	0.919	0.581	0	6	CTBP2
0	1.07939	0.827	0.461	0	6	ALDH2
0	1.07854	0.591	0.002	0	6	DES
0	1.07054	0.968	0.658	0	6	MSN
0	1.07038	0.919	0.544	0	6	UBE2R2
0	1.06426	0.948	0.604	0	6	OSBPL8
0	1.06252	0.784	0.252	0	6	ZBTB7A
0	1.06243	0.872	0.516	0	6	ATP1B3
0	1.05802	0.756	0.261	0	6	MIDN
0	1.05201	0.919	0.546	0	6	CYBB
0	1.04931	0.745	0.287	0	6	RPS15A
0	1.04824	0.476	0.003	0	6	EREG
0	1.04775	0.854	0.381	0	6	NEDD9
0	1.04754	0.687	0.23	0	6	HIVEP1
0	1.0437	0.744	0.259	0	6	C6H5orf56
0	1.04127	0.799	0.247	0	6	SLC11A1
0	1.03784	0.693	0.046	0	6	RARA
0	1.034	0.65	0.169	0	6	MAMU-DPB
0	1.03217	0.879	0.476	0	6	PHTF2
0	1.03069	0.932	0.64	0	6	DENND1A
0	1.03062	0.84	0.401	0	6	VASP
0	1.02966	0.701	0.087	0	6	LFNG
0	1.02867	0.554	0.101	0	6	MAMU-DQA1
0	1.02502	0.634	0.122	0	6	KLF7
0	1.02255	0.931	0.589	0	6	ITGB1
0	1.01958	0.762	0.302	0	6	PGK1
0	1.01909	0.926	0.675	0	6	ATP6V0C
0	1.01792	0.754	0.162	0	6	C7H15orf39
0	1.01521	0.861	0.484	0	6	EVI5
0	1.00832	0.686	0.221	0	6	RPIA
0	1.00419	1	0.999	0	6	LOC114674534
0	0.99545	0.951	0.626	0	6	SPI1
0	0.98928	0.998	0.992	0	6	KEG06-p10
0	0.98875	0.857	0.338	0	6	CRIP1
0	0.988144	0.812	0.489	0	6	BCL2
0	0.987955	0.731	0.314	0	6	RESF1
0	0.986834	0.906	0.46	0	6	EIF3H
0	0.985828	0.998	0.995	0	6	KEG06-p07
0	0.984281	0.879	0.532	0	6	ELOVL5
0	0.982988	0.682	0.129	0	6	SPN
0	0.980123	0.376	0.033	0	6	CCSER1
0	0.979429	0.692	0.086	0	6	GRK6
0	0.978335	0.735	0.275	0	6	PSME2
0	0.975919	0.614	0.139	0	6	SNX24
0	0.971034	0.626	0.008	0	6	HK3
0	0.969982	0.911	0.715	0	6	LPP
0	0.967171	0.587	0.158	0	6	HIVEP2
0	0.965395	0.965	0.72	0	6	PABPC1
0	0.965339	0.839	0.38	0	6	EEF2
0	0.964049	0.772	0.272	0	6	CYTIP
0	0.963917	0.519	0.034	0	6	BIRC3
0	0.961111	0.893	0.493	0	6	ADGRE5
0	0.961077	0.572	0.048	0	6	MBOAT1
0	0.960647	0.989	0.88	0	6	CTSS
0	0.959925	0.735	0.278	0	6	USP36
0	0.959817	0.773	0.245	0	6	EHBP1L1
0	0.958688	0.666	0.188	0	6	TOB1
0	0.957514	0.794	0.334	0	6	ERO1A
0	0.956143	0.668	0.074	0	6	METRNL
0	0.952795	0.906	0.587	0	6	IL10RB
0	0.950208	0.492	0.063	0	6	PTPN13
0	0.947894	0.705	0.412	0	6	GTDC1
0	0.946597	0.673	0.175	0	6	SIK1
0	0.94559	0.907	0.74	0	6	MAML3
0	0.942183	0.885	0.489	0	6	GNB2
0	0.941356	0.654	0.207	0	6	NAMPT
0	0.940507	0.705	0.226	0	6	LY6E-1
0	0.937909	0.852	0.554	0	6	ATG7
0	0.935815	0.712	0.16	0	6	LOC100427967
0	0.930794	0.929	0.692	0	6	RPL4
0	0.930665	0.612	0.122	0	6	APOL2
0	0.929297	0.965	0.747	0	6	TPM3
0	0.925785	0.677	0.302	0	6	GPD2
0	0.924784	0.701	0.197	0	6	SAMD9L
0	0.924012	0.542	0.064	0	6	PPM1H
0	0.922433	0.771	0.394	0	6	CTSA
0	0.920765	0.748	0.267	0	6	BLOC1S1
0	0.920522	1	1	0	6	LOC109910387
0	0.918774	0.836	0.47	0	6	RASGEF1B
0	0.915901	0.944	0.731	0	6	COP1
0	0.912855	0.878	0.626	0	6	MGST3
0	0.911454	0.92	0.586	0	6	H2AFY
0	0.909897	0.62	0.237	0	6	ARID5B
0	0.909433	0.824	0.431	0	6	FAR1
0	0.906884	0.671	0.216	0	6	AGO2
0	0.905488	0.97	0.883	0	6	IKZF1
0	0.90501	0.9	0.608	0	6	RNF213
0	0.90458	0.813	0.34	0	6	ARHGAP30
0	0.902879	0.897	0.68	0	6	PYCARD
0	0.902755	0.957	0.938	0	6	NACA
0	0.902691	0.845	0.45	0	6	DSTN
0	0.901688	0.498	0.03	0	6	PILRB
0	0.899619	0.974	0.776	0	6	MOB1A
0	0.897383	0.69	0.218	0	6	CASP12
0	0.897317	0.744	0.283	0	6	ZNFX1
0	0.897192	0.913	0.621	0	6	FBXW7
0	0.897073	0.666	0.18	0	6	DMXL2
0	0.887397	0.741	0.335	0	6	ALDOA
0	0.885563	0.525	0.104	0	6	CHN2
0	0.878569	0.8	0.455	0	6	HIPK2
0	0.877101	0.631	0.124	0	6	NDRG1
0	0.875188	0.905	0.604	0	6	RBM3
0	0.873937	0.659	0.276	0	6	HPCAL1
0	0.867705	0.831	0.421	0	6	LOC716161
0	0.865702	0.619	0.1	0	6	RELT
0	0.85833	0.614	0.096	0	6	ICAM3
0	0.857406	0.873	0.477	0	6	EFHD2
0	0.855503	0.756	0.485	0	6	JARID2
0	0.854682	0.648	0.133	0	6	DEDD2
0	0.853907	0.807	0.467	0	6	NDUFC2
0	0.853179	0.94	0.793	0	6	CEBPB
0	0.852871	0.426	0.002	0	6	AZU1
0	0.852238	0.674	0.256	0	6	TBL1X
0	0.850865	0.64	0.217	0	6	ELL2
0	0.849324	0.958	0.887	0	6	RACK1
0	0.848341	0.969	0.742	0	6	CD74
0	0.847912	0.531	0.011	0	6	CD93
0	0.847376	0.813	0.421	0	6	PPP1R15A
0	0.846997	0.755	0.376	0	6	CAT
0	0.842723	0.527	0.096	0	6	TMEM170B
0	0.842475	0.738	0.296	0	6	ZNF106
0	0.84017	0.883	0.467	0	6	CAST
0	0.838716	0.688	0.14	0	6	ATP2B4
0	0.838124	0.618	0.097	0	6	FAM110A
0	0.834783	0.836	0.475	0	6	MTMR3
0	0.833063	0.548	0.096	0	6	TNFAIP2
0	0.831736	0.73	0.255	0	6	ZYX
0	0.831036	0.686	0.2	0	6	CAMKK2
0	0.83066	0.504	0.064	0	6	PRR5L
0	0.830251	0.865	0.542	0	6	TANK
0	0.827946	0.61	0.249	0	6	JAZF1
0	0.826835	0.811	0.417	0	6	IPMK
0	0.826097	0.664	0.196	0	6	PPDPF
0	0.824723	0.871	0.496	0	6	BID
0	0.822423	0.432	0.021	0	6	CHST15
0	0.821759	0.592	0.128	0	6	RP2
0	0.82121	0.447	0.002	0	6	THBD
0	0.816577	0.409	0.017	0	6	BTLA
0	0.815875	0.514	0.032	0	6	DNM1
0	0.815769	0.879	0.52	0	6	SMCHD1
0	0.814842	0.662	0.28	0	6	SGK1
0	0.81291	0.664	0.353	0	6	ASPH
0	0.81186	0.535	0.108	0	6	PDCD11
0	0.81154	0.563	0.013	0	6	LOC715912
0	0.809272	0.829	0.422	0	6	CLINT1
0	0.808396	0.874	0.634	0	6	JAK2
0	0.806707	0.618	0.11	0	6	LOC719831
0	0.806367	0.766	0.396	0	6	KRAS
0	0.806049	0.487	0.007	0	6	S100A2
0	0.8056	0.504	0.032	0	6	LOC114680366
0	0.803993	0.672	0.24	0	6	STK38
0	0.803029	0.858	0.619	0	6	LOC114669738
0	0.802946	0.517	0.016	0	6	MEFV
0	0.797571	0.487	0.012	0	6	SESTD1
0	0.792679	0.998	0.999	0	6	KEG06-r01
0	0.790961	0.641	0.184	0	6	SH2B2
0	0.789554	0.823	0.442	0	6	RNGTT
0	0.789003	0.646	0.246	0	6	ZDHHC20
0	0.787317	0.542	0.205	0	6	PBX3
0	0.785545	0.802	0.415	0	6	AKNA
0	0.784692	0.478	0.012	0	6	ALDH1A1
0	0.784437	0.532	0.148	0	6	INSIG1
0	0.781832	0.845	0.501	0	6	FAM107B
0	0.781449	0.523	0.269	0	6	CABLES1
0	0.780316	0.471	0.056	0	6	ZCWPW1
0	0.77867	0.585	0.232	0	6	SERPINB1
0	0.778499	0.678	0.239	0	6	RRAS
0	0.774054	0.658	0.288	0	6	PIK3CG
0	0.770859	0.656	0.221	0	6	LGALS3BP
0	0.770779	0.914	0.596	0	6	FCHO2
0	0.770706	0.931	0.656	0	6	ITCH
0	0.769749	0.879	0.633	0	6	ATP2B1
0	0.769187	0.58	0.287	0	6	CPED1
0	0.769124	0.7	0.331	0	6	TACC1
0	0.768388	0.568	0.279	0	6	HRH1
0	0.768033	0.807	0.459	0	6	RCOR1
0	0.764902	0.856	0.579	0	6	SQSTM1
0	0.758342	0.651	0.242	0	6	TM9SF4
0	0.756676	0.409	0.005	0	6	LOC114671418
0	0.755669	0.568	0.053	0	6	MAP4K2
0	0.755532	0.476	0.151	0	6	IL1B
0	0.755443	0.964	0.794	0	6	NCOA3
0	0.753949	0.966	0.939	0	6	RPL8
0	0.753242	0.499	0.214	0	6	LOC719250
0	0.7494	0.407	0.002	0	6	SUCNR1
0	0.74773	0.407	0.204	0	6	SERPINB9
0	0.747714	0.928	0.798	0	6	SERF2
0	0.746933	0.503	0.091	0	6	ADD3
0	0.746387	0.856	0.507	0	6	TCIRG1
0	0.745013	0.615	0.12	0	6	RUNX3
0	0.744676	0.607	0.149	0	6	TNIP1
0	0.743952	0.429	0.003	0	6	MN1
0	0.741589	0.656	0.245	0	6	ELF4
0	0.738788	0.462	0.001	0	6	AMDHD1
0	0.738409	0.48	0.076	0	6	EAF2
0	0.733422	0.782	0.428	0	6	TALDO1
0	0.731853	0.68	0.27	0	6	ATP6V1E1
0	0.730977	0.721	0.329	0	6	FGL2
0	0.729934	0.573	0.113	0	6	NACC2
0	0.729921	0.644	0.245	0	6	AZIN1
0	0.728973	0.947	0.639	0	6	LCP1
0	0.726763	0.631	0.23	0	6	ANXA11
0	0.726516	0.551	0.117	0	6	ZNF516
0	0.726448	0.723	0.378	0	6	UHMK1
0	0.725841	0.962	0.842	0	6	VMO1
0	0.725602	0.696	0.321	0	6	SYNJ1
0	0.725367	0.841	0.503	0	6	SHOC2
0	0.722596	0.828	0.487	0	6	PSME1
0	0.720687	0.867	0.471	0	6	DIAPH1
0	0.716386	0.545	0.085	0	6	CASP4
0	0.715897	0.344	0.084	0	6	ZC3H12B
0	0.715639	0.57	0.183	0	6	INPP5A
0	0.71382	0.454	0.008	0	6	LILRA5
0	0.713025	0.937	0.712	0	6	DOCK11
0	0.712529	0.836	0.497	0	6	AFTPH
0	0.711127	0.633	0.245	0	6	AGTPBP1
0	0.703491	0.884	0.627	0	6	MYL12B
0	0.699351	0.704	0.382	0	6	RASSF3
0	0.698639	0.335	0.003	0	6	KCNN3
0	0.698385	0.564	0.136	0	6	NLRC5
0	0.6971	0.852	0.555	0	6	ASCC3
0	0.69697	0.745	0.419	0	6	LOC706568
0	0.696276	0.791	0.448	0	6	LARP4B
0	0.695336	0.498	0.078	0	6	LOC722929
0	0.69492	0.892	0.595	0	6	NPTN
0	0.694775	0.732	0.401	0	6	NT5C2
0	0.6947	0.545	0.272	0	6	ITPK1
0	0.694258	0.971	0.985	0	6	LOC705671
0	0.694003	0.655	0.279	0	6	MAPKAPK2
0	0.6928	0.693	0.315	0	6	PRELID1
0	0.692113	0.633	0.127	0	6	CYFIP2
0	0.691706	0.796	0.455	0	6	STK24
0	0.689008	0.484	0.038	0	6	SMPDL3A
0	0.687015	0.612	0.165	0	6	MAPKAPK3
0	0.683024	0.675	0.34	0	6	PTPN2
0	0.683022	0.672	0.338	0	6	COX17
0	0.681717	0.857	0.558	0	6	TET2
0	0.677453	0.98	0.9	0	6	KMT2C
0	0.676983	0.383	0.008	0	6	CLMN
0	0.675573	0.593	0.14	0	6	TMEM8A
0	0.675063	0.592	0.215	0	6	VSIR
0	0.674134	0.952	0.819	0	6	KLF12
0	0.672891	0.729	0.353	0	6	CERK
0	0.672349	0.814	0.509	0	6	SEC31A
0	0.672043	0.551	0.129	0	6	SETD7
0	0.671209	0.867	0.534	0	6	TAX1BP1
0	0.67008	0.555	0.136	0	6	NBN
0	0.669283	0.73	0.433	0	6	PLD4
0	0.667452	0.489	0.069	0	6	NUAK2
0	0.664909	0.913	0.651	0	6	PPP2R5C
0	0.663155	0.741	0.41	0	6	ATP9B
0	0.662487	0.569	0.162	0	6	SCIMP
0	0.660543	0.886	0.649	0	6	FOXJ3
0	0.660264	0.424	0.003	0	6	GALNT9
0	0.65995	0.573	0.186	0	6	SLC12A7
0	0.658666	0.813	0.563	0	6	FBXO34
0	0.658092	0.828	0.497	0	6	EFR3A
0	0.658043	0.922	0.754	0	6	RPS4Y1
0	0.656667	0.412	0.026	0	6	TNNI2
0	0.656264	0.952	0.873	0	6	GMFG
0	0.655549	0.483	0.192	0	6	PLXNC1
0	0.655314	0.391	0.059	0	6	SLC9A7
0	0.655085	0.916	0.69	0	6	CAP1
0	0.652953	0.504	0.067	0	6	RXRA
0	0.652204	0.975	0.868	0	6	DOCK2
0	0.652009	0.74	0.437	0	6	LOC106996627
0	0.651374	0.525	0.171	0	6	LIMD1
0	0.651288	0.682	0.292	0	6	ARAP1
0	0.651043	0.839	0.542	0	6	PTTG1IP
0	0.650542	0.535	0.264	0	6	NAV1
0	0.650056	0.938	0.778	0	6	CMIP
0	0.649363	0.984	0.893	0	6	ACTR2
0	0.648503	0.957	0.918	0	6	ARPC3
0	0.645488	0.633	0.255	0	6	PLEKHB2
0	0.644187	0.464	0.185	0	6	PRKCE
0	0.643556	0.376	0.015	0	6	SLC24A4
0	0.643494	0.52	0.089	0	6	LILRA1
0	0.641155	0.919	0.794	0	6	PIK3R5
0	0.640734	0.93	0.766	0	6	ARPC5
0	0.640431	0.9	0.779	0	6	EMP3
0	0.640194	0.456	0.168	0	6	ABHD17B
0	0.638708	0.878	0.577	0	6	PTPN6
0	0.638357	0.844	0.52	0	6	RC3H1
0	0.638321	0.822	0.496	0	6	KDM4C
0	0.63803	0.454	0.055	0	6	SYNE3
0	0.635611	0.628	0.339	0	6	LDHA
0	0.634497	0.4	0.029	0	6	RAMP2
0	0.633708	0.888	0.627	0	6	STAG2
0	0.632685	0.468	0.109	0	6	TENT5A
0	0.631679	0.684	0.329	0	6	ARL8B
0	0.631489	0.567	0.174	0	6	CAPN2
0	0.628659	0.846	0.57	0	6	H2AFZ
0	0.628512	0.309	0.011	0	6	EML6
0	0.627646	0.825	0.526	0	6	COL4A3BP
0	0.627042	0.95	0.936	0	6	RPS20
0	0.626949	0.768	0.441	0	6	CCPG1
0	0.62612	0.49	0.095	0	6	KEG06-p05
0	0.625726	0.612	0.366	0	6	RIPK2
0	0.625645	0.411	0.007	0	6	CSTA
0	0.623389	0.602	0.22	0	6	PCGF5
0	0.623106	0.497	0.172	0	6	ARMC2
0	0.622342	0.44	0.077	0	6	IL1RAP
0	0.622002	0.898	0.68	0	6	EEF1A1
0	0.621623	0.786	0.48	0	6	ATP11A
0	0.620812	0.925	0.748	0	6	HSPA8
0	0.619485	0.65	0.308	0	6	SEMA4A
0	0.619256	0.606	0.284	0	6	LPGAT1
0	0.617669	0.482	0.074	0	6	PLAGL2
0	0.615708	0.639	0.35	0	6	LOC695887
0	0.61129	0.953	0.855	0	6	ARPC1B
0	0.611283	0.487	0.077	0	6	CERKL
0	0.611077	0.529	0.237	0	6	ARHGEF18
0	0.610788	0.471	0.05	0	6	NATD1
0	0.608642	0.531	0.129	0	6	SLC38A1
0	0.607032	0.443	0.094	0	6	CDKN1A
0	0.605863	0.68	0.375	0	6	PIKFYVE
0	0.604264	0.949	0.916	0	6	LOC712274
0	0.602417	0.626	0.339	0	6	PTPRE
0	0.602287	0.748	0.434	0	6	MAPK14
0	0.599289	0.612	0.331	0	6	PDE8A
0	0.598907	0.647	0.304	0	6	KIDINS220
0	0.598469	0.828	0.461	0	6	ZC3HAV1
0	0.59801	0.671	0.303	0	6	RASSF5
0	0.597681	0.811	0.538	0	6	DYM
0	0.597431	0.607	0.264	0	6	REV3L
0	0.597331	0.665	0.307	0	6	EZR
0	0.596283	0.422	0.062	0	6	LOC114677679
0	0.595713	0.868	0.631	0	6	ATXN2
0	0.595674	0.701	0.384	0	6	ANXA4
0	0.595157	0.365	0.059	0	6	GALNT3
0	0.592378	0.863	0.652	0	6	PTEN
0	0.592185	0.472	0.128	0	6	MBNL3
0	0.591709	0.748	0.31	0	6	UTRN
0	0.591352	0.488	0.161	0	6	CASP3
0	0.590999	0.698	0.345	0	6	FOXN2
0	0.590688	0.776	0.534	0	6	SLC25A5
0	0.590635	0.697	0.389	0	6	CD58
0	0.589663	0.517	0.212	0	6	CDH23
0	0.588788	0.59	0.291	0	6	IFNAR2
0	0.58836	0.63	0.337	0	6	CAPG
0	0.588076	0.312	0.007	0	6	RADX
0	0.587112	0.958	0.794	0	6	UBE2D3
0	0.586407	0.557	0.197	0	6	PDCD1LG2
0	0.58635	0.259	0.014	0	6	APOBEC3A
0	0.585996	0.472	0.066	0	6	NUP210
0	0.585205	0.28	0.02	0	6	CPVL
0	0.584998	0.456	0.097	0	6	TMEM140
0	0.583778	0.977	0.879	0	6	TNFRSF1B
0	0.583641	0.517	0.209	0	6	STK38L
0	0.581744	0.693	0.352	0	6	ARHGDIA
0	0.579632	0.374	0.033	0	6	LOC694684
0	0.579542	0.655	0.308	0	6	VPS36
0	0.579335	0.578	0.212	0	6	SLC15A3
0	0.578341	0.993	0.868	0	6	CTSB
0	0.57695	0.87	0.667	0	6	MYL6
0	0.576695	0.302	0.075	0	6	LOC704083
0	0.576605	0.533	0.146	0	6	DNPEP
0	0.575387	0.633	0.262	0	6	MVP
0	0.574543	0.534	0.279	0	6	LOC114671323
0	0.57393	0.496	0.205	0	6	PDSS1
0	0.572422	0.39	0.01	0	6	HRH2
0	0.571141	0.434	0.091	0	6	LOC114677708
0	0.570598	0.75	0.472	0	6	TAF3
0	0.569737	0.894	0.663	0	6	RAB7A
0	0.569021	0.88	0.646	0	6	HERC3
0	0.56855	0.761	0.441	0	6	RALY
0	0.56835	0.859	0.7	0	6	LOC718777
0	0.568182	0.958	0.717	0	6	YWHAZ
0	0.568053	0.449	0.06	0	6	RASGRP2
0	0.567763	0.687	0.426	0	6	KIAA0232
0	0.566335	0.516	0.229	0	6	ZHX2
0	0.565188	0.783	0.532	0	6	VAV1
0	0.564974	0.604	0.275	0	6	SH2D3C
0	0.564877	0.414	0.053	0	6	NOD2
0	0.562681	0.586	0.231	0	6	L3MBTL3
0	0.562655	0.691	0.393	0	6	WWP2
0	0.562524	0.586	0.297	0	6	DNASE2
0	0.562064	0.306	0.024	0	6	HBEGF
0	0.561207	0.795	0.546	0	6	SLC6A6
0	0.559992	0.62	0.311	0	6	PRDX6
0	0.559942	0.543	0.188	0	6	STK40
0	0.558844	0.485	0.191	0	6	IL21R
0	0.558087	0.597	0.275	0	6	PSMB10
0	0.557953	0.536	0.201	0	6	NT5C3A
0	0.55718	0.323	0.033	0	6	RAB30
0	0.557105	0.577	0.242	0	6	LOC696959
0	0.556698	0.457	0.064	0	6	RHOF
0	0.555316	0.699	0.404	0	6	SH3GLB1
0	0.554837	0.447	0.135	0	6	ISG20
0	0.554141	0.617	0.308	0	6	SLC12A6
0	0.553828	0.344	0.003	0	6	SCAMP5
0	0.553785	0.395	0.007	0	6	SLC2A6
0	0.553343	0.692	0.368	0	6	ADAR
0	0.553285	0.925	0.734	0	6	YWHAB
0	0.55194	0.821	0.575	0	6	KLF3
0	0.551221	0.435	0.059	0	6	APOBR
0	0.550923	0.384	0.044	0	6	SAMD9
0	0.549585	0.568	0.218	0	6	BAZ2A
0	0.547205	0.702	0.422	0	6	BANP
0	0.545927	0.958	0.891	0	6	HSP90AA1
0	0.545622	0.31	0.006	0	6	CD200
0	0.545556	0.601	0.277	0	6	CACNA1A
0	0.544788	0.99	0.941	0	6	ACAP2
0	0.544579	0.96	0.965	0	6	RPS14
0	0.543871	0.438	0.13	0	6	TXNDC16
0	0.543065	0.29	0.032	0	6	FAM110B
0	0.542624	0.786	0.478	0	6	LOC719702
0	0.542605	0.526	0.266	0	6	GPR137B
0	0.541868	0.425	0.071	0	6	GPR65
0	0.541486	0.567	0.242	0	6	GLA
0	0.540834	0.716	0.424	0	6	DYNC1H1
0	0.540488	0.677	0.37	0	6	IFI27L2
0	0.539823	0.531	0.245	0	6	STAT1
0	0.539168	0.799	0.533	0	6	HOOK3
0	0.538261	0.761	0.492	0	6	TSPO
0	0.537341	0.949	0.802	0	6	SH3BGRL
0	0.537104	0.641	0.324	0	6	HK1
0	0.535797	0.792	0.524	0	6	SPAG9
0	0.535161	0.842	0.601	0	6	TRIP12
0	0.533235	0.521	0.251	0	6	ADIPOR2
0	0.533107	0.465	0.186	0	6	TXNRD1
0	0.533099	0.585	0.259	0	6	GNG10
0	0.53265	0.455	0.163	0	6	ATP6V1A
0	0.531558	0.44	0.091	0	6	ZNF318
0	0.531316	0.656	0.375	0	6	PIK3CB
0	0.53035	0.315	0.012	0	6	CETP
0	0.529815	0.69	0.431	0	6	SEM1
0	0.529103	0.922	0.701	0	6	PAK2
0	0.529021	0.432	0.059	0	6	CDKN2D
0	0.527884	0.71	0.395	0	6	EIF3L
0	0.526671	0.608	0.273	0	6	RAB8B
0	0.526248	0.558	0.31	0	6	LIMS1
0	0.524746	0.631	0.35	0	6	EVI2B
0	0.524485	0.76	0.5	0	6	IRAK3
0	0.52411	0.4	0.043	0	6	DOK2
0	0.523941	0.788	0.498	0	6	SWAP70
0	0.523896	0.666	0.407	0	6	TRAPPC9
0	0.523384	0.465	0.107	0	6	CKS1B
0	0.521922	0.812	0.517	0	6	LNPEP
0	0.521439	0.876	0.688	0	6	RPL7
0	0.520445	0.676	0.382	0	6	AGFG1
0	0.520194	0.461	0.214	0	6	MX1
0	0.519874	0.82	0.565	0	6	PRR13
0	0.51756	0.832	0.547	0	6	HCLS1
0	0.516404	0.412	0.095	0	6	LONRF1
0	0.515204	0.833	0.562	0	6	EIF3A
0	0.51516	0.484	0.15	0	6	MTF1
0	0.514918	0.348	0.006	0	6	ATP9A
0	0.514888	0.826	0.558	0	6	SERBP1
0	0.514841	0.691	0.393	0	6	FERMT3
0	0.514006	0.296	0.033	0	6	NCAM1
0	0.513619	0.867	0.672	0	6	ADAM10
0	0.51357	0.52	0.089	0	6	LTB
0	0.513209	0.531	0.179	0	6	MAP3K11
0	0.511302	0.886	0.653	0	6	UBE2B
0	0.511194	0.432	0.127	0	6	CD300C
0	0.510712	0.5	0.18	0	6	RALB
0	0.510193	0.553	0.261	0	6	SMC6
0	0.510161	0.654	0.374	0	6	LOC703857
0	0.508906	0.419	0.08	0	6	LOC716637
0	0.508591	0.564	0.269	0	6	NDEL1
0	0.508224	0.825	0.6	0	6	USP32
0	0.508095	0.611	0.268	0	6	WDR1
0	0.507537	0.594	0.292	0	6	CLIP1
0	0.506716	0.743	0.454	0	6	PPP1CA
0	0.506712	0.317	0.128	0	6	LILRA3
0	0.506633	0.737	0.47	0	6	GCC2
0	0.505648	0.861	0.626	0	6	MAPRE2
0	0.504237	0.58	0.255	0	6	CHMP4B
0	0.504225	0.595	0.273	0	6	SUN2
0	0.504217	0.747	0.486	0	6	PCMTD1
0	0.503134	0.598	0.302	0	6	DRAP1
0	0.501862	0.522	0.196	0	6	ITPRID2
0	0.501432	0.336	0.005	0	6	SLC5A10
0	0.501405	0.923	0.829	0	6	GABARAP
0	0.501395	0.966	0.792	0	6	PPP1R12A
0	0.500303	0.489	0.181	0	6	LOC714576
0	0.50003	0.506	0.154	0	6	HIP1
0	0.499871	0.445	0.156	0	6	NUS1
0	0.499429	0.495	0.223	0	6	FDPS
0	0.498149	0.389	0.103	0	6	TMEM51
0	0.497987	0.65	0.358	0	6	RIOK3
0	0.497783	0.65	0.382	0	6	PIK3C2A
0	0.496772	0.979	0.801	0	6	STK17B
0	0.496396	0.575	0.263	0	6	OSTM1
0	0.496359	0.458	0.188	0	6	BCL2L11
0	0.49472	0.725	0.454	0	6	STX12
0	0.494389	0.527	0.215	0	6	RAB32
0	0.494185	0.959	0.93	0	6	RPL23
0	0.492238	0.658	0.351	0	6	CCT5
0	0.492071	0.463	0.184	0	6	JADE2
0	0.491805	0.291	0.007	0	6	LOC712405
0	0.491111	0.851	0.618	0	6	RTN3
0	0.489697	0.268	0.02	0	6	LOC718510
0	0.489594	0.78	0.512	0	6	SRSF9
0	0.489054	0.474	0.14	0	6	LYSMD2
0	0.488228	0.453	0.135	0	6	GSE1
0	0.488218	0.724	0.486	0	6	TULP4
0	0.487308	0.445	0.118	0	6	ACSL5
0	0.486337	0.699	0.475	0	6	LOC100427976
0	0.485737	0.802	0.55	0	6	EIF4G2
0	0.484746	0.487	0.252	0	6	TBC1D8
0	0.484411	0.395	0.122	0	6	TRIM36
0	0.482516	0.329	0.058	0	6	INSR
0	0.479397	0.569	0.315	0	6	BTBD10
0	0.479343	0.782	0.555	0	6	UBL5
0	0.47931	0.608	0.335	0	6	C10H20orf24
0	0.478932	0.95	0.914	0	6	ACTG1
0	0.478445	0.534	0.219	0	6	LACTB
0	0.478274	0.71	0.424	0	6	TPR
0	0.478258	0.718	0.448	0	6	ASAP1
0	0.477201	0.658	0.39	0	6	GRK2
0	0.47566	0.289	0.056	0	6	SULF2
0	0.475632	0.876	0.728	0	6	GNG5
0	0.474226	0.496	0.229	0	6	TOMM6
0	0.473691	0.348	0.006	0	6	LOC114673980
0	0.471581	0.777	0.519	0	6	SND1
0	0.470144	0.434	0.129	0	6	CYSTM1
0	0.470077	0.821	0.598	0	6	ATP5MG
0	0.469924	0.811	0.542	0	6	PAPOLA
0	0.468577	0.379	0.053	0	6	ZBTB18
0	0.468185	0.955	0.831	0	6	RAB2A
0	0.467908	0.451	0.107	0	6	TBC1D10C
0	0.467655	0.963	0.846	0	6	GRB2
0	0.467489	0.478	0.241	0	6	GALNT11
0	0.46718	0.641	0.364	0	6	ZFAND5
0	0.466927	0.602	0.333	0	6	ANKRD13A
0	0.465673	0.479	0.183	0	6	GZF1
0	0.465657	0.378	0.14	0	6	MAP1LC3A
0	0.465053	0.623	0.346	0	6	EFCAB14
0	0.464898	0.856	0.633	0	6	TBC1D1
0	0.464785	0.417	0.129	0	6	KIAA0513
0	0.46394	0.776	0.549	0	6	KPNA4
0	0.463314	0.434	0.134	0	6	LOC114672262
0	0.462159	0.447	0.147	0	6	MVD
0	0.461526	0.576	0.165	0	6	AHNAK
0	0.461088	0.405	0.083	0	6	CLIC5
0	0.459972	0.598	0.339	0	6	LRRFIP2
0	0.459315	0.89	0.689	0	6	TAOK1
0	0.458843	0.824	0.575	0	6	CNOT6L
0	0.458609	0.542	0.235	0	6	CAPNS1
0	0.458086	0.36	0.039	0	6	S1PR4
0	0.457846	0.415	0.125	0	6	IDI1
0	0.457367	0.516	0.199	0	6	TPD52L2
0	0.4568	0.793	0.568	0	6	PDIA3
0	0.456704	0.393	0.17	0	6	SQLE
0	0.455949	0.608	0.347	0	6	ZNF706
0	0.455811	0.546	0.272	0	6	CMTM3
0	0.455384	0.606	0.363	0	6	MIF
0	0.45469	0.561	0.274	0	6	ATL3
0	0.45443	0.574	0.297	0	6	DNAJC5
0	0.453999	0.603	0.36	0	6	DNAJC3
0	0.45391	0.523	0.26	0	6	ECPAS
0	0.45386	0.503	0.191	0	6	CAMTA2
0	0.453159	0.535	0.305	0	6	POLR2L
0	0.453091	0.32	0.084	0	6	ENOX2
0	0.452963	0.643	0.306	0	6	LOC100426197
0	0.451707	0.617	0.35	0	6	CSNK1G3
0	0.451609	0.775	0.519	0	6	CLTC
0	0.450195	0.33	0.017	0	6	LOC114674433
0	0.450089	0.279	0.007	0	6	ADGRG3
0	0.449899	0.681	0.42	0	6	SNX3
0	0.449442	0.658	0.405	0	6	PSMA2
0	0.449128	0.416	0.094	0	6	LOC708443
0	0.449116	0.966	0.853	0	6	RHOA
0	0.44886	0.625	0.322	0	6	RAD21
0	0.448657	0.601	0.342	0	6	YTHDF3
0	0.448585	0.797	0.569	0	6	LMBRD1
0	0.447621	0.892	0.698	0	6	ROCK1
0	0.447038	0.73	0.485	0	6	SEC61B
0	0.445708	0.392	0.185	0	6	LARGE1
0	0.445636	0.606	0.33	0	6	CD180
0	0.445375	0.422	0.159	0	6	CASP9
0	0.445124	0.632	0.375	0	6	GATAD2A
0	0.444864	0.26	0.002	0	6	LOC114676935
0	0.444427	0.846	0.616	0	6	GDI2
0	0.444393	0.432	0.115	0	6	DNASE1L1
0	0.444054	0.859	0.629	0	6	ASAH1
0	0.442598	0.568	0.292	0	6	AATF
0	0.440708	0.644	0.399	0	6	ANXA7
0	0.439866	0.83	0.6	0	6	SDCBP
0	0.439772	0.404	0.149	0	6	SMAD1
0	0.438283	0.292	0.101	0	6	LOC704510
0	0.4377	0.693	0.428	0	6	DBNL
0	0.436058	0.397	0.17	0	6	HMGCS1
0	0.435492	0.288	0.054	0	6	SGTB
0	0.433528	0.66	0.387	0	6	PLXNB2
0	0.433004	0.505	0.268	0	6	ANO6
0	0.432974	0.527	0.271	0	6	TRAPPC5
0	0.430829	0.897	0.682	0	6	FMNL1
0	0.430434	0.575	0.239	0	6	NR4A1
0	0.430318	0.47	0.188	0	6	NUDT4
0	0.428785	0.276	0.017	0	6	TFPI
0	0.42854	0.461	0.13	0	6	CLEC2B
0	0.428355	0.476	0.168	0	6	CSF2RB
0	0.427078	0.508	0.199	0	6	STAT6
0	0.426342	0.293	0.004	0	6	CEND1
0	0.425279	0.667	0.416	0	6	ATP5F1B
0	0.424749	0.439	0.151	0	6	THEMIS2
0	0.424538	0.778	0.537	0	6	XRN1
0	0.423789	0.497	0.239	0	6	TXN
0	0.423614	0.757	0.495	0	6	CSDE1
0	0.423309	0.942	0.894	0	6	RPL10A
0	0.422832	0.776	0.549	0	6	PPHLN1
0	0.422202	0.517	0.244	0	6	JOSD1
0	0.422156	0.527	0.262	0	6	TBK1
0	0.422116	0.443	0.16	0	6	LOC114669765
0	0.4215	0.51	0.268	0	6	PLEKHM3
0	0.420645	0.319	0.031	0	6	LIPN
0	0.420304	0.562	0.33	0	6	SEC61G
0	0.419184	0.439	0.164	0	6	TOM1
0	0.417592	0.43	0.202	0	6	LOC106995452
0	0.417321	0.544	0.265	0	6	EIF2A
0	0.416941	0.657	0.39	0	6	NAP1L1
0	0.416834	0.596	0.333	0	6	SERINC1
0	0.415887	0.897	0.735	0	6	CD52
0	0.415303	0.576	0.306	0	6	YWHAG
0	0.414482	0.921	0.748	0	6	CAPZA1
0	0.412904	0.671	0.404	0	6	DUSP6
0	0.412642	0.789	0.547	0	6	CUL3
0	0.412457	0.347	0.08	0	6	IFT57
0	0.411933	0.537	0.244	0	6	ABRACL
0	0.41057	0.53	0.262	0	6	NUB1
0	0.410453	0.63	0.393	0	6	RSL24D1
0	0.410299	0.452	0.226	0	6	FOXK1
0	0.410083	0.456	0.175	0	6	PLEKHO2
0	0.408307	0.489	0.231	0	6	POLR1D
0	0.407593	0.69	0.421	0	6	ATP1A1
0	0.40736	0.31	0.029	0	6	MLKL
0	0.407317	0.51	0.24	0	6	UBE2J1
0	0.406312	0.559	0.316	0	6	DERL1
0	0.40607	0.377	0.123	0	6	NFIL3
0	0.405643	0.291	0.002	0	6	KCNH3
0	0.405613	0.683	0.439	0	6	KPNB1
0	0.40546	0.536	0.26	0	6	NAPA
0	0.405189	0.482	0.199	0	6	CSNK1G2
0	0.404316	0.516	0.252	0	6	MTMR6
0	0.404155	0.252	0.005	0	6	HES4
0	0.404032	0.591	0.343	0	6	PSMA4
0	0.403735	0.393	0.133	0	6	IFIH1
0	0.403725	0.595	0.34	0	6	TPP1
0	0.403584	0.396	0.111	0	6	UBE2L6
0	0.403386	0.421	0.169	0	6	GRAMD4
0	0.401813	0.346	0.067	0	6	RIPOR1
0	0.401768	0.336	0.052	0	6	KEG06-p09
0	0.401658	0.533	0.297	0	6	SASH3
0	0.401281	0.874	0.669	0	6	LAMP1
0	0.399056	0.299	0.023	0	6	BCL3
0	0.398345	0.615	0.355	0	6	ETF1
0	0.397931	0.306	0.02	0	6	TNFRSF14
0	0.396753	0.29	0.02	0	6	TNS1
0	0.395947	0.954	0.918	0	6	RPLP2
0	0.394924	0.31	0.054	0	6	LOC695158
0	0.394921	0.437	0.155	0	6	TAP2
0	0.394496	0.284	0.018	0	6	HIC1
0	0.392311	0.567	0.282	0	6	PLEKHO1
0	0.392069	0.464	0.221	0	6	AP2A2
0	0.391655	0.641	0.393	0	6	CSK
0	0.389949	0.413	0.143	0	6	SLC25A24
0	0.389906	0.424	0.155	0	6	NOTCH1
0	0.389372	0.459	0.179	0	6	MAP7D1
0	0.389322	0.446	0.224	0	6	FDFT1
0	0.389149	0.368	0.099	0	6	LOC114675360
0	0.388455	0.327	0.051	0	6	LOC114680207
0	0.387852	0.477	0.247	0	6	SPATA6
0	0.387201	0.527	0.273	0	6	PSMB3
0	0.386277	0.5	0.24	0	6	HEG1
0	0.38485	0.989	0.959	0	6	ARPC2
0	0.383726	0.444	0.177	0	6	IMPAD1
0	0.382575	0.281	0.06	0	6	NECTIN2
0	0.381758	0.314	0.088	0	6	ROBO2
0	0.381125	0.578	0.323	0	6	PSMA5
0	0.378498	0.372	0.129	0	6	TBX19
0	0.377361	0.268	0.029	0	6	CDC42EP3
0	0.376623	0.497	0.251	0	6	ADPGK
0	0.376583	0.655	0.355	0	6	ATF3
0	0.376152	0.334	0.07	0	6	CALHM2
0	0.375231	0.459	0.193	0	6	MAP1LC3B
0	0.37356	0.527	0.287	0	6	DNAJC13
0	0.373456	0.351	0.095	0	6	G6PD
0	0.37196	0.264	0.007	0	6	NEURL1B
0	0.371908	0.444	0.189	0	6	FBXL3
0	0.371753	0.387	0.127	0	6	CYB5R3
0	0.371633	0.344	0.091	0	6	LOC100425941
0	0.371294	0.398	0.181	0	6	INPP5F
0	0.370236	0.555	0.287	0	6	IDS
0	0.369888	0.475	0.233	0	6	NFE2L1
0	0.36975	0.428	0.198	0	6	XIAP
0	0.369228	0.359	0.091	0	6	ALDH3B1
0	0.367183	0.379	0.157	0	6	ARHGEF10L
0	0.366676	0.484	0.248	0	6	HYPK
0	0.365819	0.341	0.08	0	6	ACAP3
0	0.36509	0.275	0.084	0	6	ST3GAL5
0	0.364713	0.398	0.18	0	6	SHLD2
0	0.364579	0.429	0.204	0	6	LOC720132
0	0.364269	0.316	0.065	0	6	NBEAL2
0	0.363971	0.5	0.261	0	6	SLC35A5
0	0.363142	0.334	0.078	0	6	HS6ST1
0	0.361908	0.368	0.128	0	6	GTPBP1
0	0.361723	0.262	0.011	0	6	EGFL7
0	0.361355	0.266	0.032	0	6	SHROOM3
0	0.360419	0.396	0.144	0	6	RENBP
0	0.360315	0.466	0.219	0	6	PNPLA6
0	0.359748	0.293	0.063	0	6	LSS
0	0.359252	0.274	0.023	0	6	BLVRA
0	0.357978	0.477	0.218	0	6	MKRN1
0	0.357168	0.395	0.152	0	6	SLC16A3
0	0.355037	0.488	0.233	0	6	EIF2S3
0	0.353922	0.337	0.122	0	6	PIGA
0	0.352824	0.461	0.217	0	6	IPO7
0	0.35282	0.479	0.223	0	6	CIB1
0	0.351639	0.413	0.163	0	6	KLF11
0	0.350534	0.26	0.053	0	6	CD274
0	0.349346	0.275	0.028	0	6	ALAD
0	0.34713	0.338	0.089	0	6	PLCB3
0	0.346402	0.282	0.05	0	6	MAP2K3
0	0.346363	0.317	0.077	0	6	SMIM13
0	0.344958	0.469	0.231	0	6	AP2S1
0	0.344053	0.357	0.137	0	6	CAPN3
0	0.341825	0.28	0.059	0	6	PTER
0	0.340832	0.281	0.04	0	6	ITPR3
0	0.338326	0.402	0.153	0	6	CHMP2B
0	0.337799	0.504	0.269	0	6	NECAP2
0	0.334634	0.343	0.098	0	6	ARRDC2
0	0.332857	0.254	0.019	0	6	PRR7
0	0.331044	0.451	0.217	0	6	PDPK1
0	0.329803	0.456	0.231	0	6	SAR1B
0	0.328083	0.423	0.191	0	6	MLX
0	0.326626	0.333	0.106	0	6	AREL1
0	0.326309	0.404	0.177	0	6	NMI
0	0.32527	0.287	0.062	0	6	GPR141
0	0.325125	0.331	0.118	0	6	SLC9A1
0	0.324147	0.282	0.089	0	6	PCNX4
0	0.324068	0.255	0.04	0	6	SLC35F6
0	0.323605	0.371	0.163	0	6	CPT1A
0	0.322785	0.407	0.174	0	6	OSBPL2
0	0.322745	0.264	0.036	0	6	CBFA2T3
0	0.32246	0.416	0.178	0	6	NCSTN
0	0.322014	0.347	0.133	0	6	HEBP2
0	0.321553	0.399	0.158	0	6	PPP1R9B
0	0.318431	0.3	0.084	0	6	LOC114670851
0	0.316837	0.322	0.107	0	6	TARBP1
0	0.314889	0.278	0.064	0	6	OASL
0	0.314782	0.369	0.151	0	6	VAC14
0	0.313819	0.304	0.096	0	6	KCNAB2
0	0.312276	0.285	0.056	0	6	PAQR7
0	0.312038	0.297	0.071	0	6	LOC114675448
0	0.310337	0.4	0.173	0	6	PMVK
0	0.310177	0.353	0.116	0	6	TRPV2
0	0.3069	0.273	0.073	0	6	AGPAT4
0	0.305779	0.436	0.203	0	6	FLII
0	0.305112	0.267	0.065	0	6	TICAM1
0	0.303962	0.364	0.151	0	6	TAP1
0	0.30114	0.404	0.184	0	6	GUK1
0	0.300483	0.316	0.128	0	6	CHP1
0	0.300123	0.311	0.093	0	6	LOC114677681
0	0.299779	0.25	0.04	0	6	LILRB3
0	0.299334	0.388	0.176	0	6	ACAA1
0	0.296635	0.998	0.972	0	6	PTPRC
0	0.296274	0.289	0.108	0	6	ALDH3A2
0	0.294724	0.285	0.083	0	6	MFSD6
0	0.293658	0.319	0.131	0	6	SFI1
0	0.292434	0.317	0.095	0	6	PDLIM2
0	0.291965	0.304	0.119	0	6	ITSN1
0	0.290928	0.354	0.13	0	6	CTSD
0	0.288603	0.277	0.065	0	6	MCOLN2
0	0.285105	0.26	0.047	0	6	UNC13D
0	0.284671	0.291	0.092	0	6	TATDN3
0	0.284505	0.275	0.098	0	6	IFIT3
0	0.28061	0.361	0.147	0	6	POLE4
0	0.279928	0.333	0.134	0	6	ELMO2
0	0.279285	0.258	0.053	0	6	KIF1C
0	0.275827	0.355	0.15	0	6	LILRA2
0	0.27531	0.318	0.125	0	6	IL17RA
0	0.274713	0.262	0.062	0	6	LOC708096
0	0.272554	0.276	0.078	0	6	SLFN12
0	0.271861	0.303	0.12	0	6	MAPK6
0	0.268538	0.253	0.057	0	6	PRPS1
0	0.267343	0.307	0.116	0	6	TREX1
0	0.263107	0.286	0.095	0	6	ZBTB7B
0	0.259052	0.252	0.089	0	6	HNMT
0	0.258359	0.294	0.115	0	6	DIPK2A
0	0.256949	0.334	0.141	0	6	TNIP2
0	0.253475	0.285	0.095	0	6	R3HDM4
6.70335e-307	0.442727	0.511	0.286	1.73295e-302	6	SMIM14
9.53513e-307	0.285047	0.363	0.161	2.46502e-302	6	ZRSR2
4.56732e-306	0.36194	0.475	0.248	1.18074e-301	6	BCL2L13
4.87029e-306	0.341511	0.485	0.256	1.25907e-301	6	SUPT4H1
1.30719e-305	0.455549	0.521	0.299	3.37935e-301	6	GNA15
6.23409e-305	0.379619	0.738	0.485	1.61164e-300	6	LOC699443
2.11136e-303	0.319494	0.429	0.211	5.45829e-299	6	CDC26
3.45267e-303	0.408073	0.943	0.889	8.92585e-299	6	CFL1
1.04496e-302	0.494279	0.616	0.391	2.70142e-298	6	UBE2G1
3.45257e-302	0.42345	0.92	0.817	8.9256e-298	6	COX4I1
7.95591e-302	0.336894	0.372	0.172	2.05676e-297	6	TP53BP2
1.4419e-300	0.365746	0.575	0.329	3.72761e-296	6	DDX21
7.98255e-299	0.461676	0.603	0.369	2.06365e-294	6	RSU1
8.22258e-299	0.267894	0.293	0.118	2.1257e-294	6	KLHL15
5.46148e-298	0.368373	0.523	0.287	1.4119e-293	6	PPP2R5A
1.2289e-297	0.315689	0.283	0.113	3.17695e-293	6	B4GALT5
5.224e-297	0.412033	0.817	0.597	1.35051e-292	6	LOC698045
6.37974e-296	0.514037	0.687	0.461	1.64929e-291	6	FOXO1
1.56625e-295	0.284584	0.283	0.112	4.04907e-291	6	DBF4
1.93943e-295	0.311316	0.467	0.242	5.01381e-291	6	PSMB4
2.70828e-295	0.372509	0.499	0.272	7.00145e-291	6	COX16
2.96443e-295	0.415571	0.722	0.479	7.66364e-291	6	YPEL5
7.45407e-294	0.4259	0.51	0.285	1.92703e-289	6	CDK19
6.62656e-293	0.388259	0.759	0.52	1.7131e-288	6	HIPK3
1.28783e-292	0.35497	0.525	0.287	3.3293e-288	6	LOC114674108
3.8734e-292	0.275515	0.381	0.176	1.00135e-287	6	RFK
2.55902e-291	0.251595	0.329	0.142	6.61557e-287	6	MIEF1
7.36832e-291	0.38651	0.543	0.314	1.90486e-286	6	TRIM5
2.84466e-290	0.435137	0.766	0.552	7.35401e-286	6	SAMHD1
3.16585e-290	0.413882	0.595	0.359	8.18434e-286	6	RILPL2
5.15626e-290	0.349066	0.566	0.332	1.333e-285	6	CCT3
5.2272e-290	0.500273	0.475	0.259	1.35134e-285	6	PELI2
7.22488e-290	0.390374	0.756	0.52	1.86778e-285	6	GNS
1.20579e-289	0.422432	0.815	0.609	3.11722e-285	6	MARK3
1.79983e-289	0.389889	0.778	0.549	4.65293e-285	6	GAPVD1
1.21306e-288	0.395386	0.742	0.51	3.13601e-284	6	ZC3H13
3.34008e-288	0.357604	0.571	0.336	8.63477e-284	6	EIF3M
5.38374e-288	0.41591	0.595	0.368	1.39181e-283	6	OGDH
3.87359e-287	0.25019	0.317	0.135	1.0014e-282	6	CLPTM1L
4.50875e-287	0.39291	0.535	0.313	1.1656e-282	6	PIEZO1
2.77867e-286	0.391977	0.689	0.457	7.18342e-282	6	HBP1
7.43601e-286	0.415746	0.949	0.815	1.92236e-281	6	MYO1F
6.34207e-285	0.411449	0.659	0.436	1.63955e-280	6	DCP2
1.36051e-284	0.319762	0.497	0.269	3.51719e-280	6	SYNCRIP
2.86375e-284	0.431669	0.968	0.946	7.40337e-280	6	RPS9
1.33176e-283	0.498686	0.589	0.373	3.44287e-279	6	SIPA1L3
4.75323e-283	0.343101	0.463	0.245	1.22881e-278	6	MFSD14B
6.16872e-283	0.342221	0.495	0.271	1.59474e-278	6	UBR4
1.14008e-282	0.483503	0.927	0.853	2.94732e-278	6	ATP5F1E
1.3227e-282	0.34484	0.392	0.19	3.41946e-278	6	LRRC8B
4.03194e-282	0.429554	0.806	0.606	1.04234e-277	6	SRI
4.19603e-281	0.302926	0.382	0.181	1.08476e-276	6	LMTK2
1.58249e-280	0.362038	0.757	0.522	4.09104e-276	6	DEK
4.46125e-278	0.313282	0.458	0.241	1.15332e-273	6	SEC11C
9.59575e-278	0.261009	0.342	0.152	2.48069e-273	6	TCOF1
1.34718e-276	0.382178	0.516	0.291	3.48274e-272	6	LOC106997893
1.7342e-275	0.289376	0.449	0.232	4.48325e-271	6	PPP2R1A
3.10862e-275	0.382218	0.686	0.452	8.03639e-271	6	CSGALNACT2
8.43722e-274	0.377865	0.843	0.641	2.18119e-269	6	PRPF40A
3.14587e-273	0.358557	0.558	0.335	8.1327e-269	6	COX5A
4.32395e-273	0.342272	0.486	0.271	1.11783e-268	6	NUCB1
1.57131e-272	0.372597	0.804	0.591	4.06216e-268	6	EIF3E
1.61825e-272	0.251633	0.383	0.179	4.18351e-268	6	LPIN1
8.6429e-271	0.540099	0.903	0.749	2.23436e-266	6	SBF2
8.73032e-271	0.396549	0.649	0.427	2.25696e-266	6	ZFC3H1
1.54073e-270	0.41985	0.878	0.736	3.98309e-266	6	HINT1
3.30097e-270	0.348976	0.493	0.277	8.53367e-266	6	GLRX
4.37534e-270	0.348585	0.478	0.265	1.13111e-265	6	PANK3
2.63793e-269	0.416363	0.414	0.216	6.81959e-265	6	VKORC1L1
3.07043e-269	0.278758	0.378	0.182	7.93767e-265	6	STAT5A
6.37694e-269	0.349244	0.607	0.382	1.64857e-264	6	PDCD10
6.98921e-268	0.496194	0.795	0.616	1.80685e-263	6	UQCR
1.77564e-266	0.36201	0.77	0.544	4.59039e-262	6	SMARCA5
5.43547e-266	0.407242	0.558	0.338	1.40518e-261	6	RPS27L
8.71907e-266	0.379501	0.513	0.295	2.25405e-261	6	ABHD3
2.72182e-265	0.414203	0.645	0.421	7.03645e-261	6	XPO6
3.77245e-265	0.429635	0.874	0.684	9.75254e-261	6	SYK
4.28915e-265	0.423538	0.56	0.338	1.10883e-260	6	RIC1
4.91461e-264	0.374536	0.72	0.495	1.27053e-259	6	ZFR
2.90282e-263	0.402453	0.775	0.563	7.50437e-259	6	ARHGAP17
1.91007e-262	0.321607	0.443	0.233	4.93791e-258	6	ABHD2
1.11817e-261	0.380521	0.683	0.472	2.89071e-257	6	SEC11A
2.15834e-261	0.322021	0.544	0.318	5.57974e-257	6	LOC100425484
3.6913e-261	0.340617	0.419	0.217	9.54276e-257	6	IL15RA
3.83493e-261	0.332338	0.529	0.301	9.91405e-257	6	KAT2B
9.81023e-261	0.407548	0.955	0.813	2.53614e-256	6	OSBPL11
1.23549e-260	0.395274	0.893	0.734	3.19398e-256	6	SCAF11
1.004e-259	0.383966	0.467	0.26	2.59553e-255	6	CORO1B
1.37463e-258	0.366018	0.732	0.513	3.55369e-254	6	IRF2
1.39352e-258	0.398086	0.727	0.501	3.60252e-254	6	USP25
3.24939e-258	0.351672	0.473	0.262	8.40032e-254	6	KDM1A
6.38317e-258	0.439566	0.556	0.344	1.65018e-253	6	USP12
3.93125e-257	0.518411	0.866	0.751	1.01631e-252	6	GSTP1
9.97104e-257	0.348845	0.618	0.393	2.57771e-252	6	CLN3
1.0807e-256	0.451757	0.79	0.6	2.79382e-252	6	SPPL3
2.34533e-256	0.374328	0.674	0.464	6.06316e-252	6	NEDD8
2.88753e-255	0.412646	0.414	0.221	7.46485e-251	6	KLHL6
1.7309e-254	0.354025	0.508	0.293	4.47472e-250	6	ILRUN
1.44316e-253	0.262405	0.328	0.15	3.73085e-249	6	ADSS
1.58078e-253	0.280774	0.435	0.229	4.08663e-249	6	TMEM248
4.03381e-253	0.32648	0.708	0.477	1.04282e-248	6	XRCC6
4.21153e-253	0.379713	0.429	0.232	1.08876e-248	6	RALA
2.23639e-252	0.373072	0.637	0.412	5.78153e-248	6	SOS2
7.62096e-252	0.29223	0.34	0.161	1.97017e-247	6	DUSP18
1.39896e-251	0.29105	0.377	0.189	3.6166e-247	6	CBX6
6.4291e-251	0.5012	0.841	0.687	1.66205e-246	6	ERBIN
2.20808e-250	0.375339	0.609	0.39	5.70832e-246	6	FAM13B
2.74327e-250	0.460894	0.487	0.287	7.09191e-246	6	CNTLN
4.55502e-250	0.333652	0.494	0.282	1.17756e-245	6	DDHD2
1.07323e-248	0.33969	0.818	0.625	2.7745e-244	6	ARF1
2.28262e-248	0.262846	0.373	0.183	5.90103e-244	6	MCMBP
5.67817e-248	0.323201	0.44	0.238	1.46792e-243	6	CS
1.48746e-247	0.26704	0.409	0.205	3.84538e-243	6	LOC106995258
5.46999e-247	0.402314	0.592	0.38	1.4141e-242	6	GBF1
2.13528e-246	0.340896	0.69	0.469	5.52012e-242	6	PAIP2
3.91775e-246	0.351411	0.727	0.518	1.01282e-241	6	PSMB1
7.01573e-246	0.454509	0.924	0.808	1.81371e-241	6	ZFAND6
9.39314e-246	0.354626	0.668	0.448	2.42831e-241	6	SEC24B
2.46342e-245	0.28843	0.442	0.238	6.36844e-241	6	VPS35
3.49778e-245	0.393607	0.96	0.946	9.04247e-241	6	RPL21
3.75586e-245	0.404023	0.552	0.348	9.70966e-241	6	AGPAT3
6.05101e-245	0.283949	0.353	0.172	1.56431e-240	6	PLEKHM1
5.98614e-244	0.31669	0.517	0.305	1.54754e-239	6	ADIPOR1
7.63025e-244	0.275004	0.426	0.226	1.97257e-239	6	CLTB
2.8025e-243	0.314663	0.474	0.267	7.24502e-239	6	UBN1
4.75568e-243	0.350488	0.541	0.333	1.22944e-238	6	CNIH4
6.64009e-243	0.298849	0.412	0.215	1.7166e-238	6	LOC106998611
1.1912e-242	0.355177	0.914	0.765	3.07949e-238	6	CAPZA2
2.8513e-242	0.388668	0.661	0.455	7.37118e-238	6	RTF1
3.14251e-242	0.32129	0.527	0.315	8.12401e-238	6	CHMP2A
8.32019e-242	0.391065	0.613	0.404	2.15093e-237	6	HSBP1
1.48008e-241	0.480411	0.888	0.755	3.8263e-237	6	PAG1
6.00804e-241	0.255956	0.335	0.158	1.5532e-236	6	MAML1
2.05233e-240	0.273802	0.338	0.162	5.30567e-236	6	POFUT1
3.94037e-239	0.31654	0.433	0.233	1.01867e-234	6	MINDY3
2.17762e-238	0.35298	0.531	0.323	5.62959e-234	6	MTCH2
1.07213e-236	0.257347	0.261	0.109	2.77167e-232	6	FAM241A
1.77033e-236	0.37919	0.425	0.232	4.57666e-232	6	OSBPL3
2.60963e-236	0.255946	0.484	0.268	6.74642e-232	6	UCP2
3.39718e-236	0.255143	0.356	0.174	8.7824e-232	6	ZMAT3
4.47206e-236	0.373534	0.793	0.605	1.15612e-231	6	UBXN1
1.43083e-235	0.332869	0.759	0.548	3.69897e-231	6	PCBP1
1.65838e-235	0.273071	0.412	0.217	4.28724e-231	6	SNRNP200
6.06738e-235	0.3445	0.609	0.4	1.56854e-230	6	MRFAP1
1.75572e-234	0.379057	0.464	0.265	4.53888e-230	6	SLC20A1
4.103e-234	0.352221	0.881	0.712	1.06071e-229	6	PAFAH1B1
5.28621e-234	0.365335	0.392	0.206	1.36659e-229	6	SLC16A7
5.52298e-234	0.302921	0.41	0.219	1.4278e-229	6	ZDHHC7
5.62124e-234	0.344291	0.674	0.452	1.4532e-229	6	UBR5
8.06396e-234	0.28912	0.475	0.27	2.08469e-229	6	C15H9orf78
1.02256e-233	0.420552	0.601	0.399	2.64353e-229	6	UBAP2
8.51828e-233	0.311125	0.462	0.261	2.20215e-228	6	SMN1
2.00246e-231	0.322334	0.349	0.173	5.17677e-227	6	LOC703490
2.03478e-231	0.416629	0.882	0.74	5.26032e-227	6	WIPF1
2.10264e-231	0.371239	0.918	0.785	5.43575e-227	6	MYCBP2
2.40217e-231	0.377926	0.836	0.664	6.21009e-227	6	ARL5A
9.62015e-231	0.411191	0.861	0.699	2.487e-226	6	NUMB
1.79556e-230	0.299881	0.457	0.259	4.64188e-226	6	PLEKHJ1
1.99756e-230	0.298779	0.474	0.271	5.1641e-226	6	TMEM127
3.48403e-230	0.382958	0.656	0.446	9.00691e-226	6	CFLAR
6.90876e-230	0.27508	0.372	0.187	1.78605e-225	6	LIN54
1.42354e-229	0.277435	0.392	0.204	3.68013e-225	6	CTR9
5.9224e-229	0.36201	0.602	0.396	1.53106e-224	6	SENP2
2.06679e-228	0.363491	0.47	0.27	5.34306e-224	6	JMY
3.41224e-228	0.93195	0.414	0.257	8.82131e-224	6	FABP5
9.8971e-228	0.359834	0.91	0.76	2.5586e-223	6	GNB1
1.83071e-227	0.331478	0.53	0.323	4.73275e-223	6	LRPPRC
3.44669e-227	0.358654	0.638	0.425	8.91037e-223	6	SCFD1
3.64462e-227	0.309394	0.54	0.333	9.42206e-223	6	ERH
4.35562e-227	0.284309	0.42	0.228	1.12601e-222	6	CCNG1
6.54081e-227	0.315807	0.572	0.36	1.69093e-222	6	TOR1AIP1
1.17265e-226	0.353291	0.918	0.792	3.03153e-222	6	BIRC6
1.72815e-226	0.329396	0.64	0.425	4.46762e-222	6	ATP5PO
2.44227e-226	0.359086	0.582	0.378	6.31377e-222	6	CACYBP
6.70892e-226	0.277444	0.476	0.27	1.73439e-221	6	EIF3G
1.00364e-225	0.257218	0.403	0.213	2.59461e-221	6	POLR2F
2.30633e-224	0.313659	0.482	0.282	5.96233e-220	6	MAGT1
4.86154e-224	0.427671	0.47	0.283	1.2568e-219	6	PLBD1
5.13866e-224	0.419034	0.854	0.698	1.32845e-219	6	ANKRD17
1.5393e-223	0.473015	0.781	0.606	3.9794e-219	6	REL
3.24273e-223	0.386107	0.565	0.367	8.3831e-219	6	SPOPL
9.17707e-223	0.280364	0.363	0.185	2.37246e-218	6	SAMD4B
1.49136e-222	0.311309	0.483	0.284	3.85547e-218	6	UBP1
2.31128e-221	0.261429	0.909	0.78	5.97512e-217	6	RABGAP1L
2.70385e-221	0.261277	0.707	0.469	6.98998e-217	6	PLEK
1.16053e-220	0.301797	0.513	0.308	3.0002e-216	6	ENTPD4
1.76863e-219	0.351785	0.609	0.402	4.57226e-215	6	STIM2
1.97361e-218	0.330511	0.347	0.179	5.10218e-214	6	MSMO1
2.16697e-218	0.325895	0.709	0.501	5.60206e-214	6	BSG
1.71512e-217	0.299999	0.552	0.344	4.43394e-213	6	KDM5A
4.7257e-217	0.312719	0.973	0.986	1.22169e-212	6	RPS18
1.30343e-215	0.336606	0.707	0.498	3.36963e-211	6	APAF1
2.21899e-215	0.51437	0.804	0.653	5.73654e-211	6	S100A11
2.674e-215	0.315273	0.615	0.411	6.91283e-211	6	TCEA1
2.36733e-214	0.327103	0.577	0.376	6.12003e-210	6	NDUFB7
4.54691e-214	0.387342	0.919	0.803	1.17547e-209	6	ARID1B
7.82895e-214	0.32592	0.583	0.375	2.02394e-209	6	ATP11B
1.38298e-213	0.342924	0.742	0.539	3.57529e-209	6	STAT3
4.35488e-213	0.356223	0.935	0.906	1.12582e-208	6	RPS4X
8.78368e-213	0.339121	0.85	0.673	2.27076e-208	6	SELENOP
4.42987e-212	0.32626	0.639	0.438	1.14521e-207	6	COPE
5.40522e-212	0.339076	0.638	0.436	1.39736e-207	6	RAF1
7.83707e-212	0.284383	0.445	0.253	2.02604e-207	6	UGGT1
1.61321e-211	0.323212	0.487	0.291	4.17048e-207	6	PPIP5K2
1.36738e-209	0.329845	0.975	0.892	3.53495e-205	6	WASF2
1.38635e-209	0.277919	0.522	0.319	3.584e-205	6	RNF114
1.39455e-209	0.344716	0.606	0.406	3.60519e-205	6	STT3B
3.59802e-209	0.308658	0.924	0.803	9.3016e-205	6	PRRC2C
6.34785e-209	0.351983	0.716	0.524	1.64105e-204	6	ATP5PF
1.97881e-208	0.356298	0.942	0.897	5.11562e-204	6	RPL12
2.58567e-208	0.354843	0.877	0.743	6.68448e-204	6	EEF1G
3.24849e-208	0.312829	0.477	0.279	8.39799e-204	6	GANC
2.80104e-206	0.320466	0.619	0.418	7.24124e-202	6	CNOT1
5.08974e-206	0.270483	0.871	0.677	1.3158e-201	6	SEPTIN7
5.39535e-206	0.343083	0.611	0.414	1.39481e-201	6	CSNK2A1
4.50723e-205	0.288239	0.467	0.274	1.16521e-200	6	ATP6V1H
3.22988e-204	0.422024	0.685	0.495	8.34989e-200	6	LOC703700
3.82057e-203	0.332172	0.82	0.63	9.87695e-199	6	ATF4
5.51742e-203	0.316438	0.89	0.732	1.42636e-198	6	PTBP3
7.19819e-203	0.343376	0.41	0.23	1.86088e-198	6	DHRS7B
5.82789e-202	0.347774	0.631	0.423	1.50663e-197	6	PTPN1
9.67368e-201	0.289581	0.491	0.297	2.50084e-196	6	CRLF3
3.13269e-200	0.298137	0.563	0.356	8.09864e-196	6	ROMO1
3.40553e-200	0.306786	0.515	0.322	8.80398e-196	6	SS18
5.36381e-200	0.294885	0.611	0.407	1.38665e-195	6	COX8A
8.15459e-200	0.3901	0.655	0.462	2.10813e-195	6	PHACTR4
8.38457e-200	0.298612	0.729	0.525	2.16758e-195	6	RGL2
9.70725e-200	0.379199	0.608	0.421	2.50952e-195	6	ESCO1
1.15201e-199	0.269152	0.495	0.297	2.97818e-195	6	HECA
5.98938e-199	0.288393	0.541	0.344	1.54838e-194	6	WAS
2.56846e-198	0.337398	0.505	0.316	6.63997e-194	6	RNF19A
3.0271e-198	0.371093	0.757	0.573	7.82565e-194	6	FRYL
3.77576e-198	0.344786	0.689	0.492	9.76108e-194	6	MCUB
5.9702e-198	0.313101	0.751	0.551	1.54342e-193	6	PKM
1.35861e-197	0.286138	0.587	0.382	3.51227e-193	6	DDX24
2.0939e-197	0.280698	0.375	0.203	5.41315e-193	6	ZMIZ1
9.65391e-197	0.408791	0.543	0.355	2.49573e-192	6	XRCC4
5.30578e-196	0.269473	0.477	0.286	1.37165e-191	6	WBP2
8.87807e-196	0.283958	0.417	0.237	2.29516e-191	6	TXNDC11
2.16044e-195	0.380119	0.954	0.888	5.58518e-191	6	ZFAND3
4.10073e-195	0.292061	0.565	0.362	1.06012e-190	6	NBR1
6.72617e-195	0.278304	0.366	0.196	1.73885e-190	6	INTS6L
1.16925e-194	0.331106	0.945	0.937	3.02275e-190	6	RPL6
2.6355e-194	0.312298	0.666	0.463	6.81331e-190	6	VPS26A
4.86781e-194	0.303811	0.557	0.36	1.25843e-189	6	CRK
1.09183e-193	0.35769	0.53	0.344	2.82261e-189	6	BACH1
2.25514e-193	0.345969	0.795	0.614	5.82999e-189	6	UBR3
2.88152e-193	0.322337	0.912	0.78	7.4493e-189	6	ARID4B
5.10198e-193	0.323665	0.817	0.646	1.31896e-188	6	PUM2
3.38301e-192	0.336055	0.633	0.442	8.74575e-188	6	KCMF1
5.20966e-192	0.372479	0.952	0.884	1.3468e-187	6	PPP3CA
3.83464e-191	0.345208	0.617	0.424	9.91332e-187	6	CTCF
8.27122e-191	0.337176	0.693	0.499	2.13828e-186	6	ERO1B
2.43919e-190	0.279045	0.593	0.391	6.3058e-186	6	CYTH4
8.2849e-190	0.389243	0.883	0.75	2.14181e-185	6	KAT6A
7.31037e-189	0.319879	0.571	0.383	1.88988e-184	6	LOC107000371
3.38809e-188	0.312867	0.802	0.619	8.75889e-184	6	RHOG
3.45598e-188	0.358429	0.368	0.204	8.93441e-184	6	KIF13A
1.18231e-187	0.405855	0.652	0.472	3.05651e-183	6	ACSL4
2.93256e-187	0.336758	0.495	0.309	7.58126e-183	6	SLC25A13
3.588e-187	0.25414	0.484	0.292	9.2757e-183	6	LOC705696
5.77011e-187	0.305519	0.958	0.973	1.49169e-182	6	RPL18
6.31551e-187	0.288693	0.696	0.498	1.63269e-182	6	TGOLN2
7.29317e-187	0.269698	0.521	0.328	1.88543e-182	6	GHITM
9.43223e-187	0.370977	0.792	0.632	2.43842e-182	6	RPS24
1.31777e-186	0.292312	0.557	0.367	3.4067e-182	6	SAP18
1.35882e-186	0.264844	0.514	0.321	3.51283e-182	6	CDC42SE1
3.36915e-186	0.332722	0.585	0.398	8.70994e-182	6	SLC44A2
3.9908e-186	0.259612	0.444	0.254	1.0317e-181	6	BCL6
6.95006e-186	0.254432	0.46	0.274	1.79673e-181	6	VPS37A
7.30242e-186	0.301115	0.566	0.375	1.88782e-181	6	MAMU-E
8.0557e-186	0.290663	0.741	0.537	2.08256e-181	6	FKBP15
1.70421e-185	0.261932	0.742	0.545	4.40573e-181	6	MYL12A
1.88965e-185	0.304213	0.576	0.385	4.88512e-181	6	ELOB
6.50113e-185	0.323413	0.697	0.51	1.68067e-180	6	LOC707227
6.82458e-185	0.256686	0.466	0.281	1.76429e-180	6	EIF4E2
1.0986e-184	0.394064	0.621	0.432	2.84011e-180	6	GMDS
1.49614e-184	0.282399	0.438	0.259	3.86782e-180	6	GDAP2
3.1261e-184	0.274263	0.486	0.299	8.0816e-180	6	EIF5A
4.78495e-184	0.305261	0.954	0.965	1.237e-179	6	RPS7
1.39846e-183	0.3026	0.701	0.51	3.61529e-179	6	EIF3F
3.52087e-183	0.293951	0.673	0.475	9.10215e-179	6	NUP98
7.93111e-183	0.328147	0.755	0.571	2.05035e-178	6	SMC5
3.19839e-181	0.345759	0.848	0.673	8.26848e-177	6	C5AR1
6.00301e-181	0.271947	0.435	0.258	1.5519e-176	6	PNPLA8
1.21374e-180	0.306306	0.591	0.403	3.13776e-176	6	CCDC12
2.40234e-180	0.265762	0.477	0.294	6.21053e-176	6	SELENOK
3.15723e-180	0.306082	0.68	0.489	8.16208e-176	6	C20H16orf72
3.6597e-180	0.309531	0.482	0.299	9.46105e-176	6	TANGO6
4.81403e-180	0.463902	0.907	0.784	1.24452e-175	6	UBE2E2
9.57466e-180	0.341616	0.681	0.493	2.47524e-175	6	PSME4
1.13476e-179	0.431103	0.853	0.724	2.93358e-175	6	ETV6
3.17203e-179	0.276856	0.457	0.277	8.20032e-175	6	PPM1A
4.96339e-179	0.320825	0.711	0.519	1.28313e-174	6	CSNK1G1
5.87708e-179	0.250745	0.429	0.251	1.51934e-174	6	EPRS
6.00536e-179	0.258497	0.483	0.298	1.55251e-174	6	NDUFS6
3.00723e-178	0.31185	0.729	0.541	7.7743e-174	6	ASXL2
3.23886e-178	0.281447	0.795	0.619	8.3731e-174	6	PSMA7
5.28987e-178	0.27087	0.414	0.241	1.36754e-173	6	SYAP1
1.4326e-177	0.268476	0.523	0.335	3.70356e-173	6	NOP53
8.16777e-177	0.320692	0.754	0.572	2.11153e-172	6	CBL
9.00593e-177	0.26424	0.573	0.38	2.32821e-172	6	HNRNPAB
1.47566e-176	0.318995	0.418	0.25	3.81488e-172	6	MBNL2
6.12873e-176	0.632091	0.646	0.508	1.5844e-171	6	ST3GAL6
4.50691e-175	0.287932	0.789	0.616	1.16513e-170	6	TRIR
4.80584e-175	0.26778	0.401	0.23	1.24241e-170	6	AP3S1
5.35472e-175	0.311901	0.761	0.576	1.3843e-170	6	SH2B3
1.27724e-174	0.297883	0.717	0.535	3.30193e-170	6	DYNLRB1
3.46519e-174	0.260595	0.497	0.306	8.95822e-170	6	SEPTIN6
7.78482e-174	0.276254	0.509	0.327	2.01253e-169	6	PSMA6
1.51868e-173	0.296611	0.866	0.715	3.9261e-169	6	CSNK1A1
2.17166e-171	0.262891	0.466	0.289	5.61418e-167	6	ZNHIT1
4.88678e-169	0.26686	0.589	0.403	1.26333e-164	6	ATP5PB
1.29274e-168	0.315063	0.761	0.585	3.34198e-164	6	KDM6A
1.41964e-168	0.269851	0.534	0.348	3.67005e-164	6	TRAPPC8
1.72242e-168	0.278949	0.729	0.543	4.45281e-164	6	BRD4
1.2812e-167	0.292357	0.725	0.548	3.31215e-163	6	WDR33
1.65128e-167	0.293081	0.724	0.535	4.26889e-163	6	ATP2A2
5.71768e-167	0.28018	0.488	0.308	1.47813e-162	6	CPEB4
7.21754e-167	0.288561	0.638	0.442	1.86588e-162	6	ATP13A3
2.80255e-166	0.303388	0.559	0.38	7.24515e-162	6	ARFIP1
3.40316e-166	0.294095	0.58	0.403	8.79786e-162	6	KLC1
3.42318e-165	0.257927	0.495	0.315	8.84962e-161	6	SDHB
4.43943e-165	0.310438	0.58	0.4	1.14768e-160	6	MAPKAP1
1.24627e-164	0.310665	0.438	0.267	3.22186e-160	6	COPG2
1.79271e-164	0.278011	0.549	0.369	4.63451e-160	6	ELOC
1.10077e-163	0.261414	0.67	0.481	2.8457e-159	6	EIF4B
4.07466e-163	0.273226	0.681	0.497	1.05338e-158	6	PSMB7
1.70981e-162	0.273513	0.312	0.169	4.42019e-158	6	MTHFS
2.21021e-162	0.272011	0.7	0.517	5.71384e-158	6	PDCD6IP
9.98535e-162	0.303967	0.731	0.545	2.58141e-157	6	LOC706619
4.50801e-161	0.283822	0.881	0.742	1.16541e-156	6	WNK1
1.88767e-160	0.391806	0.647	0.482	4.87999e-156	6	KLHL24
2.24972e-160	0.319748	0.477	0.3	5.81599e-156	6	MAMU-DMA
2.89379e-159	0.398245	0.558	0.401	7.48102e-155	6	P2RX4
3.15804e-159	0.267976	0.548	0.369	8.16417e-155	6	TOP2B
4.706e-159	0.287123	0.607	0.426	1.21659e-154	6	XPO1
7.19611e-159	0.305167	0.665	0.474	1.86034e-154	6	WWC2
2.96466e-158	0.284133	0.549	0.374	7.66424e-154	6	RNF111
2.97737e-158	0.254888	0.434	0.265	7.6971e-154	6	ATP6V1C1
4.12846e-157	0.288547	0.608	0.433	1.06729e-152	6	MARK2
1.30939e-156	0.25446	0.411	0.248	3.38504e-152	6	C18H18orf25
1.61e-155	0.35424	0.939	0.948	4.16218e-151	6	RPS13
7.57479e-155	0.261345	0.505	0.332	1.95823e-150	6	IFNAR1
1.05906e-154	0.250245	0.858	0.701	2.73787e-150	6	CMTM6
1.10789e-153	0.283513	0.613	0.432	2.86412e-149	6	RB1CC1
1.31537e-153	0.257073	0.484	0.313	3.4005e-149	6	NCBP2
1.32037e-153	0.257764	0.366	0.213	3.41341e-149	6	TMEM38B
1.75713e-153	0.295879	0.944	0.932	4.54254e-149	6	RPL7A
2.75384e-153	0.256678	0.472	0.301	7.11922e-149	6	SLAIN2
7.11504e-153	0.254219	0.477	0.307	1.83938e-148	6	ATAD1
1.03711e-152	0.341058	0.953	0.969	2.68114e-148	6	RPS23
1.89629e-152	0.274356	0.673	0.492	4.90228e-148	6	NSA2
3.6303e-152	0.279274	0.544	0.372	9.38506e-148	6	ENY2
4.09053e-150	0.257977	0.464	0.297	1.05748e-145	6	SETD3
4.88704e-150	0.252154	0.54	0.366	1.2634e-145	6	RAB5C
5.24639e-150	0.284148	0.595	0.419	1.3563e-145	6	CYB5R4
9.70159e-150	0.25816	0.504	0.334	2.50805e-145	6	YME1L1
1.41122e-149	0.275396	0.686	0.514	3.64828e-145	6	GGNBP2
2.46051e-149	0.250876	0.486	0.315	6.3609e-145	6	PITPNB
2.90062e-149	0.290307	0.522	0.348	7.49868e-145	6	TMEM131L
4.98878e-149	0.267581	0.491	0.323	1.2897e-144	6	MFSD14A
8.09599e-149	0.26714	0.954	0.871	2.09298e-144	6	JAK1
1.2823e-148	0.329253	0.749	0.59	3.31501e-144	6	FAM53B
2.40303e-148	0.286124	0.668	0.489	6.21231e-144	6	SLMAP
2.41574e-148	0.270439	0.685	0.479	6.24517e-144	6	LOC697476
3.05421e-148	0.273927	0.673	0.498	7.89575e-144	6	PHF3
2.86766e-147	0.259477	0.665	0.486	7.41348e-143	6	RBM33
1.06561e-146	0.291573	0.55	0.381	2.75483e-142	6	UBAP1
1.20608e-146	0.309204	0.858	0.737	3.11796e-142	6	DYRK1A
1.66405e-146	0.255748	0.69	0.518	4.3019e-142	6	XRN2
1.95018e-146	0.284465	0.52	0.353	5.04159e-142	6	SCAF4
3.81062e-146	0.264591	0.528	0.359	9.85122e-142	6	MRPL53
4.96473e-146	0.269013	0.645	0.471	1.28348e-141	6	MAP2K2
4.9089e-145	0.322702	0.495	0.331	1.26905e-140	6	NBDY
1.38519e-143	0.27109	0.694	0.521	3.58099e-139	6	RHEB
1.60346e-143	0.287822	0.682	0.512	4.14525e-139	6	CREBRF
1.80196e-143	0.271934	0.596	0.421	4.65843e-139	6	SYNGR2
3.35269e-143	0.386463	0.659	0.499	8.66737e-139	6	DENND3
1.6117e-142	0.286429	0.662	0.492	4.16657e-138	6	VPS8
3.30915e-139	0.281466	0.592	0.427	8.55481e-135	6	SELENOS
5.36358e-139	0.288336	0.608	0.451	1.38659e-134	6	LOC114669847
1.12616e-138	0.282731	0.77	0.612	2.91134e-134	6	TM9SF3
5.79325e-138	0.259827	0.963	0.978	1.49767e-133	6	RPS8
9.46346e-138	0.262104	0.485	0.324	2.44649e-133	6	CUL1
9.52481e-137	0.257572	0.526	0.364	2.46235e-132	6	MAST3
1.60418e-136	0.299727	0.603	0.441	4.14712e-132	6	ADAM17
1.66836e-136	0.287781	0.937	0.879	4.31303e-132	6	CD48
5.6826e-136	0.28449	0.684	0.513	1.46907e-131	6	TNKS
1.55687e-135	0.317593	0.736	0.581	4.02483e-131	6	PRKAG2
3.12555e-135	0.261374	0.395	0.246	8.08018e-131	6	WDFY1
4.28191e-135	0.279039	0.846	0.72	1.10696e-130	6	CALR
7.0084e-135	0.293224	0.885	0.762	1.81181e-130	6	FNIP1
1.09047e-134	0.272826	0.921	0.77	2.81908e-130	6	WDFY3
4.47419e-134	0.255461	0.451	0.294	1.15667e-129	6	GTF2F2
6.63978e-134	0.275433	0.424	0.273	1.71651e-129	6	EEF2K
4.4435e-132	0.322589	0.684	0.527	1.14873e-127	6	BBX
4.16843e-131	0.29078	0.344	0.209	1.07762e-126	6	POT1
6.49034e-131	0.283282	0.864	0.784	1.67788e-126	6	ARHGDIB
1.39009e-130	0.267623	0.725	0.548	3.59367e-126	6	EPB41L3
2.49934e-130	0.287806	0.698	0.545	6.46128e-126	6	BTF3
1.71822e-128	0.310578	0.39	0.251	4.44195e-124	6	MOSMO
9.18062e-128	0.281077	0.775	0.609	2.37337e-123	6	REEP3
3.33963e-127	0.251981	0.459	0.305	8.63362e-123	6	GXYLT1
4.26227e-126	0.256673	0.56	0.401	1.10188e-121	6	LARP1
4.97078e-126	0.282889	0.784	0.631	1.28505e-121	6	RNF38
9.81721e-126	0.552964	0.972	0.986	2.53794e-121	6	FTL
4.12268e-125	0.334766	0.836	0.716	1.06579e-120	6	TMCC1
4.13999e-125	0.295209	0.673	0.515	1.07027e-120	6	LCORL
2.06464e-124	0.274054	0.956	0.952	5.33752e-120	6	RPS12
1.83064e-123	0.318671	0.941	0.934	4.73257e-119	6	LOC703455
3.26115e-123	0.333852	0.64	0.492	8.43072e-119	6	ZNF407
4.22708e-123	0.276427	0.725	0.57	1.09279e-118	6	RNASEH2B
4.23059e-123	0.253402	0.56	0.4	1.09369e-118	6	SMG7
5.18216e-123	0.305225	0.399	0.255	1.33969e-118	6	LOC100424348
3.18192e-122	0.319209	0.742	0.605	8.22591e-118	6	ELF2
4.03691e-122	0.264617	0.546	0.393	1.04362e-117	6	RHOQ
2.11406e-121	0.250771	0.498	0.343	5.46527e-117	6	PDZD8
1.03333e-120	0.25649	0.652	0.489	2.67137e-116	6	PDS5B
1.2559e-120	0.250814	0.634	0.471	3.24676e-116	6	PPP2R5E
3.0261e-120	0.315124	0.368	0.234	7.82306e-116	6	UBE2D1
6.28714e-120	0.257594	0.955	0.944	1.62535e-115	6	UBA52
8.59712e-120	0.276128	0.647	0.498	2.22253e-115	6	ANKRD10
2.08005e-118	0.303754	0.455	0.312	5.37736e-114	6	LOC114674191
5.54401e-118	0.2751	0.336	0.209	1.43324e-113	6	POR
2.32289e-116	0.268906	0.866	0.752	6.00514e-112	6	GSK3B
1.34425e-114	0.358716	0.76	0.637	3.47515e-110	6	BTBD9
6.51018e-114	0.301739	0.93	0.847	1.68301e-109	6	GPCPD1
1.11469e-113	0.298901	0.867	0.764	2.88171e-109	6	FAM172A
9.33386e-113	0.264755	0.743	0.591	2.41299e-108	6	WTAP
5.05809e-112	0.408826	0.774	0.661	1.30762e-107	6	ADK
6.80424e-111	0.290434	0.778	0.641	1.75903e-106	6	RNASE6
1.52785e-110	0.31514	0.737	0.606	3.94979e-106	6	PHF21A
1.11452e-108	0.295856	0.653	0.514	2.88125e-104	6	KDM2B
9.41277e-107	0.265269	0.373	0.244	2.43339e-102	6	GK
4.79295e-106	0.299449	0.91	0.834	1.23907e-101	6	NCOA2
1.18584e-104	0.283985	0.935	0.916	3.06563e-100	6	RPL24
1.81758e-104	0.325711	0.975	0.972	4.69881e-100	6	UBC
2.13388e-103	0.253303	0.552	0.412	5.51651e-99	6	PPM1B
5.10756e-101	0.27444	0.461	0.332	1.32041e-96	6	RNASE4
6.32342e-101	0.273403	0.613	0.471	1.63473e-96	6	ETNK1
2.51391e-99	0.311816	0.582	0.437	6.49897e-95	6	RNF19B
9.99178e-99	0.315995	0.79	0.68	2.58308e-94	6	FBXL17
1.01212e-95	0.491683	0.667	0.548	2.61654e-91	6	SLC43A2
2.57282e-94	0.333748	0.568	0.439	6.65126e-90	6	EPS8
1.88399e-90	0.276462	0.832	0.744	4.87048e-86	6	EXOC4
2.795e-87	0.254549	0.297	0.19	7.22563e-83	6	MT1E
1.85764e-85	0.266138	0.627	0.506	4.80237e-81	6	NCOR2
3.95081e-85	0.320683	0.973	0.944	1.02136e-80	6	LOC696748
1.5921e-83	0.257656	0.548	0.419	4.1159e-79	6	FAM168A
5.68744e-78	0.255306	0.542	0.42	1.47032e-73	6	FNIP2
9.8333e-69	0.308366	0.714	0.618	2.5421e-64	6	RRBP1
3.42615e-62	0.269319	0.546	0.445	8.85728e-58	6	ALPK1
4.13533e-60	0.474985	0.333	0.258	1.06906e-55	6	DTNB
4.07644e-44	0.256751	0.258	0.186	1.05384e-39	6	RNF150
2.44502e-19	0.277194	0.365	0.306	6.32086e-15	6	TNF

## Sheet: Cluster 7
p_val	avg_log2FC	pct.1	pct.2	p_val_adj	cluster	gene
0	3.51662	0.999	0.113	0	7	CD5L
0	1.37498	0.839	0.64	0	7	LOC100426632
0	1.37416	0.922	0.157	0	7	LOC693820
0	1.34545	0.831	0.543	0	7	LOC100426537
0	1.28799	0.896	0.546	0	7	IFI6
0	1.24159	0.925	0.3	0	7	LOC100426197
0	1.16584	0.988	0.727	0	7	LOC114673210
0	1.04981	0.933	0.772	0	7	KLF2
0	1.02155	0.969	0.544	0	7	LOC114677644
0	1.0214	0.972	0.727	0	7	CTSC
0	0.945265	0.972	0.752	0	7	APOE
0	0.928787	0.9	0.607	0	7	TNFAIP8L3
0	0.914186	0.999	0.836	0	7	C1QC
0	0.890943	0.995	0.984	0	7	LOC704104
0	0.868745	1	0.845	0	7	C1QA
0	0.861015	1	0.848	0	7	C1QB
0	0.851971	0.9	0.478	0	7	LOC719702
0	0.831302	0.734	0.45	0	7	CCL3
0	0.817285	0.588	0.309	0	7	LOC114673087
0	0.814634	0.434	0.072	0	7	RBMS3
0	0.795006	0.959	0.821	0	7	BTG2
0	0.794693	0.98	0.858	0	7	CD83
0	0.793804	0.986	0.772	0	7	LOC703641
0	0.791942	0.97	0.87	0	7	RGS1
0	0.788958	0.851	0.646	0	7	PMAIP1
0	0.787413	1	1	0	7	LOC109910387
0	0.774181	0.944	0.745	0	7	CD74
0	0.753894	0.959	0.618	0	7	LOC114669738
0	0.719961	0.983	0.85	0	7	SAT1
0	0.712819	0.505	0.245	0	7	NR4A1
0	0.700829	0.8	0.48	0	7	CD163
0	0.699804	0.607	0.301	0	7	LOC114679282
0	0.684909	1	0.999	0	7	LOC114674534
0	0.679941	0.925	0.615	0	7	LOC114669857
0	0.666856	0.759	0.427	0	7	LOC716161
0	0.642505	0.997	0.932	0	7	ZFP36L1
0	0.628119	0.992	0.828	0	7	LGMN
0	0.618848	0.98	0.87	0	7	FTH1
0	0.612989	0.675	0.313	0	7	SHTN1
0	0.605935	0.914	0.662	0	7	PLAC8
0	0.599158	0.939	0.71	0	7	ERICH1
0	0.593586	0.985	0.777	0	7	LOC695533
0	0.58707	0.966	0.691	0	7	ADORA2B
0	0.568643	0.567	0.223	0	7	ODF3B
0	0.552794	0.998	0.99	0	7	SRGN
0	0.54197	0.551	0.242	0	7	IFI44L
0	0.538276	0.979	0.779	0	7	BHLHE41
0	0.516154	0.473	0.216	0	7	MX1
0	0.507458	0.571	0.2	0	7	LOC106995452
0	0.488224	0.956	0.797	0	7	RPL35
0	0.478661	0.782	0.448	0	7	LOC114669767
0	0.461826	0.778	0.493	0	7	TSPAN3
0	0.458542	0.826	0.504	0	7	MAMU-DRA
0	0.458179	0.687	0.359	0	7	LOC106995967
0	0.455876	0.314	0.077	0	7	LOC114677632
0	0.453527	0.594	0.25	0	7	LOC100424348
0	0.452294	0.715	0.41	0	7	C1QTNF3
0	0.445556	0.483	0.154	0	7	LOC705327
0	0.440281	0.757	0.465	0	7	TLR1
0	0.405457	0.522	0.244	0	7	LOC114679371
0	0.397619	0.5	0.22	0	7	GASK1B
0	0.371182	0.366	0.107	0	7	LOC723473
0	0.346897	0.358	0.123	0	7	LOC106998557
0	0.345971	0.473	0.205	0	7	LOC720132
0	0.324169	0.36	0.139	0	7	TMEM150C
0	0.313779	0.351	0.132	0	7	LOC100499503
0	0.310616	0.311	0.109	0	7	CCK
2.99728e-304	0.482399	0.805	0.51	7.74856e-300	7	SERPINF1
1.52467e-303	0.445201	0.535	0.27	3.94158e-299	7	LOC704341
3.61277e-301	0.415476	0.612	0.332	9.33974e-297	7	LOC114671936
1.27726e-296	0.557446	0.534	0.266	3.30198e-292	7	PDK4
7.20102e-295	0.42934	0.483	0.227	1.86161e-290	7	LOC106993624
2.55094e-294	0.659054	0.958	0.887	6.5947e-290	7	JUN
3.01465e-286	0.298743	0.378	0.156	7.79348e-282	7	LOC114672793
9.58059e-286	0.33657	0.761	0.456	2.47677e-281	7	MAMU-A3
2.15184e-280	0.381853	0.481	0.233	5.56293e-276	7	IFI44
3.66332e-280	0.365104	0.316	0.123	9.4704e-276	7	LOC114675375
6.53063e-280	0.689293	0.954	0.904	1.6883e-275	7	DUSP1
8.1641e-280	0.343589	0.468	0.218	2.11058e-275	7	SCIN
4.1513e-277	0.418488	0.747	0.457	1.07319e-272	7	TMEM176A
2.44875e-276	0.289865	0.484	0.234	6.3305e-272	7	LOC114677671
2.18204e-273	0.823331	0.662	0.423	5.64101e-269	7	CITED2
5.08113e-273	0.685994	0.899	0.718	1.31357e-268	7	RHOB
1.72782e-272	0.430947	0.937	0.724	4.46677e-268	7	DRAM2
3.12467e-270	0.60712	0.96	0.918	8.07789e-266	7	KLF6
9.45469e-269	0.385821	0.543	0.284	2.44423e-264	7	TMEM158
1.25516e-265	0.526364	0.917	0.708	3.24485e-261	7	SOCS6
1.46999e-265	0.390836	0.975	0.856	3.80022e-261	7	CD37
2.84141e-264	0.464333	0.677	0.417	7.34563e-260	7	CASP7
1.91236e-257	0.40733	1	0.865	4.94384e-253	7	CSF1R
7.63102e-256	0.371987	0.337	0.138	1.97277e-251	7	CDH20
2.00846e-255	0.320198	0.331	0.137	5.19226e-251	7	LOC114671401
1.69539e-250	0.483362	0.754	0.506	4.38293e-246	7	ST3GAL6
2.98255e-250	0.457392	0.513	0.275	7.71049e-246	7	RNF122
3.93838e-249	0.454358	0.999	0.839	1.01815e-244	7	MARCKS
6.52685e-249	0.62866	0.807	0.599	1.68732e-244	7	CEBPD
3.71892e-248	0.538505	0.61	0.36	9.61415e-244	7	TLR2
1.21564e-244	0.580736	0.853	0.624	3.14267e-240	7	PLA2G4A
9.91246e-243	0.257518	0.296	0.117	2.56257e-238	7	LOC100431023
1.49631e-242	0.289704	0.454	0.22	3.86826e-238	7	LOC114669810
4.67791e-242	0.330045	0.507	0.255	1.20933e-237	7	TSPAN7
6.24682e-242	0.345209	0.513	0.269	1.61493e-237	7	RBPMS
5.24413e-241	0.385049	0.989	0.889	1.35571e-236	7	CD81
1.11629e-240	0.38703	0.702	0.419	2.88583e-236	7	SUSD4
2.02577e-240	0.364517	0.662	0.405	5.23703e-236	7	HSBP1
9.59213e-238	0.415274	0.782	0.544	2.47976e-233	7	BST2
1.12034e-235	0.622699	0.684	0.452	2.8963e-231	7	OTUD1
9.18962e-233	0.477242	0.57	0.325	2.3757e-228	7	HIST1H1D
1.25011e-229	0.35498	0.703	0.442	3.23178e-225	7	NCF4
2.48628e-227	0.40769	0.99	0.905	6.42754e-223	7	SMAP2
2.38323e-226	0.367095	0.501	0.272	6.16114e-222	7	KBTBD8
5.11749e-224	0.398556	0.742	0.492	1.32297e-219	7	TNFSF13
1.92704e-221	0.312491	0.433	0.216	4.98178e-217	7	RASA4B
2.15368e-221	0.445775	0.572	0.339	5.56769e-217	7	CPOX
2.33882e-221	0.341038	0.546	0.305	6.04632e-217	7	SLC25A29
2.28752e-219	0.389814	0.816	0.574	5.9137e-215	7	KCTD12
8.69044e-219	0.335791	0.64	0.387	2.24665e-214	7	CD300A
1.07965e-218	0.448239	0.996	0.961	2.79112e-214	7	LOC106993196
5.46633e-217	0.383539	0.95	0.786	1.41316e-212	7	CTSZ
1.26676e-216	0.286955	0.518	0.28	3.27483e-212	7	LOC706608
2.53877e-216	0.326536	0.521	0.286	6.56323e-212	7	PLEKHO1
3.68174e-216	0.411904	0.897	0.671	9.51804e-212	7	LOC701504
3.05094e-214	0.340164	0.57	0.325	7.88729e-210	7	ERV3-1
1.88433e-213	0.38529	0.979	0.824	4.87137e-209	7	IFNGR2
2.05888e-212	0.350682	0.342	0.156	5.32262e-208	7	EGR3
3.73279e-212	0.536561	0.701	0.478	9.65e-208	7	RASGEF1B
4.27316e-211	0.353456	0.685	0.428	1.1047e-206	7	LOC106992911
3.95486e-209	0.443996	0.834	0.621	1.02241e-204	7	PEAK1
2.37895e-208	0.400521	0.976	0.807	6.15007e-204	7	CREG1
3.02625e-206	0.454566	0.631	0.401	7.82346e-202	7	LOC699110
1.20503e-204	0.442431	0.997	0.82	3.11525e-200	7	C3
2.23498e-204	0.401149	0.978	0.711	5.77788e-200	7	LOC114673461
3.00397e-204	0.308483	0.507	0.282	7.76586e-200	7	CTSL
3.27799e-204	0.364338	0.781	0.567	8.47426e-200	7	MXD4
4.76434e-202	0.311086	0.352	0.166	1.23168e-197	7	LOC100424766
4.3521e-200	0.359155	0.344	0.164	1.12511e-195	7	CSRNP2
1.0164e-199	0.388005	0.988	0.817	2.62761e-195	7	ASTN2
2.50872e-199	0.407386	0.997	0.862	6.48555e-195	7	MS4A7
6.12955e-199	0.387278	0.543	0.329	1.58461e-194	7	LOC114677006
8.04118e-199	0.344561	0.69	0.426	2.07881e-194	7	LOC709175
7.87049e-198	0.326376	0.502	0.282	2.03468e-193	7	PIK3IP1
9.01825e-198	0.316744	0.571	0.34	2.3314e-193	7	IRF9
6.52975e-197	0.341348	0.493	0.272	1.68807e-192	7	LOC106998842
1.77886e-196	0.409554	0.577	0.359	4.59871e-192	7	MPC2
3.16631e-196	0.305531	0.486	0.269	8.18556e-192	7	DDT
4.14788e-196	0.32066	0.545	0.321	1.07231e-191	7	GALNS
6.62662e-196	0.362716	0.562	0.333	1.71311e-191	7	CLEC4A
1.8367e-194	0.331141	0.486	0.267	4.74824e-190	7	MAMU-DMB
4.1556e-194	0.362302	0.697	0.476	1.07431e-189	7	USP22
5.10879e-192	0.495402	0.763	0.591	1.32072e-187	7	TSC22D3
1.6919e-191	0.366655	0.946	0.816	4.37389e-187	7	C4H6orf62
5.92912e-191	0.425376	0.922	0.824	1.5328e-186	7	AIM2
8.39354e-191	0.339184	0.676	0.433	2.1699e-186	7	FGD2
9.986e-191	0.347283	0.971	0.893	2.58158e-186	7	SARAF
1.4991e-190	0.380528	0.966	0.769	3.87546e-186	7	TLR4
1.90046e-190	0.383994	0.462	0.255	4.91306e-186	7	BCL6
6.07617e-190	0.359788	0.899	0.743	1.57081e-185	7	RPL26
4.28322e-189	0.380908	0.739	0.489	1.1073e-184	7	LOC106999905
3.63012e-188	0.482731	0.737	0.53	9.38459e-184	7	GLUL
8.88433e-188	0.382775	0.996	0.826	2.29678e-183	7	GPR34
1.38952e-187	0.414198	0.511	0.293	3.59218e-183	7	IGF1
4.63976e-186	0.331512	0.96	0.769	1.19947e-181	7	PRCP
1.2515e-185	0.372016	0.988	0.871	3.23538e-181	7	CX3CR1
2.12428e-185	0.35187	0.863	0.627	5.49169e-181	7	GAS6
2.27308e-185	0.368238	0.812	0.581	5.87637e-181	7	LOC114669903
2.27733e-184	0.430613	0.939	0.868	5.88735e-180	7	GNA13
3.69776e-182	0.273899	0.281	0.124	9.55946e-178	7	HIST2H3A
1.18303e-181	0.319223	0.558	0.336	3.05836e-177	7	WIPI1
4.71859e-179	0.332865	1	0.999	1.21985e-174	7	KEG06-r01
5.02854e-178	0.30759	0.365	0.183	1.29998e-173	7	HERC5
1.6919e-177	0.396543	0.879	0.715	4.3739e-173	7	GAS7
2.09476e-177	0.520206	0.86	0.7	5.41537e-173	7	NFKBIA
1.58165e-176	0.269938	0.57	0.332	4.08888e-172	7	LOC722780
1.43044e-175	0.311079	0.607	0.384	3.69796e-171	7	LOC107000371
3.70853e-175	0.394194	0.848	0.656	9.58729e-171	7	C3AR1
5.70848e-175	0.319717	0.622	0.398	1.47576e-170	7	H2AFJ
2.64282e-174	0.341308	0.911	0.745	6.83221e-170	7	BRI3
3.05674e-174	0.334764	0.407	0.219	7.90229e-170	7	CXHXorf21
1.0444e-173	0.469431	0.804	0.598	2.69999e-169	7	HAVCR2
7.29621e-173	0.329518	0.754	0.52	1.88622e-168	7	FAM89A
1.68625e-172	0.325631	0.642	0.412	4.35929e-168	7	JAM3
1.44508e-170	0.257899	0.278	0.125	3.73582e-166	7	PAPPA
1.54238e-169	0.304474	0.325	0.156	3.98736e-165	7	CMYA5
1.79577e-169	0.282629	0.652	0.412	4.64242e-165	7	ANO10
1.83038e-168	0.271638	0.334	0.165	4.73189e-164	7	LOC714818
1.89211e-168	0.808669	0.864	0.73	4.89147e-164	7	CCL4L1
2.12734e-168	0.332492	0.979	0.808	5.4996e-164	7	LRMDA
3.51874e-168	0.318651	0.49	0.289	9.09664e-164	7	CCNG2
2.01252e-167	0.339028	0.769	0.529	5.20276e-163	7	OLR1
8.31419e-167	0.280363	0.64	0.401	2.14938e-162	7	DST
2.71512e-165	0.330731	0.941	0.746	7.01913e-161	7	IGSF6
2.83743e-165	0.367455	0.993	0.867	7.33534e-161	7	IFNGR1
1.00472e-164	0.26124	0.426	0.234	2.5974e-160	7	CTSF
1.57279e-164	0.335583	0.951	0.739	4.06597e-160	7	ADAM28
1.68543e-164	0.310772	0.498	0.297	4.35716e-160	7	HPS5
1.98355e-162	0.297332	0.544	0.329	5.12788e-158	7	LOC107000533
4.78232e-162	0.283087	0.32	0.154	1.23633e-157	7	IFI27
1.06681e-160	0.360223	0.905	0.693	2.75791e-156	7	RUBCNL
1.64948e-160	0.258718	0.967	0.871	4.26424e-156	7	RPS2
2.7762e-160	0.290982	0.732	0.498	7.17703e-156	7	SIGLEC14
9.08622e-159	0.254349	0.705	0.486	2.34897e-154	7	CARD16
1.68901e-156	0.412636	0.747	0.573	4.36642e-152	7	CREM
4.24694e-156	0.541141	0.65	0.474	1.09792e-151	7	GADD45B
5.20485e-156	0.324323	0.52	0.301	1.34556e-151	7	HS3ST4
1.72988e-155	0.308717	0.582	0.37	4.47209e-151	7	SALL1
1.93775e-154	0.354594	0.978	0.921	5.00947e-150	7	MAP4K4
8.80606e-154	0.458581	0.766	0.59	2.27654e-149	7	MAP3K8
1.22296e-153	0.299385	0.862	0.633	3.16159e-149	7	TMEM176B
2.87231e-152	0.789554	0.779	0.662	7.42549e-148	7	IER2
1.16682e-150	0.410078	0.78	0.608	3.01646e-146	7	LOC696872
7.33871e-150	0.296615	0.56	0.358	1.8972e-145	7	HIST2H2AC
1.85605e-149	0.364853	0.257	0.119	4.79826e-145	7	OSM
3.97114e-149	0.311315	0.974	0.812	1.02662e-144	7	IL18
5.15179e-149	0.280549	0.999	0.985	1.33184e-144	7	FTL
6.1209e-148	0.415372	0.8	0.644	1.58237e-143	7	ARRDC3
9.51276e-148	0.291106	0.801	0.599	2.45924e-143	7	TM6SF1
1.62997e-147	0.335305	0.455	0.272	4.2138e-143	7	KDM6B
2.34651e-147	0.339422	0.769	0.6	6.0662e-143	7	IL10RA
3.49671e-146	0.289752	0.428	0.249	9.03969e-142	7	FAM53C
2.48621e-145	0.381707	0.539	0.346	6.42736e-141	7	KLF4
1.12201e-144	0.743323	0.838	0.725	2.90063e-140	7	LOC100430627
1.20746e-143	0.252431	0.996	0.983	3.12154e-139	7	EIF1
9.90927e-143	0.264938	0.532	0.334	2.56174e-138	7	CNDP2
1.68757e-142	0.367834	0.857	0.663	4.36271e-138	7	FCGR1A
2.70758e-142	0.417212	0.645	0.457	6.99964e-138	7	LOC696005
3.63094e-141	0.307516	0.419	0.246	9.3867e-137	7	LOC114671105
1.35975e-140	0.303015	0.836	0.657	3.51522e-136	7	TRIM38
1.71067e-140	0.250144	0.464	0.267	4.42241e-136	7	PARD3
1.43167e-139	0.254335	0.576	0.365	3.70117e-135	7	AIG1
2.93783e-139	0.285194	0.527	0.324	7.59488e-135	7	LOC114676844
3.61937e-139	0.258125	0.696	0.468	9.3568e-135	7	ADORA3
3.72255e-139	0.287474	0.531	0.337	9.62354e-135	7	EIF2AK2
4.51806e-139	0.29927	0.485	0.295	1.16801e-134	7	LOC107000817
5.62258e-139	0.366949	0.811	0.616	1.45355e-134	7	RIN2
4.21561e-138	0.252402	0.418	0.24	1.08982e-133	7	C1H1orf162
6.5878e-138	0.267981	0.572	0.368	1.70308e-133	7	TFEC
7.25737e-138	0.285732	0.613	0.408	1.87618e-133	7	PLA2G15
1.04592e-137	0.258478	0.512	0.32	2.7039e-133	7	WFS1
1.35621e-137	0.306657	0.954	0.756	3.50608e-133	7	CTTNBP2
6.09459e-137	0.29287	0.497	0.31	1.57557e-132	7	SLC11A2
1.04843e-136	0.365036	0.852	0.697	2.7104e-132	7	EPSTI1
1.27822e-136	0.392355	0.681	0.508	3.30445e-132	7	MTHFD2
2.24857e-136	0.301593	0.749	0.541	5.813e-132	7	PXDC1
3.26308e-134	0.341095	0.727	0.529	8.43571e-130	7	TAL1
7.25759e-133	0.30852	0.573	0.376	1.87623e-128	7	DNAJB4
7.69487e-133	0.262934	0.487	0.302	1.98928e-128	7	C9orf72
2.46914e-132	0.31857	0.392	0.227	6.38321e-128	7	LOC106998533
3.98115e-131	0.535919	0.927	0.874	1.02921e-126	7	ZFP36
4.61812e-129	0.261579	0.649	0.452	1.19388e-124	7	LAMP2
8.10792e-129	0.268864	0.809	0.604	2.09606e-124	7	TCF4
2.5069e-128	0.262656	0.822	0.606	6.48083e-124	7	LPAR5
2.19274e-127	0.413145	0.545	0.362	5.66868e-123	7	ATF3
2.38311e-127	0.269423	0.607	0.415	6.16082e-123	7	LOC704147
1.79586e-125	0.259836	0.85	0.691	4.64266e-121	7	RPL7
4.69648e-125	0.267885	0.827	0.663	1.21413e-120	7	ATP5MC2
5.11148e-125	0.26927	0.722	0.534	1.32142e-120	7	FDX1
1.25396e-123	0.318721	0.827	0.648	3.24174e-119	7	ATP6V0A1
8.01156e-123	0.272698	0.796	0.6	2.07115e-118	7	IDH1
1.04377e-122	0.299285	0.831	0.653	2.69835e-118	7	OGFRL1
1.04579e-122	0.298651	0.525	0.348	2.70358e-118	7	DLST
6.62075e-121	0.298138	0.794	0.633	1.7116e-116	7	ATF4
3.96556e-120	0.259548	0.573	0.39	1.02518e-115	7	CHCHD10
7.39446e-120	0.255293	0.481	0.3	1.91162e-115	7	LOC722294
1.29062e-119	0.270271	0.872	0.668	3.33651e-115	7	PLEKHH2
1.20176e-118	0.388506	0.612	0.442	3.10679e-114	7	DDIT3
1.86323e-118	0.402099	0.78	0.653	4.81683e-114	7	MCL1
2.51136e-118	0.271616	0.577	0.391	6.49237e-114	7	GUSBA
4.00552e-118	0.256151	0.373	0.213	1.03551e-113	7	ABCA1
1.7956e-117	0.259428	0.82	0.633	4.64199e-113	7	ASAH1
5.0404e-117	0.297363	0.384	0.223	1.30304e-112	7	MLF1
3.19452e-116	0.305558	0.45	0.285	8.25846e-112	7	GRASP
4.7323e-116	0.279816	0.919	0.83	1.22339e-111	7	SRSF5
1.96994e-115	0.259788	0.749	0.554	5.09269e-111	7	HMGN3
2.19715e-115	0.288853	0.767	0.6	5.68008e-111	7	XBP1
1.43343e-114	0.26821	0.993	0.822	3.70571e-110	7	RGS10
1.05076e-113	0.259046	0.954	0.805	2.71642e-109	7	OTULINL
1.71591e-112	0.264071	0.322	0.179	4.43597e-108	7	FCAR
3.7966e-111	0.583034	0.833	0.739	9.81498e-107	7	JUNB
8.38717e-111	0.259792	0.918	0.805	2.16825e-106	7	SP110
8.5515e-111	0.536886	0.616	0.474	2.21073e-106	7	PLEK
9.36463e-111	0.335158	0.334	0.192	2.42094e-106	7	SPRY1
1.25264e-110	0.256338	0.862	0.656	3.23832e-106	7	RASL10A
1.57176e-110	0.274139	0.869	0.737	4.06331e-106	7	CLK1
3.07658e-109	0.263416	0.476	0.307	7.95357e-105	7	SSPN
8.09246e-108	0.298002	0.794	0.627	2.09206e-103	7	SKIL
3.76196e-107	0.304352	0.909	0.819	9.72543e-103	7	DDX3X
6.45005e-107	0.355537	0.857	0.745	1.66747e-102	7	FOS
8.55919e-107	0.269867	0.291	0.159	2.21272e-102	7	GRHL1
1.49898e-106	0.388271	0.727	0.586	3.87517e-102	7	SQSTM1
4.59888e-102	0.262137	0.759	0.598	1.1889e-97	7	SNX5
4.7678e-100	0.25573	0.784	0.641	1.23257e-95	7	CIRBP
5.40637e-100	0.250467	0.909	0.726	1.39766e-95	7	SLC2A5
9.94837e-100	0.254468	0.394	0.245	2.57185e-95	7	GK
2.46091e-99	0.266736	0.999	0.88	6.36194e-95	7	MEF2C
2.87605e-99	0.320662	0.782	0.645	7.43518e-95	7	LOC107000013
3.36311e-99	0.258846	0.678	0.504	8.69432e-95	7	SWAP70
3.46749e-99	0.304054	0.638	0.453	8.96415e-95	7	HS3ST1
5.25991e-99	0.291836	0.419	0.269	1.35979e-94	7	MX2
5.47269e-99	0.266495	0.964	0.805	1.4148e-94	7	GUCY1A1
2.85664e-95	0.258655	0.438	0.287	7.38498e-91	7	ERF
7.6926e-94	0.262092	0.405	0.261	1.98869e-89	7	ACAA2
1.12202e-92	0.342734	0.383	0.245	2.90066e-88	7	MYC
1.25696e-92	0.34996	0.898	0.823	3.24949e-88	7	TGFBR2
5.0585e-92	0.281447	0.711	0.546	1.30772e-87	7	JDP2
3.41439e-89	0.259819	0.684	0.525	8.82688e-85	7	SLC39A10
3.65867e-88	0.352526	0.559	0.414	9.4584e-84	7	NR4A2
3.08554e-82	0.44257	0.761	0.626	7.97673e-78	7	RGS2
4.71239e-82	0.287643	0.549	0.407	1.21825e-77	7	MYADM
9.74361e-77	0.310846	0.646	0.514	2.51892e-72	7	ACTB
3.77006e-76	0.277045	0.573	0.426	9.74636e-72	7	DDIT4
2.22801e-72	0.299363	0.648	0.506	5.75985e-68	7	RGL1
1.21461e-69	0.295439	0.949	0.922	3.14001e-65	7	JUND
1.66752e-65	0.408495	0.425	0.305	4.31087e-61	7	TNF
1.6042e-64	0.297612	0.342	0.225	4.14717e-60	7	SOX4
1.68884e-63	0.26708	0.831	0.739	4.366e-59	7	ARF4
3.52197e-62	0.250142	0.337	0.224	9.10499e-58	7	LOC100423954
1.32379e-57	0.252237	0.643	0.506	3.42226e-53	7	CALCRL
8.72132e-57	0.360093	0.429	0.309	2.25464e-52	7	CCL5
1.1239e-54	0.295334	0.499	0.378	2.90551e-50	7	TNFAIP3
7.46675e-47	0.300037	0.75	0.66	1.9303e-42	7	LOC694064
2.49063e-23	0.254908	0.371	0.299	6.43876e-19	7	TMX4

## Sheet: Cluster 8
p_val	avg_log2FC	pct.1	pct.2	p_val_adj	cluster	gene
0	3.68208	0.975	0.504	0	8	MAMU-DRA
0	3.49557	0.972	0.449	0	8	MAMU-DRB1
0	2.96055	0.753	0.105	0	8	MAMU-DQA1
0	2.90801	0.908	0.291	0	8	MAMU-DRB5
0	2.88512	0.76	0.18	0	8	MAMU-DQB1
0	2.871	0.988	0.745	0	8	CD74
0	2.73718	0.943	0.538	0	8	RBPJ
0	2.68268	0.573	0.018	0	8	CPVL
0	2.62683	0.797	0.261	0	8	LOC114675357
0	2.50651	0.737	0.221	0	8	VIM
0	2.42624	0.681	0.177	0	8	MAMU-DPB
0	2.40913	0.608	0.057	0	8	F13A1
0	2.40422	0.731	0.052	0	8	DPYD
0	2.39737	0.762	0.215	0	8	LOC114669810
0	2.29886	0.397	0.015	0	8	VCAN
0	2.23135	0.467	0.008	0	8	COLEC12
0	2.08224	0.354	0.008	0	8	FN1
0	2.0666	0.398	0.086	0	8	PSD3
0	1.94095	0.72	0.189	0	8	S100A6
0	1.93752	0.542	0.044	0	8	PID1
0	1.923	0.595	0.128	0	8	MAMU-DPA
0	1.88254	0.552	0.032	0	8	NCAM1
0	1.86351	0.535	0.01	0	8	RETN
0	1.80498	0.757	0.297	0	8	MAMU-DMA
0	1.76519	0.711	0.147	0	8	TRPS1
0	1.65671	0.468	0.042	0	8	CPM
0	1.60526	0.813	0.489	0	8	CD14
0	1.56862	0.794	0.232	0	8	CD44
0	1.44563	0.728	0.264	0	8	MAMU-DMB
0	1.39623	0.506	0.104	0	8	PPM1E
0	1.36036	0.352	0.04	0	8	CCSER1
0	1.35071	0.64	0.194	0	8	PLXNC1
0	1.34468	0.849	0.476	0	8	RASGEF1B
0	1.3381	0.553	0.094	0	8	LYZ
0	1.33247	0.593	0.234	0	8	LGALS3
0	1.32942	0.469	0.051	0	8	CDK14
0	1.30447	0.975	0.948	0	8	TMSB10
0	1.24811	0.582	0.12	0	8	CLEC7A
0	1.23227	0.582	0.11	0	8	ANTXR2
0	1.22534	0.917	0.608	0	8	ARHGAP26
0	1.22458	0.632	0.176	0	8	IQGAP2
0	1.19795	0.65	0.183	0	8	GRK3
0	1.19751	0.573	0.149	0	8	SNX24
0	1.18514	0.948	0.902	0	8	OAZ1
0	1.18396	0.483	0.119	0	8	ITSN1
0	1.17771	0.896	0.563	0	8	IFI30
0	1.17741	0.318	0.004	0	8	SDC2
0	1.1672	0.371	0.011	0	8	CAMP
0	1.15495	0.595	0.283	0	8	PLBD1
0	1.15125	0.461	0.149	0	8	LOC694538
0	1.13694	0.417	0.072	0	8	GPR183
0	1.12701	0.51	0.233	0	8	SOD2
0	1.12231	0.803	0.428	0	8	KEG06-p04
0	1.0944	0.512	0.058	0	8	DAPK1
0	1.07384	0.347	0.068	0	8	IDO1
0	1.06918	0.837	0.393	0	8	ANXA1
0	1.04996	0.857	0.581	0	8	GPX1
0	1.04892	0.444	0.022	0	8	PAPSS2
0	1.04889	0.633	0.171	0	8	AHNAK
0	1.03719	0.965	0.83	0	8	FCER1G
0	1.03343	0.825	0.496	0	8	TSPO
0	1.02189	0.499	0.186	0	8	S100A10
0	1.0152	0.315	0.004	0	8	ABCA6
0	1.0047	0.341	0.059	0	8	CD163L1
0	0.997803	0.546	0.204	0	8	ANXA2
0	0.993573	0.625	0.234	0	8	S100A4
0	0.993236	0.93	0.662	0	8	FOXP1
0	0.99185	0.931	0.692	0	8	NPC2
0	0.982066	0.53	0.246	0	8	ARID5B
0	0.968999	0.427	0.142	0	8	ALCAM
0	0.962961	0.43	0.019	0	8	CREB5
0	0.962899	0.977	0.907	0	8	KEG06-p13
0	0.960934	0.391	0.039	0	8	AHR
0	0.960625	0.847	0.514	0	8	TBC1D9
0	0.953282	0.366	0.103	0	8	PLCB1
0	0.949038	0.801	0.489	0	8	JARID2
0	0.927712	0.344	0.052	0	8	ZNF704
0	0.903386	0.983	0.989	0	8	RPLP1
0	0.899426	0.325	0.088	0	8	CADM1
0	0.89147	0.95	0.888	0	8	RACK1
0	0.889527	0.424	0.022	0	8	SESTD1
0	0.881575	0.343	0.08	0	8	PLAUR
0	0.869422	0.557	0.262	0	8	SLC11A1
0	0.853394	0.356	0.028	0	8	STXBP6
0	0.851401	0.418	0.046	0	8	CFP
0	0.846334	0.957	0.939	0	8	RPL8
0	0.821436	0.416	0.015	0	8	LOC697689
0	0.817812	0.89	0.641	0	8	RNASE6
0	0.816689	0.484	0.119	0	8	SH3BP5
0	0.815267	0.455	0.011	0	8	TGFBI
0	0.811619	0.417	0.159	0	8	MITF
0	0.810454	0.761	0.384	0	8	NOTCH2
0	0.807034	0.488	0.047	0	8	PILRA
0	0.803755	0.813	0.471	0	8	KEG06-p06
0	0.803557	0.442	0.104	0	8	LDLRAD3
0	0.787058	0.898	0.697	0	8	RPL4
0	0.785679	0.426	0.136	0	8	KLF7
0	0.785669	0.952	0.932	0	8	RPL7A
0	0.78503	0.478	0.193	0	8	DMXL2
0	0.778112	0.359	0.018	0	8	FCGR2B
0	0.777343	0.864	0.554	0	8	CYBB
0	0.755756	0.969	0.98	0	8	RPL10
0	0.7544	0.4	0.051	0	8	EMILIN2
0	0.747698	0.679	0.27	0	8	ATXN1
0	0.733665	0.793	0.473	0	8	MPEG1
0	0.728326	0.972	0.965	0	8	RPS14
0	0.728322	0.387	0.079	0	8	ARHGAP10
0	0.724191	0.97	0.972	0	8	RPL18
0	0.715028	0.383	0.023	0	8	ALDH1A1
0	0.678421	0.353	0.1	0	8	RAB11FIP1
0	0.670213	0.367	0.049	0	8	TSPAN33
0	0.66812	0.455	0.09	0	8	METRNL
0	0.665586	0.314	0.098	0	8	MEGF9
0	0.660603	0.388	0.109	0	8	PAM
0	0.646779	0.341	0.06	0	8	TIMP1
0	0.643893	0.52	0.161	0	8	IQGAP1
0	0.639087	0.842	0.533	0	8	YBX1
0	0.633843	0.797	0.486	0	8	AP1S2
0	0.626642	0.393	0.076	0	8	PPM1H
0	0.623425	0.289	0.032	0	8	CHST15
0	0.59241	0.388	0.116	0	8	PSTPIP2
0	0.563962	0.366	0.071	0	8	CIITA
0	0.560774	0.286	0.003	0	8	YBX3
0	0.558113	0.407	0.134	0	8	ARHGAP18
0	0.552652	0.394	0.077	0	8	PSTPIP1
0	0.543339	0.378	0.089	0	8	HNMT
0	0.542483	0.259	0.054	0	8	LDB2
0	0.521592	0.332	0.063	0	8	INSR
0	0.488894	0.344	0.07	0	8	MYOF
0	0.476468	0.293	0.066	0	8	IL15
0	0.4694	0.262	0.064	0	8	FGR
0	0.458437	0.347	0.08	0	8	GPR65
0	0.452814	0.286	0.043	0	8	JAML
0	0.449027	0.35	0.078	0	8	SIGLEC11
0	0.443433	0.268	0.025	0	8	SIGLEC1
0	0.438677	0.261	0.061	0	8	MOB3B
0	0.412955	0.314	0.06	0	8	CYBRD1
0	0.409784	0.25	0.01	0	8	FCRL5
0	0.396643	0.278	0.027	0	8	BLVRA
0	0.370899	0.324	0.093	0	8	MDFIC
0	0.369972	0.263	0.066	0	8	GPR141
1.54105e-306	0.545029	0.811	0.47	3.98391e-302	8	EIF3H
3.122e-306	0.646701	0.806	0.467	8.071e-302	8	CCDC88A
4.68454e-306	0.803215	0.913	0.744	1.21105e-301	8	EEF1G
1.2459e-305	0.951711	0.572	0.301	3.22091e-301	8	NFKBIZ
1.39087e-304	0.659014	0.675	0.344	3.59569e-300	8	KLF4
5.38696e-301	0.80049	0.877	0.605	1.39264e-296	8	RNF149
2.18329e-299	0.369374	0.395	0.137	5.64423e-295	8	CLEC2B
1.2094e-295	0.724422	0.973	0.986	3.12653e-291	8	RPS18
4.28374e-293	0.734413	0.959	0.938	1.10743e-288	8	NACA
5.6018e-291	0.66877	0.978	0.986	1.44818e-286	8	RPL13
7.34421e-291	0.862269	0.944	0.92	1.89863e-286	8	RPLP0
9.19856e-291	1.00425	0.584	0.312	2.37801e-286	8	RTN1
4.28796e-289	0.293506	0.25	0.069	1.10852e-284	8	OSCAR
9.28641e-289	0.793316	0.919	0.844	2.40072e-284	8	EEF1B2
3.07757e-288	0.862014	0.797	0.482	7.95615e-284	8	CD163
1.58465e-287	0.986018	0.472	0.219	4.09663e-283	8	NAMPT
3.29299e-287	0.662206	0.815	0.496	8.51304e-283	8	LOC703700
1.09896e-286	0.583889	0.633	0.306	2.84103e-282	8	MAFB
1.88929e-284	0.987738	0.972	0.867	4.88419e-280	8	KEG06-p08
1.08956e-282	0.686813	0.995	0.996	2.81672e-278	8	B2M
2.21639e-281	0.626187	0.501	0.24	5.72981e-277	8	C1H1orf162
7.33839e-274	0.44686	0.256	0.075	1.89712e-269	8	TPST1
1.096e-273	0.890309	0.927	0.725	2.83338e-269	8	ETV6
4.79531e-272	0.575602	0.371	0.142	1.23968e-267	8	CPPED1
1.35084e-271	0.391593	0.253	0.074	3.4922e-267	8	BANK1
8.61031e-269	0.724926	0.973	0.977	2.22594e-264	8	RPS8
7.52738e-267	0.771988	0.984	0.944	1.94598e-262	8	KEG06-p12
1.50797e-266	0.710542	0.743	0.455	3.89839e-262	8	CSGALNACT2
2.23152e-264	1.28361	0.772	0.492	5.76893e-260	8	NFKB1
2.55247e-261	0.425169	0.309	0.107	6.59865e-257	8	LOC714466
8.92307e-260	0.390903	0.322	0.115	2.30679e-255	8	LITAF
2.34355e-259	0.714347	0.945	0.916	6.05855e-255	8	RPS5
1.42915e-255	1.67606	0.556	0.328	3.69463e-251	8	MSR1
2.83879e-255	0.840779	0.988	0.941	7.33885e-251	8	KEG06-p11
8.27762e-255	0.669401	0.967	0.947	2.13993e-250	8	RPS9
2.20807e-253	0.762997	0.958	0.916	5.70831e-249	8	LOC712274
8.91763e-253	0.321892	0.274	0.088	2.30539e-248	8	AGTRAP
1.54669e-252	0.708218	0.942	0.906	3.99851e-248	8	RPS4X
2.91023e-252	0.797447	0.481	0.241	7.52353e-248	8	SERPINB1
1.10469e-249	0.624244	0.929	0.725	2.85585e-245	8	PABPC1
2.52074e-248	0.713421	0.942	0.895	6.51662e-244	8	RPL10A
2.93613e-247	0.659691	0.763	0.487	7.5905e-243	8	CARD16
6.99704e-244	0.511929	0.681	0.391	1.80887e-239	8	EEF2
2.2342e-241	0.667836	0.946	0.898	5.77585e-237	8	RPL12
3.28545e-241	0.676807	0.956	0.937	8.49354e-237	8	RPL6
1.96524e-239	0.627564	0.962	0.965	5.08053e-235	8	RPS7
2.14142e-239	1.12902	0.937	0.734	5.53599e-235	8	CST3
1.20448e-236	0.670952	0.959	0.93	3.11382e-232	8	RPL23
1.3294e-235	0.828711	0.757	0.484	3.43676e-231	8	LOC719702
1.27352e-234	0.756186	0.929	0.723	3.29231e-230	8	RBM47
2.00162e-234	0.931015	0.607	0.351	5.17459e-230	8	PDE4B
2.77293e-234	1.0433	0.701	0.444	7.16857e-230	8	ATP13A3
1.14479e-232	0.54171	0.389	0.159	2.9595e-228	8	LSP1
2.84181e-232	0.699917	0.575	0.345	7.34664e-228	8	PTPRE
1.03859e-231	0.536207	0.743	0.465	2.68496e-227	8	SERP1
2.33684e-231	0.577514	0.875	0.603	6.0412e-227	8	SDCBP
6.97558e-230	0.44834	0.36	0.145	1.80333e-225	8	PTGER4
7.69662e-230	0.540662	0.464	0.223	1.98973e-225	8	TNFSF13B
2.28135e-228	0.435076	0.34	0.125	5.89774e-224	8	DOCK5
2.58313e-228	0.327339	0.266	0.088	6.6779e-224	8	EAF2
4.53186e-228	1.37194	0.348	0.155	1.17158e-223	8	IFI27
1.30943e-227	0.811008	0.341	0.142	3.38514e-223	8	STARD13
2.21963e-227	0.583615	0.844	0.549	5.73819e-223	8	EPB41L3
4.07642e-225	0.618564	0.578	0.339	1.05384e-220	8	FGL2
4.6848e-223	0.317902	0.256	0.084	1.21112e-218	8	GPR155
2.64951e-221	0.461236	0.27	0.092	6.84951e-217	8	BCL2A1
5.06336e-220	0.748842	0.485	0.249	1.30898e-215	8	CARMIL1
2.33408e-218	0.595712	0.995	0.992	6.03407e-214	8	KEG06-p10
1.83053e-217	0.591825	0.963	0.918	4.73228e-213	8	RPLP2
4.53072e-214	0.849944	0.452	0.229	1.17128e-209	8	ELL2
1.22173e-213	0.648041	0.876	0.691	3.15842e-209	8	RPL7
1.10489e-212	0.297528	0.258	0.088	2.85637e-208	8	ST3GAL5
2.13039e-211	0.355319	0.288	0.105	5.50747e-207	8	DYNC2H1
1.25914e-208	0.577994	0.995	0.995	3.25512e-204	8	KEG06-p07
2.18509e-206	0.575295	0.953	0.924	5.6489e-202	8	RPS3
2.48143e-206	0.597361	0.955	0.944	6.41499e-202	8	UBA52
5.6671e-205	0.540097	0.985	0.88	1.46506e-200	8	PSAP
2.61998e-204	0.64138	0.96	0.952	6.77318e-200	8	RPS12
3.00125e-204	0.614462	0.897	0.758	7.75883e-200	8	RPS4Y1
1.40753e-203	0.497971	0.867	0.618	3.63876e-199	8	ANXA5
3.15156e-203	0.670291	0.847	0.601	8.1474e-199	8	FNDC3B
5.64164e-202	0.441106	0.379	0.164	1.45848e-197	8	HIP1
1.00305e-199	0.286136	0.278	0.1	2.59308e-195	8	KCNAB2
3.24314e-199	0.640975	0.968	0.968	8.38416e-195	8	RPS23
2.78037e-197	0.449602	0.316	0.128	7.18782e-193	8	RFTN1
2.32738e-196	0.501189	0.97	0.975	6.01673e-192	8	RPL13A
2.36002e-193	0.571424	0.726	0.453	6.10111e-189	8	ASAP1
5.69187e-193	0.506538	0.776	0.493	1.47146e-188	8	EVI5
5.74935e-189	0.723487	0.957	0.835	1.48632e-184	8	KEG06-r02
2.08678e-188	0.365142	0.311	0.127	5.39474e-184	8	CD9-1
6.19755e-187	0.603986	0.861	0.633	1.60219e-182	8	RPS24
1.3808e-186	0.579413	0.874	0.647	3.56965e-182	8	DENND1A
1.85386e-184	0.589795	0.973	0.977	4.79259e-180	8	RPL27A
9.48889e-183	0.542411	0.963	0.936	2.45307e-178	8	RPS20
3.74834e-182	0.588926	0.923	0.819	9.69021e-178	8	COX4I1
3.80393e-178	0.682125	0.337	0.156	9.83393e-174	8	TCOF1
9.33746e-178	0.596924	0.794	0.531	2.41392e-173	8	KYNU
3.99968e-175	0.73031	0.956	0.871	1.034e-170	8	FTH1
1.08777e-174	0.767749	0.901	0.727	2.8121e-170	8	TUT7
1.19387e-174	0.366595	0.371	0.174	3.08638e-170	8	TMEM173
2.31191e-173	0.546607	0.351	0.165	5.97676e-169	8	ARL5B
2.66593e-172	0.699413	0.605	0.409	6.89196e-168	8	TKT
3.72764e-171	0.613744	0.861	0.612	9.63669e-167	8	OSBPL8
1.7497e-170	0.761686	0.616	0.42	4.52331e-166	8	MYO5A
1.11515e-169	0.57894	0.653	0.409	2.88288e-165	8	DUSP6
2.03132e-169	0.52108	0.519	0.31	5.25136e-165	8	EMB
2.33096e-168	0.595283	0.677	0.431	6.026e-164	8	PPP1R15A
2.83995e-165	0.529762	0.94	0.87	7.34183e-161	8	RPL22
1.07446e-164	0.487522	0.92	0.671	2.77769e-160	8	RAB31
2.07767e-162	0.282697	0.282	0.115	5.37119e-158	8	DHRS3
2.98422e-161	0.381431	0.346	0.162	7.7148e-157	8	ARHGEF10L
4.15529e-161	0.543165	0.956	0.967	1.07422e-156	8	RPL3
1.09913e-160	0.532729	0.977	0.982	2.84146e-156	8	TPT1
1.41901e-160	0.554793	0.966	0.98	3.66844e-156	8	RPS27A-1
5.36625e-160	0.432132	0.746	0.478	1.38728e-155	8	CAST
6.05293e-160	0.385773	0.26	0.104	1.5648e-155	8	CDKN1A
4.53162e-158	0.348132	0.269	0.11	1.17151e-153	8	TMEM170B
9.98993e-158	0.533655	0.927	0.872	2.5826e-153	8	RPS2
1.94806e-157	0.616501	0.749	0.534	5.03613e-153	8	CSTB
1.47892e-156	0.481789	0.956	0.959	3.8233e-152	8	RPS16
4.78967e-156	0.358205	0.531	0.295	1.23823e-151	8	CYTH1
7.32823e-156	0.617131	0.952	0.934	1.89449e-151	8	LOC703455
2.83089e-154	0.510261	0.956	0.93	7.31841e-150	8	RPL9
5.53038e-152	0.560477	0.898	0.767	1.42971e-147	8	NME2
5.57067e-152	0.423692	0.781	0.524	1.44013e-147	8	SND1
2.09679e-151	0.299151	0.266	0.11	5.42061e-147	8	KLF10
2.18864e-151	0.359246	0.441	0.227	5.65806e-147	8	RIN3
8.26753e-151	0.631693	0.873	0.753	2.13732e-146	8	GSTP1
2.76574e-150	0.537382	0.824	0.62	7.14998e-146	8	LOC114669857
4.88867e-150	0.488212	0.856	0.663	1.26382e-145	8	RPL14
1.14755e-149	0.4591	0.689	0.434	2.96665e-145	8	LRRFIP1
5.15476e-147	0.676423	0.527	0.344	1.33261e-142	8	SNX9
8.461e-147	0.509785	0.495	0.299	2.18734e-142	8	IFNAR2
9.03462e-146	0.559058	0.945	0.916	2.33563e-141	8	RPL24
1.03728e-144	0.460206	0.869	0.64	2.68158e-140	8	GRN
6.30058e-144	0.466452	0.877	0.669	1.62883e-139	8	RNF13
9.8323e-144	0.581894	0.954	0.948	2.54185e-139	8	RPS13
4.6163e-142	0.523888	0.946	0.925	1.19341e-137	8	RPL5
1.05108e-141	0.595478	0.849	0.638	2.71726e-137	8	ATP2B1
4.60116e-141	0.447488	0.957	0.957	1.18949e-136	8	FAU
3.52072e-139	0.852775	0.485	0.301	9.10177e-135	8	RPS15A
4.98621e-138	0.624738	0.445	0.263	1.28904e-133	8	ZDHHC14
5.01735e-138	0.679073	0.781	0.566	1.29709e-133	8	FOXO3
5.27244e-138	0.471075	0.968	0.974	1.36303e-133	8	RPL30
1.49441e-136	0.525945	0.87	0.649	3.86334e-132	8	ATP6V0A1
3.33139e-136	0.498017	0.925	0.779	8.6123e-132	8	AIF1
5.07629e-136	0.475176	0.734	0.482	1.31232e-131	8	LOC697476
6.95729e-136	0.47484	0.968	0.882	1.7986e-131	8	CTSS
7.39457e-136	0.416552	0.781	0.533	1.91165e-131	8	COL4A3BP
1.12286e-135	0.543144	0.836	0.639	2.90281e-131	8	JAK2
1.02722e-134	0.383113	0.406	0.223	2.65558e-130	8	RAB32
1.34902e-134	0.420874	0.996	0.999	3.48749e-130	8	KEG06-r01
4.5226e-134	0.653512	0.544	0.364	1.16918e-129	8	TLR2
1.26646e-133	0.406778	0.737	0.512	3.27404e-129	8	EIF3F
3.81591e-131	0.356825	0.774	0.524	9.86488e-127	8	GNS
7.25621e-131	0.469953	0.382	0.207	1.87588e-126	8	KIF13A
9.90308e-131	0.638749	0.513	0.345	2.56014e-126	8	CAPG
1.67124e-130	0.472467	0.473	0.287	4.32048e-126	8	HPCAL1
4.48822e-130	0.327941	0.399	0.214	1.1603e-125	8	PECAM1
7.06635e-130	0.384396	0.673	0.427	1.82679e-125	8	IPMK
3.38538e-129	0.372228	0.649	0.418	8.75188e-125	8	ATP9B
3.96019e-129	0.44267	0.335	0.171	1.02379e-124	8	ATP6V1A
4.98189e-129	0.562599	0.443	0.271	1.28792e-124	8	NAV1
8.68617e-129	0.287579	0.259	0.114	2.24555e-124	8	LIMA1
6.54366e-128	0.652645	0.416	0.246	1.69167e-123	8	TXN
3.22059e-127	0.264505	0.285	0.131	8.32587e-123	8	ZNF516
1.42679e-126	0.530625	0.941	0.928	3.68855e-122	8	RPL15
1.61349e-126	0.546299	0.376	0.21	4.1712e-122	8	STX11
7.34792e-126	0.494682	0.9	0.742	1.89958e-121	8	RPS17
1.00326e-125	0.387751	0.972	0.977	2.59362e-121	8	RPS19
1.70294e-125	0.362695	0.765	0.538	4.40244e-121	8	SNX6
1.14798e-124	0.570379	0.641	0.427	2.96776e-120	8	PTPN1
1.03531e-123	0.408479	0.953	0.963	2.67648e-119	8	RPS10
4.96504e-123	1.00688	0.38	0.224	1.28356e-118	8	NRP1
7.48286e-122	0.47362	0.979	0.981	1.93447e-117	8	RPL41
3.30796e-120	0.418387	0.711	0.496	8.55173e-116	8	PSME1
7.96931e-120	0.786189	0.857	0.693	2.06023e-115	8	DENND4A
2.1984e-119	0.657837	0.474	0.312	5.6833e-115	8	SLC11A2
8.77941e-119	0.426236	0.897	0.779	2.26965e-114	8	MAMU-AG
1.06736e-118	0.453931	0.736	0.514	2.75934e-114	8	ETS2
1.07193e-118	0.394176	0.848	0.647	2.77116e-114	8	LCP1
1.48609e-118	0.54802	0.515	0.347	3.84183e-114	8	LDHA
8.18302e-117	0.466869	0.919	0.831	2.11547e-112	8	GABARAP
5.33154e-116	0.328978	0.298	0.148	1.37831e-111	8	PADI2
1.28015e-115	0.466051	0.796	0.61	3.30945e-111	8	BTG1
1.28995e-115	0.635051	0.83	0.7	3.33478e-111	8	COTL1
4.45835e-115	0.335352	0.693	0.46	1.15257e-110	8	MAMU-A3
6.84963e-115	0.47715	0.747	0.557	1.77077e-110	8	SAMHD1
9.48477e-115	0.538377	0.946	0.925	2.452e-110	8	RPL28
5.29962e-114	0.328575	0.715	0.495	1.37006e-109	8	NSA2
2.59508e-113	0.617356	0.548	0.361	6.7088e-109	8	CD55
3.28107e-113	0.352192	0.802	0.565	8.48223e-109	8	TET2
5.21941e-113	0.607607	0.428	0.264	1.34932e-108	8	ACSL1
5.32444e-113	0.591432	0.926	0.759	1.37647e-108	8	ARHGAP24
1.2715e-110	0.320803	0.649	0.438	3.28708e-106	8	FXYD5
1.36216e-110	0.336672	0.294	0.149	3.52146e-106	8	PLXND1
3.09211e-110	0.372841	0.755	0.547	7.99373e-106	8	BTF3
3.70665e-110	0.320409	0.329	0.169	9.58243e-106	8	ABCC1
6.04051e-110	0.398348	0.39	0.227	1.56159e-105	8	NAIP
5.97886e-107	0.370799	0.398	0.237	1.54565e-102	8	AP2S1
2.50427e-105	0.582815	0.512	0.366	6.47405e-101	8	WWP1
3.19899e-105	0.739227	1	1	8.27003e-101	8	LOC109910387
4.34101e-105	0.454526	0.959	0.945	1.12224e-100	8	RPS26
5.18382e-105	0.438258	0.954	0.949	1.34012e-100	8	RPS11
8.32673e-105	0.296113	0.271	0.132	2.15263e-100	8	SRGAP3
1.36706e-104	0.506825	0.379	0.224	3.53412e-100	8	PKIB
2.73259e-104	0.447345	0.9	0.754	7.06428e-100	8	RPL36
4.48308e-104	0.683682	0.589	0.432	1.15897e-99	8	TAGLN2
7.34401e-104	0.653623	0.347	0.204	1.89857e-99	8	FCGR2A
1.47243e-103	0.41832	0.789	0.595	3.80652e-99	8	IL10RB
2.32417e-103	0.632623	0.758	0.557	6.00844e-99	8	HIF1A
4.35999e-103	0.305806	0.307	0.159	1.12715e-98	8	IQSEC1
7.34428e-103	0.474539	0.941	0.892	1.89864e-98	8	RPL34
8.76249e-103	0.508884	0.949	0.932	2.26528e-98	8	ZEB2
1.08662e-102	0.399084	0.765	0.55	2.80913e-98	8	TANK
1.58136e-102	0.68719	1	0.999	4.08814e-98	8	LOC114674534
4.85157e-102	0.53199	0.52	0.355	1.25423e-97	8	FOXN2
3.26969e-101	0.444196	0.933	0.799	8.45279e-97	8	GNAQ
8.53646e-101	0.280932	0.257	0.118	2.20685e-96	8	CHN2
2.26094e-100	0.391367	0.689	0.466	5.84497e-96	8	DENND1B
5.63628e-100	0.498787	0.799	0.608	1.45709e-95	8	REL
2.0137e-99	0.298783	0.824	0.6	5.20581e-95	8	IL10RA
2.61857e-98	0.386877	0.6	0.429	6.76954e-94	8	ATP5PO
2.47364e-97	0.682384	0.29	0.161	6.39485e-93	8	IL1B
4.34026e-97	0.345085	0.367	0.213	1.12204e-92	8	SAMD9L
4.52783e-97	0.398617	0.679	0.472	1.17053e-92	8	KIF1B
4.2366e-96	0.347426	0.759	0.562	1.09525e-91	8	UQCRH
3.16831e-95	0.294582	0.916	0.73	8.19072e-91	8	FNBP1
5.23885e-94	0.283745	0.705	0.481	1.35435e-89	8	DIAPH1
5.47881e-94	0.748057	0.663	0.474	1.41638e-89	8	PLEK
9.19536e-94	0.353775	0.801	0.612	2.37718e-89	8	RBM3
1.0664e-93	0.467075	0.937	0.874	2.75685e-89	8	ZFP36
1.19053e-93	0.349238	0.79	0.597	3.07777e-89	8	COMMD6
8.1973e-93	0.332036	0.444	0.287	2.11917e-88	8	HACD4
1.68053e-92	0.303653	0.743	0.53	4.3445e-88	8	PTP4A2
1.97424e-92	0.323777	0.273	0.141	5.10381e-88	8	ITGA6
2.24672e-92	0.360252	0.728	0.516	5.80821e-88	8	CYP27A1
1.11718e-91	0.419962	0.955	0.947	2.88814e-87	8	RPL21
1.34622e-91	0.405245	0.656	0.474	3.48024e-87	8	NUPR1
3.51158e-91	0.436093	0.877	0.68	9.07814e-87	8	MARCH1
7.00257e-91	0.429422	0.491	0.339	1.8103e-86	8	ARL8B
8.50444e-91	0.698466	0.391	0.244	2.19857e-86	8	VSIG4
1.11451e-89	0.332849	0.329	0.19	2.88122e-85	8	GSN
1.50948e-89	0.395252	0.6	0.45	3.90231e-85	8	CD84
8.32547e-88	0.491702	0.712	0.543	2.1523e-83	8	XYLT1
2.98288e-87	0.660402	0.574	0.434	7.71135e-83	8	LOC716161
5.13612e-87	0.293435	0.794	0.596	1.32779e-82	8	EIF3E
9.39067e-87	0.318177	0.252	0.131	2.42768e-82	8	TNFRSF11A
2.09584e-86	0.352012	0.792	0.593	5.41817e-82	8	BAZ1A
2.26767e-86	0.261513	0.736	0.525	5.86238e-82	8	CLTC
5.00054e-86	0.364262	0.678	0.475	1.29274e-81	8	PPP1CB
5.85591e-86	1.48232	0.732	0.623	1.51387e-81	8	DAB2
8.70629e-86	0.358848	0.966	0.976	2.25075e-81	8	RPS15
1.70562e-85	0.288948	0.712	0.507	4.40937e-81	8	MAP3K1
6.83785e-85	0.268049	0.707	0.497	1.76772e-80	8	NIN
1.03164e-84	1.23603	0.801	0.677	2.66699e-80	8	SELENOP
2.29073e-84	0.394951	0.719	0.525	5.92199e-80	8	ATP1B3
2.96e-84	0.286074	0.351	0.206	7.65219e-80	8	RUFY3
1.43005e-83	0.322649	0.875	0.744	3.69697e-79	8	SIK3
1.56302e-83	0.310334	0.862	0.69	4.04071e-79	8	EEF1D
3.57497e-83	0.275881	0.262	0.136	9.24203e-79	8	BHLHE40
6.59072e-83	0.486516	0.484	0.344	1.70383e-78	8	DISC1
3.30335e-82	0.305819	0.723	0.504	8.53982e-78	8	ADGRE5
4.87991e-82	0.480616	0.397	0.258	1.26156e-77	8	BCL6
6.49704e-82	0.461419	0.524	0.381	1.67961e-77	8	CERS6
7.61983e-82	0.294965	0.656	0.464	1.96988e-77	8	STK24
1.08631e-81	0.384221	0.438	0.293	2.80834e-77	8	USP36
1.2929e-81	0.476214	0.579	0.439	3.34239e-77	8	TALDO1
2.99747e-79	0.323947	0.487	0.34	7.74906e-75	8	NOP53
3.7188e-79	0.284824	0.701	0.498	9.61384e-75	8	RREB1
5.4709e-79	0.321784	0.444	0.293	1.41434e-74	8	LOC114674108
5.50442e-79	0.696156	0.501	0.373	1.423e-74	8	RIPK2
1.03396e-78	0.31019	0.726	0.548	2.67299e-74	8	FIS1
1.25873e-78	0.372599	0.79	0.604	3.25407e-74	8	RPL32
1.26779e-78	0.349917	0.803	0.605	3.27749e-74	8	USP32
4.97061e-78	0.339249	0.854	0.648	1.285e-73	8	BAZ2B
1.34583e-77	0.43157	0.936	0.929	3.47925e-73	8	RPL17
2.50659e-77	0.366633	0.89	0.719	6.48004e-73	8	LPP
1.80505e-76	0.386807	0.717	0.53	4.66642e-72	8	SPAG9
1.81923e-76	0.259983	0.702	0.502	4.70308e-72	8	APAF1
2.61259e-76	0.335403	0.422	0.274	6.75406e-72	8	ANO6
5.47771e-76	0.421548	0.891	0.716	1.4161e-71	8	GAS7
5.52508e-76	0.311874	0.639	0.447	1.42834e-71	8	ULK2
6.53486e-76	0.257843	0.639	0.442	1.68939e-71	8	FAR1
2.53801e-75	0.33179	0.415	0.278	6.56126e-71	8	TRAPPC5
3.52895e-75	0.396784	0.938	0.933	9.12305e-71	8	RPL19
8.72015e-75	0.381748	0.939	0.925	2.25433e-70	8	RPSA
8.99295e-75	0.354212	0.786	0.619	2.32486e-70	8	UQCR
1.43191e-74	0.379688	0.338	0.204	3.70178e-70	8	GPHN
4.60234e-74	0.389385	0.475	0.316	1.1898e-69	8	LOC100426197
8.20433e-74	0.360955	0.402	0.269	2.12098e-69	8	GNG10
8.97592e-74	0.300872	0.732	0.54	2.32046e-69	8	RPL22L1
1.53024e-73	0.301698	0.435	0.283	3.95597e-69	8	RAB8B
1.66349e-73	0.330583	0.549	0.398	4.30044e-69	8	SCARB2
6.08881e-73	0.25429	0.795	0.576	1.57408e-68	8	KCTD12
4.58262e-72	0.281749	0.868	0.684	1.1847e-67	8	EEF1A1
5.29713e-72	0.332438	0.721	0.529	1.36941e-67	8	GSAP
1.53402e-71	0.349319	0.885	0.745	3.96575e-67	8	RPL26
2.4261e-71	0.480312	0.973	0.985	6.27196e-67	8	FTL
3.03014e-70	0.443043	0.516	0.377	7.83353e-66	8	GLIPR2
3.85642e-70	0.404397	0.846	0.74	9.96961e-66	8	HINT1
1.21128e-69	0.253802	0.625	0.442	3.13141e-65	8	MAPK14
1.26197e-69	0.280186	0.253	0.14	3.26246e-65	8	BZW2
2.02344e-69	0.275206	0.652	0.465	5.23101e-65	8	HIPK2
2.6092e-69	0.323157	0.657	0.474	6.74531e-65	8	CPQ
3.23148e-69	0.335393	0.941	0.92	8.35401e-65	8	RPL23A
3.77047e-69	0.294449	0.656	0.492	9.74742e-65	8	SEC61B
4.66254e-69	0.339828	0.83	0.682	1.20536e-64	8	ATP6V0C
8.42764e-69	0.368287	0.53	0.399	2.17871e-64	8	CTNNA1
1.13675e-68	0.592384	0.419	0.295	2.93872e-64	8	FAM129A
1.4234e-68	0.297185	0.587	0.442	3.67977e-64	8	LOC716530
9.77417e-68	0.326245	0.31	0.189	2.52682e-63	8	LY75
1.83562e-67	0.282295	0.846	0.668	4.74544e-63	8	RAB7A
4.71418e-67	0.46269	0.593	0.435	1.21871e-62	8	NMD3
5.65952e-67	0.314306	0.86	0.743	1.4631e-62	8	EIF3K
6.37826e-67	0.420847	0.518	0.407	1.64891e-62	8	CTSA
7.16277e-67	0.329849	0.344	0.218	1.85172e-62	8	NCF1
6.25049e-66	0.338111	0.62	0.44	1.61588e-61	8	EPS8
9.49868e-66	0.290874	0.25	0.138	2.4556e-61	8	TPK1
1.21079e-65	0.338545	0.863	0.694	3.13014e-61	8	OSBPL9
1.61401e-65	0.31866	0.953	0.921	4.17254e-61	8	RPL38
2.47708e-65	0.342583	0.814	0.657	6.40374e-61	8	NDUFA4
4.67561e-65	0.273816	0.663	0.495	1.20874e-60	8	DBI
1.75681e-64	0.338825	0.907	0.749	4.54171e-60	8	TAOK3
1.10859e-63	0.349525	0.762	0.576	2.86592e-59	8	NFE2L2
1.16755e-63	0.324585	0.715	0.548	3.01836e-59	8	BST2
2.62896e-63	0.29277	0.646	0.489	6.79638e-59	8	EFHD2
3.4971e-63	0.271583	0.912	0.842	9.04072e-59	8	PTMA
3.51667e-63	0.251119	0.734	0.53	9.09129e-59	8	PRKACB
1.11564e-62	0.276452	0.906	0.877	2.88415e-58	8	SH3BGRL3
1.65634e-62	0.318562	0.716	0.546	4.28196e-58	8	VMP1
3.05874e-62	0.966919	0.305	0.214	7.90745e-58	8	LYVE1
4.95121e-62	0.330211	0.935	0.899	1.27999e-57	8	RPL11
6.66888e-62	0.394584	0.285	0.177	1.72404e-57	8	TP53BP2
7.14042e-62	0.343789	0.939	0.936	1.84594e-57	8	RPL27
3.04045e-61	0.262608	0.912	0.826	7.86018e-57	8	CALM1
6.948e-61	0.25218	0.813	0.604	1.7962e-56	8	FCHO2
1.78986e-60	0.448783	0.577	0.445	4.62716e-56	8	ADAM17
3.74024e-60	0.424371	0.444	0.321	9.66928e-56	8	PSMB9
5.24005e-59	0.281776	0.841	0.664	1.35466e-54	8	CLASP2
6.70612e-59	0.315819	0.651	0.475	1.73367e-54	8	ACSL4
7.38628e-59	0.342992	0.845	0.703	1.9095e-54	8	LOC718777
1.07476e-58	0.368699	0.376	0.258	2.77847e-54	8	AGTPBP1
3.65021e-58	0.342113	0.84	0.692	9.43653e-54	8	CUX1
4.69847e-58	0.320768	0.948	0.847	1.21465e-53	8	LYN
7.47978e-58	0.312621	0.89	0.807	1.93367e-53	8	PFDN5
1.02886e-55	0.348143	0.534	0.384	2.65981e-51	8	OXSR1
1.67071e-55	0.346297	0.79	0.656	4.31912e-51	8	S100A11
3.48628e-55	0.425921	0.871	0.782	9.01274e-51	8	EMP3
6.92174e-55	0.299847	0.985	0.964	1.78941e-50	8	AKAP13
1.20625e-54	0.458003	0.433	0.317	3.11841e-50	8	LIMS1
2.97824e-54	0.329522	0.92	0.89	7.69935e-50	8	CFL1
5.80549e-54	0.345084	0.933	0.915	1.50084e-49	8	ACTG1
1.79329e-53	0.282115	0.967	0.887	4.63603e-49	8	TYROBP
3.42935e-53	0.266395	0.871	0.739	8.86556e-49	8	YWHAB
9.38894e-53	0.348093	0.466	0.35	2.42723e-48	8	PTPN2
1.70004e-52	0.28815	0.808	0.665	4.39493e-48	8	ATP5MC2
2.42514e-52	0.453538	0.454	0.352	6.26947e-48	8	PSMB8
9.00577e-52	0.561695	0.385	0.291	2.32817e-47	8	PSME2
1.0038e-51	0.344132	0.461	0.336	2.59502e-47	8	MYO9A
1.84429e-51	0.340095	0.553	0.444	4.76787e-47	8	ZFYVE16
4.32787e-51	0.37981	0.457	0.343	1.11884e-46	8	TACC1
1.64464e-50	0.371378	0.251	0.157	4.25173e-46	8	PHACTR1
2.6094e-50	0.29969	0.802	0.672	6.74582e-46	8	MYL6
5.64786e-50	0.290192	0.41	0.295	1.46008e-45	8	LPGAT1
5.91771e-50	0.256125	0.657	0.514	1.52985e-45	8	LOC707227
1.19411e-49	0.317736	0.736	0.574	3.08702e-45	8	DENND5A
2.80094e-49	0.43421	0.876	0.859	7.24099e-45	8	ARPC1B
3.4294e-49	0.328095	0.961	0.961	8.86569e-45	8	RPS28
5.33727e-49	0.29985	0.439	0.331	1.37979e-44	8	AKIRIN2
8.72342e-49	0.389057	0.891	0.796	2.25518e-44	8	LOC703365
1.39436e-48	0.367127	0.654	0.497	3.6047e-44	8	LRRK2
9.60221e-48	0.33	0.296	0.195	2.48236e-43	8	TXNRD1
1.07391e-47	0.274961	0.909	0.798	2.77627e-43	8	UBE2D3
2.07409e-47	0.377251	0.448	0.349	5.36193e-43	8	ALDOA
1.25582e-46	0.35063	0.382	0.279	3.24654e-42	8	ITPR1
1.2404e-45	0.394531	0.29	0.197	3.20667e-41	8	BCL2L11
3.27309e-45	0.345317	0.377	0.278	8.4616e-41	8	NDEL1
1.20745e-44	0.253408	0.296	0.195	3.12149e-40	8	LOC114679405
4.72888e-44	0.315589	0.89	0.801	1.22251e-39	8	SERF2
5.42553e-44	0.299798	0.495	0.405	1.40261e-39	8	EIF3L
1.46747e-43	0.28187	0.497	0.376	3.7937e-39	8	PDLIM5
1.84178e-43	0.402332	0.479	0.379	4.76136e-39	8	TNFAIP3
2.04093e-43	0.362072	0.859	0.718	5.27621e-39	8	TMCC1
2.16815e-43	0.286564	0.295	0.198	5.6051e-39	8	MOB1B
2.59845e-43	0.641712	0.668	0.533	6.71751e-39	8	OLR1
4.31974e-43	0.28355	0.731	0.587	1.11674e-38	8	SQSTM1
7.78796e-43	0.285561	0.258	0.166	2.01334e-38	8	NUS1
9.15311e-43	0.27178	0.948	0.924	2.36626e-38	8	RPS21
9.31995e-43	0.253178	0.501	0.399	2.40939e-38	8	NAP1L1
1.26275e-42	0.251848	0.769	0.608	3.26446e-38	8	PHF21A
1.89857e-42	0.257525	0.37	0.268	4.90818e-38	8	PLEKHB2
2.56676e-42	0.38262	0.902	0.809	6.63558e-38	8	TXNIP
3.66693e-42	0.422168	0.284	0.193	9.47976e-38	8	PRDM1
1.53967e-40	0.276008	0.321	0.221	3.98036e-36	8	CCDC6
2.29237e-40	0.532346	0.289	0.202	5.92625e-36	8	MT2A
3.7717e-40	0.317173	0.451	0.355	9.75059e-36	8	C10H20orf194
6.14351e-40	0.356717	0.539	0.447	1.58822e-35	8	LOC106996627
7.91739e-40	0.33147	0.846	0.712	2.0468e-35	8	RUNX1
8.83056e-40	0.256862	0.872	0.753	2.28288e-35	8	TPM3
1.71466e-39	0.38087	0.778	0.686	4.43275e-35	8	PYCARD
1.92417e-39	0.304025	0.7	0.558	4.97436e-35	8	SIPA1L1
4.00986e-39	0.278338	0.374	0.271	1.03663e-34	8	PARD3
2.32247e-38	0.260079	0.557	0.454	6.00405e-34	8	LOC106996680
2.34133e-37	0.323496	0.471	0.381	6.0528e-33	8	NLRP1
9.7246e-37	0.638899	0.733	0.626	2.514e-32	8	MRC1
1.47468e-36	0.257572	0.44	0.347	3.81236e-32	8	LOC107000401
6.07128e-36	0.398627	0.703	0.536	1.56955e-31	8	WDFY4
1.03273e-35	0.25734	0.352	0.257	2.66982e-31	8	TPM4
1.2716e-35	0.281227	0.415	0.326	3.28734e-31	8	APRT
1.30155e-35	0.278138	0.32	0.232	3.36476e-31	8	AGO2
1.60257e-35	0.313933	0.369	0.286	4.14296e-31	8	PSMB10
2.03509e-35	0.423936	0.857	0.799	5.26111e-31	8	NCOA3
7.06395e-35	0.46514	0.343	0.259	1.82617e-30	8	DTNB
1.80516e-34	0.261997	0.471	0.365	4.6667e-30	8	ATF3
3.88563e-34	0.383285	0.3	0.216	1.00451e-29	8	ABCA1
1.55008e-31	0.25063	0.89	0.774	4.00727e-27	8	HNRNPU
2.06118e-31	0.677446	0.628	0.508	5.32855e-27	8	RGL1
3.7767e-31	0.253651	0.359	0.271	9.76354e-27	8	TBL1X
8.20542e-31	0.260921	0.256	0.179	2.12126e-26	8	LOC702712
1.07485e-30	0.331092	0.451	0.379	2.77869e-26	8	CD68
1.70332e-30	0.472864	0.355	0.284	4.40343e-26	8	WARS
2.71249e-30	0.280941	0.735	0.634	7.01233e-26	8	MGST3
3.42567e-30	0.258726	0.309	0.229	8.85603e-26	8	GARNL3
8.90618e-30	0.427027	0.277	0.205	2.30242e-25	8	SLC40A1
1.18593e-29	0.271231	0.833	0.747	3.06586e-25	8	FOS
1.28182e-29	0.257807	0.778	0.635	3.31375e-25	8	ASAH1
4.4784e-29	0.257585	0.395	0.317	1.15776e-24	8	BLVRB
9.03938e-29	0.529571	0.268	0.191	2.33686e-24	8	APOC1
2.42851e-28	0.426287	0.633	0.555	6.27818e-24	8	IFI6
6.3123e-28	0.337737	0.315	0.238	1.63185e-23	8	RALA
1.49671e-26	0.404193	0.746	0.624	3.86929e-22	8	PEAK1
2.57671e-25	0.267621	0.458	0.384	6.66132e-21	8	PIK3CB
1.92868e-23	0.423053	0.393	0.331	4.98603e-19	8	PRKN
6.88156e-22	0.321741	0.315	0.255	1.77902e-17	8	STAT1
9.49429e-22	0.298448	0.498	0.423	2.45446e-17	8	FNIP2
2.54354e-21	0.430402	0.34	0.284	6.57557e-17	8	PPM1L
2.94602e-20	0.306512	0.447	0.403	7.61604e-16	8	ARF5
7.15218e-20	0.342109	0.43	0.375	1.84898e-15	8	ARHGAP6
1.48458e-19	0.696675	0.488	0.457	3.83793e-15	8	STAB1
1.89457e-19	0.322328	0.778	0.703	4.89784e-15	8	NFKBIA
1.98984e-17	0.266247	0.282	0.228	5.14414e-13	8	BCAT1
5.5159e-17	0.608169	0.313	0.261	1.42597e-12	8	TBC1D8
1.08084e-16	0.289926	0.557	0.457	2.79418e-12	8	OTUD1
3.63831e-14	0.279088	0.71	0.627	9.40575e-10	8	LOC114669738
5.95338e-12	0.254402	0.306	0.262	1.53907e-07	8	FABP5
1.2333e-11	0.333682	0.92	0.861	3.18833e-07	8	CD83
1.61612e-10	0.255576	0.414	0.378	4.17799e-06	8	SOAT1
3.91991e-10	0.299284	0.256	0.223	1.01338e-05	8	MX1
7.58712e-10	0.288878	0.39	0.368	1.96142e-05	8	RILPL2
0.000263399	0.271262	0.434	0.434	1	8	RAPH1
0.00403067	0.290655	0.829	0.844	1	8	GAPDH

## Sheet: Cluster 9
p_val	avg_log2FC	pct.1	pct.2	p_val_adj	cluster	gene
0	3.55713	0.905	0.062	0	9	STMN1
0	3.2444	0.555	0.124	0	9	GZMB
0	3.07778	0.948	0.297	0	9	HMGB2
0	2.97641	0.464	0.053	0	9	GZMA
0	2.68295	0.767	0.232	0	9	LOC114677671
0	2.56002	0.507	0.108	0	9	GNLY
0	2.54064	0.828	0.013	0	9	MKI67
0	2.25005	0.694	0.056	0	9	CENPF
0	2.21264	0.714	0.027	0	9	TOP2A
0	2.20499	0.556	0.136	0	9	NKG7
0	2.17965	0.782	0.324	0	9	HIST1H1D
0	2.10812	0.942	0.574	0	9	H2AFZ
0	2.06675	0.865	0.238	0	9	SMC4
0	2.06003	0.637	0.225	0	9	VIM
0	1.94729	0.528	0.007	0	9	ASPM
0	1.92951	0.775	0.351	0	9	CRIP1
0	1.91604	0.823	0.097	0	9	CKS2
0	1.91579	0.901	0.512	0	9	TUBB
0	1.89123	0.683	0.008	0	9	DIAPH3
0	1.84544	0.918	0.788	0	9	TUBA1B
0	1.83001	0.959	0.533	0	9	LOC705636
0	1.82938	0.526	0.093	0	9	GZMH
0	1.80301	0.568	0.186	0	9	S100A10
0	1.7368	0.791	0.092	0	9	EZH2
0	1.68489	0.514	0.103	0	9	HOPX
0	1.61622	0.729	0.199	0	9	TUBB4B
0	1.59444	0.506	0.136	0	9	CD3D
0	1.58362	0.536	0.129	0	9	CST7
0	1.57491	0.983	0.914	0	9	ACTG1
0	1.56774	0.406	0.078	0	9	LOC114677140
0	1.56108	0.662	0.054	0	9	PTTG1
0	1.55312	0.587	0.01	0	9	RRM2
0	1.54906	0.884	0.624	0	9	LOC114669738
0	1.54338	0.703	0.167	0	9	ATAD2
0	1.53661	0.991	0.948	0	9	TMSB10
0	1.52277	0.273	0.053	0	9	GZMK
0	1.51056	0.546	0.135	0	9	LOC703029
0	1.50186	0.64	0.015	0	9	NUSAP1
0	1.49907	0.573	0.236	0	9	S100A4
0	1.48474	0.506	0.089	0	9	PRF1
0	1.47063	0.609	0.009	0	9	PCLAF
0	1.46449	0.68	0.18	0	9	PCNA
0	1.46077	0.644	0.012	0	9	CIT
0	1.44659	0.531	0.003	0	9	UBE2C
0	1.44482	0.709	0.137	0	9	H2AFX
0	1.43414	0.664	0.241	0	9	RAC2
0	1.42944	0.583	0.009	0	9	SGO2
0	1.42039	0.468	0.094	0	9	PTPRCAP
0	1.41986	0.749	0.208	0	9	LAMP3
0	1.40823	0.7	0.317	0	9	PSMB9
0	1.38355	0.971	0.76	0	9	HMGB1
0	1.37078	0.651	0.27	0	9	UCP2
0	1.36051	0.642	0.04	0	9	TYMS
0	1.35557	0.65	0.062	0	9	CENPP
0	1.3541	0.62	0.006	0	9	CDK1
0	1.3513	0.62	0.238	0	9	LY6E-1
0	1.34351	0.638	0.01	0	9	KIF11
0	1.33569	0.746	0.207	0	9	LOC106996415
0	1.33428	0.856	0.733	0	9	LOC114673210
0	1.32876	0.795	0.268	0	9	TMPO
0	1.3285	0.915	0.531	0	9	ANP32B
0	1.32322	0.964	0.841	0	9	PTMA
0	1.32229	0.586	0.119	0	9	HELLS
0	1.31619	0.732	0.055	0	9	LMNB1
0	1.31343	0.552	0.023	0	9	CENPE
0	1.29804	0.689	0.056	0	9	SMC2
0	1.29218	0.706	0.046	0	9	TACC3
0	1.27961	0.695	0.111	0	9	CKS1B
0	1.25425	0.846	0.403	0	9	SNRPB
0	1.2436	0.545	0.132	0	9	CD247
0	1.24136	0.551	0.129	0	9	LCK
0	1.23534	0.616	0.004	0	9	SPC25
0	1.23127	0.671	0.203	0	9	ANXA2
0	1.23056	0.477	0.153	0	9	IFI27
0	1.23015	0.562	0.064	0	9	SYNE2
0	1.22935	0.783	0.278	0	9	CALM3
0	1.21578	0.459	0.027	0	9	CKAP2
0	1.21514	0.928	0.589	0	9	NUCKS1
0	1.21356	0.538	0.087	0	9	LOC106993126
0	1.20876	0.566	0.081	0	9	RFC3
0	1.20628	0.629	0.347	0	9	PTMS
0	1.20436	0.667	0.306	0	9	CCL5
0	1.19424	0.609	0.022	0	9	KNL1
0	1.18802	0.582	0.031	0	9	PRC1
0	1.17928	0.621	0.012	0	9	NUF2
0	1.17228	0.688	0.194	0	9	RPA3
0	1.17017	0.861	0.428	0	9	RAN
0	1.16378	0.633	0.13	0	9	KIF20B
0	1.16318	0.591	0.013	0	9	TPX2
0	1.15758	0.606	0.013	0	9	NCAPG
0	1.14741	0.482	0.096	0	9	TGFBR3
0	1.14697	0.466	0.139	0	9	LOC710951
0	1.14216	0.745	0.418	0	9	DUT
0	1.13498	0.943	0.751	0	9	HSPA8
0	1.1253	0.933	0.807	0	9	PFN1
0	1.12394	0.844	0.471	0	9	C11H12orf75
0	1.11819	0.539	0.136	0	9	CLEC2B
0	1.11746	0.569	0.013	0	9	NDC80
0	1.11477	0.894	0.525	0	9	DEK
0	1.1135	0.691	0.208	0	9	NSD2
0	1.10921	0.51	0.127	0	9	CD3G
0	1.10915	0.492	0.048	0	9	HIST1H1B
0	1.10294	0.635	0.214	0	9	UBE2S
0	1.1018	0.726	0.376	0	9	IFI27L2
0	1.10091	0.971	0.88	0	9	UBB
0	1.09391	0.762	0.43	0	9	TAGLN2
0	1.08098	0.528	0.131	0	9	ITK
0	1.07831	0.681	0.28	0	9	LOC706608
0	1.07727	0.943	0.826	0	9	CALM1
0	1.0714	0.45	0.115	0	9	LOC705095
0	1.06428	0.573	0.031	0	9	BRCA2
0	1.06298	0.552	0.15	0	9	FLNA
0	1.05393	0.526	0.016	0	9	MXD3
0	1.04382	0.788	0.408	0	9	COX8A
0	1.03657	0.558	0.021	0	9	CCNA2
0	1.036	0.554	0.01	0	9	KIF15
0	1.03074	0.646	0.112	0	9	FANCI
0	1.0295	0.55	0.009	0	9	MELK
0	1.02742	0.622	0.072	0	9	ITGB3BP
0	1.02402	0.399	0.033	0	9	CD38
0	1.02291	0.623	0.255	0	9	CD69
0	1.0199	0.585	0.003	0	9	BIRC5
0	1.01193	0.555	0.174	0	9	TNIK
0	1.01019	0.686	0.071	0	9	CENPK
0	1.00719	0.597	0.169	0	9	ANP32E
0	1.00559	0.941	0.779	0	9	MAMU-AG
0	1.00511	0.685	0.348	0	9	PSMB8
0	1.00273	0.599	0.042	0	9	KIFC1
0	1.00185	0.479	0.008	0	9	CCNB2
0	0.999424	0.741	0.327	0	9	RAD21
0	0.998989	0.503	0.099	0	9	NKG2D
0	0.997426	0.456	0.072	0	9	LOC114671905
0	0.995362	0.339	0.08	0	9	CD8B
0	0.994564	0.457	0.009	0	9	CDCA2
0	0.992578	0.493	0.01	0	9	DTL
0	0.989886	0.591	0.208	0	9	ETS1
0	0.98525	0.586	0.059	0	9	NCAPG2
0	0.985115	0.664	0.182	0	9	RRM1
0	0.984017	0.483	0.003	0	9	ANLN
0	0.975176	0.642	0.184	0	9	NCAPD3
0	0.97407	0.605	0.065	0	9	KIF22
0	0.969795	0.489	0.018	0	9	BRIP1
0	0.96677	0.556	0.012	0	9	RAD51AP1
0	0.965622	0.531	0.157	0	9	LSP1
0	0.961984	0.541	0.053	0	9	BUB1B
0	0.961348	0.603	0.026	0	9	CENPM
0	0.960736	0.521	0.034	0	9	ZGRF1
0	0.960633	0.524	0.028	0	9	CDKN3
0	0.958032	0.489	0.124	0	9	RGS9
0	0.957937	0.506	0.008	0	9	GTSE1
0	0.957812	0.584	0.113	0	9	BRCA1
0	0.957629	0.651	0.281	0	9	CEP192
0	0.957444	0.327	0.056	0	9	IL12RB2
0	0.957316	0.494	0.111	0	9	CLEC2D
0	0.947092	0.472	0.121	0	9	LOC701826
0	0.945746	0.558	0.037	0	9	CENPU
0	0.942589	0.841	0.484	0	9	LOC719702
0	0.942477	0.527	0.157	0	9	POLA1
0	0.937445	0.47	0.004	0	9	DLGAP5
0	0.928569	0.351	0.09	0	9	KLRD1
0	0.922168	0.577	0.228	0	9	RIPOR2
0	0.91683	0.623	0.242	0	9	TXN
0	0.916213	0.567	0.162	0	9	SKAP1
0	0.915479	0.557	0.012	0	9	CENPW
0	0.904925	0.658	0.246	0	9	CENPX
0	0.904912	0.496	0.061	0	9	CDKN2C
0	0.903486	0.841	0.539	0	9	SLC25A5
0	0.900972	0.483	0.005	0	9	KIF4A
0	0.898025	0.357	0.015	0	9	CCNB1
0	0.896411	0.533	0.023	0	9	POLQ
0	0.896064	0.494	0.012	0	9	ARHGAP11A
0	0.892852	0.434	0.019	0	9	HMMR
0	0.888344	0.557	0.179	0	9	NUCB2
0	0.885977	0.546	0.088	0	9	MCM7
0	0.879629	0.498	0.122	0	9	STK39
0	0.878975	0.914	0.739	0	9	HINT1
0	0.878654	0.607	0.194	0	9	MIS18BP1
0	0.878326	0.627	0.259	0	9	SLBP
0	0.875631	0.542	0.022	0	9	KNTC1
0	0.874675	0.561	0.241	0	9	SERPINB1
0	0.863797	0.538	0.08	0	9	WDR76
0	0.860954	0.262	0.038	0	9	PRSS57
0	0.859355	0.69	0.286	0	9	PSME2
0	0.858209	0.603	0.15	0	9	SIVA1
0	0.857644	0.474	0.106	0	9	LAT
0	0.857398	0.512	0.127	0	9	STAT4
0	0.853233	0.58	0.212	0	9	PBX3
0	0.850531	0.521	0.128	0	9	PTPN22
0	0.846865	0.496	0.038	0	9	CKAP2L
0	0.846246	0.618	0.218	0	9	LOC719250
0	0.843736	0.539	0.06	0	9	BARD1
0	0.839756	0.565	0.042	0	9	CENPO
0	0.837339	0.667	0.345	0	9	LDHA
0	0.836393	0.499	0.167	0	9	SLCO3A1
0	0.831898	0.696	0.313	0	9	CENPC
0	0.829914	0.421	0.109	0	9	PLAAT4
0	0.829898	0.496	0.016	0	9	CDCA8
0	0.82746	0.484	0.04	0	9	MCM3
0	0.826158	0.431	0.031	0	9	CCNE2
0	0.82446	0.838	0.522	0	9	RHEB
0	0.822895	0.833	0.493	0	9	DBI
0	0.821887	0.495	0.102	0	9	LOC710110
0	0.811547	0.624	0.237	0	9	LOC694887
0	0.811066	0.493	0.009	0	9	CDT1
0	0.811015	0.49	0.123	0	9	BCL11B
0	0.809624	0.606	0.238	0	9	APOBEC3G
0	0.809588	0.344	0.036	0	9	THY1
0	0.809	0.94	0.781	0	9	EMP3
0	0.807276	0.494	0.068	0	9	ATAD5
0	0.807258	0.493	0.006	0	9	CLSPN
0	0.803652	0.731	0.334	0	9	ERH
0	0.799296	0.399	0.068	0	9	CDKN2D
0	0.797055	0.844	0.514	0	9	DNAJC1
0	0.795006	0.455	0.01	0	9	KIF23
0	0.791097	0.636	0.219	0	9	HMGN2
0	0.79085	0.572	0.148	0	9	NCAPD2
0	0.790399	0.283	0.028	0	9	CD7
0	0.788406	0.528	0.066	0	9	AURKB
0	0.784159	0.47	0.025	0	9	HMGB3
0	0.781862	0.687	0.248	0	9	SNRPD1
0	0.780087	0.48	0.005	0	9	PARPBP
0	0.776724	0.754	0.349	0	9	MZT2B
0	0.775636	0.735	0.354	0	9	SMC3
0	0.774907	0.424	0.021	0	9	LOC695427
0	0.773727	0.667	0.305	0	9	DNMT1
0	0.77344	0.487	0.072	0	9	FBXO5
0	0.772893	0.378	0.099	0	9	CD3E
0	0.771583	0.448	0.142	0	9	ISG20
0	0.771109	0.847	0.613	0	9	SUMO2
0	0.770722	0.758	0.419	0	9	LBR
0	0.769663	0.994	0.976	0	9	RPS15
0	0.769217	0.426	0.011	0	9	KNSTRN
0	0.767447	0.67	0.337	0	9	PRIM2
0	0.76414	0.483	0.02	0	9	UHRF1
0	0.764021	0.378	0.012	0	9	CDC20
0	0.763766	0.414	0.091	0	9	MLLT3
0	0.763736	0.737	0.399	0	9	BANF1
0	0.763696	0.694	0.28	0	9	DCTN3
0	0.762708	0.796	0.459	0	9	ATP5IF1
0	0.762253	0.416	0.085	0	9	PLP2
0	0.761483	0.606	0.271	0	9	LOC704341
0	0.759584	0.556	0.052	0	9	PHF19
0	0.756077	0.551	0.069	0	9	DTYMK
0	0.755805	0.511	0.152	0	9	FYN
0	0.753408	0.464	0.024	0	9	CHEK1
0	0.749198	0.623	0.21	0	9	LSM3
0	0.746923	0.533	0.189	0	9	RORA
0	0.745063	0.494	0.136	0	9	MMS22L
0	0.741846	0.701	0.323	0	9	MRPL51
0	0.740015	0.299	0.025	0	9	FGFBP2
0	0.739293	0.456	0.094	0	9	TESC
0	0.734416	0.715	0.372	0	9	SUZ12
0	0.732816	0.636	0.242	0	9	ARPC5L
0	0.730967	0.659	0.232	0	9	BUB3
0	0.730776	0.445	0.084	0	9	CCDC18
0	0.727199	0.466	0.126	0	9	GRK5
0	0.725241	0.466	0.018	0	9	UBE2T
0	0.722968	0.717	0.389	0	9	NASP
0	0.722371	0.352	0.089	0	9	APBB2
0	0.719584	0.67	0.321	0	9	NDUFB11
0	0.719094	0.522	0.18	0	9	IQGAP2
0	0.717826	0.439	0.027	0	9	MND1
0	0.717063	0.738	0.387	0	9	SNRPD3
0	0.713992	0.573	0.206	0	9	LOC720132
0	0.713765	0.643	0.279	0	9	BLOC1S1
0	0.712296	0.53	0.121	0	9	ZNF367
0	0.712219	0.334	0.072	0	9	HIST1H2BH
0	0.711747	0.434	0.133	0	9	BHLHE40
0	0.710625	0.668	0.226	0	9	VRK1
0	0.708716	0.781	0.42	0	9	HMGN1
0	0.708288	0.496	0.073	0	9	GMNN
0	0.704754	0.586	0.24	0	9	ITGA4
0	0.700985	0.688	0.314	0	9	EZR
0	0.700178	0.689	0.382	0	9	HNRNPAB
0	0.699519	0.423	0.091	0	9	PHACTR2
0	0.698861	0.619	0.255	0	9	RANBP1
0	0.696847	0.397	0.012	0	9	HJURP
0	0.696389	0.495	0.131	0	9	PRKCQ
0	0.693795	0.504	0.099	0	9	TMSB15B
0	0.692537	0.291	0.074	0	9	TXK
0	0.690375	0.376	0.038	0	9	ECT2
0	0.689305	0.7	0.317	0	9	PSIP1
0	0.688203	0.419	0.009	0	9	APOBEC3B
0	0.686212	0.772	0.433	0	9	HNRNPR
0	0.679151	0.457	0.113	0	9	MYO1G
0	0.677934	0.596	0.208	0	9	USP1
0	0.677504	0.388	0.02	0	9	BUB1
0	0.675795	0.412	0.009	0	9	TTK
0	0.673864	0.641	0.254	0	9	LSM2
0	0.672124	0.599	0.223	0	9	CDK2AP2
0	0.671471	0.414	0.002	0	9	CEP55
0	0.670554	0.466	0.101	0	9	ADD3
0	0.669297	0.442	0.041	0	9	WDHD1
0	0.663769	0.433	0.076	0	9	PYHIN1
0	0.661916	0.481	0.056	0	9	SASS6
0	0.659614	0.382	0.011	0	9	TK1
0	0.658508	0.536	0.224	0	9	TLE5
0	0.65722	0.337	0.09	0	9	GZMM
0	0.655688	0.352	0.007	0	9	KIF14
0	0.65189	0.449	0.04	0	9	RNASEH2A
0	0.651783	0.33	0.074	0	9	GPRIN3
0	0.651018	0.452	0.068	0	9	CENPJ
0	0.650321	0.446	0.115	0	9	TBC1D10C
0	0.649338	0.548	0.188	0	9	LIN54
0	0.64805	0.485	0.139	0	9	IL2RG
0	0.64468	0.769	0.433	0	9	VDAC3
0	0.644638	0.624	0.256	0	9	APMAP
0	0.64248	0.423	0.029	0	9	WDR62
0	0.640536	0.444	0.022	0	9	CDC25B
0	0.640374	0.461	0.089	0	9	STIL
0	0.638729	0.559	0.208	0	9	PPDPF
0	0.638431	0.399	0.005	0	9	CDCA3
0	0.634683	0.357	0.041	0	9	LOC697687
0	0.634385	0.385	0.006	0	9	CDC25C
0	0.633414	0.682	0.308	0	9	MAZ
0	0.631309	0.389	0.103	0	9	THEMIS
0	0.631021	0.487	0.098	0	9	SKA2
0	0.630108	0.429	0.023	0	9	GEN1
0	0.628283	0.585	0.178	0	9	LSM5
0	0.627603	0.727	0.361	0	9	YWHAQ
0	0.622523	0.471	0.123	0	9	SYTL2
0	0.62181	0.314	0.054	0	9	KLRF1
0	0.620304	0.569	0.225	0	9	SEPTIN11
0	0.61959	0.461	0.038	0	9	POC1A
0	0.619182	0.625	0.3	0	9	TMEM258
0	0.616997	0.619	0.274	0	9	SNRPD2
0	0.615521	0.42	0.015	0	9	ZWINT
0	0.615508	0.441	0.029	0	9	CENPN
0	0.61536	0.622	0.252	0	9	IER3IP1
0	0.615346	0.596	0.273	0	9	SNRPG
0	0.615148	0.478	0.064	0	9	ORC6
0	0.613735	0.488	0.14	0	9	LOC716070
0	0.613359	0.418	0.088	0	9	LOC114672190
0	0.612864	0.482	0.156	0	9	ATP2B4
0	0.612809	0.345	0.011	0	9	FAM111B
0	0.61206	0.289	0.022	0	9	LOC114679643
0	0.611595	0.382	0.088	0	9	TMTC2
0	0.609251	0.413	0.081	0	9	APOBEC3H
0	0.608479	0.576	0.195	0	9	SUMO3
0	0.60614	0.421	0.004	0	9	SGO1
0	0.603131	0.415	0.006	0	9	SHCBP1
0	0.602841	0.408	0.011	0	9	RAD51
0	0.598915	0.469	0.093	0	9	RFC4
0	0.598574	0.584	0.253	0	9	TPM4
0	0.597136	0.389	0.051	0	9	ARHGAP19
0	0.596301	0.401	0.005	0	9	LOC106998274
0	0.5957	0.373	0.022	0	9	POLE
0	0.594318	0.331	0.047	0	9	S1PR4
0	0.587873	0.528	0.167	0	9	DNAJC9
0	0.587365	0.388	0.039	0	9	MCM4
0	0.585054	0.368	0.007	0	9	CENPA
0	0.58505	0.41	0.004	0	9	FOXM1
0	0.584559	0.532	0.155	0	9	CBX5
0	0.584186	0.491	0.157	0	9	SLC9A3R1
0	0.583648	0.659	0.319	0	9	RBM8A
0	0.582492	0.33	0.015	0	9	AURKA
0	0.582062	0.437	0.058	0	9	CCDC167
0	0.581709	0.502	0.144	0	9	ALYREF
0	0.581358	0.621	0.281	0	9	SNRPE
0	0.580056	0.46	0.074	0	9	SLC2A4RG
0	0.579362	0.512	0.186	0	9	CDK5RAP2
0	0.577366	0.47	0.131	0	9	FAS
0	0.575652	0.388	0.027	0	9	INCENP
0	0.575477	0.412	0.061	0	9	MCM6
0	0.574672	0.446	0.069	0	9	TFDP1
0	0.57013	0.411	0.059	0	9	CIP2A
0	0.569524	0.366	0.09	0	9	LOC722929
0	0.566494	0.487	0.105	0	9	SLF1
0	0.565963	0.426	0.126	0	9	SFMBT1
0	0.564693	0.396	0.002	0	9	CDCA5
0	0.562547	0.399	0.004	0	9	PKMYT1
0	0.561292	0.375	0.018	0	9	RACGAP1
0	0.560173	0.342	0.083	0	9	BICDL1
0	0.559103	0.402	0.113	0	9	ABLIM1
0	0.558774	0.393	0.082	0	9	MCM5
0	0.558529	0.404	0.047	0	9	LIG1
0	0.557653	0.485	0.139	0	9	MZT1
0	0.556948	0.463	0.168	0	9	RGS3
0	0.556626	0.444	0.085	0	9	FANCA
0	0.555029	0.421	0.054	0	9	LMNB2
0	0.554517	0.432	0.129	0	9	LOC707555
0	0.553189	0.501	0.17	0	9	SNRNP25
0	0.552712	0.321	0.033	0	9	TSPAN2
0	0.551965	0.4	0.049	0	9	LIN9
0	0.551854	0.508	0.183	0	9	RBL1
0	0.551846	0.465	0.113	0	9	ACYP1
0	0.551703	0.497	0.153	0	9	TAP1
0	0.551282	0.484	0.154	0	9	PRIM1
0	0.550802	0.392	0.077	0	9	NUP210
0	0.548445	0.382	0.094	0	9	RRAS2
0	0.547569	0.597	0.252	0	9	RBBP7
0	0.546239	0.562	0.213	0	9	TOPBP1
0	0.545564	0.541	0.2	0	9	HINT2
0	0.544985	0.352	0.002	0	9	NEIL3
0	0.542425	0.351	0.019	0	9	CENPI
0	0.541647	0.512	0.185	0	9	SYNE1
0	0.54135	0.384	0.098	0	9	ANKRD28
0	0.540038	0.4	0.042	0	9	NCAPH
0	0.539405	0.483	0.132	0	9	SAE1
0	0.538169	0.311	0.013	0	9	PRR11
0	0.536941	0.392	0.038	0	9	CHAF1A
0	0.536649	0.487	0.15	0	9	POLE4
0	0.533216	0.355	0.017	0	9	MCM10
0	0.530883	0.443	0.139	0	9	SLC38A1
0	0.528553	0.381	0.004	0	9	SPAG5
0	0.52745	0.427	0.111	0	9	DCTPP1
0	0.526518	0.315	0.031	0	9	GPSM2
0	0.522327	0.28	0.024	0	9	SPINK2
0	0.521218	0.417	0.112	0	9	ATP10A
0	0.518247	0.335	0.003	0	9	KIF18B
0	0.51446	0.429	0.135	0	9	IKZF3
0	0.513798	0.303	0.013	0	9	LOC106994082
0	0.512859	0.349	0.01	0	9	E2F1
0	0.511035	0.458	0.123	0	9	DSN1
0	0.510822	0.454	0.102	0	9	CARHSP1
0	0.508925	0.251	0.054	0	9	BACH2
0	0.508244	0.498	0.164	0	9	HDGF
0	0.508153	0.48	0.172	0	9	GOLIM4
0	0.507676	0.433	0.113	0	9	LOC106999939
0	0.507396	0.307	0.005	0	9	DEPDC1B
0	0.50736	0.431	0.129	0	9	TMEM154
0	0.506758	0.381	0.031	0	9	WEE1
0	0.505898	0.356	0.01	0	9	CDC45
0	0.505744	0.353	0.009	0	9	CDC6
0	0.505346	0.374	0.054	0	9	CCDC34
0	0.504427	0.34	0.055	0	9	TBX21
0	0.503765	0.452	0.134	0	9	KIAA0040
0	0.499502	0.345	0.004	0	9	SKA3
0	0.495199	0.341	0.005	0	9	ERCC6L
0	0.493333	0.423	0.108	0	9	RAD51C
0	0.493196	0.553	0.223	0	9	ARPP19
0	0.492926	0.351	0.004	0	9	MYBL2
0	0.491737	0.378	0.037	0	9	PLK4
0	0.491205	0.408	0.083	0	9	DDX11
0	0.486503	0.386	0.052	0	9	LOC107000378
0	0.485584	0.263	0.059	0	9	ITM2A
0	0.481775	0.543	0.207	0	9	ILF2
0	0.481399	0.339	0.009	0	9	KIF2C
0	0.480659	0.368	0.079	0	9	PSTPIP1
0	0.478277	0.305	0.034	0	9	CLIC4
0	0.47707	0.338	0.005	0	9	ESCO2
0	0.476684	0.347	0.064	0	9	SLAMF6
0	0.475343	0.388	0.117	0	9	RGCC
0	0.474616	0.41	0.134	0	9	C15H9orf16
0	0.472994	0.323	0.074	0	9	PLK1
0	0.472211	0.397	0.077	0	9	POLA2
0	0.470672	0.285	0.052	0	9	TIGIT
0	0.470054	0.261	0.04	0	9	C1H1orf21
0	0.469455	0.336	0.055	0	9	SLFN12L
0	0.468614	0.428	0.112	0	9	ATP2A3
0	0.467877	0.374	0.058	0	9	GINS1
0	0.46786	0.35	0.004	0	9	SPC24
0	0.466689	0.429	0.124	0	9	INTS7
0	0.465958	0.35	0.07	0	9	RASGRP2
0	0.465698	0.442	0.144	0	9	MPHOSPH9
0	0.465302	0.341	0.033	0	9	SPDL1
0	0.465196	0.288	0.057	0	9	CTSW
0	0.465062	0.408	0.114	0	9	DBF4
0	0.464933	0.404	0.105	0	9	RBBP8
0	0.464926	0.355	0.066	0	9	PFKP
0	0.464392	0.324	0.06	0	9	ISG15
0	0.463213	0.382	0.053	0	9	LOC719437
0	0.461098	0.309	0.067	0	9	GALNT3
0	0.459684	0.404	0.114	0	9	BRI3BP
0	0.459074	0.286	0.016	0	9	KIF18A
0	0.456849	0.438	0.146	0	9	HPRT1
0	0.456578	0.474	0.163	0	9	IQGAP1
0	0.448749	0.317	0.009	0	9	LOC106998581
0	0.448135	0.303	0.003	0	9	TROAP
0	0.447966	0.394	0.117	0	9	TRIM37
0	0.4475	0.441	0.142	0	9	CYFIP2
0	0.445033	0.349	0.097	0	9	LOC705469
0	0.444244	0.294	0.001	0	9	PBK
0	0.441065	0.489	0.185	0	9	NUDT1
0	0.440652	0.443	0.132	0	9	SNRPF
0	0.440199	0.363	0.061	0	9	HIRIP3
0	0.439616	0.36	0.053	0	9	MTFR2
0	0.437703	0.353	0.061	0	9	POLE2
0	0.437329	0.303	0.009	0	9	KIF24
0	0.437209	0.369	0.064	0	9	TEX30
0	0.437087	0.435	0.146	0	9	SPN
0	0.436335	0.446	0.143	0	9	NTAN1
0	0.436032	0.313	0.046	0	9	ACOT7
0	0.432608	0.299	0.013	0	9	CCDC150
0	0.430584	0.278	0.039	0	9	CD300LG
0	0.429435	0.321	0.032	0	9	CEP152
0	0.428621	0.336	0.081	0	9	LOC704664
0	0.428018	0.315	0.028	0	9	TCF19
0	0.425402	0.363	0.072	0	9	NCAPH2
0	0.423646	0.441	0.152	0	9	LOC716589
0	0.423482	0.329	0.056	0	9	ACAP1
0	0.422826	0.369	0.082	0	9	TTF2
0	0.422456	0.278	0.07	0	9	LOC716034
0	0.42126	0.32	0.045	0	9	HPSE
0	0.421019	0.361	0.072	0	9	NRM
0	0.418251	0.396	0.103	0	9	MIS18A
0	0.41816	0.303	0.011	0	9	LOC106994692
0	0.418007	0.303	0.013	0	9	CENPT
0	0.417063	0.293	0.063	0	9	LOC705946
0	0.416361	0.333	0.072	0	9	LBH
0	0.411552	0.276	0.022	0	9	CCNF
0	0.411231	0.325	0.062	0	9	CEP85
0	0.410616	0.286	0.01	0	9	ARHGAP33
0	0.408474	0.28	0.004	0	9	E2F7
0	0.405316	0.401	0.105	0	9	TPRKB
0	0.403015	0.369	0.109	0	9	CCP110
0	0.402499	0.297	0.056	0	9	GPR174
0	0.402228	0.282	0.025	0	9	RAD54L
0	0.401842	0.292	0.009	0	9	RDM1
0	0.401576	0.295	0.008	0	9	GINS2
0	0.397656	0.338	0.079	0	9	CD2
0	0.396932	0.335	0.07	0	9	ERI2
0	0.393566	0.325	0.075	0	9	SEPTIN1
0	0.391782	0.315	0.083	0	9	BORA
0	0.391018	0.295	0.044	0	9	MTBP
0	0.388941	0.318	0.061	0	9	TBC1D31
0	0.388892	0.291	0.019	0	9	EME1
0	0.38877	0.291	0.008	0	9	SKA1
0	0.388744	0.288	0.004	0	9	DSCC1
0	0.388016	0.279	0.022	0	9	CENPL
0	0.383174	0.334	0.06	0	9	MTFP1
0	0.381276	0.292	0.032	0	9	MASTL
0	0.380528	0.355	0.086	0	9	BTG3
0	0.378604	0.357	0.094	0	9	CDCA4
0	0.378074	0.373	0.108	0	9	PAFAH1B3
0	0.376994	0.329	0.078	0	9	TRAPPC6A
0	0.376672	0.43	0.143	0	9	ITGB1BP1
0	0.375634	0.344	0.091	0	9	SLA2
0	0.374293	0.345	0.088	0	9	SSRP1
0	0.372925	0.262	0.055	0	9	TUBA4A
0	0.369089	0.298	0.04	0	9	ZWILCH
0	0.368598	0.326	0.089	0	9	CERKL
0	0.366305	0.316	0.053	0	9	LRR1
0	0.366038	0.352	0.094	0	9	GRAP2
0	0.364761	0.279	0.029	0	9	FEN1
0	0.364065	0.356	0.108	0	9	WDR34
0	0.363803	0.318	0.085	0	9	RANGRF
0	0.361844	0.301	0.047	0	9	RAD18
0	0.361611	0.28	0.058	0	9	RNF144A
0	0.361205	0.267	0.004	0	9	EXO1
0	0.358266	0.275	0.023	0	9	RAD54B
0	0.357669	0.356	0.096	0	9	BOLA3
0	0.353775	0.359	0.109	0	9	MTHFD1
0	0.353022	0.261	0.008	0	9	OIP5
0	0.352724	0.311	0.059	0	9	MAD2L2
0	0.351543	0.326	0.089	0	9	YPEL1
0	0.347735	0.304	0.075	0	9	RHOF
0	0.34746	0.331	0.083	0	9	CLN6
0	0.347447	0.269	0.021	0	9	APOBEC3D
0	0.340816	0.274	0.04	0	9	SAC3D1
0	0.339698	0.278	0.051	0	9	CDC7
0	0.339331	0.274	0.053	0	9	DNA2
0	0.339122	0.284	0.057	0	9	ARHGEF39
0	0.337053	0.26	0.046	0	9	LOC114680366
0	0.33543	0.269	0.047	0	9	PRR5
0	0.334056	0.263	0.034	0	9	LOC114669832
0	0.330557	0.265	0.041	0	9	MCM8
0	0.327801	0.309	0.084	0	9	EMC9
0	0.326767	0.315	0.071	0	9	RHNO1
0	0.32327	0.268	0.058	0	9	BATF
0	0.322904	0.255	0.052	0	9	TSPAN32
0	0.322874	0.322	0.087	0	9	SNRPA
0	0.319339	0.271	0.048	0	9	NET1
0	0.313251	0.26	0.046	0	9	TIPIN
0	0.306909	0.273	0.055	0	9	GINS4
0	0.306451	0.272	0.057	0	9	LOC720434
0	0.302687	0.256	0.038	0	9	C15H9orf40
0	0.297638	0.251	0.051	0	9	DDB2
0	0.294695	0.277	0.061	0	9	BCL2L12
0	0.293074	0.254	0.043	0	9	LOC699195
0	0.288157	0.267	0.06	0	9	HAUS8
0	0.283547	0.27	0.067	0	9	TUBG1
0	0.262145	0.253	0.059	0	9	LRRC42
1.11398e-305	0.398806	0.4	0.125	2.87986e-301	9	CCDC69
1.75203e-305	0.44128	0.436	0.154	4.52934e-301	9	RBM15
5.05214e-304	0.669746	0.855	0.618	1.30608e-299	9	TRIR
6.87305e-304	0.701035	0.603	0.286	1.77682e-299	9	CYTIP
4.27188e-303	0.647633	0.52	0.211	1.10437e-298	9	CEMIP2
6.92472e-303	0.48715	0.582	0.254	1.79018e-298	9	CMC2
2.25729e-302	1.02212	0.963	0.872	5.83555e-298	9	RPS2
3.90255e-300	0.722986	0.717	0.418	1.00889e-295	9	NDUFB1
1.15901e-296	0.750216	0.888	0.659	2.99626e-292	9	ENO1
6.6349e-296	0.368855	0.291	0.077	1.71525e-291	9	AGPAT4
8.43996e-296	1.05676	0.854	0.697	2.1819e-291	9	ADORA2B
3.04829e-294	0.54711	0.643	0.319	7.88043e-290	9	NDUFB6
5.92655e-294	0.68807	0.667	0.359	1.53213e-289	9	ROMO1
6.1412e-294	0.512158	0.52	0.217	1.58762e-289	9	COX20
1.28146e-293	0.825903	0.572	0.258	3.31282e-289	9	SYTL3
1.29362e-293	0.703843	0.747	0.459	3.34427e-289	9	IDH2
6.93185e-292	0.401606	0.442	0.161	1.79202e-287	9	ACP1
2.15048e-291	0.813865	0.816	0.584	5.55942e-287	9	ATP5MPL
2.89998e-291	0.636054	0.824	0.535	7.49702e-287	9	YBX1
9.96589e-291	0.303733	0.3	0.082	2.57638e-286	9	PLEKHG3
3.79347e-290	0.645174	0.783	0.501	9.80687e-286	9	HNRNPA1
5.54533e-290	0.306124	0.292	0.08	1.43358e-285	9	TMEM97
6.18198e-290	0.838205	0.826	0.602	1.59817e-285	9	ATP5MG
2.54701e-289	0.429189	0.474	0.182	6.58452e-285	9	C16H17orf49
1.86715e-288	0.305241	0.303	0.085	4.82696e-284	9	CEP164
2.62312e-287	0.609713	0.772	0.48	6.7813e-283	9	CBX3
5.18976e-287	0.651941	0.688	0.387	1.34166e-282	9	ELOB
6.38217e-287	0.510202	0.591	0.274	1.64992e-282	9	TMEM160
9.02717e-287	0.94763	0.978	0.936	2.3337e-282	9	RPS20
8.93836e-285	0.340838	0.346	0.106	2.31074e-280	9	GRK6
1.72952e-284	0.396124	0.352	0.112	4.47116e-280	9	LOC696808
2.57463e-284	0.499823	0.431	0.156	6.65593e-280	9	C7H15orf41
5.11907e-284	0.451415	0.446	0.159	1.32338e-279	9	LOC106992273
9.68566e-284	0.319858	0.279	0.072	2.50394e-279	9	MCTP2
2.90723e-282	0.990133	0.98	0.924	7.51577e-278	9	RPSA
6.63017e-282	0.703073	0.763	0.491	1.71403e-277	9	COPS9
8.44534e-281	0.433765	0.465	0.176	2.18329e-276	9	TPST2
1.01194e-280	0.472002	0.548	0.235	2.61608e-276	9	SRPK1
1.14674e-280	0.488122	0.359	0.107	2.96455e-276	9	LOC106992647
4.03654e-280	0.490237	0.486	0.175	1.04353e-275	9	AHNAK
5.00114e-280	0.47717	0.264	0.07	1.29289e-275	9	LOC704780
2.53705e-279	0.70548	0.977	0.923	6.55879e-275	9	RPS3
5.54812e-279	0.589061	0.407	0.132	1.4343e-274	9	TOX
1.40142e-278	0.298139	0.325	0.097	3.62295e-274	9	NFATC2IP
3.40802e-278	0.474271	0.398	0.136	8.81041e-274	9	APOL2
3.51278e-277	0.657372	0.7	0.41	9.08123e-273	9	PSMA2
5.05238e-276	0.461929	0.489	0.195	1.30614e-271	9	PI4K2B
1.71355e-275	0.32055	0.313	0.092	4.42987e-271	9	SMCO4
5.77117e-275	0.314012	0.323	0.097	1.49196e-270	9	TMEM14A
7.03335e-275	0.644753	0.895	0.681	1.81826e-270	9	SEPTIN7
1.00817e-274	0.434677	0.26	0.067	2.60633e-270	9	GPR141
1.57356e-274	0.346029	0.352	0.113	4.06796e-270	9	CMAS
3.34722e-274	0.479863	0.563	0.247	8.65323e-270	9	ACTN4
3.51644e-273	0.312126	0.289	0.082	9.09069e-269	9	POLD2
3.66002e-273	0.710979	0.843	0.633	9.46189e-269	9	MYL12B
4.13532e-273	0.293958	0.307	0.09	1.06906e-268	9	LOC707869
3.67914e-272	0.272713	0.26	0.068	9.51132e-268	9	MRNIP
1.79327e-271	0.297751	0.3	0.084	4.63595e-267	9	SLFN5
9.09581e-271	0.442012	0.547	0.241	2.35145e-266	9	PSMG2
6.10402e-270	0.424816	0.463	0.182	1.57801e-265	9	GTF3C6
8.4204e-270	0.284666	0.278	0.074	2.17684e-265	9	UBASH3A
1.69783e-269	0.457598	0.542	0.239	4.38923e-265	9	NDUFA12
8.15714e-269	0.702958	0.841	0.616	2.10878e-264	9	SET
1.27953e-267	0.302952	0.252	0.065	3.30784e-263	9	KIAA1841
2.30143e-266	0.611156	0.715	0.418	5.94965e-262	9	TMA7
4.75021e-266	0.848523	0.953	0.89	1.22802e-261	9	CFL1
5.72882e-266	0.570277	0.642	0.341	1.48102e-261	9	LSM4
1.01617e-265	0.594571	0.563	0.254	2.627e-261	9	PTPN4
1.32717e-264	0.476516	0.489	0.206	3.431e-260	9	REXO2
2.04158e-264	0.516454	0.362	0.125	5.27789e-260	9	LOC705220
2.10104e-264	1.05168	0.906	0.785	5.43162e-260	9	ARHGDIB
2.47943e-264	0.400631	0.419	0.144	6.40981e-260	9	CCDC88C
1.01036e-263	0.430968	0.532	0.228	2.61197e-259	9	FDPS
1.22575e-263	0.417353	0.375	0.13	3.1688e-259	9	CEP57L1
5.80203e-263	1.29473	0.427	0.175	1.49994e-258	9	LOC693820
2.41153e-262	0.5897	0.768	0.443	6.23429e-258	9	LOC106996627
6.24243e-261	0.569604	0.608	0.313	1.61379e-256	9	RNASEH2C
8.6876e-261	0.474076	0.584	0.278	2.24592e-256	9	PGP
1.48926e-260	0.871947	0.937	0.854	3.85004e-256	9	ATP5F1E
2.14097e-260	0.398268	0.385	0.136	5.53484e-256	9	RFWD3
9.89993e-260	0.519454	0.525	0.231	2.55933e-255	9	LOC106998573
1.21321e-259	0.613862	0.741	0.454	3.13638e-255	9	NDUFA1
1.73048e-259	0.79491	0.933	0.799	4.47365e-255	9	RPL35
1.94774e-259	0.479591	0.379	0.136	5.03531e-255	9	CEP70
2.21431e-259	0.387072	0.324	0.104	5.72443e-255	9	NAT1
4.86943e-259	0.460865	0.592	0.284	1.25884e-254	9	TXNL4A
9.65388e-259	0.425205	0.554	0.25	2.49572e-254	9	PIN1
1.06999e-258	0.629258	0.541	0.25	2.76614e-254	9	ABRACL
1.17794e-258	0.717518	0.831	0.622	3.04521e-254	9	PSMA7
1.52046e-258	0.507266	0.569	0.27	3.9307e-254	9	SUPT16H
4.02294e-258	0.389613	0.316	0.099	1.04001e-253	9	PDLIM2
8.50097e-258	0.336272	0.323	0.1	2.19767e-253	9	KCNAB2
8.82566e-258	0.356253	0.363	0.124	2.28161e-253	9	RNF168
1.32177e-257	0.3148	0.339	0.11	3.41705e-253	9	FOPNL
1.45322e-257	0.325116	0.276	0.076	3.75687e-253	9	LRIG1
7.5546e-257	0.687026	0.8	0.559	1.95301e-252	9	UBL5
8.98254e-257	0.4877	0.669	0.321	2.32217e-252	9	UTRN
9.05302e-257	0.556196	0.601	0.294	2.34039e-252	9	LOC106997893
1.16317e-256	0.455961	0.437	0.168	3.00702e-252	9	ALMS1
1.2588e-256	0.632967	0.778	0.515	3.25426e-252	9	COX7B
3.60282e-256	0.417277	0.392	0.128	9.31402e-252	9	CAMK4
1.38518e-255	0.309857	0.25	0.065	3.58097e-251	9	SH2D1A
2.68092e-255	0.494065	0.385	0.139	6.93072e-251	9	LOC114678430
7.97656e-254	0.359136	0.402	0.146	2.0621e-249	9	ACAT2
2.41237e-253	0.538946	0.614	0.318	6.23646e-249	9	LOC717879
3.05528e-253	0.254567	0.252	0.068	7.89851e-249	9	ATP23
2.16054e-252	0.586747	0.524	0.237	5.58542e-248	9	LGALS3
3.34459e-252	0.408022	0.361	0.126	8.64643e-248	9	FANCL
3.68155e-251	0.372209	0.395	0.144	9.51756e-247	9	NUP37
1.32305e-250	0.778883	0.993	0.977	3.42036e-246	9	RPS19
2.68614e-250	1.10466	0.813	0.653	6.94421e-246	9	CORO1A
1.02575e-248	0.571282	0.858	0.612	2.65178e-244	9	RBM3
1.25792e-248	0.352758	0.339	0.112	3.25197e-244	9	ICAM3
3.10895e-248	0.852148	0.734	0.458	8.03727e-244	9	LOC696005
4.37125e-248	0.366271	0.454	0.182	1.13006e-243	9	PPIH
7.71935e-248	0.673968	0.468	0.207	1.99561e-243	9	LOC106995452
1.96369e-247	0.695215	0.685	0.4	5.07654e-243	9	H2AFJ
4.95903e-247	0.267162	0.259	0.07	1.28201e-242	9	MCOLN2
1.57525e-246	0.368101	0.294	0.09	4.07234e-242	9	LOC716637
2.20731e-246	0.341668	0.369	0.13	5.70633e-242	9	PDZD11
9.55542e-246	0.267845	0.276	0.08	2.47027e-241	9	ANAPC15
2.16056e-245	0.763139	0.802	0.583	5.58549e-241	9	HP1BP3
3.0083e-244	0.32674	0.307	0.094	7.77707e-240	9	USP44
3.28093e-244	0.589866	0.858	0.631	8.48186e-240	9	SRSF10
4.69012e-244	0.642693	0.589	0.309	1.21249e-239	9	UBALD2
1.32195e-243	0.385203	0.426	0.167	3.41751e-239	9	CDK4
7.48289e-243	0.499694	0.531	0.233	1.93448e-238	9	RAB27A
1.49142e-242	0.691814	0.557	0.284	3.85561e-238	9	CKAP5
1.24142e-241	0.435578	0.455	0.185	3.20933e-237	9	CHST12
3.16322e-240	0.281006	0.271	0.079	8.17756e-236	9	CENPQ
7.47251e-240	0.903858	0.836	0.672	1.93179e-235	9	MYL6
2.37374e-239	0.352308	0.361	0.128	6.1366e-235	9	SEPHS1
6.84693e-239	0.388042	0.526	0.235	1.77007e-234	9	AP2S1
9.05942e-239	1.14557	0.602	0.359	2.34204e-234	9	HIST2H2AC
1.64297e-238	0.549259	0.724	0.428	4.24741e-234	9	XPO1
4.11019e-237	0.807874	0.974	0.924	1.06257e-232	9	RPS21
7.02763e-237	0.427574	0.521	0.236	1.81678e-232	9	SDF2L1
1.27052e-236	0.452485	0.482	0.212	3.28456e-232	9	HMGA1
1.9529e-236	0.532443	0.767	0.477	5.04865e-232	9	RASSF1
2.01492e-236	0.611498	0.97	0.892	5.20897e-232	9	HSP90AA1
3.26431e-236	0.328385	0.345	0.12	8.43889e-232	9	POLR3K
3.52944e-236	0.471553	0.635	0.326	9.12432e-232	9	PSMD14
8.70058e-235	0.549833	0.608	0.315	2.24927e-230	9	DDHD1
1.01198e-234	0.499903	0.613	0.318	2.61616e-230	9	BCAP29
2.00147e-234	0.327403	0.307	0.095	5.17419e-230	9	CD226
1.05577e-233	0.778763	0.732	0.496	2.72937e-229	9	PSME1
3.96318e-233	0.375651	0.374	0.137	1.02456e-228	9	HEBP2
9.26114e-232	0.52702	0.467	0.198	2.39419e-227	9	TENT5C
1.46708e-231	0.548827	0.685	0.407	3.79271e-227	9	PSMB6
3.01204e-231	0.25695	0.275	0.082	7.78673e-227	9	MAGOHB
1.52169e-230	0.512585	0.582	0.285	3.93388e-226	9	ATR
2.18257e-230	0.317607	0.341	0.118	5.64238e-226	9	UBE2L6
3.98243e-230	0.523827	0.677	0.392	1.02954e-225	9	SLIRP
1.04723e-229	0.286528	0.327	0.11	2.70731e-225	9	PTPA
1.62425e-229	0.292973	0.301	0.096	4.199e-225	9	NEMP1
1.62873e-229	0.527676	0.559	0.271	4.21059e-225	9	RBPMS
1.33464e-228	0.850691	0.765	0.549	3.45032e-224	9	MYL12A
5.97875e-228	0.589824	0.751	0.501	1.54563e-223	9	COX6B1
6.45601e-228	0.429067	0.566	0.277	1.66901e-223	9	SNF8
6.91826e-228	0.341494	0.258	0.073	1.78851e-223	9	CD6
1.22757e-227	0.290413	0.267	0.079	3.17352e-223	9	LOC704994
1.64611e-227	0.528478	0.697	0.415	4.25553e-223	9	NDUFA11
3.78413e-227	0.60583	0.8	0.562	9.78274e-223	9	UQCRH
1.4527e-226	0.540482	0.709	0.431	3.75552e-222	9	UQCRQ
2.99665e-226	0.400429	0.411	0.16	7.74693e-222	9	CASP8
3.54274e-226	0.512995	0.503	0.232	9.1587e-222	9	CASP12
5.04779e-226	0.428963	0.607	0.309	1.30495e-221	9	LSM8
5.5897e-226	0.423745	0.403	0.144	1.44505e-221	9	SNTB1
9.88244e-226	0.780466	0.664	0.394	2.55481e-221	9	STK17A
1.71429e-225	0.287191	0.321	0.108	4.43178e-221	9	UXT
1.29732e-224	0.588001	0.699	0.436	3.35384e-220	9	SEM1
2.68044e-224	0.484128	0.529	0.247	6.92949e-220	9	LOC114679371
3.4003e-224	0.53868	0.734	0.467	8.79045e-220	9	NEDD8
3.52927e-224	0.746151	0.56	0.273	9.12386e-220	9	ATXN1
4.01048e-224	0.318424	0.327	0.113	1.03679e-219	9	BRD8
4.31001e-224	0.371997	0.467	0.2	1.11422e-219	9	MRPL13
4.62933e-224	0.503632	0.536	0.239	1.19677e-219	9	CD44
7.68918e-224	0.382011	0.448	0.188	1.98781e-219	9	GUK1
8.45405e-224	0.435269	0.577	0.288	2.18554e-219	9	LSM6
4.34401e-222	0.398119	0.414	0.163	1.12301e-217	9	CCND2
1.67891e-221	0.318389	0.255	0.074	4.34031e-217	9	CMAH
9.07255e-221	0.36503	0.456	0.194	2.34543e-216	9	EBP
3.20222e-220	0.521419	0.536	0.264	8.27838e-216	9	RAD50
6.32668e-220	0.353847	0.293	0.093	1.63557e-215	9	LOC114674016
6.76398e-220	0.472894	0.619	0.335	1.74862e-215	9	SRP9
3.52017e-219	0.478028	0.636	0.347	9.10035e-215	9	PSMA4
3.5267e-219	0.495182	0.62	0.338	9.11723e-215	9	COX5A
3.98138e-219	0.679847	0.796	0.543	1.02927e-214	9	H1FX
4.94913e-219	0.365237	0.446	0.189	1.27945e-214	9	PAGR1
4.29978e-218	0.350165	0.27	0.085	1.11158e-213	9	KPNA2
7.51945e-217	0.888922	0.651	0.422	1.94393e-212	9	GIMAP7
1.59436e-216	0.510931	0.63	0.356	4.12175e-212	9	ATP5MC3
7.04414e-216	0.660614	0.985	0.957	1.82105e-211	9	FAU
3.15546e-215	0.547865	0.659	0.389	8.1575e-211	9	NDUFA3
3.61694e-215	0.350368	0.337	0.112	9.35051e-211	9	TC2N
3.65173e-215	0.784705	0.998	0.995	9.44046e-211	9	B2M
8.30024e-215	0.45004	0.44	0.191	2.14578e-210	9	POLH
9.57878e-215	0.477807	0.691	0.395	2.47631e-210	9	NAP1L1
1.13303e-214	0.530278	0.694	0.418	2.92911e-210	9	ATP5ME
2.32728e-214	0.427758	0.498	0.231	6.01648e-210	9	HMGXB4
1.0597e-212	0.635216	0.798	0.56	2.73954e-208	9	SELENOW
2.53343e-212	0.396507	0.529	0.253	6.54943e-208	9	MRPL57
3.17233e-212	0.62931	0.751	0.513	8.2011e-208	9	LOC707227
3.84123e-211	0.694158	0.985	0.98	9.93034e-207	9	RPL10
9.84135e-211	0.286635	0.348	0.127	2.54419e-206	9	DCPS
1.67892e-210	1.51552	0.851	0.739	4.34035e-206	9	CD52
1.99736e-210	0.490008	0.659	0.379	5.16357e-206	9	DYNLT1
2.27672e-210	0.351569	0.395	0.159	5.88579e-206	9	AP1S1
2.70388e-210	0.418271	0.491	0.214	6.99008e-206	9	CPD
2.80021e-210	0.518408	0.579	0.284	7.2391e-206	9	CEP128
6.11237e-210	0.624253	0.713	0.434	1.58017e-205	9	LRRFIP1
7.37414e-210	0.305178	0.33	0.117	1.90636e-205	9	HAUS6
1.55686e-209	0.462122	0.532	0.264	4.02481e-205	9	FAM111A
4.35262e-209	0.557959	0.705	0.455	1.12524e-204	9	ATP5MF
4.31651e-208	0.387802	0.401	0.16	1.1159e-203	9	LOC705327
1.44222e-207	0.538763	0.539	0.263	3.72842e-203	9	ARHGEF3
4.6905e-207	0.479095	0.776	0.519	1.21259e-202	9	EDF1
8.61241e-207	0.352915	0.424	0.179	2.22648e-202	9	C7H15orf61
9.30145e-207	0.463714	0.677	0.402	2.40461e-202	9	NUDC
1.42646e-206	0.418255	0.533	0.264	3.68769e-202	9	ATP5MC1
3.85219e-206	0.521453	0.904	0.717	9.95868e-202	9	HNRNPA3
5.77501e-206	0.691938	0.999	0.999	1.49295e-201	9	KEG06-r01
2.8125e-205	0.580871	0.58	0.324	7.27086e-201	9	APRT
8.2346e-205	0.47702	0.64	0.362	2.12881e-200	9	PA2G4
1.89671e-204	0.375014	0.499	0.232	4.90336e-200	9	EEF1AKMT2
1.01993e-203	0.964059	0.64	0.391	2.63673e-199	9	ID2
1.65355e-203	0.438511	0.557	0.287	4.27477e-199	9	LOC701223
8.03077e-203	0.583911	0.855	0.69	2.07611e-198	9	ATP5F1D
1.63862e-202	0.352377	0.422	0.18	4.23617e-198	9	HSD17B10
3.49007e-202	0.284971	0.305	0.106	9.02253e-198	9	LOC100427190
3.67321e-202	0.810247	0.992	0.984	9.49598e-198	9	LOC705671
1.32087e-201	0.516411	0.804	0.564	3.41471e-197	9	SERBP1
1.44767e-201	0.403297	0.52	0.25	3.74251e-197	9	ABCF1
1.88002e-201	0.350921	0.39	0.154	4.86023e-197	9	LCLAT1
3.38379e-201	0.330924	0.412	0.171	8.74776e-197	9	VBP1
1.136e-199	0.415416	0.45	0.203	2.93678e-195	9	RPA2
2.62369e-199	0.262557	0.289	0.097	6.78277e-195	9	LOC719262
4.61267e-199	0.500404	0.591	0.328	1.19247e-194	9	PSMA5
1.18001e-198	0.397906	0.554	0.279	3.05056e-194	9	RABL6
4.01926e-198	0.317899	0.34	0.128	1.03906e-193	9	CTPS1
5.58811e-198	0.688684	0.91	0.801	1.44464e-193	9	SERF2
7.37011e-198	0.456361	0.562	0.295	1.90532e-193	9	LSM7
9.58794e-198	0.616391	0.982	0.944	2.47868e-193	9	UBA52
1.56899e-197	0.250139	0.261	0.082	4.05615e-193	9	RALGDS
2.1275e-197	1.10542	0.601	0.402	5.5e-193	9	HCST
3.60503e-197	0.921367	0.634	0.399	9.31972e-193	9	ANXA1
8.42167e-197	0.470918	0.65	0.379	2.17717e-192	9	NDUFB7
1.06438e-196	0.479389	0.798	0.561	2.75163e-192	9	RBX1
1.46995e-196	0.385994	0.522	0.257	3.80012e-192	9	POLR2K
5.24881e-196	0.546219	0.693	0.438	1.35692e-191	9	FXYD5
1.26181e-195	0.519449	0.684	0.429	3.26204e-191	9	ATP5PO
1.298e-195	0.378875	0.356	0.136	3.35558e-191	9	RUNX3
2.2899e-195	0.37136	0.457	0.207	5.91986e-191	9	RNPEPL1
2.35119e-195	0.446038	0.505	0.251	6.07831e-191	9	LOC696959
8.61599e-195	0.323948	0.387	0.149	2.22741e-190	9	NLRC5
2.50731e-194	0.565203	0.636	0.375	6.48191e-190	9	GLIPR2
4.30756e-194	0.338324	0.371	0.143	1.11359e-189	9	TNRC6C
4.42785e-194	0.559028	0.708	0.474	1.14469e-189	9	MAP2K2
8.46648e-194	0.336771	0.423	0.181	2.18875e-189	9	NMI
2.56195e-193	0.51431	0.739	0.5	6.62315e-189	9	PSMB7
5.10875e-193	0.303687	0.355	0.137	1.32072e-188	9	AIDA
7.18314e-193	0.686364	0.986	0.941	1.85699e-188	9	KEG06-p11
8.2737e-193	0.628337	0.593	0.338	2.13892e-188	9	FANCC
1.29848e-192	0.503988	0.764	0.523	3.35684e-188	9	NDUFB4
3.49134e-192	0.297657	0.371	0.147	9.02581e-188	9	POLE3
1.22114e-191	0.536623	0.781	0.561	3.15688e-187	9	COX6C
1.26601e-191	0.328449	0.365	0.145	3.27289e-187	9	ASF1B
1.55207e-191	0.310609	0.311	0.111	4.0124e-187	9	HIST1H2AD
3.12937e-191	0.421551	0.535	0.268	8.09004e-187	9	SLC20A1
5.1682e-191	0.530259	0.521	0.253	1.33608e-186	9	GLCCI1
1.97174e-190	0.374826	0.478	0.225	5.09735e-186	9	HAT1
3.76624e-190	0.429039	0.589	0.323	9.73649e-186	9	LAGE3
7.25509e-190	0.412199	0.565	0.3	1.87559e-185	9	NDUFS6
1.57391e-189	0.267674	0.285	0.098	4.06887e-185	9	LOC114677681
2.7288e-189	0.363081	0.501	0.24	7.0545e-185	9	GMPS
5.29104e-189	0.490108	0.595	0.334	1.36784e-184	9	SEC61G
1.85275e-188	0.661078	0.583	0.349	4.78972e-184	9	CD8A
3.48934e-188	0.380956	0.297	0.107	9.02065e-184	9	STX2
1.15441e-187	0.557175	0.699	0.461	2.98438e-183	9	PPP1CA
6.44551e-187	0.400766	0.487	0.237	1.66629e-182	9	ZDHHC12
7.52817e-187	0.603064	0.964	0.919	1.94618e-182	9	RPLP2
1.3284e-186	0.465596	0.429	0.198	3.43418e-182	9	G2E3
1.45007e-186	1.1003	0.543	0.315	3.74872e-182	9	LOC100426197
6.32741e-186	0.605946	0.891	0.745	1.63576e-181	9	EEF1G
1.12484e-185	0.520183	0.478	0.232	2.90794e-181	9	GLUD1
1.1509e-185	0.476137	0.465	0.216	2.97531e-181	9	AHI1
1.89485e-184	0.369711	0.444	0.202	4.89857e-180	9	RPA1
2.53257e-184	0.31022	0.371	0.15	6.5472e-180	9	SLC25A24
9.41371e-184	0.442643	0.575	0.315	2.43363e-179	9	MOB2
1.0379e-183	0.353751	0.467	0.218	2.68317e-179	9	NAA38
1.24662e-183	0.385426	0.392	0.156	3.22276e-179	9	TRPS1
5.04016e-183	0.400683	0.558	0.296	1.30298e-178	9	NDUFA6
8.27351e-183	0.516833	0.5	0.256	2.13887e-178	9	LOC100424348
8.84322e-183	0.408238	0.612	0.345	2.28615e-178	9	UQCRC1
9.34069e-183	0.350387	0.382	0.157	2.41475e-178	9	TTLL5
1.26824e-182	0.426791	0.993	0.976	3.27865e-178	9	HNRNPA2B1
1.55682e-182	0.452618	0.449	0.208	4.02468e-178	9	SERPINB9
1.74763e-182	0.377006	0.358	0.145	4.51798e-178	9	LOC701574
2.33786e-182	0.292709	0.333	0.129	6.04384e-178	9	ANKRD39
3.49139e-182	0.608278	0.734	0.491	9.02593e-178	9	PDS5B
5.28174e-182	0.322243	0.328	0.128	1.36543e-177	9	SAP30
5.64445e-182	0.364374	0.468	0.223	1.4592e-177	9	TRIOBP
2.25575e-181	0.486579	0.729	0.483	5.83156e-177	9	LOC720636
2.61648e-181	0.503277	0.772	0.553	6.76412e-177	9	PCBP1
3.25711e-181	0.469669	0.558	0.309	8.42029e-177	9	DRAP1
2.03128e-180	0.361766	0.479	0.231	5.25128e-176	9	FIBP
1.57313e-179	0.748085	0.773	0.585	4.06687e-175	9	PRKCH
1.077e-178	0.260412	0.281	0.099	2.78425e-174	9	DONSON
1.3008e-178	0.383547	0.548	0.292	3.36282e-174	9	PHF5A
4.40468e-178	0.52257	0.557	0.293	1.1387e-173	9	FAM129A
8.55239e-178	0.275139	0.327	0.126	2.21096e-173	9	NUP50
9.08753e-178	0.678969	0.893	0.755	2.34931e-173	9	RPL36
2.07642e-177	0.297059	0.374	0.154	5.36795e-173	9	STK26
7.7503e-177	0.662838	0.692	0.45	2.00361e-172	9	GNG2
9.31962e-177	0.393406	0.559	0.3	2.40931e-172	9	HDAC1
1.20763e-176	0.344933	0.478	0.231	3.12197e-172	9	AHSA2P
1.39431e-176	0.423534	0.649	0.389	3.60456e-172	9	PSMD8
1.52746e-176	0.455913	0.64	0.391	3.9488e-172	9	RTRAF
2.59063e-176	0.431589	0.531	0.281	6.69729e-172	9	SUN2
7.39557e-176	0.503097	0.87	0.681	1.9119e-171	9	SRSF2
9.55808e-176	0.483244	0.755	0.525	2.47095e-171	9	NDUFB2
1.01302e-175	0.261565	0.305	0.113	2.61886e-171	9	NUP88
1.56468e-175	0.291522	0.318	0.122	4.04502e-171	9	C1H1orf112
2.51828e-175	0.270756	0.321	0.123	6.51025e-171	9	SSNA1
2.75634e-175	0.311035	0.399	0.173	7.1257e-171	9	NUDT21
2.98878e-174	0.430844	0.583	0.332	7.72661e-170	9	ANAPC11
5.22277e-174	0.315144	0.409	0.18	1.35019e-169	9	ANAPC13
7.72079e-174	0.306857	0.405	0.178	1.99598e-169	9	PMVK
1.67944e-173	0.396888	0.332	0.133	4.34168e-169	9	KIAA0586
3.22514e-173	0.434605	0.461	0.229	8.33763e-169	9	CIB1
5.19353e-173	0.817336	0.852	0.717	1.34263e-168	9	LOC114673461
5.36939e-173	0.301721	0.345	0.139	1.38809e-168	9	CHEK2
1.12696e-172	0.406872	0.61	0.35	2.91343e-168	9	IRF3
8.27948e-172	0.256056	0.306	0.115	2.14041e-167	9	NEDD1
1.76767e-171	0.60528	0.968	0.915	4.56979e-167	9	RPS5
2.21475e-171	0.51415	0.772	0.53	5.72556e-167	9	SMCHD1
5.28621e-171	0.34276	0.456	0.219	1.36659e-166	9	MRPL11
1.07674e-170	0.289144	0.348	0.142	2.7836e-166	9	GLRX5
3.23314e-170	0.42208	0.62	0.361	8.3583e-166	9	ARHGDIA
4.86759e-170	0.35574	0.431	0.194	1.25837e-165	9	LIN52
8.6858e-170	0.306519	0.345	0.141	2.24545e-165	9	HTATSF1
1.00985e-169	0.385666	0.51	0.258	2.61066e-165	9	OPTN
3.43765e-169	0.446697	0.531	0.292	8.88701e-165	9	SHISA5
4.06847e-169	0.433495	0.678	0.421	1.05178e-164	9	P4HB
6.29195e-169	0.400212	0.507	0.262	1.6266e-164	9	PHPT1
6.46941e-169	0.375161	0.44	0.205	1.67247e-164	9	E2F3
1.04935e-168	0.413643	0.732	0.482	2.71279e-164	9	XRCC6
1.09771e-168	0.267298	0.3	0.113	2.8378e-164	9	RANGAP1
1.56161e-168	0.324085	0.403	0.177	4.03708e-164	9	GLMN
4.90123e-168	0.291549	0.283	0.103	1.26707e-163	9	LOC114679577
1.51128e-167	0.290302	0.368	0.156	3.90695e-163	9	DHPS
1.55263e-167	0.379343	0.382	0.17	4.01385e-163	9	SRM
3.17696e-167	0.482973	0.884	0.739	8.21307e-163	9	YWHAB
3.95322e-167	0.40408	0.486	0.249	1.02199e-162	9	ISCA1
4.27284e-167	0.370069	0.445	0.213	1.10462e-162	9	PCNT
4.82948e-167	0.562792	0.989	0.975	1.24852e-162	9	RPL13A
1.36866e-166	0.391189	0.687	0.425	3.53826e-162	9	MRPL41
1.8074e-166	0.377293	0.517	0.271	4.6725e-162	9	PDAP1
2.45835e-166	0.296304	0.343	0.14	6.35533e-162	9	LNPK
5.22837e-166	0.368537	0.391	0.175	1.35164e-161	9	GTF3C1
5.25768e-166	0.523933	0.998	0.995	1.35921e-161	9	KEG06-p07
2.21824e-165	0.46443	0.684	0.431	5.73459e-161	9	TPR
3.25359e-165	0.517242	0.709	0.46	8.41117e-161	9	MAMU-A3
4.18983e-165	0.320349	0.379	0.166	1.08315e-160	9	POLR2I
1.04161e-164	0.361491	0.562	0.306	2.69277e-160	9	MRPS15
1.44793e-164	0.341173	0.527	0.275	3.74318e-160	9	BUD31
2.4565e-164	0.488337	0.279	0.108	6.35056e-160	9	RTKN2
4.15985e-164	0.371877	0.573	0.318	1.0754e-159	9	MRPL34
4.6549e-164	0.528263	0.538	0.296	1.20338e-159	9	ST3GAL3
6.68993e-164	0.25628	0.314	0.122	1.72948e-159	9	KARS
1.20358e-163	0.312479	0.362	0.156	3.1115e-159	9	LMF2
2.8386e-163	0.366428	0.383	0.164	7.33834e-159	9	HIP1
6.82968e-163	0.323808	0.467	0.22	1.76561e-158	9	SNTB2
7.19096e-163	0.27275	0.337	0.138	1.85901e-158	9	EXOSC8
9.55089e-163	0.307808	0.382	0.169	2.4691e-158	9	DPM2
1.80256e-162	0.409208	0.62	0.37	4.65998e-158	9	DAD1
2.64217e-162	0.567672	0.845	0.693	6.83055e-158	9	RPL7
2.85344e-162	0.423306	0.718	0.471	7.37672e-158	9	ARF6
3.57303e-162	0.261661	0.281	0.103	9.23701e-158	9	C3H21orf91
3.67446e-162	0.271517	0.3	0.114	9.49921e-158	9	IFT80
4.7705e-162	0.398585	0.56	0.31	1.23327e-157	9	POLR2L
5.37792e-162	0.378077	0.617	0.357	1.3903e-157	9	PPM1G
6.43693e-162	0.266939	0.343	0.142	1.66408e-157	9	ASNA1
7.5697e-162	0.463681	0.764	0.539	1.95692e-157	9	DYNLRB1
7.92757e-162	0.324033	0.484	0.242	2.04944e-157	9	AURKAIP1
9.07505e-162	0.280744	0.303	0.118	2.34608e-157	9	CNTROB
1.22063e-161	0.311694	0.356	0.145	3.15558e-157	9	SLC2A3
1.8664e-161	0.365359	0.524	0.279	4.82502e-157	9	PSMB3
1.97923e-161	0.514185	0.65	0.397	5.11671e-157	9	RASA2
2.39755e-161	0.354012	0.522	0.276	6.19814e-157	9	PTBP1
4.16249e-161	0.292041	0.369	0.16	1.07609e-156	9	AKT1
5.67772e-161	0.527275	0.837	0.648	1.4678e-156	9	LCP1
8.57498e-161	0.393871	0.522	0.274	2.2168e-156	9	C6H5orf56
5.12473e-160	0.299826	0.382	0.167	1.32484e-155	9	IMMP1L
1.56473e-159	0.383366	0.633	0.374	4.04514e-155	9	ENY2
1.70475e-159	0.288571	0.308	0.121	4.40711e-155	9	PCBD2
2.20535e-159	0.50914	0.854	0.716	5.70126e-155	9	SUB1
3.09043e-159	0.57966	0.997	0.997	7.98939e-155	9	TMSB4X
4.24017e-159	0.401874	0.685	0.439	1.09617e-154	9	UBE2I
4.48019e-159	0.401842	0.558	0.316	1.15822e-154	9	MRPL23
5.51998e-159	0.271136	0.289	0.108	1.42703e-154	9	LFNG
6.79868e-159	0.81997	0.644	0.454	1.7576e-154	9	CBLB
7.89185e-159	0.481571	0.699	0.45	2.0402e-154	9	BAX
1.14674e-158	0.823251	0.787	0.649	2.96454e-154	9	PITPNC1
1.89352e-158	0.404496	0.659	0.399	4.89512e-154	9	HNRNPUL1
2.06751e-158	0.255134	0.294	0.113	5.34492e-154	9	LOC701053
4.42897e-158	0.271499	0.361	0.153	1.14498e-153	9	ADSS
8.6361e-158	0.53483	0.986	0.962	2.23261e-153	9	RPS10
1.00056e-157	0.409174	0.861	0.667	2.58664e-153	9	U2AF1
1.41828e-157	0.401437	0.614	0.37	3.66655e-153	9	SAP18
2.65247e-157	0.380573	0.51	0.272	6.85716e-153	9	UFC1
2.10634e-156	0.470969	0.681	0.453	5.44532e-152	9	LOC114669847
9.30884e-156	0.316613	0.315	0.128	2.40652e-151	9	LOC697977
3.21527e-155	0.395162	0.582	0.337	8.31211e-151	9	CCT3
3.929e-155	0.318449	0.444	0.216	1.01573e-150	9	POLR2F
3.00382e-154	1.0727	0.7	0.554	7.76549e-150	9	LOC114677644
4.11867e-154	0.319027	0.426	0.203	1.06476e-149	9	DYNLL2
8.14055e-154	0.281099	0.41	0.19	2.1045e-149	9	MRPL22
1.12226e-153	0.512358	0.587	0.361	2.90127e-149	9	HSPE1
1.85687e-153	0.623892	0.775	0.605	4.80039e-149	9	RPL32
5.21847e-153	0.262554	0.352	0.151	1.34908e-148	9	TMUB1
1.13189e-152	0.27033	0.274	0.104	2.92617e-148	9	LOC107000844
2.64587e-152	0.604122	0.959	0.92	6.84009e-148	9	RPL23A
2.71494e-152	0.420765	0.583	0.343	7.01867e-148	9	CEP57
3.71091e-152	0.400806	0.528	0.289	9.59345e-148	9	RIF1
5.05885e-152	0.364039	0.603	0.353	1.30781e-147	9	NDUFS8
1.10709e-151	0.278311	0.335	0.138	2.86205e-147	9	MBNL3
2.29619e-151	0.380976	0.414	0.198	5.93612e-147	9	FANCM
2.68004e-151	0.405515	0.504	0.268	6.92844e-147	9	SMC6
2.85195e-151	0.282401	0.363	0.16	7.37285e-147	9	NELFE
5.90993e-151	0.368034	0.6	0.353	1.52784e-146	9	POLR2J
1.53547e-150	0.330233	0.478	0.247	3.9695e-146	9	LOC712324
1.59575e-150	0.262918	0.265	0.098	4.12534e-146	9	LOC100425941
1.62706e-150	0.446369	0.67	0.427	4.20628e-146	9	CTCF
1.71866e-150	0.251047	0.307	0.123	4.44308e-146	9	ASF1A
2.13727e-150	0.547526	0.573	0.343	5.52528e-146	9	RPS27L
2.50417e-150	0.569865	0.879	0.748	6.47377e-146	9	RPS25
4.18766e-150	0.511679	0.697	0.491	1.08259e-145	9	SEC61B
1.76832e-149	0.423337	0.659	0.423	4.57147e-145	9	PET100
2.76154e-149	0.385753	0.536	0.305	7.13914e-145	9	GTF2H5
3.70821e-149	0.39326	0.527	0.295	9.58648e-145	9	RNF167
7.48448e-149	0.386139	0.51	0.28	1.93489e-144	9	TMEM230
1.52045e-148	0.371913	0.559	0.303	3.93066e-144	9	ESYT2
1.75824e-148	0.274756	0.324	0.135	4.54541e-144	9	LOC100499503
1.85356e-148	0.527233	0.974	0.939	4.79183e-144	9	RPL8
2.27531e-148	0.761061	0.896	0.843	5.88214e-144	9	GAPDH
1.04234e-147	0.254433	0.29	0.114	2.69466e-143	9	MSH2
2.14288e-147	0.332305	0.519	0.278	5.53977e-143	9	SMARCE1
2.71053e-147	0.406975	0.638	0.399	7.00725e-143	9	NDUFC1
4.19067e-147	0.342313	0.385	0.171	1.08337e-142	9	HIVEP2
4.29978e-147	0.384278	0.701	0.449	1.11158e-142	9	RALY
8.11277e-147	0.406071	0.554	0.319	2.09731e-142	9	PRDX6
8.54362e-147	0.666498	0.508	0.273	2.2087e-142	9	LOC694372
1.15288e-146	0.528975	0.708	0.514	2.98044e-142	9	EIF3F
2.0653e-146	0.532189	0.977	0.941	5.33921e-142	9	RPS29
6.88652e-146	0.317155	0.333	0.145	1.7803e-141	9	REEP4
9.42363e-146	0.439729	0.609	0.378	2.4362e-141	9	NOP10
9.91649e-146	0.406881	0.955	0.902	2.56361e-141	9	OAZ1
1.19683e-145	0.410563	0.53	0.299	3.09404e-141	9	CEP295
1.23494e-145	0.428693	0.601	0.366	3.19256e-141	9	RFC1
1.68486e-145	0.380671	0.504	0.278	4.35569e-141	9	ABHD17A
2.77105e-145	0.328104	0.468	0.241	7.16373e-141	9	C5H4orf27
7.57851e-145	0.2855	0.375	0.171	1.9592e-140	9	HAUS4
8.14078e-145	0.454619	0.726	0.482	2.10455e-140	9	DIAPH1
9.00306e-145	0.476192	0.595	0.369	2.32747e-140	9	MIF
1.05075e-144	0.326647	0.456	0.231	2.71639e-140	9	LARP7
2.75242e-144	0.351697	0.557	0.318	7.11555e-140	9	NONO
3.46876e-144	0.423648	0.661	0.441	8.96744e-140	9	COPE
3.67152e-144	0.400325	0.518	0.298	9.49161e-140	9	EIF3I
4.14012e-144	0.349548	0.461	0.238	1.0703e-139	9	POLR1D
6.53116e-144	0.282618	0.391	0.183	1.68844e-139	9	MRPS14
7.88103e-144	0.735754	0.804	0.626	2.0374e-139	9	BMT2
1.41555e-143	0.285405	0.403	0.191	3.65948e-139	9	MRPL52
1.84305e-143	0.384973	0.535	0.305	4.76464e-139	9	C1H1orf35
2.2523e-143	0.479363	0.713	0.471	5.82264e-139	9	ZC3HAV1
3.38221e-143	0.282171	0.406	0.194	8.74369e-139	9	MRPS18C
7.46608e-143	0.508063	0.979	0.959	1.93013e-138	9	RPS16
8.17859e-143	0.334242	0.513	0.281	2.11433e-138	9	DAZAP1
1.81299e-142	0.542885	0.604	0.385	4.68694e-138	9	ARAP2
2.42782e-142	0.307185	0.446	0.221	6.27639e-138	9	GLE1
6.15112e-142	0.68504	0.788	0.656	1.59019e-137	9	S100A11
7.66307e-142	0.384701	0.621	0.387	1.98106e-137	9	ATP5PD
8.95813e-142	0.321479	0.472	0.246	2.31586e-137	9	PSMB4
1.20336e-141	0.289321	0.37	0.17	3.11092e-137	9	BOLA2B
1.89688e-141	0.437882	0.764	0.561	4.90381e-137	9	SSR2
2.00443e-141	0.415762	0.692	0.467	5.18186e-137	9	BRD7
2.9332e-141	0.434034	0.747	0.545	7.58292e-137	9	LOC696956
3.9571e-141	0.366145	0.502	0.273	1.02299e-136	9	NFKBIB
1.13579e-140	0.689297	0.965	0.92	2.93625e-136	9	RPLP0
3.40622e-140	0.845692	0.761	0.611	8.80577e-136	9	LOC696872
4.51705e-140	0.270173	0.334	0.146	1.16775e-135	9	EIF4EBP1
4.68247e-140	0.272392	0.294	0.12	1.21051e-135	9	FGFR1OP
2.15918e-139	0.379938	0.664	0.425	5.58191e-135	9	NPM1
2.19421e-139	0.351894	0.469	0.25	5.67248e-135	9	CUTA
2.37887e-139	0.285796	0.363	0.164	6.14986e-135	9	CEP78
2.57593e-139	0.448712	0.828	0.657	6.65928e-135	9	NDUFA4
2.8845e-139	0.346289	0.569	0.33	7.45702e-135	9	PSMA6
2.97426e-139	0.662815	0.792	0.636	7.68907e-135	9	RPS24
3.38033e-139	0.307221	0.409	0.199	8.73882e-135	9	NHP2
3.567e-139	0.265815	0.375	0.171	9.22142e-135	9	ESYT1
1.33243e-138	0.578832	0.876	0.754	3.4446e-134	9	RPL37
1.33982e-138	0.375476	0.587	0.353	3.46369e-134	9	ZNF706
1.34408e-138	0.59364	0.985	0.966	3.47471e-134	9	RPL3
1.54318e-138	0.408063	0.865	0.707	3.98942e-134	9	SRSF3
1.75471e-138	0.424924	0.722	0.523	4.53627e-134	9	PSMB1
1.85912e-138	0.344941	0.468	0.248	4.8062e-134	9	ANXA6
2.0371e-138	0.346097	0.573	0.337	5.26631e-134	9	CNIH4
3.72718e-138	0.36765	0.512	0.285	9.63551e-134	9	SMC1A
7.21646e-138	0.397127	0.762	0.536	1.8656e-133	9	DDX39A
1.76044e-137	0.295172	0.382	0.179	4.55108e-133	9	LOC697280
1.92705e-137	0.367671	0.532	0.303	4.9818e-133	9	EIF5A
2.49642e-137	0.34887	0.348	0.158	6.45373e-133	9	RFX2
2.9463e-137	0.483393	0.513	0.29	7.61678e-133	9	CDK19
3.31702e-137	0.286	0.387	0.185	8.57515e-133	9	PAXX
3.5249e-137	0.347022	0.47	0.25	9.11257e-133	9	TUBGCP3
9.46108e-137	0.490252	0.791	0.618	2.44588e-132	9	SMDT1
1.02078e-136	0.582445	0.924	0.875	2.63893e-132	9	GMFG
1.86513e-136	0.388698	0.661	0.417	4.82173e-132	9	LOC704147
7.97071e-136	0.303873	0.487	0.26	2.06059e-131	9	DIABLO
8.55251e-136	0.250267	0.273	0.109	2.21099e-131	9	LOC714466
9.44693e-136	0.277871	0.356	0.161	2.44222e-131	9	NUP107
6.69106e-135	0.260082	0.36	0.165	1.72977e-130	9	MRPS25
7.23117e-135	0.281385	0.342	0.152	1.8694e-130	9	CHD3
8.43937e-135	0.397259	0.702	0.474	2.18175e-130	9	EIF3H
9.40439e-134	0.342597	0.59	0.354	2.43122e-129	9	RBM17
1.31051e-133	0.296263	0.394	0.192	3.38793e-129	9	PARP1
6.06874e-133	0.358157	0.736	0.5	1.56889e-128	9	PARP8
6.0993e-133	0.327328	0.397	0.192	1.57679e-128	9	PRDM1
2.12725e-132	0.482865	0.724	0.537	5.49937e-128	9	TPI1
4.97187e-132	0.387738	0.741	0.528	1.28533e-127	9	ATP5PF
1.29721e-131	0.277055	0.426	0.21	3.35354e-127	9	NT5C3A
1.40663e-131	0.40498	0.596	0.37	3.63641e-127	9	ITGAL
2.10787e-131	0.292903	0.457	0.239	5.44927e-127	9	UQCC3
2.11229e-131	0.33848	0.546	0.317	5.46068e-127	9	SNRPA1
2.92878e-131	0.396039	0.9	0.768	7.57147e-127	9	HNRNPF
3.19667e-131	0.263676	0.314	0.136	8.26404e-127	9	SACS
3.87752e-131	0.412433	0.681	0.444	1.00242e-126	9	EFCAB2
5.22203e-131	0.349849	0.472	0.246	1.35e-126	9	HEG1
5.77155e-131	0.254662	0.3	0.128	1.49206e-126	9	ANKRD9
6.56643e-131	0.388065	0.695	0.478	1.69755e-126	9	NDUFB9
8.83475e-131	0.253137	0.349	0.155	2.28396e-126	9	AVEN
5.70457e-129	0.350643	0.573	0.343	1.47475e-124	9	RWDD1
1.41838e-128	0.445972	0.873	0.718	3.6668e-124	9	TAF15
1.83069e-128	0.296086	0.419	0.212	4.7327e-124	9	UPF3A
3.29042e-128	0.379819	0.633	0.414	8.50639e-124	9	SELENOT
3.65308e-128	0.262355	0.365	0.17	9.44395e-124	9	CASP3
3.71637e-128	0.285179	0.431	0.218	9.60756e-124	9	SREK1IP1
1.15712e-127	0.363317	0.573	0.354	2.99139e-123	9	ATP5F1C
1.19145e-127	0.317673	0.491	0.268	3.08014e-123	9	COA1
1.53275e-127	0.281279	0.292	0.118	3.96246e-123	9	CHN2
1.69864e-127	0.324638	0.535	0.307	4.39132e-123	9	ZFP91
1.91405e-127	0.326994	0.528	0.304	4.94819e-123	9	ERGIC2
4.67741e-127	0.34709	0.514	0.297	1.2092e-122	9	TRAPPC1
9.0171e-127	0.295804	0.465	0.251	2.3311e-122	9	MRPS12
1.06296e-126	0.354104	0.602	0.37	2.74797e-122	9	ATG12
2.20789e-126	0.606454	0.864	0.759	5.70785e-122	9	RPS4Y1
2.65232e-126	0.450994	0.97	0.928	6.85679e-122	9	RPL15
4.94691e-126	0.307541	0.507	0.285	1.27888e-121	9	DPY30
1.52076e-125	0.359674	0.797	0.552	3.93147e-121	9	IFI6
2.5378e-125	0.323589	0.505	0.286	6.56072e-121	9	FKBP3
3.03572e-125	0.374494	0.988	0.989	7.84793e-121	9	RPLP1
3.75375e-125	0.252965	0.322	0.146	9.7042e-121	9	LOC694417
5.57503e-125	0.280505	0.415	0.21	1.44126e-120	9	CSE1L
6.43137e-125	0.364323	0.949	0.849	1.66264e-120	9	IFI16
1.77432e-124	0.496055	0.828	0.71	4.58697e-120	9	SRP14
1.91357e-124	0.438797	0.506	0.3	4.94695e-120	9	ABHD3
2.06566e-124	0.255395	0.392	0.193	5.34016e-120	9	MRPL47
2.37668e-124	0.34458	0.525	0.3	6.14418e-120	9	GMCL1
2.56223e-124	0.475988	0.482	0.273	6.62388e-120	9	FBXO33
2.62805e-124	0.380343	0.529	0.313	6.79403e-120	9	IPO9
6.31428e-124	0.440791	0.653	0.453	1.63237e-119	9	LOC106996680
7.06494e-124	0.317299	0.436	0.23	1.82643e-119	9	CASP8AP2
7.31617e-123	0.35039	0.419	0.217	1.89138e-118	9	TMEM181
9.98327e-123	0.307346	0.489	0.274	2.58087e-118	9	TRAPPC4
1.93197e-122	0.351834	0.563	0.346	4.99452e-118	9	SF3B6
7.43005e-122	0.531801	0.92	0.858	1.92082e-117	9	ARPC1B
1.105e-121	0.373138	0.891	0.752	2.85665e-117	9	CAPZA1
1.19942e-121	0.327164	0.562	0.341	3.10074e-117	9	MAGOH
1.87909e-121	0.268051	0.341	0.158	4.85783e-117	9	BBS7
3.77942e-121	0.388932	0.607	0.4	9.77055e-117	9	ARF5
7.03366e-121	0.323746	0.586	0.36	1.81834e-116	9	CCT5
8.01441e-121	0.388491	0.415	0.219	2.07189e-116	9	TUBA1A
8.21487e-121	0.486224	0.303	0.136	2.12371e-116	9	IKZF2
9.97157e-121	0.448551	0.885	0.799	2.57785e-116	9	RAP1B
1.20968e-120	0.397003	0.442	0.234	3.12726e-116	9	LOC100427957
2.04941e-120	0.357268	0.668	0.445	5.29814e-116	9	KPNB1
2.47746e-120	0.355158	0.786	0.572	6.40473e-116	9	RNASEH2B
2.86659e-120	0.285053	0.457	0.248	7.4107e-116	9	ADRM1
6.78051e-120	0.334252	0.589	0.372	1.7529e-115	9	CIAO2B
1.02879e-119	0.564523	0.964	0.932	2.65963e-115	9	RPL7A
1.18855e-119	0.341266	0.954	0.855	3.07263e-115	9	RHOA
1.35594e-119	0.300121	0.274	0.116	3.50538e-115	9	MAMU-DQA1
1.58138e-119	0.577711	0.681	0.495	4.08818e-115	9	LOC107000809
2.14792e-119	0.546626	0.655	0.469	5.55279e-115	9	DYNLL1
6.72926e-119	0.296982	0.541	0.317	1.73965e-114	9	DNAJC8
1.09537e-118	0.576697	0.741	0.568	2.83174e-114	9	RAD51B
1.68863e-118	0.306357	0.431	0.231	4.36546e-114	9	LOC705400
2.60727e-118	0.409577	0.635	0.433	6.7403e-114	9	ATP5F1A
2.89417e-118	0.336703	0.522	0.308	7.482e-114	9	ARL6IP6
3.58801e-118	0.382535	0.801	0.615	9.27573e-114	9	HNRNPD
1.12886e-117	0.320899	0.45	0.244	2.91834e-113	9	LOC106994675
1.40734e-117	0.30232	0.463	0.256	3.63826e-113	9	TMEM109
2.04532e-117	0.271634	0.405	0.208	5.28755e-113	9	NDUFAF8
2.51659e-117	0.325318	0.486	0.278	6.50589e-113	9	WDR1
1.19541e-116	0.290947	0.498	0.282	3.09037e-112	9	ISY1
1.89796e-116	0.436222	0.835	0.691	4.90661e-112	9	EEF1D
2.52665e-116	0.306656	0.462	0.257	6.53191e-112	9	CFAP299
4.09414e-116	0.381723	0.692	0.491	1.05842e-111	9	C5H4orf3
9.67067e-116	0.325293	0.567	0.353	2.50006e-111	9	PSMA3
2.33274e-115	0.256344	0.376	0.185	6.03059e-111	9	HACE1
2.30521e-114	0.406869	0.501	0.3	5.95942e-110	9	USP37
3.49705e-114	0.283595	0.425	0.228	9.04056e-110	9	GSDMD
3.6032e-114	0.255552	0.398	0.204	9.315e-110	9	COX19
4.09058e-114	0.280453	0.369	0.184	1.0575e-109	9	STARD3NL
4.7091e-114	0.515841	0.77	0.609	1.2174e-109	9	RPL37A
5.12405e-114	0.460717	0.781	0.624	1.32467e-109	9	RTN3
1.97885e-113	0.254613	0.38	0.192	5.11571e-109	9	CCDC56
2.27776e-113	0.28371	0.437	0.237	5.88847e-109	9	RBBP4
5.51479e-113	0.285821	0.453	0.244	1.42568e-108	9	IRF1
8.02955e-113	0.254646	0.378	0.191	2.0758e-108	9	RECQL
1.11028e-112	0.416934	0.635	0.444	2.87028e-108	9	SSBP4
5.14006e-112	0.500868	0.42	0.226	1.32881e-107	9	LOC106999943
7.85683e-112	0.301037	0.545	0.328	2.03115e-107	9	UBE2N
1.69117e-111	0.513368	0.97	0.925	4.37201e-107	9	RPL28
2.10683e-111	0.314203	0.59	0.376	5.44658e-107	9	LOC700087
2.57019e-111	0.311155	0.514	0.305	6.64446e-107	9	ILF3
3.04218e-111	0.499396	0.825	0.699	7.86464e-107	9	RPL4
3.27208e-111	0.363784	0.736	0.522	8.45899e-107	9	SRPK2
3.40438e-111	0.320775	0.557	0.342	8.80101e-107	9	NARS
6.89662e-111	0.290483	0.457	0.252	1.78291e-106	9	MADD
8.42972e-111	0.271165	0.413	0.219	2.17925e-106	9	TFAM
1.6218e-110	0.321011	0.649	0.427	4.19268e-106	9	CYC1
1.69136e-110	0.280084	0.433	0.236	4.37252e-106	9	TOMM6
7.25055e-110	0.289249	0.425	0.224	1.87441e-105	9	SNRK
9.80415e-110	0.27671	0.472	0.267	2.53457e-105	9	RAB4A
1.40511e-109	0.286972	0.473	0.262	3.63249e-105	9	KLHL2
1.7733e-109	0.31292	0.599	0.377	4.58432e-105	9	TERF1
1.81277e-109	0.276177	0.473	0.267	4.68636e-105	9	NAPA
1.87482e-109	0.376642	0.977	0.96	4.84679e-105	9	ARPC2
1.90383e-109	0.253799	0.425	0.227	4.92178e-105	9	GLRX3
2.20579e-109	0.37533	0.63	0.422	5.70241e-105	9	FKBP2
2.89228e-109	0.451434	0.972	0.935	7.47712e-105	9	RPL27
5.3509e-109	0.304039	0.522	0.315	1.38332e-104	9	EIF4A3
5.75213e-109	0.390532	0.596	0.385	1.48704e-104	9	CDK17
6.92209e-109	0.32971	0.627	0.418	1.7895e-104	9	SNU13
3.50075e-108	0.277114	0.419	0.225	9.05013e-104	9	SMS
3.88072e-108	0.654851	0.981	0.951	1.00324e-103	9	RPS12
8.22854e-108	0.307237	0.549	0.342	2.12724e-103	9	UBE2L3
9.28356e-108	0.526288	0.913	0.849	2.39999e-103	9	CALM2
1.04982e-107	0.293556	0.583	0.362	2.71401e-103	9	MPC2
2.60154e-107	0.275818	0.444	0.246	6.72551e-103	9	SEC11C
2.62499e-107	0.260137	0.449	0.25	6.78612e-103	9	TRIM28
2.67159e-107	0.368535	0.565	0.355	6.90658e-103	9	LMO4
2.95871e-107	0.423459	0.775	0.611	7.64886e-103	9	KIF5B
3.65522e-107	0.538397	0.633	0.455	9.44948e-103	9	LOC114669767
8.0058e-107	0.371676	0.95	0.883	2.06966e-102	9	GPX4
1.70247e-106	0.412948	0.794	0.635	4.40124e-102	9	LOC106998836
1.95644e-106	0.470555	0.985	0.964	5.05778e-102	9	RPS7
2.45172e-106	0.419698	0.864	0.743	6.33819e-102	9	RPS17
4.23951e-106	0.309116	0.441	0.249	1.096e-101	9	SLF2
6.90177e-106	0.256422	0.367	0.187	1.78425e-101	9	MCMBP
8.12877e-106	0.253998	0.395	0.209	2.10145e-101	9	TUFM
8.71361e-106	0.304843	0.365	0.188	2.25264e-101	9	GPR132
1.25668e-105	0.295754	0.485	0.282	3.24878e-101	9	ATL3
1.33938e-105	0.305828	0.524	0.316	3.46256e-101	9	PGK1
1.45426e-105	0.293394	0.479	0.276	3.75955e-101	9	DESI2
1.98112e-105	0.250413	0.358	0.182	5.12159e-101	9	TOMM22
1.99925e-105	0.250769	0.443	0.243	5.16846e-101	9	ESD
2.50396e-105	0.350584	0.982	0.946	6.47323e-101	9	RPL21
7.00772e-105	0.264263	0.45	0.253	1.81164e-100	9	RNPS1
1.18191e-104	0.251979	0.369	0.189	3.05547e-100	9	APOL5
1.31487e-104	0.263203	0.366	0.186	3.39921e-100	9	CAPN2
6.05095e-104	0.321336	0.591	0.382	1.56429e-99	9	CACYBP
6.42626e-104	0.350681	0.568	0.358	1.66132e-99	9	CTDSPL2
8.70525e-104	0.515804	0.954	0.898	2.25048e-99	9	RPL12
9.47497e-104	0.312228	0.584	0.378	2.44947e-99	9	AIP
1.596e-103	0.287068	0.497	0.296	4.12598e-99	9	SS18L2
1.86332e-103	0.317721	0.702	0.5	4.81704e-99	9	JTB
1.94974e-103	0.373468	0.781	0.623	5.04047e-99	9	SSR4
3.04063e-103	0.323346	0.892	0.753	7.86063e-99	9	TPM3
5.02667e-103	0.302912	0.544	0.336	1.29949e-98	9	ATP5MD
1.22161e-102	0.315779	0.472	0.278	3.1581e-98	9	COX16
1.56945e-102	0.263245	0.445	0.25	4.05734e-98	9	PLGRKT
2.97969e-102	0.302023	0.554	0.354	7.7031e-98	9	PSMD13
3.10787e-102	0.270391	0.487	0.284	8.03446e-98	9	CCT7
4.95965e-102	0.294088	0.575	0.364	1.28217e-97	9	CBX1
8.02673e-102	0.321958	0.55	0.337	2.07507e-97	9	N4BP1
8.10862e-102	0.396376	0.813	0.659	2.09624e-97	9	PPP2R5C
1.05944e-101	0.332315	0.494	0.285	2.73886e-97	9	ELP4
1.20319e-101	0.348913	0.583	0.38	3.11049e-97	9	BAZ1B
1.42297e-101	0.414977	0.593	0.405	3.67866e-97	9	C11H12orf57
2.87175e-101	0.518151	0.702	0.541	7.42406e-97	9	RPL22L1
3.94455e-101	0.269126	0.501	0.297	1.01975e-96	9	PRDX3
4.38358e-101	0.345976	0.473	0.274	1.13324e-96	9	REV3L
7.89455e-101	0.527756	0.95	0.906	2.0409e-96	9	RPS4X
1.28385e-100	0.306421	0.45	0.257	3.31902e-96	9	CRYBG1
2.53e-100	0.435296	0.949	0.888	6.54057e-96	9	RACK1
3.155e-100	0.348219	0.764	0.59	8.1563e-96	9	SSB
3.45022e-100	0.495207	0.629	0.435	8.9195e-96	9	SCLT1
3.58777e-100	0.289784	0.558	0.355	9.27511e-96	9	PPP4C
5.36262e-100	0.328085	0.494	0.293	1.38634e-95	9	RASGRP1
5.80454e-100	0.294363	0.693	0.477	1.50059e-95	9	NDUFC2
7.32491e-100	0.262774	0.363	0.185	1.89363e-95	9	NEDD4
2.73731e-99	0.306742	0.464	0.274	7.07649e-95	9	CISD3
3.55724e-99	0.254165	0.41	0.225	9.19616e-95	9	ZNRD1
7.39179e-99	0.27682	0.585	0.373	1.91093e-94	9	ELOC
9.41413e-99	0.309488	0.463	0.272	2.43374e-94	9	POLD3
1.56989e-98	0.317706	0.486	0.282	4.05849e-94	9	RAB8B
2.14414e-98	0.291336	0.592	0.384	5.54304e-94	9	CCT2
4.4585e-98	0.325427	0.514	0.323	1.15261e-93	9	ETFB
1.38249e-97	0.371056	0.916	0.844	3.57401e-93	9	EEF1B2
1.70613e-97	0.250965	0.39	0.21	4.4107e-93	9	HNRNPUL2
1.75746e-97	0.266461	0.509	0.308	4.5434e-93	9	PSMD4
2.20305e-97	0.495532	0.993	0.986	5.69532e-93	9	RPS18
3.2e-97	0.253752	0.451	0.258	8.27263e-93	9	HAX1
3.58979e-97	0.344974	0.543	0.341	9.28032e-93	9	SPECC1L
5.01408e-97	0.306414	0.605	0.404	1.29624e-92	9	PPP1CC
6.03703e-97	0.300039	0.546	0.349	1.56069e-92	9	NDUFA7
6.49268e-97	0.610832	0.815	0.737	1.67849e-92	9	FAF1
1.06414e-96	0.435504	0.941	0.881	2.75102e-92	9	RPL35A
1.15776e-96	0.296311	0.626	0.418	2.99304e-92	9	RPN2
3.43604e-96	0.404948	0.494	0.304	8.88286e-92	9	ZRANB3
3.681e-96	0.430952	0.702	0.549	9.51613e-92	9	BTF3
5.40074e-96	0.282573	0.462	0.272	1.3962e-91	9	NDUFAF3
6.40743e-96	0.264039	0.455	0.263	1.65645e-91	9	OSTC
1.10802e-95	0.268127	0.522	0.31	2.86447e-91	9	STIM1
5.71142e-95	0.291806	0.635	0.436	1.47652e-90	9	NDUFA13
5.859e-95	0.476763	0.963	0.933	1.51467e-90	9	RPL19
1.05121e-94	0.434239	0.589	0.403	2.71758e-90	9	UBAP2
1.13131e-94	0.294529	0.585	0.383	2.92467e-90	9	RAD23A
1.19483e-94	0.445636	0.835	0.732	3.08887e-90	9	FNBP1
2.21733e-94	0.298983	0.754	0.567	5.73225e-90	9	DDOST
4.84594e-94	0.250168	0.437	0.25	1.25277e-89	9	UFD1
5.55823e-94	0.366696	0.963	0.921	1.43691e-89	9	RPL38
7.31781e-94	0.263927	0.488	0.294	1.8918e-89	9	FNTA
1.93517e-93	0.388448	0.958	0.899	5.0028e-89	9	RPL11
2.88444e-93	0.538684	0.985	0.981	7.45686e-89	9	RPL41
3.7083e-93	0.273992	0.473	0.282	9.58669e-89	9	SEPHS2
3.89139e-93	0.298028	0.476	0.291	1.006e-88	9	NOP56
1.01036e-92	0.434637	0.924	0.871	2.61199e-88	9	RPL22
1.1134e-92	0.402397	0.806	0.664	2.87837e-88	9	RPL14
1.45536e-92	0.39315	0.984	0.973	3.7624e-88	9	PTPRC
2.60042e-92	0.275058	0.668	0.462	6.72261e-88	9	CD47
4.0673e-92	0.298873	0.594	0.394	1.05148e-87	9	ATOX1
5.04267e-92	0.25824	0.448	0.259	1.30363e-87	9	FABP5
6.65324e-92	0.290172	0.604	0.396	1.72e-87	9	KIF2A
3.00068e-91	0.309163	0.685	0.494	7.75737e-87	9	KHDRBS1
3.32394e-91	0.280707	0.98	0.965	8.59306e-87	9	RPS14
2.17126e-90	0.400207	0.893	0.797	5.61315e-86	9	LOC703365
4.20999e-90	0.270695	0.474	0.288	1.08837e-85	9	RPS4Y2
5.27216e-90	0.272827	0.524	0.331	1.36296e-85	9	MRPS16
8.09589e-90	0.292579	0.628	0.429	2.09295e-85	9	PRMT2
1.36119e-89	0.340294	0.939	0.868	3.51895e-85	9	KEG06-p08
1.44171e-89	0.324653	0.568	0.385	3.7271e-85	9	PPP1R18
2.40437e-89	0.253195	0.475	0.287	6.21578e-85	9	NDUFAB1
3.47625e-89	0.296485	0.564	0.375	8.9868e-85	9	SMIM7
9.14278e-89	0.339006	0.872	0.763	2.36359e-84	9	TOMM7
1.63602e-88	1.06631	0.786	0.735	4.22944e-84	9	ARL6IP1
1.66853e-88	0.33862	0.804	0.668	4.31349e-84	9	MSN
2.08016e-88	0.25139	0.457	0.266	5.37762e-84	9	SLX4IP
4.76634e-88	0.268374	0.568	0.366	1.23219e-83	9	GNAI3
5.21814e-88	0.256148	0.48	0.292	1.34899e-83	9	ZNHIT1
3.29326e-87	0.267432	0.536	0.342	8.51374e-83	9	ARHGEF1
3.42327e-86	0.302146	0.749	0.565	8.84985e-82	9	DDX46
5.5489e-86	0.270614	0.44	0.264	1.4345e-81	9	ARL2
1.42538e-85	0.404567	0.968	0.937	3.6849e-81	9	RPL6
3.03574e-85	0.355436	0.663	0.497	7.84799e-81	9	RPL36AL
4.9498e-85	0.403994	0.581	0.398	1.27962e-80	9	MAST2
7.45977e-85	0.353947	0.41	0.238	1.9285e-80	9	ZHX2
2.27412e-84	0.282507	0.775	0.592	5.87905e-80	9	RBMX
2.94781e-84	0.34838	0.789	0.632	7.62067e-80	9	NCL
9.44069e-84	0.267219	0.474	0.293	2.44061e-79	9	DGKZ
1.04752e-83	0.409224	0.984	0.972	2.70806e-79	9	RPL18
1.59e-83	0.30193	0.314	0.168	4.11046e-79	9	RHOC
2.5763e-83	0.280705	0.282	0.144	6.66024e-79	9	CNN2
3.19219e-83	0.276877	0.288	0.147	8.25246e-79	9	FAM184A
3.45851e-83	0.365529	0.687	0.513	8.94095e-79	9	ARL4C
2.27462e-82	0.334031	0.955	0.916	5.88036e-78	9	LOC712274
4.36331e-82	0.250012	0.658	0.453	1.128e-77	9	SARNP
5.98944e-82	0.267495	0.737	0.554	1.54839e-77	9	SPCS2
1.66612e-81	0.252086	0.386	0.221	4.30725e-77	9	SNRNP200
1.83932e-81	0.274946	0.895	0.757	4.75502e-77	9	PTGES3
7.1174e-81	0.363189	0.982	0.968	1.83999e-76	9	RPS23
7.37299e-81	0.262156	0.506	0.325	1.90607e-76	9	CCT8
8.63204e-81	0.284285	0.498	0.318	2.23155e-76	9	HSPD1
3.93225e-80	0.37535	0.658	0.503	1.01657e-75	9	PRKDC
4.08897e-80	0.268426	0.609	0.415	1.05708e-75	9	TCEA1
7.71196e-80	0.252177	0.578	0.374	1.9937e-75	9	OLA1
9.14943e-80	0.299167	0.839	0.701	2.36531e-75	9	TMEM59
2.06001e-79	0.313863	0.722	0.535	5.32554e-75	9	LRRC8C
1.20366e-78	0.26716	0.605	0.417	3.11171e-74	9	SPCS3
4.14136e-78	0.286259	0.677	0.48	1.07062e-73	9	CAST
1.18201e-77	0.294705	0.79	0.642	3.05572e-73	9	SLC25A3
2.01931e-77	0.318789	0.805	0.665	5.22032e-73	9	ATP5MC2
2.25031e-77	0.304613	0.897	0.82	5.81749e-73	9	COX4I1
3.88647e-77	0.276537	0.564	0.387	1.00473e-72	9	MANF
4.38818e-77	0.262489	0.464	0.285	1.13443e-72	9	GABPB1
1.09247e-76	0.26517	0.69	0.506	2.82426e-72	9	BSG
1.72249e-76	0.384331	0.504	0.335	4.45299e-72	9	CDC14A
2.2967e-76	0.266717	0.908	0.818	5.93742e-72	9	SRSF7
2.7784e-76	0.27276	0.571	0.387	7.18272e-72	9	CCDC82
7.70275e-76	0.260423	0.863	0.71	1.99132e-71	9	UBE2D2
1.12689e-75	0.280806	0.565	0.387	2.91323e-71	9	C19H19orf53
2.15027e-75	0.263813	0.499	0.321	5.55888e-71	9	LOC696998
2.36849e-75	0.259336	0.517	0.34	6.12303e-71	9	NOP53
2.96538e-75	0.401995	0.987	0.981	7.66611e-71	9	TPT1
4.78447e-75	0.263156	0.557	0.368	1.23688e-70	9	STRN
5.55337e-75	0.254911	0.453	0.284	1.43566e-70	9	PSMB10
9.95211e-75	0.267541	0.397	0.241	2.57282e-70	9	SUGP2
1.06923e-74	0.2861	0.487	0.306	2.76418e-70	9	HS2ST1
1.23619e-74	0.363158	0.841	0.746	3.19581e-70	9	RPL26
1.59285e-74	0.292185	0.86	0.731	4.11785e-70	9	GNG5
2.1127e-74	0.252086	0.565	0.385	5.46176e-70	9	HNRNPA0
4.44967e-74	0.482046	0.946	0.925	1.15033e-69	9	RPL5
1.80994e-73	0.278134	0.549	0.379	4.67905e-69	9	TAF10
4.23225e-73	0.2742	0.772	0.618	1.09412e-68	9	WDR83OS
6.74828e-73	0.401095	0.978	0.947	1.74457e-68	9	RPS9
8.25697e-73	0.271737	0.375	0.223	2.13459e-68	9	NDE1
3.37431e-72	0.254087	0.678	0.504	8.72326e-68	9	PCBP2
3.53375e-72	0.298737	0.511	0.346	9.13545e-68	9	LOC107000401
3.88864e-72	0.282641	0.503	0.334	1.00529e-67	9	RPL39
9.38642e-72	0.616003	0.715	0.623	2.42658e-67	9	LOC114669857
1.24034e-71	0.260866	0.602	0.418	3.20653e-67	9	URI1
3.29912e-71	0.27817	0.432	0.273	8.52888e-67	9	DDT
3.37092e-71	0.286722	0.483	0.311	8.71451e-67	9	SEPTIN6
4.51933e-71	0.302644	0.407	0.245	1.16834e-66	9	HIVEP1
8.03355e-71	0.277969	0.495	0.322	2.07683e-66	9	ATXN7L1
2.60163e-70	0.34001	0.945	0.883	6.72573e-66	9	RPL37A-1
2.62756e-70	0.317227	0.446	0.283	6.79278e-66	9	FAM102B
3.15966e-70	0.27941	0.816	0.669	8.16835e-66	9	MICOS10
7.81256e-69	0.254167	0.783	0.625	2.0197e-64	9	HNRNPM
8.13935e-69	0.355552	0.937	0.892	2.10419e-64	9	RPL34
1.03481e-68	0.273115	0.677	0.513	2.67518e-64	9	NDUFA2
2.884e-68	0.258746	0.58	0.407	7.45572e-64	9	TRMT112
1.87159e-67	0.268403	0.646	0.49	4.83843e-63	9	TMEM50A
1.90602e-67	0.726986	0.853	0.878	4.92744e-63	9	SH3BGRL3
1.95002e-67	0.30121	0.837	0.711	5.0412e-63	9	SFPQ
7.37714e-67	0.407386	0.516	0.366	1.90714e-62	9	TMEM71
1.03479e-66	0.25054	0.407	0.251	2.67514e-62	9	IFT88
1.77978e-66	0.252592	0.604	0.439	4.60109e-62	9	TALDO1
2.80078e-66	0.30938	0.419	0.273	7.24057e-62	9	SLC29A1
5.22143e-66	0.288053	0.869	0.77	1.34985e-61	9	ARPC5
7.10762e-66	0.252141	0.543	0.378	1.83746e-61	9	RBIS
1.03446e-65	0.283052	0.618	0.436	2.6743e-61	9	GMDS
2.27065e-65	0.286112	0.608	0.441	5.8701e-61	9	PPP3CC
2.29184e-65	0.265729	0.701	0.511	5.92487e-61	9	FAM107B
2.43756e-65	0.262206	0.748	0.584	6.30158e-61	9	SRSF4
4.38049e-65	0.344603	0.96	0.934	1.13244e-60	9	LOC703455
4.45636e-65	0.266942	0.322	0.182	1.15206e-60	9	CEP112
7.01643e-65	0.251675	0.966	0.945	1.81389e-60	9	RPS26
1.46319e-64	0.302742	0.509	0.345	3.78263e-60	9	RAP1GDS1
1.60485e-64	0.344625	0.847	0.768	4.14886e-60	9	NME2
4.14282e-64	0.334067	0.998	0.992	1.071e-59	9	KEG06-p10
4.85658e-64	0.285442	0.732	0.588	1.25552e-59	9	BZW1
5.56844e-64	0.255831	0.578	0.407	1.43955e-59	9	KRAS
1.7418e-63	0.538236	0.636	0.519	4.5029e-59	9	LCORL
3.13652e-63	0.26582	0.506	0.348	8.10854e-59	9	KLF13
9.19616e-63	0.47478	0.592	0.459	2.37739e-58	9	RAP1GAP2
1.10142e-62	0.254177	0.472	0.316	2.84739e-58	9	HACD3
5.0044e-62	0.268071	0.711	0.557	1.29374e-57	9	EIF4G2
1.29152e-61	0.291958	0.96	0.93	3.33884e-57	9	RPL9
2.51534e-60	0.28552	0.642	0.468	6.50267e-56	9	DENND1B
3.40396e-59	0.384821	0.729	0.618	8.79991e-55	9	CNTRL
5.89625e-58	0.403168	0.945	0.916	1.5243e-53	9	RPL24
2.75041e-57	0.380788	0.351	0.222	7.11036e-53	9	CMC1
2.49095e-56	0.288656	0.682	0.552	6.43959e-52	9	OST4
6.47858e-56	0.263526	0.77	0.615	1.67484e-51	9	OSBPL8
6.7943e-56	0.433365	0.916	0.873	1.75646e-51	9	STAG1
2.85228e-55	0.28681	0.991	0.986	7.37372e-51	9	RPL13
5.64419e-55	0.264827	0.823	0.692	1.45914e-50	9	MYH9
7.83335e-54	0.294965	0.936	0.896	2.02508e-49	9	RPL10A
4.47093e-52	0.252633	0.596	0.442	1.15582e-47	9	SMARCC1
1.10381e-49	0.273675	0.893	0.832	2.85357e-45	9	TRA2B
8.24159e-49	0.262597	0.39	0.263	2.13062e-44	9	LOC697721
2.99799e-48	0.278107	0.794	0.692	7.7504e-44	9	SCAPER
1.39648e-46	0.32564	0.985	0.977	3.61019e-42	9	RPS8
3.66026e-46	0.37366	0.314	0.206	9.4625e-42	9	LOC107000823
7.03755e-46	0.255955	0.984	0.974	1.81935e-41	9	RPL30
3.42584e-44	0.373786	1	1	8.85647e-40	9	LOC109910387
2.31671e-43	0.330566	0.843	0.784	5.98917e-39	9	RABGAP1L
1.98961e-42	0.380393	0.415	0.312	5.14354e-38	9	CD59
1.02046e-41	0.252486	0.972	0.96	2.63808e-37	9	RPS28
1.28105e-40	0.271693	0.829	0.712	3.31177e-36	9	RUNX1
3.05314e-35	0.312988	0.266	0.17	7.89297e-31	9	TP63
1.60326e-34	0.328016	0.449	0.347	4.14474e-30	9	CAPG
5.65482e-34	0.465708	0.987	0.984	1.46188e-29	9	LOC704104
9.45611e-34	0.275871	0.332	0.222	2.44459e-29	9	LOC714964
6.34256e-33	0.44115	0.313	0.221	1.63968e-28	9	HIST1H2BJ
3.35668e-31	0.274489	0.54	0.402	8.67768e-27	9	MAMU-A
1.53167e-30	0.383079	1	0.999	3.95967e-26	9	LOC114674534
2.25696e-29	0.406428	0.67	0.603	5.83468e-25	9	WWOX
9.3793e-28	0.361575	0.646	0.59	2.42474e-23	9	LYST
1.68404e-27	0.335209	0.553	0.468	4.35359e-23	9	PHACTR4
6.33161e-22	0.400641	0.522	0.446	1.63685e-17	9	DDIT3
2.40856e-19	0.3929	0.513	0.474	6.22662e-15	9	CCDC88A
9.48807e-09	0.378719	0.362	0.512	0.000245286	9	RARRES2
0.000504784	0.305113	0.876	0.882	1	9	CD48

[truncated: 5 more sheets: Cluster 10, Cluster 11, Cluster 12, Cluster 13, Cluster 14]
