# Supplementary material for: Microglia and macrophages alterations in the CNS during acute SIV infection: A single-cell analysis in rhesus macaques
Source: PLoS Pathog. 2024 Sep 16;20(9):e1012168. doi: 10.1371/journal.ppat.1012168 (PMC11426456; doi:10.1371/journal.ppat.1012168)
Supplement: S3 Table — (XLSX) [file ppat.1012168.s007.xlsx]

## Sheet: SIV+ vs SIV- contrl animals
	p_val	avg_log2FC	pct.1	pct.2	p_val_adj	Infected condition	gene
KEG06-p04	8.94148e-20	3.12473	0.613	0.219	2.32246e-15	SIV-	KEG06-p04
PSAP	4.73564e-16	0.84525	0.958	0.927	1.23003e-11	SIV-	PSAP
VMO1	3.54364e-15	0.875398	0.95	0.906	9.20425e-11	SIV-	VMO1
CMIP	7.04132e-14	0.910765	0.834	0.771	1.82891e-09	SIV-	CMIP
ZSWIM6	4.88735e-13	0.886271	0.973	0.948	1.26944e-08	SIV-	ZSWIM6
ELMO1	9.43521e-13	0.742464	0.986	0.958	2.4507e-08	SIV-	ELMO1
TBC1D22A	6.03841e-12	0.75716	0.826	0.573	1.56842e-07	SIV-	TBC1D22A
MDGA2	1.5334e-11	2.01048	0.344	0.01	3.98284e-07	SIV-	MDGA2
ABR	2.97479e-11	0.767067	0.959	0.927	7.72672e-07	SIV-	ABR
TPD52	5.51108e-11	0.961962	0.526	0.229	1.43145e-06	SIV-	TPD52
PLD5	5.52357e-11	1.71301	0.621	0.396	1.43469e-06	SIV-	PLD5
CALR	6.81111e-11	0.946992	0.822	0.688	1.76912e-06	SIV-	CALR
HSPA5	8.17145e-11	0.989458	0.752	0.531	2.12245e-06	SIV-	HSPA5
SDK1	1.54809e-10	1.4327	0.689	0.542	4.02102e-06	SIV-	SDK1
RASGEF1C	2.20224e-10	0.988185	0.697	0.469	5.7201e-06	SIV-	RASGEF1C
TCF12	2.5797e-10	0.716236	0.921	0.844	6.70051e-06	SIV-	TCF12
HSP90B1	2.79339e-10	0.730509	0.856	0.74	7.25554e-06	SIV-	HSP90B1
DOCK2	4.06263e-10	0.73364	0.859	0.802	1.05523e-05	SIV-	DOCK2
RTTN	1.19897e-09	1.04455	0.795	0.615	3.11422e-05	SIV-	RTTN
SNX29	1.34072e-09	0.73745	0.947	0.927	3.48237e-05	SIV-	SNX29
PTPRJ	2.2053e-09	0.745833	0.92	0.875	5.72805e-05	SIV-	PTPRJ
SIK3	2.56812e-09	1.01565	0.745	0.594	6.67043e-05	SIV-	SIK3
GNB1	3.7567e-09	0.562681	0.812	0.635	9.75765e-05	SIV-	GNB1
SRGAP2	3.83324e-09	0.729723	0.988	0.958	9.95645e-05	SIV-	SRGAP2
MINK1	4.10998e-09	0.766962	0.738	0.531	0.000106753	SIV-	MINK1
PRKCA	4.49897e-09	0.754329	0.836	0.719	0.000116856	SIV-	PRKCA
ELOVL5	5.23838e-09	0.876939	0.648	0.417	0.000136062	SIV-	ELOVL5
HCK	5.72115e-09	0.771198	0.802	0.656	0.000148601	SIV-	HCK
SNTG2	6.36e-09	0.910781	0.366	0.073	0.000165195	SIV-	SNTG2
PDIA3	8.7624e-09	0.678631	0.687	0.479	0.000227595	SIV-	PDIA3
RPS15A	1.28884e-08	1.25656	0.454	0.208	0.000334764	SIV-	RPS15A
FOLR2	1.46437e-08	1.01249	0.666	0.51	0.000380356	SIV-	FOLR2
PITPNA	1.87694e-08	0.746545	0.787	0.688	0.000487517	SIV-	PITPNA
RAPGEF1	2.04065e-08	0.72997	0.874	0.823	0.000530037	SIV-	RAPGEF1
CACNA1A	2.22064e-08	0.943933	0.533	0.281	0.000576789	SIV-	CACNA1A
FCHO2	2.29634e-08	0.709479	0.726	0.542	0.000596452	SIV-	FCHO2
ARL15	2.50146e-08	0.679941	0.893	0.833	0.000649729	SIV-	ARL15
ANKRD11	4.70291e-08	0.50044	0.848	0.771	0.00122153	SIV-	ANKRD11
TBC1D5	5.71132e-08	0.557569	0.921	0.875	0.00148346	SIV-	TBC1D5
PIK3AP1	8.37596e-08	0.794681	0.724	0.594	0.00217557	SIV-	PIK3AP1
MERTK	9.39941e-08	0.847574	0.853	0.875	0.0024414	SIV-	MERTK
PDCD1LG2	1.07372e-07	0.626802	0.424	0.167	0.00278887	SIV-	PDCD1LG2
STAB1	1.13711e-07	0.933244	0.645	0.458	0.00295352	SIV-	STAB1
LPP	1.38719e-07	0.708393	0.777	0.656	0.00360308	SIV-	LPP
QKI	1.52249e-07	0.613356	0.985	0.927	0.00395451	SIV-	QKI
STK10	1.56935e-07	0.658387	0.707	0.615	0.00407623	SIV-	STK10
KEG06-p11	1.59382e-07	0.852522	0.932	0.875	0.00413978	SIV-	KEG06-p11
DOCK10	2.16781e-07	0.562853	0.923	0.875	0.00563068	SIV-	DOCK10
KIF13B	3.28014e-07	0.704173	0.71	0.562	0.00851984	SIV-	KIF13B
LYN	4.05846e-07	0.878157	0.924	0.917	0.0105414	SIV-	LYN
DISC1	4.4149e-07	0.838653	0.478	0.271	0.0114673	SIV-	DISC1
LOC705671	4.5092e-07	0.583729	0.947	0.927	0.0117122	SIV-	LOC705671
KCNQ1	4.69021e-07	0.597207	0.812	0.719	0.0121824	SIV-	KCNQ1
RFX3	4.84999e-07	0.688746	0.679	0.49	0.0125974	SIV-	RFX3
FRMD4B	6.89322e-07	0.779013	0.847	0.854	0.0179045	SIV-	FRMD4B
TBC1D9	7.10171e-07	0.999833	0.658	0.521	0.018446	SIV-	TBC1D9
CYFIP1	7.49967e-07	0.416963	0.847	0.74	0.0194796	SIV-	CYFIP1
WASF2	7.90975e-07	0.393747	0.922	0.875	0.0205448	SIV-	WASF2
FLI1	8.49322e-07	0.581972	0.83	0.771	0.0220603	SIV-	FLI1
MAML3	1.12907e-06	0.588884	0.875	0.823	0.0293266	SIV-	MAML3
SQLE	1.21488e-06	0.626821	0.333	0.104	0.0315553	SIV-	SQLE
KEG06-p10	1.24341e-06	0.658785	0.984	0.958	0.0322963	SIV-	KEG06-p10
HSPH1	1.3878e-06	0.821061	0.777	0.625	0.0360468	SIV-	HSPH1
DOCK8	1.44416e-06	0.384855	0.933	0.896	0.0375107	SIV-	DOCK8
DYRK1A	1.5389e-06	0.550968	0.774	0.667	0.0399713	SIV-	DYRK1A
ARRB1	1.55274e-06	0.55269	0.835	0.719	0.0403308	SIV-	ARRB1
HSPA1A	1.70376e-06	1.02575	0.752	0.531	0.0442535	SIV-	HSPA1A
MCF2L	1.77394e-06	0.674963	0.719	0.698	0.0460763	SIV-	MCF2L
ANKRD44	1.8642e-06	0.576018	0.909	0.875	0.0484208	SIV-	ANKRD44
CAP1	2.17227e-06	0.560617	0.747	0.656	0.0564226	SIV-	CAP1
PREX1	2.23381e-06	0.525904	0.909	0.865	0.0580209	SIV-	PREX1
NEDD9	2.30606e-06	0.776212	0.501	0.302	0.0598975	SIV-	NEDD9
RBM47	2.36123e-06	0.62334	0.85	0.823	0.0613307	SIV-	RBM47
SSH2	2.71312e-06	0.567841	0.966	0.917	0.0704706	SIV-	SSH2
KEG06-p08	2.88771e-06	0.989201	0.883	0.792	0.0750053	SIV-	KEG06-p08
NCOA2	3.06385e-06	0.536888	0.844	0.781	0.0795806	SIV-	NCOA2
FUS	3.12028e-06	0.517241	0.66	0.49	0.0810461	SIV-	FUS
PACSIN2	3.35452e-06	0.534276	0.825	0.802	0.0871304	SIV-	PACSIN2
USP9X	3.45265e-06	0.645462	0.655	0.51	0.089679	SIV-	USP9X
PLCG2	3.50665e-06	0.574485	0.775	0.646	0.0910818	SIV-	PLCG2
KDM6A	4.39371e-06	0.500945	0.637	0.521	0.114122	SIV-	KDM6A
PRKCB	4.42845e-06	0.53305	0.875	0.802	0.115025	SIV-	PRKCB
PDS5B	4.52369e-06	0.639521	0.547	0.375	0.117498	SIV-	PDS5B
VPS13B	5.00443e-06	0.724241	0.836	0.781	0.129985	SIV-	VPS13B
TANC1	5.57227e-06	0.755764	0.73	0.719	0.144734	SIV-	TANC1
DENND1A	5.84453e-06	0.587461	0.724	0.677	0.151806	SIV-	DENND1A
ZFAND3	5.89543e-06	0.473542	0.885	0.885	0.153128	SIV-	ZFAND3
CABLES1	5.99311e-06	0.667995	0.485	0.292	0.155665	SIV-	CABLES1
SLC1A3	6.1701e-06	0.736775	0.799	0.812	0.160262	SIV-	SLC1A3
NAGA	6.32852e-06	0.39221	0.27	0.062	0.164377	SIV-	NAGA
ITGB2	7.73017e-06	0.630985	0.816	0.667	0.200784	SIV-	ITGB2
PPARD	7.74981e-06	0.682972	0.618	0.438	0.201294	SIV-	PPARD
TUT7	8.39096e-06	0.649511	0.776	0.74	0.217947	SIV-	TUT7
FMN1	8.55721e-06	0.691854	0.664	0.562	0.222265	SIV-	FMN1
FAM193A	8.56295e-06	0.55923	0.611	0.458	0.222414	SIV-	FAM193A
EPN2	9.64591e-06	0.61357	0.55	0.375	0.250543	SIV-	EPN2
GNAQ	1.00258e-05	0.486497	0.843	0.844	0.26041	SIV-	GNAQ
LOC698152	1.02709e-05	0.652241	0.261	0.073	0.266775	SIV-	LOC698152
NAV2	1.06059e-05	1.0348	0.464	0.271	0.275477	SIV-	NAV2
LOC695267	1.13414e-05	0.400303	0.453	0.24	0.29458	SIV-	LOC695267
LDLR	1.13614e-05	0.533265	0.3	0.094	0.295102	SIV-	LDLR
ZNF710	1.18406e-05	0.573644	0.771	0.656	0.307548	SIV-	ZNF710
PRKCH	1.20396e-05	0.575296	0.615	0.448	0.312717	SIV-	PRKCH
PLXNA2	1.22679e-05	0.697272	0.455	0.271	0.318647	SIV-	PLXNA2
FSCN1	1.27568e-05	0.664723	0.527	0.365	0.331345	SIV-	FSCN1
TIPARP	1.43205e-05	0.553512	0.319	0.115	0.371961	SIV-	TIPARP
RAPGEF2	1.4747e-05	0.647963	0.736	0.656	0.383039	SIV-	RAPGEF2
CLASP1	1.51042e-05	0.580327	0.666	0.552	0.392316	SIV-	CLASP1
PSTPIP2	1.62661e-05	0.629724	0.263	0.073	0.422495	SIV-	PSTPIP2
FAM149A	1.64185e-05	0.512883	0.817	0.865	0.426454	SIV-	FAM149A
RAB8B	1.72463e-05	0.489553	0.322	0.115	0.447955	SIV-	RAB8B
APP	1.7746e-05	0.462408	0.861	0.833	0.460935	SIV-	APP
MGAT5	1.84495e-05	0.532983	0.806	0.771	0.479208	SIV-	MGAT5
SREBF2	1.91929e-05	0.363345	0.449	0.25	0.498517	SIV-	SREBF2
SUSD6	1.95202e-05	0.499237	0.797	0.719	0.507016	SIV-	SUSD6
MTSS1	2.0315e-05	0.603441	0.948	0.927	0.527661	SIV-	MTSS1
KCNIP1	2.10895e-05	0.904167	0.366	0.188	0.547778	SIV-	KCNIP1
OXSR1	2.25306e-05	0.653737	0.472	0.292	0.58521	SIV-	OXSR1
CUX1	2.36314e-05	0.447797	0.781	0.677	0.613803	SIV-	CUX1
NIPBL	2.40681e-05	0.413235	0.859	0.76	0.625144	SIV-	NIPBL
TMCC1	2.44456e-05	0.548745	0.782	0.698	0.634951	SIV-	TMCC1
SND1	2.48009e-05	0.47672	0.614	0.479	0.644178	SIV-	SND1
ACAP2	2.72118e-05	0.301318	0.932	0.917	0.7068	SIV-	ACAP2
MYO1E	2.74495e-05	0.822068	0.612	0.458	0.712972	SIV-	MYO1E
KMT2C	2.78447e-05	0.42223	0.886	0.865	0.723239	SIV-	KMT2C
MSI2	2.92866e-05	0.563451	0.574	0.417	0.76069	SIV-	MSI2
TBC1D1	2.96334e-05	0.43631	0.707	0.562	0.769697	SIV-	TBC1D1
GSK3B	2.97882e-05	0.465042	0.782	0.698	0.773718	SIV-	GSK3B
MVB12B	3.14156e-05	0.53526	0.711	0.615	0.815988	SIV-	MVB12B
SIPA1L1	3.27025e-05	0.678208	0.615	0.479	0.849414	SIV-	SIPA1L1
UBE2R2	3.5733e-05	0.50137	0.624	0.458	0.928128	SIV-	UBE2R2
ACTR2	3.61052e-05	0.339827	0.886	0.854	0.937798	SIV-	ACTR2
KIF1B	3.77904e-05	0.607456	0.581	0.427	0.981567	SIV-	KIF1B
ANKS1A	3.92324e-05	0.527809	0.786	0.719	1	SIV-	ANKS1A
SLC43A2	4.02144e-05	0.606935	0.725	0.615	1	SIV-	SLC43A2
MAP3K5	4.06458e-05	0.558736	0.754	0.708	1	SIV-	MAP3K5
RNF38	4.30418e-05	0.531143	0.657	0.531	1	SIV-	RNF38
UVRAG	4.31928e-05	0.468746	0.843	0.771	1	SIV-	UVRAG
CD46	4.49702e-05	0.476937	0.894	0.865	1	SIV-	CD46
WDFY3	4.6403e-05	0.40924	0.879	0.792	1	SIV-	WDFY3
RNASE6	4.70276e-05	0.486112	0.799	0.667	1	SIV-	RNASE6
ARMH3	4.83264e-05	0.451782	0.557	0.365	1	SIV-	ARMH3
NRP1	4.88819e-05	0.948644	0.402	0.229	1	SIV-	NRP1
NT5DC1	5.10142e-05	0.423133	0.411	0.208	1	SIV-	NT5DC1
KCMF1	5.21199e-05	0.523266	0.521	0.365	1	SIV-	KCMF1
TBL1X	5.59294e-05	0.583477	0.367	0.188	1	SIV-	TBL1X
PTMA	6.27695e-05	0.378231	0.842	0.729	1	SIV-	PTMA
MPEG1	6.3979e-05	0.539281	0.66	0.583	1	SIV-	MPEG1
SH3RF3	6.5069e-05	0.58952	0.824	0.823	1	SIV-	SH3RF3
ASH1L	6.61653e-05	0.396171	0.878	0.781	1	SIV-	ASH1L
MAMU-DQB1	6.71463e-05	0.778225	0.352	0.177	1	SIV-	MAMU-DQB1
KLF13	6.84739e-05	0.44874	0.411	0.208	1	SIV-	KLF13
STAG1	7.27588e-05	0.395221	0.873	0.812	1	SIV-	STAG1
MSR1	7.43197e-05	0.595756	0.572	0.396	1	SIV-	MSR1
SMG7	8.29724e-05	0.512819	0.503	0.333	1	SIV-	SMG7
MSMO1	8.30578e-05	0.485112	0.277	0.104	1	SIV-	MSMO1
SLC11A1	8.59952e-05	0.566221	0.464	0.302	1	SIV-	SLC11A1
C5AR1	8.89468e-05	0.504252	0.806	0.802	1	SIV-	C5AR1
ATP2A2	9.06845e-05	0.50768	0.659	0.562	1	SIV-	ATP2A2
ETF1	9.27075e-05	0.499847	0.497	0.333	1	SIV-	ETF1
PALD1	9.45846e-05	0.454854	0.854	0.906	1	SIV-	PALD1
LOC114669856	9.5415e-05	0.655848	0.316	0.156	1	SIV-	LOC114669856
ARHGAP12	9.54444e-05	0.520332	0.694	0.604	1	SIV-	ARHGAP12
ABI1	9.77297e-05	0.588595	0.812	0.781	1	SIV-	ABI1
CARMIL1	9.92074e-05	0.81769	0.36	0.208	1	SIV-	CARMIL1
MYH9	0.000100029	0.455745	0.711	0.594	1	SIV-	MYH9
ITGB5	0.000101411	0.577851	0.799	0.812	1	SIV-	ITGB5
SLMAP	0.0001037	0.607349	0.527	0.406	1	SIV-	SLMAP
LOC710876	0.000106498	0.47686	0.391	0.208	1	SIV-	LOC710876
ARID1B	0.000109756	0.476208	0.805	0.74	1	SIV-	ARID1B
CREBBP	0.000112568	0.401291	0.755	0.615	1	SIV-	CREBBP
WNK1	0.000113337	0.427582	0.741	0.688	1	SIV-	WNK1
SSH1	0.000142116	0.54486	0.799	0.812	1	SIV-	SSH1
COP1	0.000142289	0.442797	0.739	0.698	1	SIV-	COP1
KEG06-p06	0.000157601	0.68902	0.553	0.406	1	SIV-	KEG06-p06
MBP	0.000160114	0.344902	0.928	0.906	1	SIV-	MBP
PABPC1	0.000164416	0.483165	0.763	0.698	1	SIV-	PABPC1
ZCCHC7	0.00017987	0.564544	0.668	0.573	1	SIV-	ZCCHC7
KEG06-r02	0.000186126	1.21573	0.82	0.792	1	SIV-	KEG06-r02
FGD4	0.000190541	0.5068	0.902	0.875	1	SIV-	FGD4
MED13L	0.00019116	0.317252	0.978	0.948	1	SIV-	MED13L
RREB1	0.000202056	0.503143	0.636	0.531	1	SIV-	RREB1
TRIO	0.000206622	0.488296	0.719	0.615	1	SIV-	TRIO
MYCBP2	0.000208446	0.404887	0.764	0.719	1	SIV-	MYCBP2
DENND4A	0.000209894	0.60384	0.733	0.604	1	SIV-	DENND4A
HIPK1	0.00021762	0.461555	0.467	0.302	1	SIV-	HIPK1
MAN1A1	0.000231554	0.565542	0.872	0.865	1	SIV-	MAN1A1
LPIN2	0.000237089	0.469435	0.79	0.75	1	SIV-	LPIN2
DAP	0.000238832	0.462218	0.527	0.385	1	SIV-	DAP
SLC8A1	0.000243646	0.423178	0.942	0.969	1	SIV-	SLC8A1
ABCC4	0.000244485	0.609443	0.864	0.896	1	SIV-	ABCC4
C20H16orf72	0.000244773	0.537775	0.588	0.49	1	SIV-	C20H16orf72
ZNF516	0.000247241	0.378598	0.263	0.104	1	SIV-	ZNF516
VCL	0.000248761	0.617941	0.261	0.104	1	SIV-	VCL
STX11	0.00025143	0.566918	0.332	0.167	1	SIV-	STX11
FARS2	0.00025794	0.565279	0.469	0.344	1	SIV-	FARS2
KCNK13	0.000258574	0.81817	0.643	0.604	1	SIV-	KCNK13
ASTN1	0.000260573	0.606705	0.653	0.646	1	SIV-	ASTN1
CDKAL1	0.000284717	0.37684	0.61	0.49	1	SIV-	CDKAL1
FARP2	0.000289155	0.498693	0.535	0.396	1	SIV-	FARP2
VAV1	0.000292422	0.407025	0.597	0.448	1	SIV-	VAV1
XPR1	0.000296469	0.47683	0.608	0.51	1	SIV-	XPR1
NUMB	0.000302898	0.419265	0.755	0.698	1	SIV-	NUMB
VCPIP1	0.00032591	0.32529	0.268	0.104	1	SIV-	VCPIP1
RABEPK	0.000326452	0.700195	0.361	0.219	1	SIV-	RABEPK
HERC1	0.000330399	0.29665	0.839	0.771	1	SIV-	HERC1
ACTR3	0.000331018	0.339922	0.823	0.812	1	SIV-	ACTR3
FBXW7	0.000349689	0.617569	0.644	0.542	1	SIV-	FBXW7
ANKRD17	0.000349882	0.389624	0.72	0.667	1	SIV-	ANKRD17
PPP6R3	0.000355805	0.396384	0.74	0.698	1	SIV-	PPP6R3
TOP1	0.000361637	0.461531	0.795	0.708	1	SIV-	TOP1
ARHGAP22	0.000376299	0.45033	0.854	0.906	1	SIV-	ARHGAP22
CAMK1D	0.000379838	0.38999	0.866	0.885	1	SIV-	CAMK1D
ZNF148	0.000392902	0.333976	0.672	0.573	1	SIV-	ZNF148
RASSF3	0.000394881	0.406761	0.444	0.312	1	SIV-	RASSF3
CSGALNACT1	0.000400028	0.560644	0.277	0.115	1	SIV-	CSGALNACT1
ARHGAP24	0.000401666	0.693134	0.835	0.792	1	SIV-	ARHGAP24
CAB39	0.000402253	0.444615	0.845	0.771	1	SIV-	CAB39
RNF149	0.000411746	0.658631	0.644	0.562	1	SIV-	RNF149
FCGR3	0.000422593	0.907399	0.545	0.427	1	SIV-	FCGR3
R3HDM2	0.000425012	0.412693	0.773	0.688	1	SIV-	R3HDM2
TG	0.00043848	0.442129	0.278	0.125	1	SIV-	TG
CEP170	0.000444979	0.434832	0.817	0.76	1	SIV-	CEP170
DNM2	0.000461236	0.364903	0.802	0.729	1	SIV-	DNM2
GTDC1	0.000465228	0.678422	0.459	0.333	1	SIV-	GTDC1
BLNK	0.000470588	0.541528	0.718	0.75	1	SIV-	BLNK
PIK3R5	0.000475961	0.363786	0.79	0.708	1	SIV-	PIK3R5
CDKN1C	0.000496354	0.706054	0.171	0.333	1	SIV-	CDKN1C
DENND3	0.000497925	0.619632	0.635	0.542	1	SIV-	DENND3
RAB2A	0.000498814	0.364839	0.833	0.802	1	SIV-	RAB2A
MIDN	0.000509698	0.424284	0.394	0.24	1	SIV-	MIDN
ATXN2	0.000525007	0.387987	0.67	0.562	1	SIV-	ATXN2
MEF2A	0.000531521	0.381871	0.984	0.969	1	SIV-	MEF2A
RPRD2	0.000571059	0.387113	0.578	0.469	1	SIV-	RPRD2
MAP2	0.000577657	0.542952	0.403	0.25	1	SIV-	MAP2
POLG2	0.0005844	0.682218	0.31	0.167	1	SIV-	POLG2
NOTCH2	0.000591315	0.678268	0.489	0.375	1	SIV-	NOTCH2
ACSL1	0.000593162	0.490267	0.373	0.208	1	SIV-	ACSL1
CMKLR1	0.000604996	0.542986	0.533	0.427	1	SIV-	CMKLR1
GRAMD1B	0.000615654	0.406114	0.338	0.177	1	SIV-	GRAMD1B
SFMBT2	0.000624357	0.591342	0.758	0.792	1	SIV-	SFMBT2
ERBIN	0.000639795	0.404887	0.691	0.615	1	SIV-	ERBIN
FDFT1	0.000646777	0.540903	0.385	0.24	1	SIV-	FDFT1
KANSL1	0.000651182	0.394705	0.776	0.74	1	SIV-	KANSL1
STK24	0.000684286	0.269279	0.567	0.438	1	SIV-	STK24
ADK	0.000730349	0.440112	0.729	0.667	1	SIV-	ADK
ETV6	0.000739302	0.324326	0.8	0.802	1	SIV-	ETV6
CPEB4	0.000740125	0.445675	0.401	0.25	1	SIV-	CPEB4
ZNF618	0.000761204	0.468265	0.297	0.156	1	SIV-	ZNF618
RYBP	0.000773005	0.604633	0.468	0.344	1	SIV-	RYBP
ZNF614	0.000774781	0.395936	0.38	0.229	1	SIV-	ZNF614
NAP1L1	0.000788201	0.351572	0.449	0.302	1	SIV-	NAP1L1
GAB2	0.000802842	0.39108	0.971	0.958	1	SIV-	GAB2
SYNJ1	0.000808959	0.379823	0.457	0.323	1	SIV-	SYNJ1
BCAR3	0.000811114	0.662566	0.548	0.458	1	SIV-	BCAR3
RAP1B	0.000852703	0.653507	0.791	0.771	1	SIV-	RAP1B
ARHGAP15	0.000861779	0.420583	0.952	0.958	1	SIV-	ARHGAP15
EBI3	0.000865781	0.364185	0.309	0.167	1	SIV-	EBI3
INPP4B	0.000867831	0.539472	0.647	0.604	1	SIV-	INPP4B
PRDM2	0.00087058	0.374718	0.663	0.615	1	SIV-	PRDM2
MSN	0.000878252	0.553176	0.669	0.656	1	SIV-	MSN
ASXL2	0.00088951	0.416528	0.591	0.469	1	SIV-	ASXL2
CPEB2	0.000890541	0.483212	0.417	0.271	1	SIV-	CPEB2
PTPRE	0.000897127	0.423715	0.519	0.375	1	SIV-	PTPRE
MAP3K3	0.000902216	0.403192	0.61	0.5	1	SIV-	MAP3K3
SMURF1	0.000911367	0.55614	0.604	0.562	1	SIV-	SMURF1
LPL	0.000912943	0.756565	0.505	0.385	1	SIV-	LPL
PIK3R1	0.000919289	0.484761	0.888	0.854	1	SIV-	PIK3R1
ARHGAP30	0.000929138	0.438691	0.4	0.26	1	SIV-	ARHGAP30
ATL3	0.000957543	0.383535	0.338	0.198	1	SIV-	ATL3
AUTS2	0.000957571	0.490235	0.843	0.906	1	SIV-	AUTS2
ITGA9	0.000960317	0.406894	0.453	0.312	1	SIV-	ITGA9
SDCCAG8	0.000990426	0.419421	0.761	0.646	1	SIV-	SDCCAG8
SORL1	0.00099895	0.315714	0.896	0.958	1	SIV-	SORL1
RBM33	0.0010242	0.384509	0.546	0.448	1	SIV-	RBM33
CAPZB	0.00104138	0.306497	0.974	0.948	1	SIV-	CAPZB
TRERF1	0.00105473	0.474708	0.325	0.177	1	SIV-	TRERF1
WAC	0.00106615	0.342672	0.748	0.708	1	SIV-	WAC
RALY	0.0010707	0.366522	0.538	0.406	1	SIV-	RALY
VAV3	0.00107158	0.362484	0.964	0.938	1	SIV-	VAV3
ASAP1	0.00109773	0.39347	0.484	0.354	1	SIV-	ASAP1
SKI	0.0011117	0.465165	0.546	0.438	1	SIV-	SKI
SERTAD2	0.00111721	0.488694	0.494	0.365	1	SIV-	SERTAD2
PTPRM	0.00112712	0.525978	0.638	0.583	1	SIV-	PTPRM
RNF130	0.001147	0.314856	0.907	0.885	1	SIV-	RNF130
EHMT1	0.00115225	0.402002	0.571	0.458	1	SIV-	EHMT1
ATP2C1	0.00118113	0.440058	0.853	0.802	1	SIV-	ATP2C1
ZDHHC14	0.00119319	0.48485	0.4	0.271	1	SIV-	ZDHHC14
ITSN2	0.00123813	0.37997	0.768	0.729	1	SIV-	ITSN2
CPNE5	0.00125658	0.436025	0.381	0.229	1	SIV-	CPNE5
SMURF2	0.00126953	0.407504	0.486	0.333	1	SIV-	SMURF2
PELI1	0.00128874	0.596699	0.93	0.927	1	SIV-	PELI1
INPP5D	0.00129862	0.285427	0.983	0.948	1	SIV-	INPP5D
RNF19B	0.00133434	0.505819	0.526	0.417	1	SIV-	RNF19B
LRRC8D	0.0013506	0.485993	0.553	0.469	1	SIV-	LRRC8D
COTL1	0.00136047	0.461891	0.765	0.677	1	SIV-	COTL1
HMGCS1	0.00139319	0.360417	0.28	0.135	1	SIV-	HMGCS1
ATXN7	0.00141117	0.336408	0.554	0.438	1	SIV-	ATXN7
CDYL	0.00143815	0.454472	0.656	0.583	1	SIV-	CDYL
FBXO11	0.00150644	0.395191	0.783	0.76	1	SIV-	FBXO11
TNRC18	0.00150869	0.406777	0.835	0.844	1	SIV-	TNRC18
FNIP1	0.00151518	0.361288	0.762	0.667	1	SIV-	FNIP1
DIAPH2	0.0015202	0.361031	0.944	0.927	1	SIV-	DIAPH2
PHLPP1	0.00152758	0.68022	0.751	0.708	1	SIV-	PHLPP1
SOS1	0.00153303	0.482693	0.621	0.552	1	SIV-	SOS1
IER3	0.00155297	0.370019	0.281	0.135	1	SIV-	IER3
XYLT1	0.0015783	0.895547	0.597	0.573	1	SIV-	XYLT1
KIDINS220	0.00159471	0.395553	0.371	0.24	1	SIV-	KIDINS220
ATP6V1E1	0.00160807	0.372331	0.353	0.208	1	SIV-	ATP6V1E1
FNDC3A	0.00167022	0.452601	0.678	0.604	1	SIV-	FNDC3A
SOCS5	0.00170137	0.506902	0.517	0.406	1	SIV-	SOCS5
UHRF1BP1L	0.00170718	0.401168	0.485	0.375	1	SIV-	UHRF1BP1L
NPC1	0.00172242	0.4097	0.418	0.281	1	SIV-	NPC1
PIK3C2A	0.00175665	0.290636	0.509	0.385	1	SIV-	PIK3C2A
ABHD12	0.00177699	0.350282	0.675	0.583	1	SIV-	ABHD12
AP3B1	0.00179099	0.422312	0.779	0.74	1	SIV-	AP3B1
MRC1	0.0018162	0.405428	0.735	0.729	1	SIV-	MRC1
PFN1	0.00184397	0.667124	0.808	0.781	1	SIV-	PFN1
DR1	0.0018458	0.258629	0.598	0.469	1	SIV-	DR1
NIN	0.00185023	0.426618	0.578	0.469	1	SIV-	NIN
MLEC	0.00189377	0.361296	0.494	0.385	1	SIV-	MLEC
AMN1	0.00194715	0.379137	0.326	0.188	1	SIV-	AMN1
RRBP1	0.00196665	0.319783	0.73	0.667	1	SIV-	RRBP1
ZRANB1	0.00197097	0.449676	0.508	0.406	1	SIV-	ZRANB1
RAF1	0.00204334	0.416175	0.515	0.406	1	SIV-	RAF1
EXT1	0.00205698	0.56807	0.57	0.49	1	SIV-	EXT1
TNKS	0.00206956	0.4313	0.55	0.438	1	SIV-	TNKS
WIPF1	0.00212321	0.408494	0.738	0.698	1	SIV-	WIPF1
DLG1	0.00214506	0.551385	0.599	0.531	1	SIV-	DLG1
CD4	0.00216264	0.476024	0.832	0.865	1	SIV-	CD4
STXBP3	0.00222935	0.359622	0.423	0.281	1	SIV-	STXBP3
ITPR2	0.00223946	0.386832	0.927	0.917	1	SIV-	ITPR2
CPEB3	0.00230688	0.351632	0.803	0.781	1	SIV-	CPEB3
LOC703490	0.0023274	0.413084	0.282	0.146	1	SIV-	LOC703490
MAMU-DRB1	0.00232957	0.802953	0.623	0.49	1	SIV-	MAMU-DRB1
SNX13	0.0023309	0.323296	0.706	0.635	1	SIV-	SNX13
PPP1R12A	0.00236344	0.351927	0.758	0.75	1	SIV-	PPP1R12A
KCNQ3	0.0023981	0.793622	0.835	0.885	1	SIV-	KCNQ3
TMF1	0.00244671	0.430641	0.392	0.26	1	SIV-	TMF1
BTBD9	0.00251693	0.433914	0.652	0.562	1	SIV-	BTBD9
DPYSL2	0.00251723	0.293996	0.612	0.521	1	SIV-	DPYSL2
BRD4	0.00252754	0.334267	0.626	0.562	1	SIV-	BRD4
USP36	0.00255568	0.444661	0.402	0.281	1	SIV-	USP36
TAOK3	0.00256391	0.426331	0.727	0.646	1	SIV-	TAOK3
FAM120A	0.00257158	0.309184	0.612	0.49	1	SIV-	FAM120A
EML4	0.00259125	0.394796	0.777	0.75	1	SIV-	EML4
AKAP13	0.00269288	0.382712	0.939	0.917	1	SIV-	AKAP13
USP15	0.00278414	0.276567	0.904	0.844	1	SIV-	USP15
BCL2	0.00286036	0.461288	0.558	0.479	1	SIV-	BCL2
KEG06-p07	0.00290212	0.43311	0.985	0.979	1	SIV-	KEG06-p07
FAM53B	0.0029996	0.3913	0.718	0.688	1	SIV-	FAM53B
BNC2	0.00309641	0.512315	0.783	0.771	1	SIV-	BNC2
VPS26A	0.00327823	0.382819	0.565	0.448	1	SIV-	VPS26A
TANGO6	0.00330135	0.420578	0.38	0.26	1	SIV-	TANGO6
AZIN1	0.00330453	0.354578	0.388	0.26	1	SIV-	AZIN1
THADA	0.00335168	0.401451	0.736	0.656	1	SIV-	THADA
LOC703026	0.00335366	0.357614	0.382	0.26	1	SIV-	LOC703026
AGO2	0.00339816	0.381087	0.313	0.188	1	SIV-	AGO2
LOC106993838	0.00340004	0.563867	0.648	0.604	1	SIV-	LOC106993838
TMCC3	0.00342392	0.30558	0.945	0.958	1	SIV-	TMCC3
IFNAR2	0.0034363	0.42955	0.42	0.302	1	SIV-	IFNAR2
FDPS	0.00344611	0.376253	0.345	0.219	1	SIV-	FDPS
RERE	0.00347543	0.305867	0.913	0.948	1	SIV-	RERE
PAN3	0.00354303	0.284769	0.802	0.74	1	SIV-	PAN3
EP300	0.00355022	0.292429	0.732	0.656	1	SIV-	EP300
KDM7A	0.0036207	0.439397	0.651	0.635	1	SIV-	KDM7A
MAD1L1	0.00363132	0.33416	0.294	0.167	1	SIV-	MAD1L1
QRICH1	0.00377084	0.324649	0.41	0.271	1	SIV-	QRICH1
LHFPL2	0.00378803	0.400583	0.763	0.771	1	SIV-	LHFPL2
ATP1B3	0.00386064	0.493648	0.616	0.573	1	SIV-	ATP1B3
LOC702071	0.00398708	0.356676	0.285	0.156	1	SIV-	LOC702071
YTHDF3	0.00399379	0.344343	0.454	0.323	1	SIV-	YTHDF3
WDFY4	0.00400815	0.426561	0.666	0.594	1	SIV-	WDFY4
POU2F1	0.00404257	0.424493	0.6	0.552	1	SIV-	POU2F1
LCOR	0.00415793	0.383299	0.732	0.719	1	SIV-	LCOR
FNDC3B	0.0042195	0.277056	0.674	0.625	1	SIV-	FNDC3B
NOL4L	0.00423981	0.456949	0.418	0.323	1	SIV-	NOL4L
SMCHD1	0.00427446	0.329697	0.541	0.438	1	SIV-	SMCHD1
FAM172A	0.004321	0.36367	0.737	0.656	1	SIV-	FAM172A
COBL	0.00433874	0.453046	0.257	0.146	1	SIV-	COBL
ZNF609	0.00435739	0.347721	0.796	0.708	1	SIV-	ZNF609
UMAD1	0.00435765	0.406656	0.455	0.344	1	SIV-	UMAD1
CBL	0.00436565	0.365943	0.623	0.542	1	SIV-	CBL
PLCL1	0.00439163	0.595943	0.26	0.146	1	SIV-	PLCL1
MAP3K9	0.00441252	0.311633	0.275	0.146	1	SIV-	MAP3K9
KIF5B	0.00450849	0.27851	0.624	0.5	1	SIV-	KIF5B
FCHSD2	0.00453728	0.325525	0.916	0.938	1	SIV-	FCHSD2
PECAM1	0.00455826	0.727019	0.343	0.24	1	SIV-	PECAM1
ADGRG5	0.00459784	0.490492	0.439	0.375	1	SIV-	ADGRG5
PRKCE	0.00461097	0.480931	0.265	0.156	1	SIV-	PRKCE
PIP4K2A	0.00472825	0.534854	0.633	0.573	1	SIV-	PIP4K2A
BAIAP2	0.00472912	0.500884	0.439	0.333	1	SIV-	BAIAP2
RASGRP3	0.0047822	0.467959	0.481	0.417	1	SIV-	RASGRP3
INSYN2B	0.00482066	0.262313	0.378	0.24	1	SIV-	INSYN2B
DYM	0.00483239	0.359638	0.56	0.49	1	SIV-	DYM
UBL3	0.0048571	0.319559	0.592	0.5	1	SIV-	UBL3
RCOR1	0.00487724	0.439535	0.556	0.51	1	SIV-	RCOR1
LYVE1	0.00495261	0.419091	0.315	0.188	1	SIV-	LYVE1
HOOK3	0.00496422	0.401166	0.585	0.51	1	SIV-	HOOK3
TAF3	0.00514541	0.357394	0.49	0.396	1	SIV-	TAF3
WDSUB1	0.00515816	0.380605	0.392	0.292	1	SIV-	WDSUB1
ENPEP	0.00522847	0.544458	0.451	0.375	1	SIV-	ENPEP
MAP4	0.00530939	0.416431	0.573	0.51	1	SIV-	MAP4
TSC22D2	0.00547713	0.366384	0.683	0.635	1	SIV-	TSC22D2
RAB10	0.00550717	0.40904	0.622	0.573	1	SIV-	RAB10
BAZ2B	0.00553191	0.353261	0.719	0.677	1	SIV-	BAZ2B
GCN1	0.0055409	0.341095	0.32	0.208	1	SIV-	GCN1
ABCC1	0.00554439	0.336637	0.257	0.146	1	SIV-	ABCC1
RIN3	0.00586715	0.4035	0.278	0.167	1	SIV-	RIN3
FAM49A	0.00590974	0.438426	0.629	0.562	1	SIV-	FAM49A
ANKH	0.00595946	0.437444	0.471	0.365	1	SIV-	ANKH
RAP1GAP2	0.00604105	0.506288	0.539	0.458	1	SIV-	RAP1GAP2
XPO1	0.00617166	0.290608	0.513	0.406	1	SIV-	XPO1
JARID2	0.00620198	0.592499	0.601	0.635	1	SIV-	JARID2
SIPA1L3	0.00621099	0.410071	0.484	0.396	1	SIV-	SIPA1L3
NDEL1	0.00631901	0.358245	0.373	0.26	1	SIV-	NDEL1
LRPPRC	0.00632347	0.340843	0.41	0.302	1	SIV-	LRPPRC
CAPRIN1	0.00645373	0.263874	0.384	0.26	1	SIV-	CAPRIN1
IFI30	0.00654816	0.366238	0.695	0.594	1	SIV-	IFI30
GMDS	0.00657448	0.499254	0.465	0.375	1	SIV-	GMDS
SIK1	0.00682765	0.333882	0.271	0.156	1	SIV-	SIK1
SEC11C	0.00684266	0.282806	0.281	0.167	1	SIV-	SEC11C
UGGT1	0.00685647	0.312305	0.342	0.229	1	SIV-	UGGT1
CSNK1G3	0.00687048	0.292142	0.454	0.344	1	SIV-	CSNK1G3
LATS1	0.00692381	0.291866	0.313	0.188	1	SIV-	LATS1
SLC7A8	0.0070285	0.492555	0.519	0.427	1	SIV-	SLC7A8
DNM3	0.00704566	0.451916	0.818	0.875	1	SIV-	DNM3
PPP3CA	0.00709756	0.312618	0.866	0.865	1	SIV-	PPP3CA
FRYL	0.00730694	0.274109	0.586	0.51	1	SIV-	FRYL
SMARCA2	0.00747929	0.343199	0.584	0.5	1	SIV-	SMARCA2
BPTF	0.00750768	0.317402	0.739	0.698	1	SIV-	BPTF
LOC114680080	0.00755187	0.370344	0.371	0.25	1	SIV-	LOC114680080
COMMD10	0.00755692	0.33682	0.747	0.719	1	SIV-	COMMD10
LOC107000213	0.00759993	0.260914	0.311	0.188	1	SIV-	LOC107000213
PTPN9	0.00774358	0.348361	0.47	0.385	1	SIV-	PTPN9
SEC31A	0.00776345	0.281166	0.588	0.531	1	SIV-	SEC31A
EIF3A	0.00787268	0.353874	0.593	0.521	1	SIV-	EIF3A
ETNK1	0.00799022	0.38834	0.542	0.479	1	SIV-	ETNK1
GDI2	0.00802295	0.297196	0.678	0.625	1	SIV-	GDI2
CRY2	0.00804184	0.320016	0.262	0.156	1	SIV-	CRY2
MAPKAPK2	0.00811601	0.38462	0.384	0.281	1	SIV-	MAPKAPK2
PHACTR4	0.00811928	0.441929	0.509	0.438	1	SIV-	PHACTR4
GALNT1	0.00813704	0.36273	0.595	0.573	1	SIV-	GALNT1
NF1	0.00818187	0.296775	0.781	0.74	1	SIV-	NF1
PHF21A	0.0082792	0.399449	0.63	0.583	1	SIV-	PHF21A
LOC698045	0.00843086	0.32827	0.625	0.562	1	SIV-	LOC698045
ARHGAP45	0.00852062	0.337358	0.608	0.521	1	SIV-	ARHGAP45
RUFY1	0.00857571	0.287763	0.462	0.354	1	SIV-	RUFY1
SOBP	0.00869014	0.428667	0.562	0.469	1	SIV-	SOBP
ARFIP1	0.00876008	0.268821	0.475	0.385	1	SIV-	ARFIP1
AFF1	0.00888164	0.333746	0.795	0.75	1	SIV-	AFF1
TBL1XR1	0.00888279	0.267834	0.819	0.823	1	SIV-	TBL1XR1
CHST11	0.00892926	0.495375	0.872	0.906	1	SIV-	CHST11
IQCN	0.00895714	0.346549	0.286	0.177	1	SIV-	IQCN
MBNL1	0.0089915	0.288748	0.956	0.969	1	SIV-	MBNL1
DIAPH1	0.00908866	0.45722	0.483	0.406	1	SIV-	DIAPH1
TM7SF3	0.00909386	0.298139	0.426	0.323	1	SIV-	TM7SF3
HNRNPU	0.00930097	0.338013	0.767	0.729	1	SIV-	HNRNPU
CEP350	0.00932024	0.257313	0.611	0.542	1	SIV-	CEP350
RNGTT	0.0094074	0.392318	0.5	0.406	1	SIV-	RNGTT
KLF12	0.00941507	0.409156	0.787	0.771	1	SIV-	KLF12
NCOR1	0.00942685	0.306089	0.722	0.667	1	SIV-	NCOR1
PPM1D	0.0095958	0.261833	0.261	0.146	1	SIV-	PPM1D
BIN1	0.00966394	0.487167	0.912	0.896	1	SIV-	BIN1
UBR5	0.00975166	0.308201	0.5	0.385	1	SIV-	UBR5
PI4K2A	0.00984084	0.559488	0.625	0.604	1	SIV-	PI4K2A
KDM3A	0.00986607	0.313259	0.266	0.156	1	SIV-	KDM3A
DLD	0.00992099	0.28207	0.285	0.177	1	SIV-	DLD
TCF20	0.00994082	0.343946	0.329	0.229	1	SIV-	TCF20
SIV	0	2.96461	1	0	0	SIV+	SIV
LOC693820	0	1.93894	0.552	0.005	0	SIV+	LOC693820
LOC705327	0	0.777251	0.396	0.005	0	SIV+	LOC705327
IFI27	4.61873e-106	1.08761	0.344	0.021	1.19967e-101	SIV+	IFI27
LOC114669738	2.21262e-62	1.90351	0.854	0.226	5.74707e-58	SIV+	LOC114669738
CD5L	2.33392e-59	2.53866	0.427	0.056	6.06211e-55	SIV+	CD5L
RBMS3	1.21919e-51	0.816862	0.26	0.024	3.16673e-47	SIV+	RBMS3
LOC114677644	2.4461e-50	2.11641	0.792	0.262	6.35351e-46	SIV+	LOC114677644
LOC114673210	1.39452e-49	2.20532	0.979	0.43	3.62214e-45	SIV+	LOC114673210
EFCC1	7.04659e-45	0.763003	0.479	0.085	1.83028e-40	SIV+	EFCC1
LOC114678430	1.57993e-39	0.67505	0.333	0.047	4.10371e-35	SIV+	LOC114678430
CD69	9.13742e-38	0.484907	0.271	0.033	2.37335e-33	SIV+	CD69
LOC720132	1.3035e-34	0.793523	0.438	0.091	3.3857e-30	SIV+	LOC720132
LOC704341	2.70505e-33	1.08002	0.625	0.171	7.02609e-29	SIV+	LOC704341
LOC106993624	9.00508e-31	0.706007	0.469	0.102	2.33898e-26	SIV+	LOC106993624
LOC719702	5.86306e-30	1.26047	0.76	0.302	1.52287e-25	SIV+	LOC719702
LOC106997893	8.02608e-29	0.725731	0.51	0.133	2.08469e-24	SIV+	LOC106997893
LOC114669767	2.98572e-28	1.00742	0.594	0.197	7.75511e-24	SIV+	LOC114669767
LOC106994091	9.87208e-28	0.772268	0.469	0.116	2.56417e-23	SIV+	LOC106994091
SERPINF1	9.13874e-27	1.11057	0.802	0.352	2.3737e-22	SIV+	SERPINF1
APOE	1.62332e-26	1.67335	0.927	0.68	4.21641e-22	SIV+	APOE
LOC100499503	1.79896e-25	0.354661	0.26	0.042	4.67262e-21	SIV+	LOC100499503
B2M	3.99453e-25	0.903321	1	0.96	1.03754e-20	SIV+	B2M
RPL37	1.43922e-24	1.33781	0.844	0.517	3.73822e-20	SIV+	RPL37
LOC100426632	4.84894e-24	2.16033	0.854	0.515	1.25946e-19	SIV+	LOC100426632
RPL35	9.8122e-24	1.11	0.917	0.67	2.54862e-19	SIV+	RPL35
LOC722780	1.17266e-23	0.798994	0.521	0.169	3.04586e-19	SIV+	LOC722780
ADORA2B	1.48815e-23	1.03219	0.927	0.427	3.86533e-19	SIV+	ADORA2B
APOC1	2.00784e-23	1.5515	0.448	0.125	5.21517e-19	SIV+	APOC1
LOC114679371	1.66387e-22	0.560359	0.406	0.101	4.32174e-18	SIV+	LOC114679371
LOC694372	7.04718e-22	1.09182	0.375	0.099	1.83043e-17	SIV+	LOC694372
LOC100426197	1.54212e-21	1.55703	0.583	0.253	4.0055e-17	SIV+	LOC100426197
IFI44L	1.66139e-21	0.551871	0.479	0.141	4.31528e-17	SIV+	IFI44L
LOC704104	5.73501e-21	1.13558	0.958	0.962	1.48961e-16	SIV+	LOC704104
LOC114679282	7.89798e-21	1.06818	0.583	0.222	2.05142e-16	SIV+	LOC114679282
LOC114677671	5.64546e-20	0.907236	0.448	0.136	1.46635e-15	SIV+	LOC114677671
LOC106998259	5.78702e-20	0.79991	0.698	0.286	1.50312e-15	SIV+	LOC106998259
LOC100431023	1.22093e-19	0.353639	0.281	0.06	3.17123e-15	SIV+	LOC100431023
IFI6	1.88239e-19	1.53346	0.75	0.441	4.88931e-15	SIV+	IFI6
KLF2	2.82598e-19	1.48989	0.896	0.747	7.34019e-15	SIV+	KLF2
BIRC7	6.47036e-19	0.389163	0.323	0.076	1.68061e-14	SIV+	BIRC7
RPS15	1.11549e-18	0.829726	0.969	0.915	2.89738e-14	SIV+	RPS15
RPL37A	1.20346e-18	1.06839	0.76	0.426	3.12588e-14	SIV+	RPL37A
LOC107000809	4.6587e-18	0.788209	0.729	0.351	1.21005e-13	SIV+	LOC107000809
LOC701369	5.24675e-18	0.37472	0.281	0.063	1.36279e-13	SIV+	LOC701369
LOC706608	5.6271e-18	0.719739	0.521	0.185	1.46158e-13	SIV+	LOC706608
LOC704147	7.50031e-18	0.666008	0.646	0.284	1.94813e-13	SIV+	LOC704147
CTSC	7.53167e-18	1.03387	0.875	0.66	1.95628e-13	SIV+	CTSC
EGFL6	9.24954e-18	0.487399	0.344	0.093	2.40248e-13	SIV+	EGFL6
RPL37A-1	1.24744e-17	0.887175	0.906	0.758	3.24009e-13	SIV+	RPL37A-1
RPS19	1.42073e-17	0.973298	0.958	0.919	3.6902e-13	SIV+	RPS19
CTSF	1.9034e-17	0.458749	0.49	0.158	4.94388e-13	SIV+	CTSF
LOC100426537	3.83343e-17	1.89707	0.792	0.505	9.95695e-13	SIV+	LOC100426537
RBPMS	8.60387e-17	0.412939	0.479	0.147	2.23477e-12	SIV+	RBPMS
RPS27	9.10733e-17	0.902503	0.917	0.827	2.36554e-12	SIV+	RPS27
LILRA3	1.47535e-16	0.354094	0.271	0.065	3.83208e-12	SIV+	LILRA3
ODF3B	2.61524e-16	0.781055	0.5	0.194	6.79284e-12	SIV+	ODF3B
LOC107000371	2.88068e-16	0.57649	0.719	0.337	7.48227e-12	SIV+	LOC107000371
CPOX	6.77703e-16	0.723256	0.625	0.255	1.76027e-11	SIV+	CPOX
RPS12	7.46423e-16	0.74223	0.958	0.864	1.93876e-11	SIV+	RPS12
LOC114673461	9.99642e-16	0.707358	0.927	0.427	2.59647e-11	SIV+	LOC114673461
RPL41	1.07556e-15	0.747882	0.969	0.926	2.79365e-11	SIV+	RPL41
CD48	1.8828e-15	0.913861	0.896	0.774	4.89038e-11	SIV+	CD48
LOC703641	2.11356e-15	0.971006	0.896	0.758	5.48976e-11	SIV+	LOC703641
BMT2	2.57746e-15	0.830182	0.823	0.489	6.6947e-11	SIV+	BMT2
ZFP36L1	2.70733e-15	0.779726	0.958	0.945	7.03202e-11	SIV+	ZFP36L1
RPL38	3.61429e-15	0.753437	0.927	0.833	9.38775e-11	SIV+	RPL38
TSPAN7	3.78634e-15	0.537331	0.469	0.17	9.83465e-11	SIV+	TSPAN7
RPS28	1.4442e-14	0.771259	0.927	0.889	3.75116e-10	SIV+	RPS28
FAU	1.44524e-14	0.807793	0.969	0.886	3.75387e-10	SIV+	FAU
ADAM28	1.58052e-14	0.999305	0.885	0.703	4.10525e-10	SIV+	ADAM28
TSC22D3	2.92976e-14	0.881195	0.781	0.529	7.60976e-10	SIV+	TSC22D3
LOC114675375	3.42819e-14	0.579069	0.323	0.1	8.90438e-10	SIV+	LOC114675375
RPS7	5.93583e-14	0.61883	0.938	0.892	1.54177e-09	SIV+	RPS7
RPS2	1.23513e-13	0.723923	0.938	0.776	3.20812e-09	SIV+	RPS2
LOC114679035	1.41853e-13	0.412916	0.302	0.089	3.68449e-09	SIV+	LOC114679035
RPL26	2.05049e-13	0.665436	0.833	0.608	5.32595e-09	SIV+	RPL26
LOC699110	2.25464e-13	0.825943	0.635	0.336	5.8562e-09	SIV+	LOC699110
SAT1	3.52033e-13	0.822151	0.958	0.888	9.1437e-09	SIV+	SAT1
C1QC	5.81736e-13	0.769118	0.969	0.856	1.511e-08	SIV+	C1QC
HIST1H1D	7.88991e-13	0.614121	0.51	0.213	2.04933e-08	SIV+	HIST1H1D
RPS25	9.46036e-13	0.6737	0.854	0.63	2.45723e-08	SIV+	RPS25
RPL28	1.03253e-12	0.748448	0.938	0.837	2.6819e-08	SIV+	RPL28
CD52	1.42687e-12	1.02838	0.771	0.502	3.70615e-08	SIV+	CD52
RPL35A	3.5834e-12	0.732728	0.906	0.775	9.30751e-08	SIV+	RPL35A
PIK3IP1	4.04042e-12	0.443685	0.51	0.215	1.04946e-07	SIV+	PIK3IP1
PKDCC	4.33758e-12	0.55522	0.479	0.202	1.12664e-07	SIV+	PKDCC
P2RY13	4.37364e-12	0.833396	0.927	0.819	1.13601e-07	SIV+	P2RY13
KIAA1257	5.78009e-12	0.414941	0.354	0.127	1.50132e-07	SIV+	KIAA1257
LOC703365	6.9165e-12	0.697893	0.865	0.693	1.79649e-07	SIV+	LOC703365
RPS18	7.37993e-12	0.55809	0.979	0.933	1.91686e-07	SIV+	RPS18
LOC114673087	7.69414e-12	0.952637	0.573	0.294	1.99848e-07	SIV+	LOC114673087
PPP1R35	8.21712e-12	0.490918	0.677	0.346	2.13431e-07	SIV+	PPP1R35
CITED4	9.81341e-12	0.413361	0.26	0.076	2.54894e-07	SIV+	CITED4
DRAM2	1.63963e-11	0.636815	0.885	0.755	4.25878e-07	SIV+	DRAM2
RPS29	1.68556e-11	0.618682	0.927	0.857	4.37809e-07	SIV+	RPS29
IRF9	1.70311e-11	0.542568	0.573	0.282	4.42367e-07	SIV+	IRF9
GIMAP7	1.74011e-11	0.506739	0.573	0.272	4.51976e-07	SIV+	GIMAP7
LOC696005	2.1759e-11	0.820456	0.646	0.371	5.65168e-07	SIV+	LOC696005
MX1	2.24461e-11	0.538993	0.438	0.176	5.83015e-07	SIV+	MX1
CTSL	2.4998e-11	0.422383	0.573	0.263	6.49297e-07	SIV+	CTSL
RPS20	3.1393e-11	0.631367	0.917	0.834	8.15401e-07	SIV+	RPS20
SELENOW	3.79131e-11	0.818411	0.698	0.434	9.84755e-07	SIV+	SELENOW
LOC106996627	3.84817e-11	0.613991	0.542	0.27	9.99525e-07	SIV+	LOC106996627
RPL27A	3.86582e-11	0.551378	0.958	0.913	1.00411e-06	SIV+	RPL27A
IFI44	4.13417e-11	0.548775	0.427	0.177	1.07381e-06	SIV+	IFI44
LOC114669903	4.27913e-11	0.597808	0.802	0.552	1.11146e-06	SIV+	LOC114669903
RPS21	4.43308e-11	0.647673	0.927	0.838	1.15145e-06	SIV+	RPS21
CNFN	4.69515e-11	0.644296	0.458	0.203	1.21952e-06	SIV+	CNFN
HS3ST1	5.41705e-11	0.449645	0.719	0.359	1.40702e-06	SIV+	HS3ST1
LOC702677	6.77231e-11	0.67104	0.552	0.266	1.75904e-06	SIV+	LOC702677
RPL17	1.05054e-10	0.613619	0.917	0.848	2.72868e-06	SIV+	RPL17
SUSD4	1.86721e-10	0.653782	0.667	0.37	4.8499e-06	SIV+	SUSD4
MXD4	1.9554e-10	0.607364	0.771	0.543	5.07897e-06	SIV+	MXD4
TNFAIP8L3	2.45916e-10	0.745843	0.833	0.596	6.38742e-06	SIV+	TNFAIP8L3
SAT2	3.07601e-10	0.414323	0.573	0.283	7.98963e-06	SIV+	SAT2
RGS10	3.20303e-10	0.578483	0.948	0.839	8.31954e-06	SIV+	RGS10
RPL32	4.39788e-10	0.596716	0.75	0.503	1.14231e-05	SIV+	RPL32
AASS	4.51451e-10	0.392868	0.417	0.174	1.1726e-05	SIV+	AASS
MAMU-AG	4.90291e-10	0.497872	0.781	0.58	1.27348e-05	SIV+	MAMU-AG
LOC698383	7.00288e-10	0.444355	0.365	0.146	1.81893e-05	SIV+	LOC698383
IFI27L2	7.61567e-10	0.674095	0.5	0.247	1.97809e-05	SIV+	IFI27L2
SMIM35	9.29743e-10	0.428877	0.26	0.087	2.41491e-05	SIV+	SMIM35
LOC106998557	1.01951e-09	0.485407	0.302	0.112	2.64808e-05	SIV+	LOC106998557
RPL18	1.19091e-09	0.492897	0.958	0.911	3.09327e-05	SIV+	RPL18
PNISR	1.31121e-09	0.576108	0.896	0.815	3.40573e-05	SIV+	PNISR
RPS9	1.31225e-09	0.639883	0.927	0.865	3.40843e-05	SIV+	RPS9
IMP3	1.3148e-09	0.433442	0.542	0.269	3.41506e-05	SIV+	IMP3
RPL10	1.43321e-09	0.535682	0.969	0.923	3.72263e-05	SIV+	RPL10
RPL34	1.55899e-09	0.552531	0.906	0.791	4.04931e-05	SIV+	RPL34
MS4A7	1.78946e-09	0.472058	0.948	0.951	4.64795e-05	SIV+	MS4A7
C1QA	2.05756e-09	0.675173	0.979	0.873	5.34432e-05	SIV+	C1QA
LOC719250	2.10487e-09	0.397073	0.323	0.121	5.46718e-05	SIV+	LOC719250
RPL11	2.23005e-09	0.504833	0.917	0.8	5.79234e-05	SIV+	RPL11
ARGLU1	2.32762e-09	0.474737	0.927	0.885	6.04576e-05	SIV+	ARGLU1
LOC100424132	2.67456e-09	0.733238	0.594	0.347	6.94691e-05	SIV+	LOC100424132
LOC107000077	3.37557e-09	0.414999	0.5	0.246	8.7677e-05	SIV+	LOC107000077
LOC106998836	3.64239e-09	0.583066	0.792	0.545	9.46073e-05	SIV+	LOC106998836
CASP5	3.67952e-09	0.354976	0.354	0.144	9.55717e-05	SIV+	CASP5
RPL7A	3.85344e-09	0.501572	0.917	0.844	0.000100089	SIV+	RPL7A
BRI3	3.91504e-09	0.576863	0.906	0.771	0.000101689	SIV+	BRI3
RPS23	4.04096e-09	0.545391	0.969	0.905	0.00010496	SIV+	RPS23
RPL13A	4.92345e-09	0.5554	0.948	0.914	0.000127882	SIV+	RPL13A
RPS16	5.54992e-09	0.550172	0.906	0.882	0.000144154	SIV+	RPS16
C20H16orf91	5.64984e-09	0.279278	0.396	0.164	0.000146749	SIV+	C20H16orf91
H2AFJ	5.88239e-09	0.646317	0.562	0.316	0.000152789	SIV+	H2AFJ
SPRY1	7.07317e-09	0.496205	0.344	0.138	0.000183719	SIV+	SPRY1
YPEL3	8.21111e-09	0.572182	0.771	0.556	0.000213275	SIV+	YPEL3
C1H1orf122	8.35085e-09	0.427786	0.521	0.28	0.000216905	SIV+	C1H1orf122
RPL23	9.00551e-09	0.445928	0.906	0.825	0.000233909	SIV+	RPL23
RGS1	9.49378e-09	0.65952	0.917	0.853	0.000246591	SIV+	RGS1
TSEN54	1.09573e-08	0.370235	0.542	0.272	0.000284604	SIV+	TSEN54
RPL36AL	1.31195e-08	0.599174	0.677	0.409	0.000340767	SIV+	RPL36AL
LOC696748	1.55648e-08	0.507489	0.969	0.931	0.000404279	SIV+	LOC696748
TLR4	1.60752e-08	0.540579	0.896	0.796	0.000417536	SIV+	TLR4
LOC109910387	1.85158e-08	0.455001	0.979	0.999	0.000480929	SIV+	LOC109910387
AIM2	1.91725e-08	0.578692	0.896	0.817	0.000497987	SIV+	AIM2
GAS6	1.94592e-08	0.439662	0.875	0.619	0.000505433	SIV+	GAS6
HIST1H2BJ	2.06437e-08	0.517878	0.385	0.171	0.000536199	SIV+	HIST1H2BJ
TMSB4X	2.33016e-08	0.385249	0.99	0.975	0.000605237	SIV+	TMSB4X
ERICH1	2.5669e-08	0.45032	0.854	0.691	0.000666727	SIV+	ERICH1
IL18	2.86705e-08	0.524089	0.896	0.797	0.000744688	SIV+	IL18
EIF1	3.30195e-08	0.488544	0.958	0.95	0.000857649	SIV+	EIF1
BHLHE41	3.3352e-08	0.609389	0.885	0.794	0.000866284	SIV+	BHLHE41
RPL27	3.75597e-08	0.477769	0.927	0.853	0.000975576	SIV+	RPL27
RPL3	4.10541e-08	0.474358	0.958	0.907	0.00106634	SIV+	RPL3
SNX22	5.5223e-08	0.274856	0.312	0.125	0.00143436	SIV+	SNX22
RPL30	7.67419e-08	0.489366	0.938	0.913	0.00199329	SIV+	RPL30
RPS4Y1	8.93147e-08	0.510073	0.896	0.634	0.00231986	SIV+	RPS4Y1
CCL5	1.12462e-07	0.846085	0.406	0.188	0.00292109	SIV+	CCL5
DDHD1	1.32667e-07	0.445607	0.51	0.271	0.00344588	SIV+	DDHD1
ORMDL1	1.3945e-07	0.282048	0.448	0.214	0.00362209	SIV+	ORMDL1
LOC722294	1.52066e-07	0.461849	0.49	0.263	0.00394977	SIV+	LOC722294
PNN	1.82791e-07	0.456329	0.719	0.492	0.00474781	SIV+	PNN
CCL3	1.84448e-07	0.988946	0.646	0.442	0.00479085	SIV+	CCL3
DUSP1	1.86698e-07	0.678965	0.948	0.909	0.0048493	SIV+	DUSP1
RPL7	1.88864e-07	0.474546	0.781	0.582	0.00490555	SIV+	RPL7
MPC2	1.88963e-07	0.48962	0.562	0.321	0.00490813	SIV+	MPC2
AHSA2P	2.07834e-07	0.313999	0.438	0.215	0.00539827	SIV+	AHSA2P
ZFPM1	2.18186e-07	0.43355	0.438	0.215	0.00566716	SIV+	ZFPM1
CX3CR1	2.55514e-07	0.477589	0.948	0.891	0.00663673	SIV+	CX3CR1
PAPPA	3.09399e-07	0.541843	0.25	0.098	0.00803632	SIV+	PAPPA
IDH3B	3.20569e-07	0.373684	0.396	0.186	0.00832647	SIV+	IDH3B
RPS10	3.23073e-07	0.474848	0.927	0.894	0.0083915	SIV+	RPS10
LOC706568	3.39601e-07	0.47677	0.688	0.445	0.00882079	SIV+	LOC706568
KPNA5	4.04349e-07	0.31771	0.302	0.128	0.0105026	SIV+	KPNA5
GALNS	4.80729e-07	0.371756	0.604	0.357	0.0124865	SIV+	GALNS
TMEM150C	5.0681e-07	0.302114	0.281	0.115	0.0131639	SIV+	TMEM150C
CENPX	5.1117e-07	0.313741	0.417	0.208	0.0132771	SIV+	CENPX
CLDND1	5.22742e-07	0.390139	0.521	0.294	0.0135777	SIV+	CLDND1
PDK4	5.44434e-07	0.735491	0.458	0.257	0.0141411	SIV+	PDK4
LENG8	6.72334e-07	0.564476	0.708	0.477	0.0174632	SIV+	LENG8
LOC114677006	6.85414e-07	0.379941	0.583	0.347	0.0178029	SIV+	LOC114677006
TMEM176A	6.88708e-07	0.444129	0.74	0.477	0.0178885	SIV+	TMEM176A
EEF1A1	7.19521e-07	0.412301	0.833	0.654	0.0186889	SIV+	EEF1A1
MNDA	7.28369e-07	0.493041	0.885	0.856	0.0189187	SIV+	MNDA
RPL22	7.3225e-07	0.493197	0.875	0.777	0.0190195	SIV+	RPL22
BRK1	7.99567e-07	0.477397	0.688	0.507	0.0207679	SIV+	BRK1
LOC114680579	8.23896e-07	0.267908	0.344	0.157	0.0213999	SIV+	LOC114680579
APRT	8.4123e-07	0.424799	0.5	0.278	0.0218501	SIV+	APRT
LOC107000823	8.43666e-07	0.279469	0.344	0.156	0.0219134	SIV+	LOC107000823
SLIRP	8.75982e-07	0.396208	0.604	0.379	0.0227528	SIV+	SLIRP
SCN1B	9.67725e-07	0.424511	0.906	0.727	0.0251357	SIV+	SCN1B
CITED2	9.98437e-07	0.842405	0.521	0.344	0.0259334	SIV+	CITED2
LY6E-1	1.07094e-06	0.375796	0.375	0.176	0.0278166	SIV+	LY6E-1
GABRA3	1.08237e-06	0.447259	0.375	0.18	0.0281134	SIV+	GABRA3
BST2	1.13502e-06	0.556674	0.677	0.474	0.0294811	SIV+	BST2
LOC695533	1.14809e-06	0.462408	0.896	0.738	0.0298204	SIV+	LOC695533
GFER	1.18305e-06	0.27368	0.271	0.113	0.0307287	SIV+	GFER
SRGN	1.2676e-06	0.505867	0.979	0.972	0.0329247	SIV+	SRGN
OST4	1.26898e-06	0.48633	0.688	0.505	0.0329605	SIV+	OST4
SLC36A4	1.43027e-06	0.380326	0.635	0.411	0.0371499	SIV+	SLC36A4
VPS25	1.43707e-06	0.375986	0.396	0.193	0.0373264	SIV+	VPS25
SP110	1.44112e-06	0.458982	0.865	0.76	0.0374316	SIV+	SP110
SARAF	1.44694e-06	0.365359	0.927	0.897	0.0375829	SIV+	SARAF
NCF4	1.44825e-06	0.360703	0.667	0.456	0.0376168	SIV+	NCF4
KLF6	1.50455e-06	0.650013	0.927	0.878	0.0390792	SIV+	KLF6
IL7R	1.53687e-06	0.403532	0.427	0.233	0.0399187	SIV+	IL7R
GIMAP6	1.55506e-06	0.355684	0.479	0.248	0.0403912	SIV+	GIMAP6
SRSF5	1.64147e-06	0.471975	0.854	0.773	0.0426355	SIV+	SRSF5
LOC106995352	1.67112e-06	0.389292	0.26	0.112	0.0434055	SIV+	LOC106995352
MAP1LC3A	1.71964e-06	0.313934	0.302	0.138	0.044666	SIV+	MAP1LC3A
ZRANB2	1.75975e-06	0.467831	0.635	0.413	0.0457079	SIV+	ZRANB2
LOC106997223	1.78001e-06	0.298367	0.438	0.228	0.046234	SIV+	LOC106997223
ZNF414	1.82706e-06	0.263593	0.406	0.198	0.0474561	SIV+	ZNF414
LOC712069	1.86475e-06	0.320856	0.354	0.166	0.0484349	SIV+	LOC712069
IFNGR1	2.03503e-06	0.387742	0.958	0.927	0.0528579	SIV+	IFNGR1
RPL6	2.1867e-06	0.325742	0.938	0.867	0.0567974	SIV+	RPL6
MFGE8	2.20241e-06	0.42285	0.271	0.12	0.0572053	SIV+	MFGE8
RPL14	2.25358e-06	0.39999	0.771	0.578	0.0585346	SIV+	RPL14
BTG2	2.27198e-06	0.686604	0.875	0.858	0.0590125	SIV+	BTG2
GIMAP4	2.30765e-06	0.346206	0.74	0.511	0.0599389	SIV+	GIMAP4
LOC107000817	2.31007e-06	0.542397	0.469	0.266	0.0600018	SIV+	LOC107000817
RP9	2.49524e-06	0.410537	0.302	0.135	0.0648113	SIV+	RP9
RPL36	2.5258e-06	0.652524	0.792	0.67	0.0656051	SIV+	RPL36
BAX	2.55068e-06	0.525155	0.604	0.398	0.0662514	SIV+	BAX
AZIN2	2.60623e-06	0.574761	0.76	0.525	0.0676942	SIV+	AZIN2
VAMP5	2.68358e-06	0.339364	0.448	0.254	0.0697033	SIV+	VAMP5
TRAPPC3	2.88499e-06	0.329819	0.438	0.225	0.0749346	SIV+	TRAPPC3
ACP1	2.89098e-06	0.251994	0.312	0.144	0.0750903	SIV+	ACP1
RBM41	3.04635e-06	0.347668	0.479	0.264	0.0791259	SIV+	RBM41
VAMP8	3.08722e-06	0.365178	0.656	0.425	0.0801873	SIV+	VAMP8
ARRDC3	3.19302e-06	0.516441	0.823	0.648	0.0829356	SIV+	ARRDC3
INTU	3.2402e-06	0.260323	0.448	0.233	0.0841609	SIV+	INTU
THAP7	3.25037e-06	0.440834	0.385	0.199	0.0844252	SIV+	THAP7
ERV3-1	3.26502e-06	0.543751	0.51	0.305	0.0848056	SIV+	ERV3-1
HMGA2	3.45013e-06	0.394321	0.344	0.162	0.0896136	SIV+	HMGA2
LOC716161	3.56315e-06	0.733015	0.646	0.429	0.0925494	SIV+	LOC716161
RPL15	3.65557e-06	0.406241	0.917	0.853	0.0949498	SIV+	RPL15
C19H19orf66	3.73755e-06	0.270024	0.417	0.216	0.0970792	SIV+	C19H19orf66
BCAP29	4.17547e-06	0.260651	0.51	0.285	0.108454	SIV+	BCAP29
MRPL38	4.22947e-06	0.389484	0.469	0.254	0.109856	SIV+	MRPL38
RACK1	4.26181e-06	0.400648	0.906	0.797	0.110696	SIV+	RACK1
TRMT10B	4.48229e-06	0.255273	0.49	0.267	0.116423	SIV+	TRMT10B
DDX5	4.48485e-06	0.363548	0.969	0.937	0.11649	SIV+	DDX5
RPL12	4.53435e-06	0.506674	0.865	0.804	0.117775	SIV+	RPL12
CLSTN1	4.73844e-06	0.319156	0.719	0.48	0.123076	SIV+	CLSTN1
DDRGK1	4.86082e-06	0.443861	0.594	0.383	0.126255	SIV+	DDRGK1
PLD3	4.96922e-06	0.339449	0.729	0.508	0.12907	SIV+	PLD3
LOC107000533	5.08064e-06	0.577603	0.562	0.36	0.131965	SIV+	LOC107000533
LOC713572	5.62753e-06	0.467665	0.719	0.534	0.146169	SIV+	LOC713572
LOC114674534	5.67547e-06	0.319525	0.969	0.998	0.147415	SIV+	LOC114674534
GMFB	6.09655e-06	0.373242	0.594	0.377	0.158352	SIV+	GMFB
SMPD1	7.2142e-06	0.339892	0.417	0.208	0.187382	SIV+	SMPD1
LOC705400	7.2559e-06	0.337371	0.323	0.163	0.188465	SIV+	LOC705400
RTCB	7.31218e-06	0.629218	0.615	0.412	0.189927	SIV+	RTCB
ITM2B	7.36273e-06	0.316125	0.938	0.956	0.191239	SIV+	ITM2B
HERC5	7.40286e-06	0.44122	0.333	0.16	0.192282	SIV+	HERC5
LOC114678346	7.46677e-06	0.455615	0.49	0.288	0.193942	SIV+	LOC114678346
COMT	7.64863e-06	0.406874	0.583	0.366	0.198666	SIV+	COMT
NME2	7.66071e-06	0.358443	0.823	0.684	0.198979	SIV+	NME2
RPLP0	7.91278e-06	0.441371	0.917	0.85	0.205526	SIV+	RPLP0
C1QB	7.97816e-06	0.479854	0.969	0.869	0.207225	SIV+	C1QB
PFDN5	8.35247e-06	0.548261	0.812	0.698	0.216947	SIV+	PFDN5
RPL24	8.44982e-06	0.50446	0.938	0.847	0.219476	SIV+	RPL24
RPSA	8.64561e-06	0.438678	0.917	0.851	0.224561	SIV+	RPSA
LOC114671936	9.1614e-06	0.289967	0.521	0.299	0.237958	SIV+	LOC114671936
JTB	9.22588e-06	0.367273	0.667	0.451	0.239633	SIV+	JTB
RPL29	1.02511e-05	0.297082	0.469	0.266	0.266262	SIV+	RPL29
RPL19	1.10503e-05	0.380034	0.906	0.856	0.287022	SIV+	RPL19
ST3GAL6	1.12259e-05	0.405331	0.75	0.542	0.291581	SIV+	ST3GAL6
LOC106993196	1.23018e-05	0.297004	0.979	0.979	0.319527	SIV+	LOC106993196
FAM89A	1.26348e-05	0.413456	0.688	0.512	0.328175	SIV+	FAM89A
ZFAND2B	1.42998e-05	0.352054	0.26	0.114	0.371424	SIV+	ZFAND2B
HIST1H2AC	1.46869e-05	0.737369	0.75	0.623	0.381476	SIV+	HIST1H2AC
TMEM35B	1.50811e-05	0.269206	0.51	0.3	0.391716	SIV+	TMEM35B
MYC	1.53082e-05	0.429283	0.458	0.257	0.397615	SIV+	MYC
HPS3	1.65047e-05	0.533635	0.792	0.605	0.428692	SIV+	HPS3
DCXR	1.65322e-05	0.477412	0.427	0.238	0.429406	SIV+	DCXR
OSM	1.6672e-05	0.255603	0.25	0.11	0.433038	SIV+	OSM
LSM5	1.70482e-05	0.301625	0.323	0.156	0.442809	SIV+	LSM5
COMMD6	1.7353e-05	0.369854	0.729	0.505	0.450727	SIV+	COMMD6
LOC708964	1.84785e-05	0.453793	0.281	0.132	0.479961	SIV+	LOC708964
SLC25A37	1.89648e-05	0.35366	0.792	0.662	0.492591	SIV+	SLC25A37
RAB11FIP2	1.90746e-05	0.281598	0.406	0.221	0.495444	SIV+	RAB11FIP2
LOC106996680	1.93244e-05	0.389092	0.573	0.381	0.501933	SIV+	LOC106996680
CARD16	2.07061e-05	0.263093	0.708	0.501	0.53782	SIV+	CARD16
HACD1	2.12792e-05	0.33912	0.646	0.429	0.552707	SIV+	HACD1
ATP6V0B	2.14088e-05	0.434226	0.865	0.752	0.556072	SIV+	ATP6V0B
TPT1	2.19956e-05	0.315832	0.938	0.933	0.571313	SIV+	TPT1
ZNF330	2.20674e-05	0.327948	0.656	0.446	0.573178	SIV+	ZNF330
LOC114671105	2.28871e-05	0.311996	0.458	0.265	0.594469	SIV+	LOC114671105
ATP5F1E	2.29263e-05	0.429247	0.885	0.773	0.595487	SIV+	ATP5F1E
CD37	2.32961e-05	0.329744	0.885	0.835	0.605094	SIV+	CD37
RPS13	2.35177e-05	0.309149	0.927	0.877	0.610849	SIV+	RPS13
CIAO2B	2.38754e-05	0.309547	0.552	0.353	0.620141	SIV+	CIAO2B
LOC114671761	2.39266e-05	0.495092	0.521	0.308	0.621469	SIV+	LOC114671761
TM2D3	2.44066e-05	0.405253	0.531	0.333	0.633938	SIV+	TM2D3
RNFT1	2.45897e-05	0.274309	0.656	0.443	0.638692	SIV+	RNFT1
DDT	2.50414e-05	0.253918	0.438	0.238	0.650425	SIV+	DDT
SSBP1	2.53815e-05	0.490983	0.542	0.349	0.65926	SIV+	SSBP1
C11H12orf75	2.5637e-05	0.343501	0.667	0.433	0.665896	SIV+	C11H12orf75
TEX264	2.6165e-05	0.351164	0.542	0.32	0.67961	SIV+	TEX264
NDUFS2	2.63254e-05	0.29194	0.625	0.402	0.683777	SIV+	NDUFS2
TMED3	2.66498e-05	0.412627	0.417	0.237	0.692203	SIV+	TMED3
RPS26	2.76585e-05	0.262718	0.938	0.873	0.718403	SIV+	RPS26
CDC42	2.84814e-05	0.319907	0.906	0.901	0.739775	SIV+	CDC42
RPL9	2.89622e-05	0.332397	0.875	0.866	0.752264	SIV+	RPL9
DENR	3.23379e-05	0.378575	0.573	0.365	0.839946	SIV+	DENR
ABCD4	3.31024e-05	0.54043	0.354	0.187	0.859803	SIV+	ABCD4
NACA	3.37516e-05	0.257077	0.948	0.867	0.876664	SIV+	NACA
SMIM7	3.37602e-05	0.4463	0.573	0.37	0.876889	SIV+	SMIM7
LOC696872	3.67132e-05	0.654656	0.677	0.535	0.95359	SIV+	LOC696872
UNC50	3.69174e-05	0.338367	0.542	0.325	0.958892	SIV+	UNC50
TOMM7	3.80787e-05	0.476097	0.781	0.656	0.989056	SIV+	TOMM7
CTBS	4.10753e-05	0.403187	0.583	0.4	1	SIV+	CTBS
CISD2	4.11659e-05	0.411064	0.479	0.284	1	SIV+	CISD2
EDF1	4.32813e-05	0.300366	0.698	0.486	1	SIV+	EDF1
SYNDIG1	4.37111e-05	0.554429	0.781	0.619	1	SIV+	SYNDIG1
RASL10A	4.53941e-05	0.388196	0.812	0.686	1	SIV+	RASL10A
HINT1	4.7986e-05	0.407184	0.823	0.678	1	SIV+	HINT1
SNRNP70	4.87499e-05	0.289177	0.76	0.587	1	SIV+	SNRNP70
LOC696506	4.93881e-05	0.366789	0.312	0.164	1	SIV+	LOC696506
SPSB3	5.05168e-05	0.341537	0.417	0.234	1	SIV+	SPSB3
LOC106995967	5.41414e-05	0.253324	0.531	0.318	1	SIV+	LOC106995967
RPS4X	5.46627e-05	0.351361	0.938	0.822	1	SIV+	RPS4X
PDCD7	5.54057e-05	0.440951	0.51	0.308	1	SIV+	PDCD7
CTTNBP2	5.55262e-05	0.38895	0.885	0.774	1	SIV+	CTTNBP2
CHCHD7	6.01846e-05	0.300618	0.365	0.202	1	SIV+	CHCHD7
TAP1	6.18356e-05	0.324355	0.26	0.123	1	SIV+	TAP1
UBE2I	6.2799e-05	0.326778	0.646	0.452	1	SIV+	UBE2I
NMRAL1	6.3375e-05	0.299617	0.583	0.398	1	SIV+	NMRAL1
TOR1A	6.53876e-05	0.317946	0.458	0.274	1	SIV+	TOR1A
SLC39A6	6.58004e-05	0.347895	0.271	0.133	1	SIV+	SLC39A6
COPS9	6.94573e-05	0.455997	0.594	0.425	1	SIV+	COPS9
PLAAT3	7.0095e-05	0.266951	0.458	0.279	1	SIV+	PLAAT3
SVBP	7.02668e-05	0.294608	0.729	0.547	1	SIV+	SVBP
PSPH	7.12543e-05	0.412611	0.573	0.378	1	SIV+	PSPH
CREG1	7.23711e-05	0.337662	0.938	0.869	1	SIV+	CREG1
BLOC1S6	7.38611e-05	0.415104	0.625	0.421	1	SIV+	BLOC1S6
LOC114669857	7.4947e-05	0.506224	0.708	0.582	1	SIV+	LOC114669857
EIF2S2	7.54646e-05	0.285128	0.562	0.382	1	SIV+	EIF2S2
TRMT10C	7.67194e-05	0.292158	0.552	0.364	1	SIV+	TRMT10C
CARD19	7.91793e-05	0.393867	0.688	0.511	1	SIV+	CARD19
TAF1D	8.10447e-05	0.379314	0.604	0.428	1	SIV+	TAF1D
TLR2	8.5614e-05	0.417914	0.573	0.393	1	SIV+	TLR2
SCCPDH	8.82205e-05	0.29183	0.448	0.259	1	SIV+	SCCPDH
COQ7	9.04851e-05	0.272188	0.385	0.217	1	SIV+	COQ7
TTYH2	9.20929e-05	0.346483	0.333	0.177	1	SIV+	TTYH2
MARCKS	9.69377e-05	0.308271	0.969	0.872	1	SIV+	MARCKS
TRADD	9.70503e-05	0.286351	0.323	0.165	1	SIV+	TRADD
PSMC5	9.87401e-05	0.560593	0.583	0.41	1	SIV+	PSMC5
LOC114677496	9.9058e-05	0.284107	0.281	0.144	1	SIV+	LOC114677496
ANAPC7	0.000100523	0.318776	0.406	0.23	1	SIV+	ANAPC7
GRK4	0.000114756	0.313928	0.396	0.227	1	SIV+	GRK4
SRSF2	0.000116142	0.344035	0.812	0.672	1	SIV+	SRSF2
MRPL27	0.000117127	0.29338	0.49	0.312	1	SIV+	MRPL27
FANCE	0.000123423	0.277477	0.385	0.221	1	SIV+	FANCE
LARP1B	0.000129215	0.301529	0.646	0.453	1	SIV+	LARP1B
SS18L2	0.000134748	0.342849	0.49	0.297	1	SIV+	SS18L2
MCRIP1	0.000134766	0.345522	0.281	0.144	1	SIV+	MCRIP1
GIMAP1	0.000141325	0.349716	0.667	0.522	1	SIV+	GIMAP1
PLA2G4A	0.00014648	0.477051	0.833	0.642	1	SIV+	PLA2G4A
VEGFB	0.000147124	0.383655	0.49	0.296	1	SIV+	VEGFB
TIAL1	0.00014736	0.25885	0.573	0.4	1	SIV+	TIAL1
RNF7	0.000150636	0.281614	0.5	0.316	1	SIV+	RNF7
ATP5MPL	0.000151065	0.478985	0.656	0.513	1	SIV+	ATP5MPL
HMGN3	0.000154179	0.296875	0.719	0.573	1	SIV+	HMGN3
SPINT1	0.00015754	0.260222	0.375	0.206	1	SIV+	SPINT1
RAB24	0.000159181	0.36527	0.594	0.392	1	SIV+	RAB24
SCAMP2	0.000171248	0.342189	0.833	0.768	1	SIV+	SCAMP2
FTH1	0.000172712	0.376697	0.906	0.903	1	SIV+	FTH1
EEF1B2	0.000175698	0.309633	0.823	0.754	1	SIV+	EEF1B2
TMEM187	0.000177361	0.310783	0.312	0.171	1	SIV+	TMEM187
SLC2A11	0.000190135	0.368822	0.438	0.267	1	SIV+	SLC2A11
RPL21	0.000190148	0.360011	0.917	0.871	1	SIV+	RPL21
LAGE3	0.000191209	0.273913	0.469	0.296	1	SIV+	LAGE3
SLC46A3	0.000197382	0.311049	0.448	0.276	1	SIV+	SLC46A3
GADD45B	0.00019776	0.468326	0.604	0.449	1	SIV+	GADD45B
SF3B5	0.000205137	0.323435	0.521	0.358	1	SIV+	SF3B5
RPS3	0.000210222	0.280455	0.896	0.835	1	SIV+	RPS3
LOC693947	0.000215321	0.457113	0.271	0.145	1	SIV+	LOC693947
ATP5MC2	0.000219501	0.376123	0.74	0.613	1	SIV+	ATP5MC2
RUBCNL	0.000227357	0.370292	0.802	0.688	1	SIV+	RUBCNL
EEF1D	0.000239215	0.396029	0.719	0.601	1	SIV+	EEF1D
CHCHD2	0.000263242	0.369494	0.312	0.174	1	SIV+	CHCHD2
TFEC	0.000263277	0.352015	0.604	0.391	1	SIV+	TFEC
KIN	0.000264901	0.317844	0.385	0.226	1	SIV+	KIN
LOC106999016	0.000266836	0.251039	0.573	0.363	1	SIV+	LOC106999016
LOC106998842	0.000272234	0.473895	0.427	0.274	1	SIV+	LOC106998842
EIF2AK2	0.000272563	0.314815	0.469	0.304	1	SIV+	EIF2AK2
LOC109910386	0.000273259	0.35423	0.396	0.226	1	SIV+	LOC109910386
NFKBIA	0.000287766	0.427097	0.812	0.703	1	SIV+	NFKBIA
TMEM243	0.000290877	0.267837	0.625	0.461	1	SIV+	TMEM243
CEBPD	0.000300806	0.37821	0.781	0.661	1	SIV+	CEBPD
SRSF11	0.000310279	0.260644	0.875	0.832	1	SIV+	SRSF11
ACSS1	0.000325561	0.262834	0.438	0.269	1	SIV+	ACSS1
UBA52	0.000336771	0.420784	0.917	0.877	1	SIV+	UBA52
HMGN1	0.000337501	0.296349	0.583	0.405	1	SIV+	HMGN1
TRIM38	0.000339086	0.297326	0.792	0.687	1	SIV+	TRIM38
CASP7	0.000339378	0.381483	0.594	0.457	1	SIV+	CASP7
MRPS6	0.00034049	0.29346	0.333	0.183	1	SIV+	MRPS6
NME3	0.000345439	0.32103	0.74	0.62	1	SIV+	NME3
ATP6V0E1	0.000353486	0.284932	0.865	0.797	1	SIV+	ATP6V0E1
TRIM22	0.000363373	0.351433	0.885	0.798	1	SIV+	TRIM22
SLC33A1	0.000389621	0.316573	0.333	0.193	1	SIV+	SLC33A1
TOMM20	0.000394073	0.383541	0.729	0.578	1	SIV+	TOMM20
ZNF428	0.00039864	0.303207	0.354	0.205	1	SIV+	ZNF428
SMDT1	0.000419786	0.361925	0.635	0.507	1	SIV+	SMDT1
MZT2B	0.000432147	0.26201	0.427	0.28	1	SIV+	MZT2B
FDX1	0.000441789	0.377562	0.76	0.576	1	SIV+	FDX1
RGS2	0.00044402	0.436237	0.792	0.698	1	SIV+	RGS2
ZFP36	0.000455141	0.373815	0.927	0.866	1	SIV+	ZFP36
SALL1	0.000466388	0.314871	0.573	0.388	1	SIV+	SALL1
NSA2	0.000474621	0.345658	0.604	0.434	1	SIV+	NSA2
LOXHD1	0.000481246	0.267467	0.552	0.36	1	SIV+	LOXHD1
RWDD3	0.000482486	0.449131	0.323	0.184	1	SIV+	RWDD3
POLR2L	0.000485418	0.296983	0.458	0.301	1	SIV+	POLR2L
CLK1	0.000491207	0.363089	0.854	0.751	1	SIV+	CLK1
BATF3	0.000502667	0.347325	0.708	0.568	1	SIV+	BATF3
RNASET2	0.000515965	0.25735	0.969	0.969	1	SIV+	RNASET2
RNMT	0.000546787	0.277724	0.688	0.542	1	SIV+	RNMT
LOC709175	0.000570241	0.478696	0.573	0.447	1	SIV+	LOC709175
TLR9	0.000578676	0.277477	0.708	0.528	1	SIV+	TLR9
SSBP4	0.0005805	0.352812	0.594	0.423	1	SIV+	SSBP4
ADPRM	0.000610849	0.377388	0.344	0.207	1	SIV+	ADPRM
MRPL51	0.000612887	0.308038	0.448	0.274	1	SIV+	MRPL51
MAMU-A3	0.000616613	0.437423	0.604	0.434	1	SIV+	MAMU-A3
SREK1IP1	0.000624533	0.355183	0.354	0.207	1	SIV+	SREK1IP1
TERF1	0.000630553	0.282915	0.531	0.369	1	SIV+	TERF1
STARD3NL	0.00065445	0.255351	0.281	0.155	1	SIV+	STARD3NL
ARL6IP4	0.000660222	0.36315	0.635	0.488	1	SIV+	ARL6IP4
ATP5IF1	0.000703396	0.308584	0.604	0.461	1	SIV+	ATP5IF1
ARF6	0.0007114	0.441478	0.583	0.444	1	SIV+	ARF6
EXOSC6	0.000731455	0.304159	0.375	0.22	1	SIV+	EXOSC6
CD83	0.000732483	0.278195	0.958	0.936	1	SIV+	CD83
TMEM115	0.000784611	0.300676	0.323	0.175	1	SIV+	TMEM115
PPAN	0.00080085	0.27592	0.292	0.16	1	SIV+	PPAN
RPL22L1	0.000830432	0.35931	0.698	0.528	1	SIV+	RPL22L1
SCPEP1	0.00084032	0.264553	0.458	0.296	1	SIV+	SCPEP1
NAP1L4	0.000841531	0.29547	0.865	0.8	1	SIV+	NAP1L4
UQCRH	0.000852554	0.35527	0.646	0.497	1	SIV+	UQCRH
CTSD	0.000866245	0.314141	0.312	0.178	1	SIV+	CTSD
FKBP4	0.000868241	0.440279	0.25	0.136	1	SIV+	FKBP4
FUT11	0.000939139	0.278941	0.438	0.268	1	SIV+	FUT11
HEATR3	0.00096822	0.261027	0.323	0.194	1	SIV+	HEATR3
PSMB7	0.000991854	0.275808	0.667	0.494	1	SIV+	PSMB7
BCO2	0.000993867	0.312884	0.656	0.478	1	SIV+	BCO2
CKLF	0.00107651	0.326629	0.688	0.552	1	SIV+	CKLF
RABAC1	0.00108052	0.394321	0.604	0.456	1	SIV+	RABAC1
TBCB	0.00108363	0.28156	0.344	0.202	1	SIV+	TBCB
MAGED2	0.00112207	0.32638	0.708	0.556	1	SIV+	MAGED2
SETD7	0.00112685	0.309321	0.281	0.157	1	SIV+	SETD7
MYO15B	0.00116448	0.279397	0.438	0.29	1	SIV+	MYO15B
CALCRL	0.00121078	0.395146	0.635	0.475	1	SIV+	CALCRL
SON	0.00122275	0.300427	0.896	0.907	1	SIV+	SON
TLR1	0.00122781	0.307949	0.677	0.52	1	SIV+	TLR1
CIRBP	0.00125251	0.289831	0.781	0.664	1	SIV+	CIRBP
EPSTI1	0.00127128	0.370466	0.792	0.679	1	SIV+	EPSTI1
ATP5F1D	0.00133164	0.310781	0.781	0.646	1	SIV+	ATP5F1D
SLC3A2	0.00134276	0.304325	0.646	0.484	1	SIV+	SLC3A2
LOC114674318	0.00134431	0.295929	0.323	0.188	1	SIV+	LOC114674318
VDAC3	0.0013606	0.252716	0.573	0.422	1	SIV+	VDAC3
LOC701504	0.00145212	0.265741	0.812	0.671	1	SIV+	LOC701504
ALG8	0.00145861	0.293381	0.323	0.194	1	SIV+	ALG8
LOC705607	0.00148263	0.356512	0.323	0.196	1	SIV+	LOC705607
DPF2	0.00148336	0.300749	0.26	0.145	1	SIV+	DPF2
BCL7C	0.00155177	0.304162	0.562	0.392	1	SIV+	BCL7C
NOP10	0.0016181	0.437543	0.51	0.349	1	SIV+	NOP10
UPK3A	0.00161857	0.354758	0.531	0.368	1	SIV+	UPK3A
LACTB2	0.00169155	0.269049	0.427	0.284	1	SIV+	LACTB2
C19H19orf53	0.00175194	0.433368	0.51	0.351	1	SIV+	C19H19orf53
NSMCE3	0.00180334	0.290928	0.396	0.245	1	SIV+	NSMCE3
ENOPH1	0.001823	0.268753	0.354	0.211	1	SIV+	ENOPH1
PSMA4	0.00183366	0.310187	0.51	0.355	1	SIV+	PSMA4
HSBP1	0.00185892	0.345593	0.635	0.466	1	SIV+	HSBP1
VPS28	0.00186698	0.30743	0.521	0.373	1	SIV+	VPS28
PADI2	0.00187743	0.271484	0.26	0.148	1	SIV+	PADI2
TMA7	0.00200836	0.301126	0.552	0.397	1	SIV+	TMA7
RPS5	0.00212198	0.422332	0.885	0.829	1	SIV+	RPS5
RPS19BP1	0.00212942	0.268719	0.698	0.555	1	SIV+	RPS19BP1
IER2	0.00216523	0.777765	0.76	0.669	1	SIV+	IER2
PRMT2	0.00219371	0.261783	0.531	0.384	1	SIV+	PRMT2
LOC708994	0.00222059	0.317652	0.323	0.197	1	SIV+	LOC708994
USP22	0.00256175	0.35237	0.635	0.509	1	SIV+	USP22
LUC7L3	0.00257135	0.311997	0.719	0.585	1	SIV+	LUC7L3
MAPRE1	0.0025882	0.433137	0.615	0.512	1	SIV+	MAPRE1
TMEM128	0.00270319	0.265253	0.375	0.24	1	SIV+	TMEM128
PRIMPOL	0.00274496	0.267284	0.448	0.301	1	SIV+	PRIMPOL
EEF1G	0.00282871	0.336573	0.771	0.66	1	SIV+	EEF1G
CHCHD10	0.00286884	0.306595	0.542	0.408	1	SIV+	CHCHD10
IFI16	0.00299597	0.301183	0.885	0.805	1	SIV+	IFI16
LOC693992	0.00304024	0.296347	0.656	0.506	1	SIV+	LOC693992
NDUFA3	0.00312021	0.32045	0.49	0.358	1	SIV+	NDUFA3
PRKCD	0.00322263	0.254828	0.625	0.465	1	SIV+	PRKCD
GOLT1B	0.00328126	0.317049	0.281	0.169	1	SIV+	GOLT1B
LOC100424348	0.00341648	0.315979	0.385	0.267	1	SIV+	LOC100424348
FTL	0.00348565	0.346596	0.948	0.958	1	SIV+	FTL
ALG13	0.00354513	0.351938	0.333	0.215	1	SIV+	ALG13
NUB1	0.00361111	0.320198	0.396	0.265	1	SIV+	NUB1
CEPT1	0.00366217	0.335579	0.802	0.709	1	SIV+	CEPT1
LOC698693	0.00372074	0.25241	0.344	0.212	1	SIV+	LOC698693
SERF2	0.00384642	0.348304	0.823	0.745	1	SIV+	SERF2
MTMR9	0.00384859	0.269033	0.312	0.191	1	SIV+	MTMR9
OTUD1	0.0039077	0.273965	0.646	0.509	1	SIV+	OTUD1
SQSTM1	0.00393558	0.402954	0.708	0.595	1	SIV+	SQSTM1
OSBPL11	0.0039376	0.291878	0.896	0.839	1	SIV+	OSBPL11
UPF2	0.00395507	0.309311	0.688	0.503	1	SIV+	UPF2
EIF4A2	0.00413812	0.2586	0.833	0.743	1	SIV+	EIF4A2
DNAJC17	0.00441392	0.262674	0.312	0.191	1	SIV+	DNAJC17
RPL13	0.0044941	0.264205	0.958	0.943	1	SIV+	RPL13
LOC100424766	0.00452122	0.252128	0.292	0.185	1	SIV+	LOC100424766
MYADM	0.00481143	0.269634	0.573	0.418	1	SIV+	MYADM
FAM53C	0.00498182	0.400113	0.417	0.298	1	SIV+	FAM53C
HIBADH	0.0051294	0.30887	0.427	0.3	1	SIV+	HIBADH
MYDGF	0.00518034	0.308921	0.74	0.65	1	SIV+	MYDGF
TXN2	0.00518483	0.267569	0.458	0.32	1	SIV+	TXN2
C14H11orf58	0.00524569	0.370911	0.656	0.489	1	SIV+	C14H11orf58
ATG12	0.00528593	0.367856	0.49	0.354	1	SIV+	ATG12
HHEX	0.00540186	0.305096	0.615	0.507	1	SIV+	HHEX
ISCU	0.00560211	0.318837	0.51	0.357	1	SIV+	ISCU
MRPS16	0.00563019	0.392475	0.479	0.344	1	SIV+	MRPS16
ETFB	0.00595728	0.425037	0.427	0.296	1	SIV+	ETFB
MGST2	0.00608907	0.338817	0.708	0.579	1	SIV+	MGST2
POLR2I	0.00616302	0.256561	0.25	0.147	1	SIV+	POLR2I
SCYL3	0.00624123	0.364643	0.312	0.206	1	SIV+	SCYL3
SAP18	0.00642022	0.287144	0.531	0.383	1	SIV+	SAP18
RO60	0.00651161	0.310726	0.396	0.266	1	SIV+	RO60
CMPK2	0.00652131	0.250852	0.281	0.174	1	SIV+	CMPK2
TFDP2	0.00666928	0.2948	0.615	0.456	1	SIV+	TFDP2
TTC14	0.00687647	0.49875	0.479	0.368	1	SIV+	TTC14
EXOSC8	0.00741306	0.253973	0.25	0.15	1	SIV+	EXOSC8
MVB12A	0.00763917	0.267646	0.656	0.53	1	SIV+	MVB12A
GSTP1	0.00779096	0.268526	0.823	0.716	1	SIV+	GSTP1
SMARCA1	0.0080629	0.278575	0.292	0.185	1	SIV+	SMARCA1
MCL1	0.00826206	0.420327	0.719	0.661	1	SIV+	MCL1
DENND6A	0.00828004	0.250637	0.615	0.447	1	SIV+	DENND6A
LPAR6	0.00833079	0.362421	0.792	0.639	1	SIV+	LPAR6
ARL4C	0.00856561	0.40008	0.583	0.486	1	SIV+	ARL4C
NOL7	0.00868423	0.254417	0.604	0.475	1	SIV+	NOL7
WDR61	0.00870858	0.26008	0.271	0.165	1	SIV+	WDR61
GON7	0.00934621	0.364801	0.281	0.177	1	SIV+	GON7
ANGEL2	0.00956584	0.381882	0.438	0.312	1	SIV+	ANGEL2
C4H6orf89	0.00971952	0.339037	0.333	0.22	1	SIV+	C4H6orf89

## Sheet: SIV+ vs SIV- Inf animals
	p_val	avg_log2FC	pct.1	pct.2	p_val_adj	Infected condition	gene
DOCK10	4.6687e-07	0.457806	0.949	0.875	0.0121265	SIV-	DOCK10
INPP5D	2.61374e-06	0.376035	0.98	0.948	0.0678892	SIV-	INPP5D
ARHGAP15	7.46317e-06	0.367929	0.963	0.958	0.193848	SIV-	ARHGAP15
2024-03-01	1.55752e-05	0.494113	0.807	0.677	0.40455	SIV-	2024-03-01
SLC2A13	2.29524e-05	0.551299	0.826	0.75	0.596166	SIV-	SLC2A13
TCF12	2.5439e-05	0.442736	0.909	0.844	0.660752	SIV-	TCF12
MNDA	2.87125e-05	0.397518	0.954	0.885	0.745778	SIV-	MNDA
ARHGAP12	7.91806e-05	0.395115	0.719	0.604	1	SIV-	ARHGAP12
SNX29	8.70644e-05	0.329416	0.961	0.927	1	SIV-	SNX29
USP15	0.000119288	0.370115	0.916	0.844	1	SIV-	USP15
MAN1A1	0.000125278	0.414355	0.926	0.865	1	SIV-	MAN1A1
TLN2	0.00016243	0.354518	0.911	0.854	1	SIV-	TLN2
ELMO1	0.000164063	0.301178	0.979	0.958	1	SIV-	ELMO1
FCHSD2	0.000181644	0.365356	0.968	0.938	1	SIV-	FCHSD2
LRP11	0.000184635	0.388722	0.926	0.844	1	SIV-	LRP11
IPCEF1	0.000192259	0.393938	0.85	0.781	1	SIV-	IPCEF1
SAMHD1	0.000230483	0.27633	0.589	0.458	1	SIV-	SAMHD1
PTPRM	0.000234349	0.405535	0.704	0.583	1	SIV-	PTPRM
MAP2	0.000359641	0.514577	0.412	0.25	1	SIV-	MAP2
UVRAG	0.000367593	0.408676	0.84	0.771	1	SIV-	UVRAG
EPS15	0.000469031	0.381499	0.895	0.844	1	SIV-	EPS15
TBC1D5	0.000482487	0.343325	0.91	0.875	1	SIV-	TBC1D5
NAV3	0.000495584	0.334447	0.951	0.885	1	SIV-	NAV3
GAB2	0.000518145	0.293721	0.976	0.958	1	SIV-	GAB2
NIPBL	0.000564826	0.332967	0.851	0.76	1	SIV-	NIPBL
ABR	0.000568449	0.26923	0.946	0.927	1	SIV-	ABR
DIP2B	0.000759105	0.293253	0.936	0.927	1	SIV-	DIP2B
ARHGAP22	0.000765115	0.317349	0.942	0.906	1	SIV-	ARHGAP22
EXOC1	0.000886209	0.386316	0.526	0.406	1	SIV-	EXOC1
PLD1	0.00101662	0.317008	0.888	0.854	1	SIV-	PLD1
DISC1	0.00104948	0.476075	0.396	0.271	1	SIV-	DISC1
RFX3	0.00110192	0.390283	0.623	0.49	1	SIV-	RFX3
CEP162	0.00125105	0.409108	0.432	0.312	1	SIV-	CEP162
CALCR	0.00125592	0.525695	0.542	0.427	1	SIV-	CALCR
ST6GALNAC3	0.00128045	0.280778	0.973	0.917	1	SIV-	ST6GALNAC3
QKI	0.00137957	0.314177	0.978	0.927	1	SIV-	QKI
FMN1	0.00158932	0.47873	0.643	0.562	1	SIV-	FMN1
LOC707085	0.00192387	0.479387	0.342	0.198	1	SIV-	LOC707085
DNM3	0.00194024	0.314633	0.911	0.875	1	SIV-	DNM3
KIF5B	0.0021967	0.297033	0.635	0.5	1	SIV-	KIF5B
STXBP3	0.0022125	0.367514	0.415	0.281	1	SIV-	STXBP3
KCNQ3	0.00231343	0.373055	0.941	0.885	1	SIV-	KCNQ3
ZCCHC7	0.00234373	0.423669	0.654	0.573	1	SIV-	ZCCHC7
OXR1	0.00243828	0.303546	0.907	0.875	1	SIV-	OXR1
ASH1L	0.00263112	0.29215	0.867	0.781	1	SIV-	ASH1L
PIK3R1	0.00263656	0.287575	0.906	0.854	1	SIV-	PIK3R1
MAMU-A	0.00267853	0.446044	0.511	0.375	1	SIV-	MAMU-A
LPIN2	0.00283619	0.29992	0.819	0.75	1	SIV-	LPIN2
RNF150	0.00292686	0.428539	0.25	0.125	1	SIV-	RNF150
KIAA1109	0.00296597	0.351276	0.624	0.51	1	SIV-	KIAA1109
AFF1	0.00304253	0.272873	0.823	0.75	1	SIV-	AFF1
BPTF	0.00311969	0.356443	0.749	0.698	1	SIV-	BPTF
RTN1	0.00333938	0.507268	0.455	0.312	1	SIV-	RTN1
FCHO2	0.00334615	0.390211	0.64	0.542	1	SIV-	FCHO2
NCOR1	0.00337616	0.356541	0.732	0.667	1	SIV-	NCOR1
CBL	0.00343287	0.366881	0.625	0.542	1	SIV-	CBL
REEP3	0.00350818	0.337387	0.703	0.604	1	SIV-	REEP3
SCMH1	0.0035329	0.367582	0.735	0.635	1	SIV-	SCMH1
MYCBP2	0.00377321	0.297221	0.76	0.719	1	SIV-	MYCBP2
PIK3R5	0.00378736	0.251223	0.782	0.708	1	SIV-	PIK3R5
UBAC2	0.00410631	0.250861	0.731	0.688	1	SIV-	UBAC2
PRKCB	0.00415924	0.282488	0.867	0.802	1	SIV-	PRKCB
PDS5B	0.00421565	0.430201	0.47	0.375	1	SIV-	PDS5B
KCMF1	0.0043361	0.371416	0.464	0.365	1	SIV-	KCMF1
VAV3	0.00435591	0.297667	0.966	0.938	1	SIV-	VAV3
AMN1	0.00473574	0.329493	0.31	0.188	1	SIV-	AMN1
ERBIN	0.00475584	0.292129	0.684	0.615	1	SIV-	ERBIN
TBC1D22A	0.00521187	0.268872	0.706	0.573	1	SIV-	TBC1D22A
ITGAM	0.00523092	0.274127	0.812	0.771	1	SIV-	ITGAM
FNBP1L	0.00550688	0.371295	0.598	0.521	1	SIV-	FNBP1L
CCM2	0.00554818	0.328725	0.75	0.698	1	SIV-	CCM2
RASGEF1C	0.0057586	0.346873	0.584	0.469	1	SIV-	RASGEF1C
CLEC12A	0.00596941	0.404921	0.549	0.469	1	SIV-	CLEC12A
SSH2	0.00606088	0.27734	0.958	0.917	1	SIV-	SSH2
SPAST	0.00650553	0.342111	0.419	0.312	1	SIV-	SPAST
MLEC	0.00652814	0.317164	0.465	0.385	1	SIV-	MLEC
EPN2	0.00691899	0.322638	0.487	0.375	1	SIV-	EPN2
ITFG1	0.00707972	0.312273	0.673	0.615	1	SIV-	ITFG1
RNF38	0.00754185	0.350873	0.61	0.531	1	SIV-	RNF38
SLMAP	0.00765045	0.427213	0.481	0.406	1	SIV-	SLMAP
SMURF2	0.0080343	0.29933	0.462	0.333	1	SIV-	SMURF2
NF1	0.00805216	0.261095	0.797	0.74	1	SIV-	NF1
BNC2	0.00808382	0.330201	0.856	0.771	1	SIV-	BNC2
CAB39	0.00834332	0.282523	0.835	0.771	1	SIV-	CAB39
EP300	0.00835055	0.269074	0.722	0.656	1	SIV-	EP300
FAM193A	0.0086084	0.341848	0.536	0.458	1	SIV-	FAM193A
ABCB7	0.00862661	0.294601	0.263	0.156	1	SIV-	ABCB7
PLEKHH2	0.00867097	0.291014	0.811	0.771	1	SIV-	PLEKHH2
GOPC	0.00871395	0.339919	0.367	0.271	1	SIV-	GOPC
ARHGAP21	0.00889104	0.300035	0.865	0.812	1	SIV-	ARHGAP21
PREX1	0.00891191	0.262785	0.896	0.865	1	SIV-	PREX1
ASTN1	0.00896741	0.31645	0.675	0.646	1	SIV-	ASTN1
WAC	0.00897165	0.267759	0.735	0.708	1	SIV-	WAC
TAF1D	0.00928124	0.279036	0.693	0.604	1	SIV-	TAF1D
USP9X	0.00956495	0.350036	0.585	0.51	1	SIV-	USP9X
LCP2	0.00962047	0.27762	0.799	0.76	1	SIV-	LCP2
PPP3R1	0.00973748	0.387889	0.686	0.667	1	SIV-	PPP3R1
ITPR1	0.00977542	0.405511	0.329	0.229	1	SIV-	ITPR1
PELI1	0.00980739	0.368463	0.934	0.927	1	SIV-	PELI1
ITSN2	0.00995931	0.323115	0.757	0.729	1	SIV-	ITSN2
SIV	0	2.96461	1	0	0	SIV+	SIV
LOC100426197	5.26106e-08	0.761028	0.583	0.33	0.00136651	SIV+	LOC100426197
LOC693820	1.23743e-07	0.566882	0.552	0.296	0.00321409	SIV+	LOC693820
LY6E-1	3.58138e-06	0.381189	0.375	0.182	0.0930229	SIV+	LY6E-1
TSC22D3	6.87137e-06	0.427826	0.781	0.608	0.178477	SIV+	TSC22D3
CD5L	8.14702e-06	0.70514	0.427	0.229	0.211611	SIV+	CD5L
LOC100430627	1.41957e-05	0.568982	0.823	0.744	0.368718	SIV+	LOC100430627
FTH1	2.10005e-05	0.434913	0.906	0.891	0.545468	SIV+	FTH1
LOC719702	2.59374e-05	0.489055	0.76	0.558	0.673698	SIV+	LOC719702
IDH3B	2.75646e-05	0.319389	0.396	0.206	0.715964	SIV+	IDH3B
GLIPR2	4.16988e-05	0.578369	0.521	0.325	1	SIV+	GLIPR2
MAMU-A3	5.24629e-05	0.601417	0.604	0.421	1	SIV+	MAMU-A3
MPP5	9.77932e-05	0.276963	0.302	0.155	1	SIV+	MPP5
EEF1A1	0.000103494	0.322552	0.833	0.691	1	SIV+	EEF1A1
LOC114675375	0.000165172	0.368113	0.323	0.184	1	SIV+	LOC114675375
KLF2	0.000169177	0.523702	0.896	0.827	1	SIV+	KLF2
CCL4L1	0.000180123	0.566136	0.865	0.774	1	SIV+	CCL4L1
LOC708964	0.000181238	0.416149	0.281	0.141	1	SIV+	LOC708964
LOC720132	0.000186289	0.362852	0.438	0.271	1	SIV+	LOC720132
B2M	0.000213815	0.29803	1	0.992	1	SIV+	B2M
SCYL3	0.000224909	0.413891	0.312	0.172	1	SIV+	SCYL3
LOC100426632	0.000231985	0.500466	0.854	0.75	1	SIV+	LOC100426632
LOC100426537	0.000275372	0.754407	0.792	0.684	1	SIV+	LOC100426537
CTSD	0.000279665	0.303851	0.312	0.167	1	SIV+	CTSD
IMP3	0.000290093	0.268829	0.542	0.352	1	SIV+	IMP3
LOC100424348	0.000349522	0.359731	0.385	0.242	1	SIV+	LOC100424348
LOC704341	0.000438551	0.488133	0.625	0.414	1	SIV+	LOC704341
ZFAND2B	0.000468526	0.315832	0.26	0.131	1	SIV+	ZFAND2B
LOC694538	0.000493009	0.282625	0.25	0.126	1	SIV+	LOC694538
GIMAP6	0.000687103	0.270256	0.479	0.289	1	SIV+	GIMAP6
IFI6	0.000753507	0.571076	0.75	0.676	1	SIV+	IFI6
ALDOA	0.000766377	0.313864	0.5	0.341	1	SIV+	ALDOA
RBMS3	0.000812174	0.372474	0.26	0.14	1	SIV+	RBMS3
LOC114679282	0.00092321	0.453833	0.583	0.423	1	SIV+	LOC114679282
CTBS	0.000925199	0.33371	0.583	0.429	1	SIV+	CTBS
ENOPH1	0.000974315	0.283291	0.354	0.204	1	SIV+	ENOPH1
CITED4	0.00101321	0.275512	0.26	0.145	1	SIV+	CITED4
CARD16	0.00106529	0.255834	0.708	0.576	1	SIV+	CARD16
SLIRP	0.00108775	0.263002	0.604	0.441	1	SIV+	SLIRP
LOC109910387	0.00117509	0.348016	0.979	0.998	1	SIV+	LOC109910387
LOC106994091	0.00124676	0.343929	0.469	0.315	1	SIV+	LOC106994091
CD83	0.00139503	0.255791	0.958	0.926	1	SIV+	CD83
THAP7	0.00165329	0.354675	0.385	0.25	1	SIV+	THAP7
UBE2S	0.00205985	0.388845	0.354	0.22	1	SIV+	UBE2S
CISD2	0.00206142	0.33687	0.479	0.315	1	SIV+	CISD2
ANAPC7	0.00209106	0.268259	0.406	0.249	1	SIV+	ANAPC7
ODF3B	0.00214244	0.361589	0.5	0.354	1	SIV+	ODF3B
RPL35	0.002299	0.269742	0.917	0.868	1	SIV+	RPL35
SRSF3	0.00242717	0.301476	0.771	0.7	1	SIV+	SRSF3
SETD7	0.00258704	0.299257	0.281	0.162	1	SIV+	SETD7
ARRDC3	0.00291169	0.307446	0.823	0.698	1	SIV+	ARRDC3
RTCB	0.00298175	0.505239	0.615	0.479	1	SIV+	RTCB
PMAIP1	0.00300388	0.263285	0.823	0.672	1	SIV+	PMAIP1
FAM107B	0.00300797	0.459977	0.594	0.446	1	SIV+	FAM107B
RP9	0.00300946	0.311311	0.302	0.177	1	SIV+	RP9
LOC106998557	0.00309745	0.314116	0.302	0.189	1	SIV+	LOC106998557
LOC114674534	0.00309755	0.309094	0.969	0.993	1	SIV+	LOC114674534
MAPRE1	0.00327631	0.414766	0.615	0.503	1	SIV+	MAPRE1
TAP1	0.00333869	0.266512	0.26	0.147	1	SIV+	TAP1
CD74	0.00360793	0.347359	0.833	0.752	1	SIV+	CD74
CD14	0.00405743	0.311253	0.688	0.537	1	SIV+	CD14
SMPD1	0.00416909	0.261084	0.417	0.258	1	SIV+	SMPD1
MCRIP1	0.00430982	0.294077	0.281	0.169	1	SIV+	MCRIP1
FKBP4	0.00437299	0.404354	0.25	0.147	1	SIV+	FKBP4
GOLT1B	0.00455137	0.302621	0.281	0.168	1	SIV+	GOLT1B
FAU	0.00460667	0.373337	0.969	0.954	1	SIV+	FAU
SERTAD1	0.00485568	0.306099	0.385	0.249	1	SIV+	SERTAD1
RPL38	0.00494029	0.257573	0.927	0.922	1	SIV+	RPL38
MT1E	0.00502788	0.25116	0.344	0.225	1	SIV+	MT1E
DNAJC17	0.00550886	0.261552	0.312	0.19	1	SIV+	DNAJC17
DUSP1	0.00554627	0.341497	0.948	0.905	1	SIV+	DUSP1
SS18L2	0.00624098	0.264329	0.49	0.326	1	SIV+	SS18L2
LOC114669738	0.00626369	0.32391	0.854	0.793	1	SIV+	LOC114669738
PON2	0.00641459	0.255687	0.25	0.144	1	SIV+	PON2
FAM53C	0.00646964	0.376353	0.417	0.292	1	SIV+	FAM53C
CCL5	0.0074533	0.406932	0.406	0.27	1	SIV+	CCL5
KLF4	0.00816537	0.338747	0.51	0.396	1	SIV+	KLF4
INIP	0.00843754	0.309605	0.281	0.178	1	SIV+	INIP
SELENOW	0.00851426	0.399829	0.698	0.59	1	SIV+	SELENOW
TNFAIP8L3	0.00863809	0.310988	0.833	0.77	1	SIV+	TNFAIP8L3
CD48	0.00901889	0.278801	0.896	0.892	1	SIV+	CD48
NFKBIZ	0.00940439	0.300456	0.427	0.288	1	SIV+	NFKBIZ
LOC114677644	0.00948877	0.342123	0.792	0.708	1	SIV+	LOC114677644

## Sheet: SIV- in inf vs contrl animals
	p_val	avg_log2FC	pct.1	pct.2	p_val_adj	condition	gene
KEG06-p04	0	3.04216	0.613	0.185	0	Uninfected animals	KEG06-p04
MDGA2	0	1.99806	0.344	0.012	0	Uninfected animals	MDGA2
PLD5	0	1.77828	0.621	0.309	0	Uninfected animals	PLD5
TCF7L2	0	1.66123	0.633	0.586	0	Uninfected animals	TCF7L2
KEG06-r02	0	1.43382	0.82	0.77	0	Uninfected animals	KEG06-r02
RPS15A	0	1.3249	0.454	0.128	0	Uninfected animals	RPS15A
MAMU-DRB1	0	1.22812	0.623	0.395	0	Uninfected animals	MAMU-DRB1
HSPA1A	0	1.16723	0.752	0.566	0	Uninfected animals	HSPA1A
FOLR2	0	1.16102	0.666	0.39	0	Uninfected animals	FOLR2
SDK1	0	1.05658	0.689	0.528	0	Uninfected animals	SDK1
FCGR3	0	1.04286	0.545	0.393	0	Uninfected animals	FCGR3
KEG06-p08	0	1.04284	0.883	0.786	0	Uninfected animals	KEG06-p08
MSR1	0	0.983711	0.572	0.312	0	Uninfected animals	MSR1
MAMU-DQB1	0	0.981488	0.352	0.085	0	Uninfected animals	MAMU-DQB1
CACNA1A	0	0.943257	0.533	0.238	0	Uninfected animals	CACNA1A
XYLT1	0	0.942516	0.597	0.469	0	Uninfected animals	XYLT1
NRP1	0	0.938761	0.402	0.203	0	Uninfected animals	NRP1
KEG06-p11	0	0.902666	0.932	0.889	0	Uninfected animals	KEG06-p11
NEDD9	0	0.872384	0.501	0.234	0	Uninfected animals	NEDD9
VMO1	0	0.867276	0.95	0.924	0	Uninfected animals	VMO1
SNTG2	0	0.827724	0.366	0.093	0	Uninfected animals	SNTG2
FOXP1	0	0.80008	0.659	0.608	0	Uninfected animals	FOXP1
HSPA5	0	0.790169	0.752	0.545	0	Uninfected animals	HSPA5
MYO1E	0	0.782311	0.612	0.43	0	Uninfected animals	MYO1E
KEG06-p10	0	0.780434	0.984	0.976	0	Uninfected animals	KEG06-p10
SIK3	0	0.779635	0.745	0.661	0	Uninfected animals	SIK3
BCL2	0	0.779159	0.558	0.388	0	Uninfected animals	BCL2
CALR	0	0.773814	0.822	0.669	0	Uninfected animals	CALR
ITGAX	0	0.769789	0.291	0.173	0	Uninfected animals	ITGAX
LPL	0	0.766327	0.505	0.338	0	Uninfected animals	LPL
STAB1	0	0.763404	0.645	0.506	0	Uninfected animals	STAB1
MTSS1	0	0.762992	0.948	0.908	0	Uninfected animals	MTSS1
PECAM1	0	0.758452	0.343	0.169	0	Uninfected animals	PECAM1
NAV2	0	0.754764	0.464	0.327	0	Uninfected animals	NAV2
PFN1	0	0.752779	0.808	0.749	0	Uninfected animals	PFN1
ELOVL5	0	0.749977	0.648	0.454	0	Uninfected animals	ELOVL5
CD14	0	0.748708	0.671	0.537	0	Uninfected animals	CD14
TPD52	0	0.747845	0.526	0.272	0	Uninfected animals	TPD52
TBC1D9	0	0.735368	0.658	0.571	0	Uninfected animals	TBC1D9
HSPH1	0	0.732399	0.777	0.613	0	Uninfected animals	HSPH1
PRKCH	0	0.727179	0.615	0.464	0	Uninfected animals	PRKCH
CARMIL1	0	0.726005	0.36	0.164	0	Uninfected animals	CARMIL1
PTPRJ	0	0.722986	0.92	0.865	0	Uninfected animals	PTPRJ
RTTN	0	0.710125	0.795	0.698	0	Uninfected animals	RTTN
LYN	0	0.709277	0.924	0.92	0	Uninfected animals	LYN
PSAP	0	0.708847	0.958	0.944	0	Uninfected animals	PSAP
FRMD4B	0	0.693748	0.847	0.871	0	Uninfected animals	FRMD4B
SLC11A1	0	0.68967	0.464	0.224	0	Uninfected animals	SLC11A1
ARHGAP26	0	0.68947	0.621	0.559	0	Uninfected animals	ARHGAP26
SREBF2	0	0.68806	0.449	0.189	0	Uninfected animals	SREBF2
RAP1B	0	0.686224	0.791	0.735	0	Uninfected animals	RAP1B
LPP	0	0.683631	0.777	0.657	0	Uninfected animals	LPP
KEG06-p06	0	0.681018	0.553	0.411	0	Uninfected animals	KEG06-p06
VSIG4	0	0.670521	0.401	0.248	0	Uninfected animals	VSIG4
LOC708686	0	0.670151	0.803	0.736	0	Uninfected animals	LOC708686
KCNIP1	0	0.667546	0.366	0.22	0	Uninfected animals	KCNIP1
LOC106993838	0	0.66527	0.648	0.525	0	Uninfected animals	LOC106993838
MERTK	0	0.662815	0.853	0.913	0	Uninfected animals	MERTK
TEX14	0	0.648781	0.683	0.597	0	Uninfected animals	TEX14
PIK3AP1	0	0.644467	0.724	0.637	0	Uninfected animals	PIK3AP1
RASGEF1C	0	0.641312	0.697	0.584	0	Uninfected animals	RASGEF1C
MAML3	0	0.635889	0.875	0.799	0	Uninfected animals	MAML3
LDLR	0	0.634839	0.3	0.084	0	Uninfected animals	LDLR
KCNQ1	0	0.63143	0.812	0.658	0	Uninfected animals	KCNQ1
ZSWIM6	0	0.629773	0.973	0.969	0	Uninfected animals	ZSWIM6
CMIP	0	0.628171	0.834	0.752	0	Uninfected animals	CMIP
KEG06-p07	0	0.627133	0.985	0.979	0	Uninfected animals	KEG06-p07
PHLPP1	0	0.624705	0.751	0.677	0	Uninfected animals	PHLPP1
DENND3	0	0.618424	0.635	0.532	0	Uninfected animals	DENND3
RNF149	0	0.611426	0.644	0.547	0	Uninfected animals	RNF149
SLC43A2	0	0.607882	0.725	0.582	0	Uninfected animals	SLC43A2
FOXO3	0	0.606829	0.671	0.569	0	Uninfected animals	FOXO3
CABLES1	0	0.602768	0.485	0.275	0	Uninfected animals	CABLES1
RAP1GAP2	0	0.595108	0.539	0.411	0	Uninfected animals	RAP1GAP2
FDFT1	0	0.591844	0.385	0.178	0	Uninfected animals	FDFT1
SRGAP2	0	0.591691	0.988	0.981	0	Uninfected animals	SRGAP2
PI4K2A	0	0.589333	0.625	0.525	0	Uninfected animals	PI4K2A
HSP90B1	0	0.584922	0.856	0.736	0	Uninfected animals	HSP90B1
PSTPIP2	0	0.58311	0.263	0.087	0	Uninfected animals	PSTPIP2
SQLE	0	0.575553	0.333	0.115	0	Uninfected animals	SQLE
PIP4K2A	0	0.573133	0.633	0.579	0	Uninfected animals	PIP4K2A
YWHAZ	0	0.570044	0.732	0.644	0	Uninfected animals	YWHAZ
FAM53B	0	0.569826	0.718	0.578	0	Uninfected animals	FAM53B
JARID2	0	0.569776	0.601	0.457	0	Uninfected animals	JARID2
PDCD1LG2	0	0.568299	0.424	0.171	0	Uninfected animals	PDCD1LG2
HMOX1	0	0.560499	0.68	0.561	0	Uninfected animals	HMOX1
KEG06-p13	0	0.559851	0.875	0.87	0	Uninfected animals	KEG06-p13
MT2A	0	0.558209	0.284	0.176	0	Uninfected animals	MT2A
NFKBIZ	0	0.55793	0.416	0.288	0	Uninfected animals	NFKBIZ
FBXW7	0	0.556231	0.644	0.556	0	Uninfected animals	FBXW7
CD55	0	0.551689	0.491	0.383	0	Uninfected animals	CD55
ETS2	0	0.551584	0.676	0.521	0	Uninfected animals	ETS2
LOC114680080	0	0.551192	0.371	0.189	0	Uninfected animals	LOC114680080
CSGALNACT1	0	0.549234	0.277	0.117	0	Uninfected animals	CSGALNACT1
PITPNA	0	0.548845	0.787	0.654	0	Uninfected animals	PITPNA
RNASE6	0	0.545793	0.799	0.684	0	Uninfected animals	RNASE6
BAIAP2	0	0.544506	0.439	0.239	0	Uninfected animals	BAIAP2
RYBP	0	0.543246	0.468	0.326	0	Uninfected animals	RYBP
POLG2	0	0.542434	0.31	0.18	0	Uninfected animals	POLG2
PPARD	0	0.53526	0.618	0.505	0	Uninfected animals	PPARD
LOC698152	0	0.533867	0.261	0.081	0	Uninfected animals	LOC698152
ABI1	0	0.531562	0.812	0.757	0	Uninfected animals	ABI1
RAPGEF1	0	0.530008	0.874	0.816	0	Uninfected animals	RAPGEF1
SLC7A8	0	0.528365	0.519	0.436	0	Uninfected animals	SLC7A8
FSCN1	0	0.527128	0.527	0.364	0	Uninfected animals	FSCN1
PACSIN2	0	0.525143	0.825	0.756	0	Uninfected animals	PACSIN2
ABCC1	0	0.524579	0.257	0.088	0	Uninfected animals	ABCC1
RABEPK	0	0.522991	0.361	0.212	0	Uninfected animals	RABEPK
LOC705671	0	0.515322	0.947	0.958	0	Uninfected animals	LOC705671
HCK	0	0.51135	0.802	0.685	0	Uninfected animals	HCK
DOCK2	0	0.50712	0.859	0.83	0	Uninfected animals	DOCK2
VCL	0	0.505632	0.261	0.123	0	Uninfected animals	VCL
DYRK1A	0	0.50424	0.774	0.683	0	Uninfected animals	DYRK1A
VPS13B	0	0.504132	0.836	0.818	0	Uninfected animals	VPS13B
STK10	0	0.502543	0.707	0.596	0	Uninfected animals	STK10
DENND1A	0	0.502328	0.724	0.62	0	Uninfected animals	DENND1A
ABR	0	0.497837	0.959	0.946	0	Uninfected animals	ABR
PDIA3	0	0.497126	0.687	0.517	0	Uninfected animals	PDIA3
ZDHHC14	0	0.496296	0.4	0.261	0	Uninfected animals	ZDHHC14
MINK1	0	0.495009	0.738	0.618	0	Uninfected animals	MINK1
CMKLR1	0	0.490227	0.533	0.397	0	Uninfected animals	CMKLR1
MAMU-DRB5	0	0.489777	0.416	0.296	0	Uninfected animals	MAMU-DRB5
ANKRD44	0	0.489497	0.909	0.9	0	Uninfected animals	ANKRD44
TBC1D22A	0	0.488288	0.826	0.706	0	Uninfected animals	TBC1D22A
TANC1	0	0.487727	0.73	0.711	0	Uninfected animals	TANC1
LOC114669856	0	0.487099	0.316	0.155	0	Uninfected animals	LOC114669856
PRKCA	0	0.485007	0.836	0.776	0	Uninfected animals	PRKCA
CYTH1	0	0.481313	0.317	0.218	0	Uninfected animals	CYTH1
ULK2	0	0.480194	0.576	0.425	0	Uninfected animals	ULK2
TBL1X	0	0.471443	0.367	0.195	0	Uninfected animals	TBL1X
PLXNA2	0	0.468847	0.455	0.354	0	Uninfected animals	PLXNA2
NUFIP2	0	0.466086	0.63	0.51	0	Uninfected animals	NUFIP2
LRRC8C	0	0.466043	0.554	0.453	0	Uninfected animals	LRRC8C
GNAQ	0	0.465969	0.843	0.8	0	Uninfected animals	GNAQ
SH3RF3	0	0.461306	0.824	0.882	0	Uninfected animals	SH3RF3
DENND4A	0	0.460719	0.733	0.659	0	Uninfected animals	DENND4A
MPEG1	0	0.459906	0.66	0.527	0	Uninfected animals	MPEG1
RAB20	0	0.459168	0.466	0.338	0	Uninfected animals	RAB20
GALM	0	0.458974	0.48	0.386	0	Uninfected animals	GALM
PTPRE	0	0.458836	0.519	0.336	0	Uninfected animals	PTPRE
NOTCH2	0	0.458801	0.489	0.396	0	Uninfected animals	NOTCH2
NCOA2	0	0.456265	0.844	0.79	0	Uninfected animals	NCOA2
ZNF710	0	0.456044	0.771	0.68	0	Uninfected animals	ZNF710
ARL15	0	0.455783	0.893	0.857	0	Uninfected animals	ARL15
SERPINB9	0	0.453074	0.26	0.107	0	Uninfected animals	SERPINB9
STX11	0	0.452929	0.332	0.181	0	Uninfected animals	STX11
KEG06-p12	0	0.45252	0.904	0.912	0	Uninfected animals	KEG06-p12
GTDC1	0	0.451528	0.459	0.349	0	Uninfected animals	GTDC1
ATP1B3	0	0.451098	0.616	0.504	0	Uninfected animals	ATP1B3
PABPC1	0	0.451084	0.763	0.674	0	Uninfected animals	PABPC1
KIF13B	0	0.450414	0.71	0.622	0	Uninfected animals	KIF13B
ITGB5	0	0.450136	0.799	0.826	0	Uninfected animals	ITGB5
ABHD12	0	0.449319	0.675	0.568	0	Uninfected animals	ABHD12
ITGA9	0	0.445063	0.453	0.325	0	Uninfected animals	ITGA9
ETV6	0	0.444342	0.8	0.745	0	Uninfected animals	ETV6
ELMO1	0	0.441287	0.986	0.979	0	Uninfected animals	ELMO1
RIN3	0	0.440551	0.278	0.171	0	Uninfected animals	RIN3
ENPEP	0	0.436576	0.451	0.351	0	Uninfected animals	ENPEP
UTRN	0	0.434849	0.309	0.17	0	Uninfected animals	UTRN
MSN	0	0.431924	0.669	0.615	0	Uninfected animals	MSN
ELL2	0	0.430002	0.355	0.212	0	Uninfected animals	ELL2
FNDC3B	0	0.428266	0.674	0.616	0	Uninfected animals	FNDC3B
TOP1	0	0.426612	0.795	0.731	0	Uninfected animals	TOP1
ITGB2	0	0.426526	0.816	0.759	0	Uninfected animals	ITGB2
RBM47	0	0.424002	0.85	0.806	0	Uninfected animals	RBM47
OXSR1	0	0.422295	0.472	0.336	0	Uninfected animals	OXSR1
LOC695267	0	0.421812	0.453	0.302	0	Uninfected animals	LOC695267
TG	0	0.418941	0.278	0.113	0	Uninfected animals	TG
ABCC4	0	0.413194	0.864	0.899	0	Uninfected animals	ABCC4
KLF12	0	0.412723	0.787	0.771	0	Uninfected animals	KLF12
SLC1A3	0	0.411842	0.799	0.84	0	Uninfected animals	SLC1A3
MCF2L	0	0.410688	0.719	0.68	0	Uninfected animals	MCF2L
CD46	0	0.410525	0.894	0.86	0	Uninfected animals	CD46
TSC22D2	0	0.408786	0.683	0.607	0	Uninfected animals	TSC22D2
SNX29	0	0.408034	0.947	0.961	0	Uninfected animals	SNX29
LOC114670015	0	0.407846	0.467	0.364	0	Uninfected animals	LOC114670015
C20H16orf72	0	0.400685	0.588	0.464	0	Uninfected animals	C20H16orf72
RREB1	0	0.399913	0.636	0.513	0	Uninfected animals	RREB1
CYFIP1	0	0.399718	0.847	0.765	0	Uninfected animals	CYFIP1
TUT7	0	0.398955	0.776	0.729	0	Uninfected animals	TUT7
LOC703490	0	0.396742	0.282	0.131	0	Uninfected animals	LOC703490
TMCC1	0	0.392027	0.782	0.738	0	Uninfected animals	TMCC1
SND1	0	0.389852	0.614	0.48	0	Uninfected animals	SND1
KIF1B	0	0.38763	0.581	0.463	0	Uninfected animals	KIF1B
LOC114673349	0	0.387028	0.309	0.168	0	Uninfected animals	LOC114673349
GNB1	0	0.386529	0.812	0.726	0	Uninfected animals	GNB1
SEC14L1	0	0.384711	0.535	0.416	0	Uninfected animals	SEC14L1
COTL1	0	0.382226	0.765	0.711	0	Uninfected animals	COTL1
AZIN1	0	0.381363	0.388	0.218	0	Uninfected animals	AZIN1
PER1	0	0.381301	0.628	0.473	0	Uninfected animals	PER1
DLG1	0	0.37793	0.599	0.529	0	Uninfected animals	DLG1
ADGRG5	0	0.375727	0.439	0.307	0	Uninfected animals	ADGRG5
TMED5	0	0.371943	0.369	0.23	0	Uninfected animals	TMED5
PLCG2	0	0.370727	0.775	0.747	0	Uninfected animals	PLCG2
CUX1	0	0.36865	0.781	0.7	0	Uninfected animals	CUX1
GSK3B	0	0.368098	0.782	0.714	0	Uninfected animals	GSK3B
INSIG1	0	0.367319	0.265	0.118	0	Uninfected animals	INSIG1
SMURF1	0	0.366045	0.604	0.527	0	Uninfected animals	SMURF1
RAB11FIP5	0	0.365499	0.468	0.322	0	Uninfected animals	RAB11FIP5
NAMPT	0	0.36266	0.325	0.192	0	Uninfected animals	NAMPT
CDH23	0	0.362634	0.381	0.211	0	Uninfected animals	CDH23
ETF1	0	0.362293	0.497	0.354	0	Uninfected animals	ETF1
DTD1	0	0.36192	0.596	0.493	0	Uninfected animals	DTD1
AKAP13	0	0.361093	0.939	0.935	0	Uninfected animals	AKAP13
ZNF407	0	0.361085	0.541	0.455	0	Uninfected animals	ZNF407
DAP	0	0.360549	0.527	0.384	0	Uninfected animals	DAP
TBC1D1	0	0.35992	0.707	0.614	0	Uninfected animals	TBC1D1
MRC1	0	0.359414	0.735	0.715	0	Uninfected animals	MRC1
FDPS	0	0.358656	0.345	0.207	0	Uninfected animals	FDPS
SLCO2B1	0	0.357876	0.814	0.861	0	Uninfected animals	SLCO2B1
DNAJB1	0	0.35652	0.476	0.372	0	Uninfected animals	DNAJB1
GNA15	0	0.356436	0.486	0.34	0	Uninfected animals	GNA15
ANKRD11	0	0.356074	0.848	0.78	0	Uninfected animals	ANKRD11
FLI1	0	0.355609	0.83	0.774	0	Uninfected animals	FLI1
USP36	0	0.354297	0.402	0.261	0	Uninfected animals	USP36
RAB10	0	0.353909	0.622	0.552	0	Uninfected animals	RAB10
RNF144B	0	0.351059	0.314	0.214	0	Uninfected animals	RNF144B
FARP2	0	0.350053	0.535	0.431	0	Uninfected animals	FARP2
ZFAND3	0	0.348475	0.885	0.855	0	Uninfected animals	ZFAND3
HSPA8	0	0.348218	0.791	0.698	0	Uninfected animals	HSPA8
ATP1A1	0	0.348138	0.542	0.4	0	Uninfected animals	ATP1A1
RAMP1	0	0.347447	0.514	0.385	0	Uninfected animals	RAMP1
TIPARP	0	0.343951	0.319	0.183	0	Uninfected animals	TIPARP
HPCAL1	0	0.343407	0.408	0.279	0	Uninfected animals	HPCAL1
ARID1B	0	0.34009	0.805	0.764	0	Uninfected animals	ARID1B
MSMO1	0	0.33996	0.277	0.157	0	Uninfected animals	MSMO1
AOPEP	0	0.339127	0.55	0.468	0	Uninfected animals	AOPEP
RAB8B	0	0.335102	0.322	0.192	0	Uninfected animals	RAB8B
MSI2	0	0.334983	0.574	0.475	0	Uninfected animals	MSI2
STAG1	0	0.334689	0.873	0.83	0	Uninfected animals	STAG1
PRDM2	0	0.334599	0.663	0.572	0	Uninfected animals	PRDM2
RAB3IL1	0	0.333055	0.428	0.335	0	Uninfected animals	RAB3IL1
EXOC4	0	0.332889	0.757	0.711	0	Uninfected animals	EXOC4
ARRB1	0	0.331717	0.835	0.766	0	Uninfected animals	ARRB1
ACTR3	0	0.330863	0.823	0.786	0	Uninfected animals	ACTR3
TRIO	0	0.330775	0.719	0.655	0	Uninfected animals	TRIO
FOXN2	0	0.330548	0.416	0.303	0	Uninfected animals	FOXN2
ANKS1A	0	0.329452	0.786	0.747	0	Uninfected animals	ANKS1A
HMGCS1	0	0.329369	0.28	0.142	0	Uninfected animals	HMGCS1
ATP2A2	0	0.328112	0.659	0.534	0	Uninfected animals	ATP2A2
WDR47	0	0.327585	0.268	0.147	0	Uninfected animals	WDR47
AIF1	0	0.327138	0.873	0.874	0	Uninfected animals	AIF1
LOC701439	0	0.326914	0.388	0.268	0	Uninfected animals	LOC701439
SMCHD1	0	0.326224	0.541	0.453	0	Uninfected animals	SMCHD1
BCL2L11	0	0.325235	0.295	0.177	0	Uninfected animals	BCL2L11
LARP4B	0	0.32511	0.558	0.437	0	Uninfected animals	LARP4B
SYNJ1	0	0.324785	0.457	0.334	0	Uninfected animals	SYNJ1
DIAPH1	0	0.32424	0.483	0.393	0	Uninfected animals	DIAPH1
MIDN	0	0.323897	0.394	0.257	0	Uninfected animals	MIDN
RERE	0	0.32226	0.913	0.9	0	Uninfected animals	RERE
NFKBID	0	0.322091	0.324	0.193	0	Uninfected animals	NFKBID
SUSD6	0	0.320054	0.797	0.741	0	Uninfected animals	SUSD6
FCHO2	0	0.319267	0.726	0.64	0	Uninfected animals	FCHO2
SIPA1L3	0	0.317144	0.484	0.377	0	Uninfected animals	SIPA1L3
RALY	0	0.31702	0.538	0.406	0	Uninfected animals	RALY
TRAF3	0	0.316512	0.426	0.317	0	Uninfected animals	TRAF3
CCND1	0	0.315476	0.36	0.252	0	Uninfected animals	CCND1
PALD1	0	0.315047	0.854	0.937	0	Uninfected animals	PALD1
SPRED2	0	0.313738	0.339	0.223	0	Uninfected animals	SPRED2
KLF13	0	0.312611	0.411	0.308	0	Uninfected animals	KLF13
IFNAR2	0	0.311737	0.42	0.302	0	Uninfected animals	IFNAR2
NUP98	0	0.310167	0.557	0.435	0	Uninfected animals	NUP98
ZNF516	0	0.306739	0.263	0.113	0	Uninfected animals	ZNF516
INSYN2B	0	0.306729	0.378	0.241	0	Uninfected animals	INSYN2B
PTMA	0	0.306296	0.842	0.785	0	Uninfected animals	PTMA
CTNNA1	0	0.304904	0.543	0.451	0	Uninfected animals	CTNNA1
LOXL3	0	0.304755	0.402	0.301	0	Uninfected animals	LOXL3
CPEB2	0	0.303907	0.417	0.312	0	Uninfected animals	CPEB2
CAP1	0	0.303503	0.747	0.664	0	Uninfected animals	CAP1
CAPZB	0	0.303355	0.974	0.965	0	Uninfected animals	CAPZB
MAPKAPK2	0	0.303316	0.384	0.261	0	Uninfected animals	MAPKAPK2
QKI	0	0.29918	0.985	0.978	0	Uninfected animals	QKI
TNRC18	0	0.298661	0.835	0.788	0	Uninfected animals	TNRC18
ZNF618	0	0.298158	0.297	0.183	0	Uninfected animals	ZNF618
POLD3	0	0.294082	0.389	0.263	0	Uninfected animals	POLD3
STK24	0	0.293425	0.567	0.46	0	Uninfected animals	STK24
PPP1R10	0	0.293167	0.596	0.482	0	Uninfected animals	PPP1R10
SPEN	0	0.29181	0.635	0.528	0	Uninfected animals	SPEN
YWHAG	0	0.290978	0.442	0.311	0	Uninfected animals	YWHAG
AGO2	0	0.290202	0.313	0.195	0	Uninfected animals	AGO2
ITPK1	0	0.287432	0.392	0.273	0	Uninfected animals	ITPK1
POLR2A	0	0.286336	0.47	0.35	0	Uninfected animals	POLR2A
SEPTIN6	0	0.285858	0.376	0.247	0	Uninfected animals	SEPTIN6
ARMH3	0	0.283894	0.557	0.462	0	Uninfected animals	ARMH3
KDM6A	0	0.283876	0.637	0.553	0	Uninfected animals	KDM6A
KMT2C	0	0.283333	0.886	0.879	0	Uninfected animals	KMT2C
PPP3CA	0	0.283262	0.866	0.855	0	Uninfected animals	PPP3CA
NDEL1	0	0.282429	0.373	0.252	0	Uninfected animals	NDEL1
NAGA	0	0.281089	0.27	0.11	0	Uninfected animals	NAGA
ADIPOR2	0	0.279951	0.349	0.235	0	Uninfected animals	ADIPOR2
EIF4G2	0	0.276793	0.614	0.516	0	Uninfected animals	EIF4G2
HNRNPC	0	0.276608	0.703	0.631	0	Uninfected animals	HNRNPC
SMG7	0	0.273826	0.503	0.398	0	Uninfected animals	SMG7
TCF12	0	0.2735	0.921	0.909	0	Uninfected animals	TCF12
KANSL3	0	0.272744	0.408	0.301	0	Uninfected animals	KANSL3
LOC114674108	0	0.27091	0.324	0.218	0	Uninfected animals	LOC114674108
TUBA1B	0	0.27067	0.847	0.788	0	Uninfected animals	TUBA1B
SUCO	0	0.26722	0.368	0.257	0	Uninfected animals	SUCO
PREX1	0	0.263119	0.909	0.896	0	Uninfected animals	PREX1
IQCN	0	0.260934	0.286	0.18	0	Uninfected animals	IQCN
NASP	0	0.260467	0.496	0.374	0	Uninfected animals	NASP
GRB2	0	0.259976	0.878	0.856	0	Uninfected animals	GRB2
CRY2	0	0.258428	0.262	0.137	0	Uninfected animals	CRY2
EBI3	0	0.258376	0.309	0.207	0	Uninfected animals	EBI3
SEC31A	0	0.258016	0.588	0.497	0	Uninfected animals	SEC31A
TANGO6	0	0.257909	0.38	0.274	0	Uninfected animals	TANGO6
C7H15orf39	0	0.257598	0.297	0.187	0	Uninfected animals	C7H15orf39
SH2B3	0	0.256293	0.709	0.621	0	Uninfected animals	SH2B3
BRD4	0	0.256065	0.626	0.521	0	Uninfected animals	BRD4
SIK1	0	0.256041	0.271	0.163	0	Uninfected animals	SIK1
ACSL3	0	0.25553	0.322	0.22	0	Uninfected animals	ACSL3
HERC1	0	0.255388	0.839	0.808	0	Uninfected animals	HERC1
RAB7A	0	0.254377	0.719	0.655	0	Uninfected animals	RAB7A
ACTR2	0	0.252209	0.886	0.866	0	Uninfected animals	ACTR2
RPA2	0	0.251449	0.299	0.182	0	Uninfected animals	RPA2
SLC39A8	0	0.25092	0.254	0.163	0	Uninfected animals	SLC39A8
FUS	0	0.25038	0.66	0.554	0	Uninfected animals	FUS
ABHD2	0	0.250138	0.34	0.238	0	Uninfected animals	ABHD2
GRK3	2.39e-307	0.56736	0.292	0.207	6.2e-303	Uninfected animals	GRK3
PTP4A2	1.2e-306	0.332584	0.589	0.513	3.12e-302	Uninfected animals	PTP4A2
TET3	2e-306	0.329804	0.528	0.44	5.18e-302	Uninfected animals	TET3
CASS4	4.09e-305	0.42172	0.422	0.334	1.06e-300	Uninfected animals	CASS4
FAM149A	9.46e-305	0.300694	0.817	0.883	2.46e-300	Uninfected animals	FAM149A
MBD2	6.27e-304	0.356576	0.406	0.312	1.63e-299	Uninfected animals	MBD2
BCAR3	2.39e-302	0.508931	0.548	0.491	6.2e-298	Uninfected animals	BCAR3
PTK2B	2.81e-299	0.272437	0.323	0.226	7.3e-295	Uninfected animals	PTK2B
ZNF804A	6.79e-299	0.479786	0.418	0.327	1.76e-294	Uninfected animals	ZNF804A
BCL2L1	1.31e-298	0.280533	0.448	0.349	3.4e-294	Uninfected animals	BCL2L1
EXT1	5.26e-298	0.432022	0.57	0.504	1.37e-293	Uninfected animals	EXT1
UBE2R2	1.89e-296	0.308743	0.624	0.555	4.9e-292	Uninfected animals	UBE2R2
XPR1	3.78e-296	0.336565	0.608	0.533	9.83e-292	Uninfected animals	XPR1
PTPN9	1.19e-294	0.366454	0.47	0.382	3.1e-290	Uninfected animals	PTPN9
SLC25A25	8.02e-294	0.266132	0.378	0.275	2.08e-289	Uninfected animals	SLC25A25
LOC710876	1.62e-293	0.271458	0.391	0.294	4.22e-289	Uninfected animals	LOC710876
JAK1	2.69e-293	0.257049	0.85	0.833	6.98e-289	Uninfected animals	JAK1
YPEL5	3.4e-292	0.275368	0.539	0.442	8.84e-288	Uninfected animals	YPEL5
ADGRE5	8.54e-290	0.446188	0.509	0.424	2.22e-285	Uninfected animals	ADGRE5
SIPA1L1	1.4e-287	0.380732	0.615	0.551	3.64e-283	Uninfected animals	SIPA1L1
SKI	8.32e-287	0.301945	0.546	0.449	2.16e-282	Uninfected animals	SKI
CPED1	7.75e-284	0.323634	0.43	0.335	2.01e-279	Uninfected animals	CPED1
ARID2	5.39e-283	0.259426	0.751	0.691	1.4e-278	Uninfected animals	ARID2
SCIN	1.36e-282	0.299987	0.328	0.241	3.54e-278	Uninfected animals	SCIN
SPAG9	2.03e-282	0.268814	0.584	0.504	5.26e-278	Uninfected animals	SPAG9
EEF2	5.83e-282	0.287037	0.439	0.348	1.51e-277	Uninfected animals	EEF2
BIN1	6.83e-282	0.418411	0.912	0.924	1.77e-277	Uninfected animals	BIN1
SLC37A2	8.95e-282	0.309879	0.661	0.562	2.33e-277	Uninfected animals	SLC37A2
MVB12B	3.34e-281	0.312352	0.711	0.685	8.67e-277	Uninfected animals	MVB12B
USP9X	4.3e-281	0.295426	0.655	0.585	1.12e-276	Uninfected animals	USP9X
NFKB1	1.42e-278	0.45937	0.574	0.496	3.7e-274	Uninfected animals	NFKB1
DISC1	1.91e-278	0.362578	0.478	0.396	4.96e-274	Uninfected animals	DISC1
HNRNPU	1.54e-276	0.26994	0.767	0.737	3.99e-272	Uninfected animals	HNRNPU
PRKCE	3.02e-276	0.291453	0.265	0.179	7.84e-272	Uninfected animals	PRKCE
SSH2	4.38e-276	0.290501	0.966	0.958	1.14e-271	Uninfected animals	SSH2
SLC39A11	2.77e-274	0.285287	0.636	0.57	7.19e-270	Uninfected animals	SLC39A11
PANX1	5.8e-274	0.409233	0.427	0.341	1.51e-269	Uninfected animals	PANX1
RAPGEF2	6.5e-272	0.335234	0.736	0.69	1.69e-267	Uninfected animals	RAPGEF2
MAMU-DMA	9.72e-269	0.30328	0.445	0.342	2.52e-264	Uninfected animals	MAMU-DMA
CEP68	1.11e-267	0.251097	0.347	0.252	2.88e-263	Uninfected animals	CEP68
RNGTT	4.95e-266	0.277933	0.5	0.418	1.28e-261	Uninfected animals	RNGTT
GRHL1	2.68e-265	0.252552	0.257	0.171	6.97e-261	Uninfected animals	GRHL1
MGAT5	9.8e-265	0.297326	0.806	0.786	2.54e-260	Uninfected animals	MGAT5
PPP1CB	4.29e-264	0.452245	0.521	0.447	1.12e-259	Uninfected animals	PPP1CB
GATAD2B	1.91e-263	0.261242	0.693	0.635	4.96e-259	Uninfected animals	GATAD2B
UBE2G1	3.33e-262	0.258501	0.474	0.386	8.66e-258	Uninfected animals	UBE2G1
KIF16B	2.23e-260	0.280429	0.62	0.552	5.8e-256	Uninfected animals	KIF16B
EPN2	4.92e-254	0.290932	0.55	0.487	1.28e-249	Uninfected animals	EPN2
YBX1	7.61e-254	0.275167	0.577	0.506	1.98e-249	Uninfected animals	YBX1
KDM4C	3.54e-253	0.285375	0.526	0.451	9.19e-249	Uninfected animals	KDM4C
CLASP1	4.09e-253	0.250885	0.666	0.604	1.06e-248	Uninfected animals	CLASP1
FAR1	5.25e-253	0.297036	0.492	0.412	1.36e-248	Uninfected animals	FAR1
WIPF1	7.17e-253	0.255433	0.738	0.699	1.86e-248	Uninfected animals	WIPF1
RFX3	2.79e-251	0.298462	0.679	0.623	7.25e-247	Uninfected animals	RFX3
NRP2	2.89e-251	0.331736	0.562	0.483	7.5e-247	Uninfected animals	NRP2
SSH1	9.55e-249	0.328578	0.799	0.816	2.48e-244	Uninfected animals	SSH1
VPS26A	9.84e-249	0.267666	0.565	0.476	2.56e-244	Uninfected animals	VPS26A
WDR74	5.65e-248	0.255763	0.358	0.266	1.47e-243	Uninfected animals	WDR74
ELAVL4	3.7e-247	0.276938	0.349	0.263	9.62e-243	Uninfected animals	ELAVL4
LYST	6.3e-244	0.349908	0.614	0.551	1.64e-239	Uninfected animals	LYST
MAPRE2	3.15e-243	0.312793	0.645	0.558	8.17e-239	Uninfected animals	MAPRE2
IFI30	3.45e-237	0.329753	0.695	0.645	8.97e-233	Uninfected animals	IFI30
CPEB3	1.02e-236	0.261709	0.803	0.779	2.66e-232	Uninfected animals	CPEB3
SFMBT2	1.14e-234	0.354089	0.758	0.788	2.97e-230	Uninfected animals	SFMBT2
ARHGAP32	1.13e-231	0.432106	0.366	0.289	2.93e-227	Uninfected animals	ARHGAP32
CRY1	3.9e-231	0.275363	0.38	0.295	1.01e-226	Uninfected animals	CRY1
FGD4	9.7e-230	0.318752	0.902	0.903	2.52e-225	Uninfected animals	FGD4
ATG7	3.01e-229	0.285071	0.654	0.597	7.82e-225	Uninfected animals	ATG7
UBE2E2	1.78e-226	0.268779	0.873	0.866	4.61e-222	Uninfected animals	UBE2E2
KIAA0232	2.58e-224	0.2562	0.52	0.439	6.71e-220	Uninfected animals	KIAA0232
LYVE1	1.23e-223	0.353285	0.315	0.235	3.2e-219	Uninfected animals	LYVE1
LOC106994057	1.66e-223	0.26761	0.339	0.25	4.3e-219	Uninfected animals	LOC106994057
KCNK13	2.21e-222	0.565695	0.643	0.655	5.74e-218	Uninfected animals	KCNK13
PRKCB	2.42e-220	0.250562	0.875	0.867	6.29e-216	Uninfected animals	PRKCB
SGMS1	7.13e-220	0.269684	0.726	0.701	1.85e-215	Uninfected animals	SGMS1
P4HA1	1.67e-218	0.361185	0.623	0.549	4.34e-214	Uninfected animals	P4HA1
ARHGAP24	3.66e-218	0.497181	0.835	0.858	9.51e-214	Uninfected animals	ARHGAP24
VTI1A	2e-217	0.25759	0.774	0.761	5.2e-213	Uninfected animals	VTI1A
HIVEP1	3.28e-217	0.302845	0.258	0.184	8.51e-213	Uninfected animals	HIVEP1
FARS2	5.85e-215	0.274801	0.469	0.395	1.52e-210	Uninfected animals	FARS2
GAB1	1.51e-213	0.370844	0.33	0.255	3.93e-209	Uninfected animals	GAB1
RASSF3	3.03e-213	0.27373	0.444	0.365	7.88e-209	Uninfected animals	RASSF3
FUT8	1.55e-212	0.260136	0.472	0.39	4.02e-208	Uninfected animals	FUT8
GMDS	2.02e-210	0.295606	0.465	0.391	5.26e-206	Uninfected animals	GMDS
DNAJB6	3.28e-209	0.253656	0.698	0.628	8.51e-205	Uninfected animals	DNAJB6
NUMA1	7.39e-207	0.252169	0.655	0.596	1.92e-202	Uninfected animals	NUMA1
BAZ1A	2.03e-206	0.288442	0.624	0.574	5.26e-202	Uninfected animals	BAZ1A
CD4	1.42e-205	0.298827	0.832	0.812	3.7e-201	Uninfected animals	CD4
FAM49A	1.97e-202	0.495439	0.629	0.598	5.12e-198	Uninfected animals	FAM49A
ZSWIM4	4.06e-199	0.759409	0.535	0.497	1.05e-194	Uninfected animals	ZSWIM4
TMOD3	4.45e-198	0.270908	0.422	0.351	1.16e-193	Uninfected animals	TMOD3
AUTS2	3.78e-197	0.307963	0.843	0.935	9.81e-193	Uninfected animals	AUTS2
PLXNC1	9.51e-197	0.279972	0.262	0.188	2.47e-192	Uninfected animals	PLXNC1
DAB2	2.85e-196	0.307039	0.729	0.715	7.39e-192	Uninfected animals	DAB2
CHST11	2.59e-194	0.374912	0.872	0.893	6.74e-190	Uninfected animals	CHST11
PDE4B	5.82e-191	0.292311	0.403	0.323	1.51e-186	Uninfected animals	PDE4B
AKT3	1.72e-190	0.317542	0.54	0.472	4.47e-186	Uninfected animals	AKT3
ASTN2	8.88e-189	0.308109	0.86	0.942	2.31e-184	Uninfected animals	ASTN2
SPPL3	9.69e-189	0.251704	0.636	0.594	2.52e-184	Uninfected animals	SPPL3
GNG7	1.26e-187	0.284407	0.782	0.808	3.27e-183	Uninfected animals	GNG7
FBXO34	3.17e-187	0.276088	0.589	0.537	8.23e-183	Uninfected animals	FBXO34
PCOLCE2	1.6e-182	0.300103	0.481	0.42	4.15e-178	Uninfected animals	PCOLCE2
SOCS5	4.95e-181	0.264583	0.517	0.45	1.29e-176	Uninfected animals	SOCS5
NFATC2	5.1e-181	0.287171	0.664	0.652	1.33e-176	Uninfected animals	NFATC2
RESF1	1.03e-177	0.260727	0.354	0.28	2.67e-173	Uninfected animals	RESF1
EHD4	9.74e-176	0.25486	0.389	0.31	2.53e-171	Uninfected animals	EHD4
ROR2	2.37e-175	0.323455	0.397	0.337	6.15e-171	Uninfected animals	ROR2
GPHN	3.25e-175	0.267173	0.278	0.209	8.45e-171	Uninfected animals	GPHN
DUSP10	3.42e-175	0.323567	0.365	0.292	8.87e-171	Uninfected animals	DUSP10
TIAM1	4.36e-175	0.250059	0.623	0.588	1.13e-170	Uninfected animals	TIAM1
FAM107B	2.15e-174	0.438046	0.511	0.446	5.58e-170	Uninfected animals	FAM107B
RARRES2	2.89e-174	0.33655	0.61	0.579	7.51e-170	Uninfected animals	RARRES2
PICALM	9.32e-174	0.355753	0.965	0.96	2.42e-169	Uninfected animals	PICALM
ANKH	2.4e-172	0.265891	0.471	0.407	6.22e-168	Uninfected animals	ANKH
CD8A	1.84e-171	0.261218	0.368	0.31	4.79e-167	Uninfected animals	CD8A
IRF1	1.6e-168	0.276543	0.254	0.189	4.15e-164	Uninfected animals	IRF1
NCOA3	4.62e-160	0.270462	0.779	0.777	1.2e-155	Uninfected animals	NCOA3
PELI2	5.61e-160	0.262948	0.367	0.298	1.46e-155	Uninfected animals	PELI2
SOD2	6.7e-160	0.507897	0.315	0.256	1.74e-155	Uninfected animals	SOD2
DST	2.38e-159	0.367099	0.498	0.46	6.18e-155	Uninfected animals	DST
ATP2B1	4.69e-159	0.283428	0.673	0.637	1.22e-154	Uninfected animals	ATP2B1
ADAP2	2.7e-150	0.269596	0.629	0.594	7.02e-146	Uninfected animals	ADAP2
HK2	6.33e-149	0.429678	0.554	0.506	1.64e-144	Uninfected animals	HK2
SNX10	1.06e-148	0.258113	0.274	0.213	2.76e-144	Uninfected animals	SNX10
CD80	2.81e-147	0.288177	0.312	0.251	7.3e-143	Uninfected animals	CD80
BASP1	3.01e-146	0.288075	0.522	0.479	7.82e-142	Uninfected animals	BASP1
BTBD9	3.88e-143	0.278158	0.652	0.621	1.01e-138	Uninfected animals	BTBD9
CCL4L1	1.03e-142	0.318833	0.781	0.774	2.67e-138	Uninfected animals	CCL4L1
CKB	9.52e-142	0.300912	0.417	0.357	2.47e-137	Uninfected animals	CKB
ASTN1	5.26e-141	0.290255	0.653	0.675	1.37e-136	Uninfected animals	ASTN1
SYT6	6.67e-141	0.26321	0.303	0.243	1.73e-136	Uninfected animals	SYT6
ARID5B	1.17e-140	0.309194	0.262	0.202	3.04e-136	Uninfected animals	ARID5B
SLC38A2	5.94e-138	0.271054	0.481	0.422	1.54e-133	Uninfected animals	SLC38A2
FAM129A	4.55e-133	0.262	0.32	0.258	1.18e-128	Uninfected animals	FAM129A
SSBP2	4.97e-131	0.284082	0.93	0.933	1.29e-126	Uninfected animals	SSBP2
CERS6	2.87e-130	0.254654	0.473	0.423	7.47e-126	Uninfected animals	CERS6
LRRFIP1	2.66e-128	0.251151	0.422	0.369	6.9e-124	Uninfected animals	LRRFIP1
JDP2	1.02e-126	0.305016	0.661	0.629	2.64e-122	Uninfected animals	JDP2
ITGAL	3.01e-126	0.44049	0.358	0.31	7.81e-122	Uninfected animals	ITGAL
FMNL2	3.4e-125	0.30754	0.666	0.648	8.83e-121	Uninfected animals	FMNL2
HIF1A	1.87e-123	0.253999	0.657	0.597	4.87e-119	Uninfected animals	HIF1A
TLN1	8.57e-123	0.273906	0.71	0.69	2.23e-118	Uninfected animals	TLN1
UBASH3B	3.7e-122	0.266391	0.594	0.568	9.62e-118	Uninfected animals	UBASH3B
RBPJ	1.07e-119	0.494121	0.597	0.55	2.78e-115	Uninfected animals	RBPJ
LOC100430627	2.59e-116	0.41662	0.745	0.744	6.74e-112	Uninfected animals	LOC100430627
PDPN	1.73e-115	0.276352	0.423	0.38	4.49e-111	Uninfected animals	PDPN
ZC3HAV1	3.65e-96	0.281285	0.448	0.399	9.47e-92	Uninfected animals	ZC3HAV1
TAOK3	2.31e-90	0.289099	0.727	0.733	6e-86	Uninfected animals	TAOK3
OSBPL8	2.42e-88	0.254654	0.589	0.569	6.3e-84	Uninfected animals	OSBPL8
TREM2	4.56e-87	0.256658	0.784	0.837	1.18e-82	Uninfected animals	TREM2
EDA	4.24e-80	0.324123	0.502	0.484	1.1e-75	Uninfected animals	EDA
PLCL1	1.25e-78	0.268139	0.26	0.218	3.25e-74	Uninfected animals	PLCL1
VWF	2.4e-78	0.456889	0.443	0.428	6.23e-74	Uninfected animals	VWF
RANBP9	4.67e-78	0.269889	0.742	0.724	1.21e-73	Uninfected animals	RANBP9
IMMP2L	3.96e-74	0.332203	0.523	0.506	1.03e-69	Uninfected animals	IMMP2L
TNFRSF21	5.19e-72	0.366369	0.775	0.783	1.35e-67	Uninfected animals	TNFRSF21
AMOTL1	2.46e-70	0.292208	0.364	0.328	6.38e-66	Uninfected animals	AMOTL1
SMYD3	1.82e-69	0.256415	0.547	0.528	4.74e-65	Uninfected animals	SMYD3
B4GALT1	2.66e-69	0.259746	0.687	0.674	6.9e-65	Uninfected animals	B4GALT1
RNF24	1.17e-65	0.302144	0.365	0.328	3.03e-61	Uninfected animals	RNF24
INPP4A	5.34e-56	0.346696	0.707	0.726	1.39e-51	Uninfected animals	INPP4A
CACNB4	9.42e-47	0.313721	0.744	0.802	2.45e-42	Uninfected animals	CACNB4
KCNQ3	1.98e-32	0.420567	0.835	0.941	5.15e-28	Uninfected animals	KCNQ3
FUOM	1.69e-23	0.387882	0.316	0.306	4.39e-19	Uninfected animals	FUOM
MAMU-DRA	6.62e-22	0.571507	0.563	0.539	1.72e-17	Uninfected animals	MAMU-DRA
WWOX	9.06e-19	0.2519	0.611	0.632	2.35e-14	Uninfected animals	WWOX
RGL1	9.22e-19	0.262437	0.599	0.595	2.39e-14	Uninfected animals	RGL1
LOC114673210	0	2.01357	0.991	0.43	0	Infected animals	LOC114673210
LOC114677644	0	1.77429	0.708	0.262	0	Infected animals	LOC114677644
LOC100426632	0	1.65987	0.75	0.515	0	Infected animals	LOC100426632
LOC114669738	0	1.5796	0.793	0.226	0	Infected animals	LOC114669738
APOE	0	1.52588	0.916	0.68	0	Infected animals	APOE
RPL37	0	1.45348	0.908	0.517	0	Infected animals	RPL37
LOC693820	0	1.37206	0.296	0.005	0	Infected animals	LOC693820
APOC1	0	1.30159	0.301	0.125	0	Infected animals	APOC1
LOC707085	0	1.20029	0.342	0.001	0	Infected animals	LOC707085
LOC694372	0	1.1692	0.424	0.099	0	Infected animals	LOC694372
LOC100426537	0	1.14266	0.684	0.505	0	Infected animals	LOC100426537
SERPINF1	0	1.12549	0.77	0.352	0	Infected animals	SERPINF1
CTSC	0	1.09166	0.883	0.66	0	Infected animals	CTSC
ADORA2B	0	1.07301	0.947	0.427	0	Infected animals	ADORA2B
LOC106998259	0	1.05034	0.674	0.286	0	Infected animals	LOC106998259
ADAM28	0	1.04698	0.926	0.703	0	Infected animals	ADAM28
LOC704104	0	1.02325	0.982	0.962	0	Infected animals	LOC704104
HIST1H2AC	0	1.01752	0.845	0.623	0	Infected animals	HIST1H2AC
LOC722780	0	0.995934	0.581	0.169	0	Infected animals	LOC722780
P2RY13	0	0.96675	0.956	0.819	0	Infected animals	P2RY13
KLF2	0	0.966188	0.827	0.747	0	Infected animals	KLF2
IFI6	0	0.962383	0.676	0.441	0	Infected animals	IFI6
CITED2	0	0.950582	0.575	0.344	0	Infected animals	CITED2
LOC114669767	0	0.910588	0.539	0.197	0	Infected animals	LOC114669767
BMT2	0	0.90637	0.776	0.489	0	Infected animals	BMT2
SAT1	0	0.891966	0.949	0.888	0	Infected animals	SAT1
MNDA	0	0.890559	0.954	0.856	0	Infected animals	MNDA
LOC703641	0	0.843995	0.933	0.758	0	Infected animals	LOC703641
RPL35	0	0.840255	0.868	0.67	0	Infected animals	RPL35
RPS19	0	0.823937	0.974	0.919	0	Infected animals	RPS19
LOC100426197	0	0.795998	0.33	0.253	0	Infected animals	LOC100426197
HIST1H1D	0	0.78929	0.45	0.213	0	Infected animals	HIST1H1D
RPS28	0	0.778834	0.963	0.889	0	Infected animals	RPS28
LOC719702	0	0.771411	0.558	0.302	0	Infected animals	LOC719702
LOC114673461	0	0.769763	0.972	0.427	0	Infected animals	LOC114673461
CD69	0	0.758638	0.267	0.033	0	Infected animals	CD69
HS3ST1	0	0.755639	0.66	0.359	0	Infected animals	HS3ST1
RPL37A	0	0.743301	0.725	0.426	0	Infected animals	RPL37A
LOC106993624	0	0.728294	0.394	0.102	0	Infected animals	LOC106993624
RPS27	0	0.72353	0.937	0.827	0	Infected animals	RPS27
HMGA2	0	0.704891	0.416	0.162	0	Infected animals	HMGA2
RPL37A-1	0	0.70469	0.916	0.758	0	Infected animals	RPL37A-1
PNISR	0	0.701288	0.925	0.815	0	Infected animals	PNISR
LOC699110	0	0.693013	0.555	0.336	0	Infected animals	LOC699110
CD52	0	0.663038	0.799	0.502	0	Infected animals	CD52
SYNDIG1	0	0.661592	0.754	0.619	0	Infected animals	SYNDIG1
TAF1D	0	0.65835	0.693	0.428	0	Infected animals	TAF1D
PKDCC	0	0.652616	0.461	0.202	0	Infected animals	PKDCC
EFCC1	0	0.648795	0.368	0.085	0	Infected animals	EFCC1
RPL26	0	0.647888	0.801	0.608	0	Infected animals	RPL26
RPS12	0	0.644372	0.959	0.864	0	Infected animals	RPS12
TLR4	0	0.643518	0.933	0.796	0	Infected animals	TLR4
CPOX	0	0.642485	0.521	0.255	0	Infected animals	CPOX
RGS10	0	0.638209	0.963	0.839	0	Infected animals	RGS10
LOC107000809	0	0.637213	0.643	0.351	0	Infected animals	LOC107000809
CD48	0	0.63506	0.892	0.774	0	Infected animals	CD48
LOC705327	0	0.634001	0.278	0.005	0	Infected animals	LOC705327
LOC114673087	0	0.632161	0.45	0.294	0	Infected animals	LOC114673087
LOC114671761	0	0.630309	0.514	0.308	0	Infected animals	LOC114671761
IFI44L	0	0.630222	0.413	0.141	0	Infected animals	IFI44L
SP110	0	0.630158	0.878	0.76	0	Infected animals	SP110
CALCR	0	0.627651	0.542	0.264	0	Infected animals	CALCR
LOC704147	0	0.621926	0.548	0.284	0	Infected animals	LOC704147
ZFP36L1	0	0.616494	0.975	0.945	0	Infected animals	ZFP36L1
LOC703365	0	0.61489	0.856	0.693	0	Infected animals	LOC703365
LOC114679282	0	0.61435	0.423	0.222	0	Infected animals	LOC114679282
LOC114679371	0	0.612806	0.387	0.101	0	Infected animals	LOC114679371
LOC696005	0	0.607226	0.554	0.371	0	Infected animals	LOC696005
RPS9	0	0.60616	0.95	0.865	0	Infected animals	RPS9
B2M	0	0.60529	0.992	0.96	0	Infected animals	B2M
TSPAN7	0	0.601632	0.409	0.17	0	Infected animals	TSPAN7
PNN	0	0.600286	0.699	0.492	0	Infected animals	PNN
RPL35A	0	0.599338	0.907	0.775	0	Infected animals	RPL35A
RPS29	0	0.596701	0.942	0.857	0	Infected animals	RPS29
PDK4	0	0.596407	0.389	0.257	0	Infected animals	PDK4
RPL41	0	0.593353	0.969	0.926	0	Infected animals	RPL41
RPS15	0	0.59235	0.968	0.915	0	Infected animals	RPS15
LOC704341	0	0.591886	0.414	0.171	0	Infected animals	LOC704341
AZIN2	0	0.590991	0.74	0.525	0	Infected animals	AZIN2
AIM2	0	0.582071	0.879	0.817	0	Infected animals	AIM2
LOC106996627	0	0.579988	0.537	0.27	0	Infected animals	LOC106996627
IL18	0	0.578737	0.935	0.797	0	Infected animals	IL18
LOC106997893	0	0.572046	0.387	0.133	0	Infected animals	LOC106997893
CALCRL	0	0.571073	0.672	0.475	0	Infected animals	CALCRL
RPL28	0	0.561515	0.933	0.837	0	Infected animals	RPL28
RPS7	0	0.556673	0.966	0.892	0	Infected animals	RPS7
RGS1	0	0.556557	0.944	0.853	0	Infected animals	RGS1
C1QC	0	0.550478	0.969	0.856	0	Infected animals	C1QC
RPL17	0	0.549573	0.936	0.848	0	Infected animals	RPL17
CCL3	0	0.546409	0.593	0.442	0	Infected animals	CCL3
RPS2	0	0.545427	0.88	0.776	0	Infected animals	RPS2
PDE4D	0	0.544819	0.665	0.449	0	Infected animals	PDE4D
LRP11	0	0.544606	0.926	0.808	0	Infected animals	LRP11
H2AFJ	0	0.543445	0.544	0.316	0	Infected animals	H2AFJ
LOC107000077	0	0.540647	0.481	0.246	0	Infected animals	LOC107000077
SMIM35	0	0.538825	0.295	0.087	0	Infected animals	SMIM35
DRAM2	0	0.537301	0.881	0.755	0	Infected animals	DRAM2
SUSD4	0	0.536879	0.593	0.37	0	Infected animals	SUSD4
LOC114677671	0	0.53602	0.331	0.136	0	Infected animals	LOC114677671
EGFL6	0	0.533484	0.31	0.093	0	Infected animals	EGFL6
GUCY1A1	0	0.529125	0.938	0.87	0	Infected animals	GUCY1A1
LOC114669903	0	0.528462	0.776	0.552	0	Infected animals	LOC114669903
GADD45B	0	0.523355	0.566	0.449	0	Infected animals	GADD45B
SLC25A37	0	0.517783	0.817	0.662	0	Infected animals	SLC25A37
BHLHE41	0	0.503301	0.927	0.794	0	Infected animals	BHLHE41
HPS3	0	0.500189	0.767	0.605	0	Infected animals	HPS3
SRSF11	0	0.500066	0.909	0.832	0	Infected animals	SRSF11
RPL38	0	0.495864	0.922	0.833	0	Infected animals	RPL38
LOC696748	0	0.494978	0.978	0.931	0	Infected animals	LOC696748
KLF6	0	0.493868	0.906	0.878	0	Infected animals	KLF6
RPS25	0	0.493183	0.789	0.63	0	Infected animals	RPS25
LOC696872	0	0.491706	0.674	0.535	0	Infected animals	LOC696872
RPL30	0	0.491417	0.97	0.913	0	Infected animals	RPL30
YPEL3	0	0.486194	0.76	0.556	0	Infected animals	YPEL3
SRSF5	0	0.484964	0.86	0.773	0	Infected animals	SRSF5
RTN1	0	0.483687	0.455	0.279	0	Infected animals	RTN1
RBPMS	0	0.48333	0.411	0.147	0	Infected animals	RBPMS
HIST1H2BJ	0	0.481646	0.328	0.171	0	Infected animals	HIST1H2BJ
LOC114673737	0	0.4797	0.424	0.271	0	Infected animals	LOC114673737
KIAA1257	0	0.479618	0.341	0.127	0	Infected animals	KIAA1257
ARGLU1	0	0.477763	0.936	0.885	0	Infected animals	ARGLU1
AASS	0	0.476263	0.399	0.174	0	Infected animals	AASS
ZRANB2	0	0.47602	0.6	0.413	0	Infected animals	ZRANB2
CLDND1	0	0.475329	0.513	0.294	0	Infected animals	CLDND1
RPS16	0	0.475273	0.955	0.882	0	Infected animals	RPS16
BAX	0	0.47398	0.585	0.398	0	Infected animals	BAX
SAT2	0	0.473771	0.522	0.283	0	Infected animals	SAT2
RPS10	0	0.473271	0.956	0.894	0	Infected animals	RPS10
PLD3	0	0.46853	0.707	0.508	0	Infected animals	PLD3
TRIM24	0	0.466132	0.74	0.633	0	Infected animals	TRIM24
ERV3-1	0	0.465862	0.479	0.305	0	Infected animals	ERV3-1
CNFN	0	0.465549	0.393	0.203	0	Infected animals	CNFN
TNFSF13	0	0.464684	0.665	0.503	0	Infected animals	TNFSF13
C1QA	0	0.46419	0.971	0.873	0	Infected animals	C1QA
RPL27A	0	0.463996	0.96	0.913	0	Infected animals	RPL27A
RPS18	0	0.463854	0.979	0.933	0	Infected animals	RPS18
SPRY1	0	0.460587	0.302	0.138	0	Infected animals	SPRY1
MAMU-A	0	0.460301	0.511	0.234	0	Infected animals	MAMU-A
RPL34	0	0.460037	0.9	0.791	0	Infected animals	RPL34
SCMH1	0	0.459998	0.735	0.588	0	Infected animals	SCMH1
IGF1	0	0.457338	0.441	0.248	0	Infected animals	IGF1
LOC706608	0	0.456877	0.388	0.185	0	Infected animals	LOC706608
RPL11	0	0.454263	0.909	0.8	0	Infected animals	RPL11
TSC22D3	0	0.453368	0.608	0.529	0	Infected animals	TSC22D3
LOC107000817	0	0.450274	0.427	0.266	0	Infected animals	LOC107000817
CD37	0	0.444632	0.917	0.835	0	Infected animals	CD37
PFDN5	0	0.442771	0.837	0.698	0	Infected animals	PFDN5
RPL27	0	0.442185	0.936	0.853	0	Infected animals	RPL27
BST2	0	0.440561	0.624	0.474	0	Infected animals	BST2
RPL3	0	0.439703	0.958	0.907	0	Infected animals	RPL3
IFNGR1	0	0.439348	0.968	0.927	0	Infected animals	IFNGR1
RPL23	0	0.439075	0.929	0.825	0	Infected animals	RPL23
RPS21	0	0.43885	0.932	0.838	0	Infected animals	RPS21
LUC7L3	0	0.438243	0.727	0.585	0	Infected animals	LUC7L3
LOC716161	0	0.437538	0.587	0.429	0	Infected animals	LOC716161
ERICH1	0	0.436605	0.843	0.691	0	Infected animals	ERICH1
TNFAIP8L3	0	0.434855	0.77	0.596	0	Infected animals	TNFAIP8L3
FAU	0	0.434456	0.954	0.886	0	Infected animals	FAU
TGFBR1	0	0.43377	0.905	0.814	0	Infected animals	TGFBR1
CLEC12A	0	0.433734	0.549	0.379	0	Infected animals	CLEC12A
TOMM7	0	0.432288	0.788	0.656	0	Infected animals	TOMM7
LOC695533	0	0.431944	0.936	0.738	0	Infected animals	LOC695533
LOC720132	0	0.430671	0.271	0.091	0	Infected animals	LOC720132
SH3RF1	0	0.430319	0.277	0.095	0	Infected animals	SH3RF1
LOC100424132	0	0.430027	0.513	0.347	0	Infected animals	LOC100424132
ABHD18	0	0.429715	0.561	0.377	0	Infected animals	ABHD18
LOC106994091	0	0.428339	0.315	0.116	0	Infected animals	LOC106994091
RPSA	0	0.42725	0.924	0.851	0	Infected animals	RPSA
ZNF385D	0	0.426097	0.264	0.124	0	Infected animals	ZNF385D
SMDT1	0	0.423928	0.669	0.507	0	Infected animals	SMDT1
MFGE8	0	0.422031	0.282	0.12	0	Infected animals	MFGE8
RBM41	0	0.421494	0.439	0.264	0	Infected animals	RBM41
LOC106999016	0	0.421239	0.604	0.363	0	Infected animals	LOC106999016
RPL7A	0	0.420356	0.937	0.844	0	Infected animals	RPL7A
CMYA5	0	0.419625	0.255	0.098	0	Infected animals	CMYA5
OXR1	0	0.419538	0.907	0.797	0	Infected animals	OXR1
ODF3B	0	0.419467	0.354	0.194	0	Infected animals	ODF3B
LOC114671936	0	0.419274	0.501	0.299	0	Infected animals	LOC114671936
SELENOW	0	0.418582	0.59	0.434	0	Infected animals	SELENOW
PIK3IP1	0	0.41806	0.407	0.215	0	Infected animals	PIK3IP1
LOC722294	0	0.417045	0.423	0.263	0	Infected animals	LOC722294
MS4A7	0	0.415568	0.97	0.951	0	Infected animals	MS4A7
IFI44	0	0.412717	0.359	0.177	0	Infected animals	IFI44
LOC106997387	0	0.411217	0.38	0.219	0	Infected animals	LOC106997387
GABRA3	0	0.410893	0.342	0.18	0	Infected animals	GABRA3
GIMAP7	0	0.410092	0.465	0.272	0	Infected animals	GIMAP7
IRF9	0	0.406281	0.464	0.282	0	Infected animals	IRF9
LOC114677496	0	0.403173	0.296	0.144	0	Infected animals	LOC114677496
NMRAL1	0	0.402857	0.551	0.398	0	Infected animals	NMRAL1
MXD4	0	0.401808	0.693	0.543	0	Infected animals	MXD4
KIAA1147	0	0.399471	0.461	0.29	0	Infected animals	KIAA1147
CX3CR1	0	0.398596	0.947	0.891	0	Infected animals	CX3CR1
CTSF	0	0.3972	0.372	0.158	0	Infected animals	CTSF
MX1	0	0.396853	0.333	0.176	0	Infected animals	MX1
IDH1	0	0.39495	0.756	0.623	0	Infected animals	IDH1
IFI27L2	0	0.394898	0.424	0.247	0	Infected animals	IFI27L2
TRIM22	0	0.393884	0.874	0.798	0	Infected animals	TRIM22
GIMAP4	0	0.392706	0.665	0.511	0	Infected animals	GIMAP4
RUBCNL	0	0.39203	0.862	0.688	0	Infected animals	RUBCNL
RPL13A	0	0.391933	0.961	0.914	0	Infected animals	RPL13A
FAM89A	0	0.391926	0.696	0.512	0	Infected animals	FAM89A
BTG2	0	0.391724	0.887	0.858	0	Infected animals	BTG2
MAMU-AG	0	0.389709	0.835	0.58	0	Infected animals	MAMU-AG
LOC106998573	0	0.388239	0.348	0.125	0	Infected animals	LOC106998573
LOC106999905	0	0.387738	0.648	0.477	0	Infected animals	LOC106999905
SRGN	0	0.38753	0.98	0.972	0	Infected animals	SRGN
CTTNBP2	0	0.386992	0.912	0.774	0	Infected animals	CTTNBP2
RPS20	0	0.38533	0.927	0.834	0	Infected animals	RPS20
LOC106995352	0	0.38509	0.264	0.112	0	Infected animals	LOC106995352
LOC702677	0	0.38346	0.448	0.266	0	Infected animals	LOC702677
OSBPL11	0	0.380528	0.91	0.839	0	Infected animals	OSBPL11
CD300A	0	0.378999	0.561	0.37	0	Infected animals	CD300A
LPCAT2	0	0.378102	0.773	0.667	0	Infected animals	LPCAT2
IPCEF1	0	0.378013	0.85	0.756	0	Infected animals	IPCEF1
SLC2A13	0	0.378009	0.826	0.709	0	Infected animals	SLC2A13
RPL10	0	0.375201	0.973	0.923	0	Infected animals	RPL10
LOC106997853	0	0.374365	0.341	0.185	0	Infected animals	LOC106997853
LOC106995967	0	0.369001	0.533	0.318	0	Infected animals	LOC106995967
ATP6V0B	0	0.368296	0.87	0.752	0	Infected animals	ATP6V0B
BOD1L1	0	0.366717	0.697	0.586	0	Infected animals	BOD1L1
MBOAT7	0	0.366445	0.704	0.539	0	Infected animals	MBOAT7
RPL7	0	0.365797	0.728	0.582	0	Infected animals	RPL7
GMFB	0	0.364893	0.539	0.377	0	Infected animals	GMFB
SNX22	0	0.364382	0.301	0.125	0	Infected animals	SNX22
FCGR1A	0	0.362458	0.815	0.689	0	Infected animals	FCGR1A
LOC107000371	0	0.360994	0.494	0.337	0	Infected animals	LOC107000371
EEF1B2	0	0.360235	0.858	0.754	0	Infected animals	EEF1B2
LOC713572	0	0.358278	0.672	0.534	0	Infected animals	LOC713572
SCN1B	0	0.357211	0.891	0.727	0	Infected animals	SCN1B
RPL12	0	0.357024	0.901	0.804	0	Infected animals	RPL12
RSRP1	0	0.356591	0.926	0.888	0	Infected animals	RSRP1
RPL18	0	0.355442	0.965	0.911	0	Infected animals	RPL18
SLC2A11	0	0.354898	0.427	0.267	0	Infected animals	SLC2A11
HACD1	0	0.354626	0.601	0.429	0	Infected animals	HACD1
CYSLTR1	0	0.354515	0.623	0.472	0	Infected animals	CYSLTR1
NCF4	0	0.354491	0.611	0.456	0	Infected animals	NCF4
MFSD1	0	0.352505	0.635	0.513	0	Infected animals	MFSD1
BRI3	0	0.351992	0.856	0.771	0	Infected animals	BRI3
FRRS1L	0	0.351964	0.411	0.255	0	Infected animals	FRRS1L
C2CD5	0	0.351317	0.504	0.383	0	Infected animals	C2CD5
LPAR6	0	0.351194	0.775	0.639	0	Infected animals	LPAR6
TLR2	0	0.349731	0.5	0.393	0	Infected animals	TLR2
SEC62	0	0.34953	0.768	0.647	0	Infected animals	SEC62
LOC107000823	0	0.349324	0.305	0.156	0	Infected animals	LOC107000823
LOC106993196	0	0.349098	0.982	0.979	0	Infected animals	LOC106993196
RPL32	0	0.348601	0.648	0.503	0	Infected animals	RPL32
BCO2	0	0.347822	0.639	0.478	0	Infected animals	BCO2
NFKBIA	0	0.346531	0.798	0.703	0	Infected animals	NFKBIA
SESN3	0	0.345966	0.905	0.792	0	Infected animals	SESN3
ITM2B	0	0.34557	0.976	0.956	0	Infected animals	ITM2B
LOC106999008	0	0.34556	0.818	0.671	0	Infected animals	LOC106999008
GAS6	0	0.343593	0.813	0.619	0	Infected animals	GAS6
TSEN54	0	0.34272	0.46	0.272	0	Infected animals	TSEN54
LOC709175	0	0.342667	0.581	0.447	0	Infected animals	LOC709175
EPS15	0	0.342593	0.895	0.865	0	Infected animals	EPS15
PPP1R35	0	0.33998	0.525	0.346	0	Infected animals	PPP1R35
MAGED2	0	0.339534	0.738	0.556	0	Infected animals	MAGED2
SNX2	0	0.339125	0.774	0.682	0	Infected animals	SNX2
JUND	0	0.338417	0.903	0.886	0	Infected animals	JUND
RPL19	0	0.337739	0.931	0.856	0	Infected animals	RPL19
PRIMPOL	0	0.337294	0.459	0.301	0	Infected animals	PRIMPOL
PRMT2	0	0.336932	0.519	0.384	0	Infected animals	PRMT2
MARCKS	0	0.33634	0.972	0.872	0	Infected animals	MARCKS
COMMD6	0	0.334903	0.644	0.505	0	Infected animals	COMMD6
RPLP0	0	0.334721	0.92	0.85	0	Infected animals	RPLP0
RPL22	0	0.334345	0.879	0.777	0	Infected animals	RPL22
LOC106995407	0	0.333813	0.371	0.229	0	Infected animals	LOC106995407
LOC698383	0	0.333601	0.29	0.146	0	Infected animals	LOC698383
ARL6IP4	0	0.332731	0.616	0.488	0	Infected animals	ARL6IP4
HMGN3	0	0.332708	0.71	0.573	0	Infected animals	HMGN3
PLA2G4A	0	0.332506	0.772	0.642	0	Infected animals	PLA2G4A
MPC2	0	0.332223	0.447	0.321	0	Infected animals	MPC2
RPL36AL	0	0.331688	0.561	0.409	0	Infected animals	RPL36AL
RNASET2	0	0.330901	0.985	0.969	0	Infected animals	RNASET2
SSR2	0	0.33006	0.632	0.491	0	Infected animals	SSR2
PLA2R1	0	0.329694	0.822	0.677	0	Infected animals	PLA2R1
LOC106998611	0	0.329479	0.289	0.151	0	Infected animals	LOC106998611
RPL21	0	0.329342	0.939	0.871	0	Infected animals	RPL21
LOC106998836	0	0.328484	0.677	0.545	0	Infected animals	LOC106998836
KTN1	0	0.324673	0.825	0.747	0	Infected animals	KTN1
MEF2C	0	0.3244	0.985	0.97	0	Infected animals	MEF2C
RPL36	0	0.324391	0.759	0.67	0	Infected animals	RPL36
RPS5	0	0.32365	0.916	0.829	0	Infected animals	RPS5
CEPT1	0	0.323316	0.791	0.709	0	Infected animals	CEPT1
LOC109910386	0	0.323077	0.373	0.226	0	Infected animals	LOC109910386
PCED1B	0	0.321857	0.801	0.645	0	Infected animals	PCED1B
RPS3	0	0.320802	0.915	0.835	0	Infected animals	RPS3
AIG1	0	0.320376	0.514	0.351	0	Infected animals	AIG1
PLAT	0	0.318138	0.438	0.276	0	Infected animals	PLAT
RBFOX2	0	0.31763	0.376	0.201	0	Infected animals	RBFOX2
SHTN1	0	0.316539	0.452	0.316	0	Infected animals	SHTN1
EIF1	0	0.315972	0.968	0.95	0	Infected animals	EIF1
CEBPD	0	0.312706	0.728	0.661	0	Infected animals	CEBPD
TMEM176A	0	0.312316	0.637	0.477	0	Infected animals	TMEM176A
WDR83OS	0	0.31222	0.677	0.557	0	Infected animals	WDR83OS
SGCB	0	0.311425	0.372	0.223	0	Infected animals	SGCB
BRK1	0	0.310144	0.621	0.507	0	Infected animals	BRK1
GIMAP1	0	0.310067	0.663	0.522	0	Infected animals	GIMAP1
RNFT1	0	0.309945	0.574	0.443	0	Infected animals	RNFT1
NME2	0	0.30958	0.788	0.684	0	Infected animals	NME2
STX6	0	0.309216	0.427	0.296	0	Infected animals	STX6
LOC106999151	0	0.308929	0.644	0.53	0	Infected animals	LOC106999151
C16H17orf62	0	0.308703	0.494	0.325	0	Infected animals	C16H17orf62
LOC706568	0	0.306939	0.587	0.445	0	Infected animals	LOC706568
GCNT2	0	0.306318	0.548	0.386	0	Infected animals	GCNT2
ERLEC1	0	0.305291	0.483	0.359	0	Infected animals	ERLEC1
CTSL	0	0.30523	0.416	0.263	0	Infected animals	CTSL
RPL24	0	0.304512	0.915	0.847	0	Infected animals	RPL24
LRRC27	0	0.304432	0.286	0.159	0	Infected animals	LRRC27
CTSZ	0	0.303873	0.89	0.828	0	Infected animals	CTSZ
C1QB	0	0.303398	0.974	0.869	0	Infected animals	C1QB
RPS23	0	0.302794	0.958	0.905	0	Infected animals	RPS23
RPL15	0	0.301536	0.925	0.853	0	Infected animals	RPL15
FAM133B	0	0.301446	0.511	0.379	0	Infected animals	FAM133B
TMEM35B	0	0.301131	0.447	0.3	0	Infected animals	TMEM35B
CREG1	0	0.300491	0.929	0.869	0	Infected animals	CREG1
ATP5MC2	0	0.300159	0.717	0.613	0	Infected animals	ATP5MC2
SNRNP70	0	0.299416	0.693	0.587	0	Infected animals	SNRNP70
LOC694064	0	0.29878	0.737	0.653	0	Infected animals	LOC694064
PLAC8	0	0.297151	0.793	0.671	0	Infected animals	PLAC8
TPT1	0	0.29585	0.964	0.933	0	Infected animals	TPT1
RAB24	0	0.295586	0.532	0.392	0	Infected animals	RAB24
TLR1	0	0.295508	0.64	0.52	0	Infected animals	TLR1
FYB1	0	0.295111	0.93	0.842	0	Infected animals	FYB1
NSA2	0	0.294626	0.561	0.434	0	Infected animals	NSA2
RPL14	0	0.293407	0.685	0.578	0	Infected animals	RPL14
NAP1L4	0	0.292721	0.858	0.8	0	Infected animals	NAP1L4
STX7	0	0.29272	0.819	0.745	0	Infected animals	STX7
JTB	0	0.292542	0.57	0.451	0	Infected animals	JTB
LOC106997223	0	0.292386	0.37	0.228	0	Infected animals	LOC106997223
LYL1	0	0.291828	0.609	0.479	0	Infected animals	LYL1
NDUFS2	0	0.290756	0.538	0.402	0	Infected animals	NDUFS2
PTS	0	0.289922	0.4	0.253	0	Infected animals	PTS
SON	0	0.289722	0.936	0.907	0	Infected animals	SON
NME3	0	0.289579	0.74	0.62	0	Infected animals	NME3
RPS13	0	0.288776	0.939	0.877	0	Infected animals	RPS13
COMT	0	0.28812	0.505	0.366	0	Infected animals	COMT
LENG8	0	0.288029	0.61	0.477	0	Infected animals	LENG8
EIF2AK2	0	0.287056	0.428	0.304	0	Infected animals	EIF2AK2
LOXHD1	0	0.286425	0.483	0.36	0	Infected animals	LOXHD1
MZT2B	0	0.286291	0.411	0.28	0	Infected animals	MZT2B
LARP1B	0	0.286241	0.57	0.453	0	Infected animals	LARP1B
CHCHD7	0	0.285036	0.337	0.202	0	Infected animals	CHCHD7
RPS4Y1	0	0.284899	0.781	0.634	0	Infected animals	RPS4Y1
LOC106996680	0	0.28277	0.515	0.381	0	Infected animals	LOC106996680
CASP7	0	0.282529	0.554	0.457	0	Infected animals	CASP7
LOC718403	0	0.281645	0.628	0.528	0	Infected animals	LOC718403
RPL9	0	0.281543	0.916	0.866	0	Infected animals	RPL9
HHEX	0	0.280938	0.621	0.507	0	Infected animals	HHEX
NACA	0	0.280905	0.937	0.867	0	Infected animals	NACA
CCNG2	0	0.280797	0.386	0.283	0	Infected animals	CCNG2
COPS9	0	0.280697	0.551	0.425	0	Infected animals	COPS9
EEF1G	0	0.280451	0.771	0.66	0	Infected animals	EEF1G
N4BP2L2	0	0.279856	0.723	0.635	0	Infected animals	N4BP2L2
UQCRH	0	0.27864	0.604	0.497	0	Infected animals	UQCRH
VAMP8	0	0.277552	0.566	0.425	0	Infected animals	VAMP8
ATP5MPL	0	0.276359	0.629	0.513	0	Infected animals	ATP5MPL
MPST	0	0.27573	0.351	0.207	0	Infected animals	MPST
STRBP	0	0.275644	0.53	0.382	0	Infected animals	STRBP
SCAMP2	0	0.274971	0.848	0.768	0	Infected animals	SCAMP2
TOMM20	0	0.274918	0.675	0.578	0	Infected animals	TOMM20
LOC114671954	0	0.274907	0.26	0.136	0	Infected animals	LOC114671954
RPS4X	0	0.273734	0.906	0.822	0	Infected animals	RPS4X
BLOC1S6	0	0.273415	0.514	0.421	0	Infected animals	BLOC1S6
BCAP29	0	0.273129	0.416	0.285	0	Infected animals	BCAP29
HERC4	0	0.273126	0.745	0.662	0	Infected animals	HERC4
CARD19	0	0.272181	0.624	0.511	0	Infected animals	CARD19
SCPEP1	0	0.271277	0.414	0.296	0	Infected animals	SCPEP1
CD59	0	0.271261	0.415	0.274	0	Infected animals	CD59
ERMAP	0	0.269238	0.412	0.294	0	Infected animals	ERMAP
2024-03-01	0	0.269083	0.807	0.722	0	Infected animals	2024-03-01
PNRC1	0	0.269002	0.922	0.89	0	Infected animals	PNRC1
FTL	0	0.268993	0.987	0.958	0	Infected animals	FTL
BATF3	0	0.268285	0.677	0.568	0	Infected animals	BATF3
IL7R	0	0.26753	0.346	0.233	0	Infected animals	IL7R
SCCPDH	0	0.266191	0.384	0.259	0	Infected animals	SCCPDH
TMED3	0	0.265196	0.366	0.237	0	Infected animals	TMED3
NAV3	0	0.265182	0.951	0.843	0	Infected animals	NAV3
CD53	0	0.264683	0.941	0.912	0	Infected animals	CD53
RPL6	0	0.264567	0.932	0.867	0	Infected animals	RPL6
ARF5	0	0.264499	0.481	0.364	0	Infected animals	ARF5
PLAG1	0	0.263375	0.33	0.199	0	Infected animals	PLAG1
RPL23A	0	0.262449	0.909	0.839	0	Infected animals	RPL23A
CHMP4A	0	0.261956	0.533	0.417	0	Infected animals	CHMP4A
REEP3	0	0.261856	0.703	0.601	0	Infected animals	REEP3
RRP1	0	0.26172	0.464	0.335	0	Infected animals	RRP1
MVB12A	0	0.261313	0.613	0.53	0	Infected animals	MVB12A
LOC106994243	0	0.261273	0.26	0.146	0	Infected animals	LOC106994243
NKTR	0	0.26115	0.834	0.776	0	Infected animals	NKTR
SALL1	0	0.260718	0.513	0.388	0	Infected animals	SALL1
LAPTM4B	0	0.259847	0.536	0.382	0	Infected animals	LAPTM4B
LAT2	0	0.259818	0.695	0.625	0	Infected animals	LAT2
TTC14	0	0.259723	0.471	0.368	0	Infected animals	TTC14
UBA52	0	0.259168	0.935	0.877	0	Infected animals	UBA52
STAC3	0	0.258418	0.416	0.299	0	Infected animals	STAC3
BIN2	0	0.257931	0.905	0.851	0	Infected animals	BIN2
LOC701504	0	0.257582	0.823	0.671	0	Infected animals	LOC701504
VAMP5	0	0.256734	0.365	0.254	0	Infected animals	VAMP5
PMEPA1	0	0.255858	0.826	0.693	0	Infected animals	PMEPA1
LOC703857	0	0.255577	0.506	0.398	0	Infected animals	LOC703857
LOC696506	0	0.255519	0.27	0.164	0	Infected animals	LOC696506
GNS	0	0.255404	0.642	0.546	0	Infected animals	GNS
PDCD4	0	0.255183	0.481	0.377	0	Infected animals	PDCD4
TMEM106C	0	0.254544	0.262	0.136	0	Infected animals	TMEM106C
CASP5	0	0.254287	0.26	0.144	0	Infected animals	CASP5
PRPF4B	0	0.25397	0.78	0.727	0	Infected animals	PRPF4B
BRD9	0	0.252091	0.613	0.474	0	Infected animals	BRD9
LOC106994778	0	0.25135	0.27	0.166	0	Infected animals	LOC106994778
MAP2K2	0	0.251273	0.519	0.41	0	Infected animals	MAP2K2
IFI16	0	0.250857	0.851	0.805	0	Infected animals	IFI16
LOC707383	0	0.250426	0.987	0.99	0	Infected animals	LOC707383
TMEM71	0	0.250409	0.441	0.311	0	Infected animals	TMEM71
KLHL5	0	0.250353	0.72	0.592	0	Infected animals	KLHL5
MAP3K13	9.99e-306	0.25701	0.353	0.247	2.59e-301	Infected animals	MAP3K13
RNPC3	1.11e-303	0.254176	0.427	0.328	2.87e-299	Infected animals	RNPC3
NCF1	9.64e-299	0.250182	0.313	0.216	2.5e-294	Infected animals	NCF1
DUSP1	2.66e-291	0.337467	0.905	0.909	6.9e-287	Infected animals	DUSP1
ITFG1	4.16e-288	0.26473	0.673	0.581	1.08e-283	Infected animals	ITFG1
CD72	4.18e-279	0.254022	0.47	0.372	1.09e-274	Infected animals	CD72
LOC114669857	1.4e-272	0.397209	0.61	0.582	3.64e-268	Infected animals	LOC114669857
JUN	1.68e-272	0.26093	0.913	0.875	4.35e-268	Infected animals	JUN
STK17B	1.02e-271	0.342899	0.778	0.706	2.64e-267	Infected animals	STK17B
SLC36A4	4.76e-268	0.261258	0.503	0.411	1.24e-263	Infected animals	SLC36A4
RECK	6.24e-238	0.257114	0.68	0.587	1.62e-233	Infected animals	RECK
CCL5	4.52e-210	0.439153	0.27	0.188	1.17e-205	Infected animals	CCL5
SOX4	1.84e-189	0.280214	0.311	0.228	4.78e-185	Infected animals	SOX4
RGS2	8.11e-124	0.252027	0.729	0.698	2.11e-119	Infected animals	RGS2
IER2	1.42e-20	0.269718	0.652	0.669	3.69e-16	Infected animals	IER2
