# Supplementary material for: Microglia and macrophages alterations in the CNS during acute SIV infection: A single-cell analysis in rhesus macaques
Source: PLoS Pathog. 2024 Sep 16;20(9):e1012168. doi: 10.1371/journal.ppat.1012168 (PMC11426456; doi:10.1371/journal.ppat.1012168)
Supplement: S4 Table — (XLSX) [file ppat.1012168.s008.xlsx]

## Sheet: Micro0
p_val	avg_log2FC	pct.1	pct.2	p_val_adj	condition	gene
0	2.26213	0.575	0.144	0	Uninfected	KEG06-p04
0	2.07571	0.428	0.013	0	Uninfected	MDGA2
0	1.88034	0.72	0.277	0	Uninfected	PLD5
0	1.29385	0.816	0.706	0	Uninfected	KEG06-r02
0	1.16138	0.824	0.571	0	Uninfected	SDK1
0	1.11827	0.63	0.271	0	Uninfected	MSR1
0	1.02434	0.8	0.623	0	Uninfected	HSPA1A
0	1.02345	0.809	0.683	0	Uninfected	LOC100430627
0	1.0188	0.991	0.982	0	Uninfected	KEG06-p10
0	1.00652	0.694	0.328	0	Uninfected	FOLR2
0	0.986006	0.608	0.536	0	Uninfected	ZSWIM4
0	0.984591	0.449	0.188	0	Uninfected	NRP1
0	0.922403	0.848	0.725	0	Uninfected	CCL4L1
0	0.916275	0.548	0.222	0	Uninfected	CACNA1A
0	0.895042	0.717	0.502	0	Uninfected	LOC106993838
0	0.877476	0.685	0.444	0	Uninfected	MYO1E
0	0.870249	0.964	0.915	0	Uninfected	FRMD4B
0	0.866458	0.631	0.538	0	Uninfected	ARHGAP26
0	0.861388	0.984	0.951	0	Uninfected	MERTK
0	0.855514	0.876	0.73	0	Uninfected	KEG06-p08
0	0.835916	0.975	0.951	0	Uninfected	MTSS1
0	0.818979	0.914	0.757	0	Uninfected	RTTN
0	0.794943	0.992	0.989	0	Uninfected	KEG06-p07
0	0.794629	0.669	0.444	0	Uninfected	CD14
0	0.792962	0.367	0.106	0	Uninfected	CARMIL1
0	0.782659	0.939	0.875	0	Uninfected	KEG06-p11
0	0.777978	0.711	0.612	0	Uninfected	TBC1D9
0	0.774998	0.543	0.367	0	Uninfected	NAV2
0	0.755105	0.999	0.995	0	Uninfected	ZSWIM6
0	0.753275	0.838	0.777	0	Uninfected	LOC708686
0	0.7486	0.697	0.512	0	Uninfected	PRKCH
0	0.745187	0.809	0.739	0	Uninfected	PHLPP1
0	0.742063	0.68	0.524	0	Uninfected	PI4K2A
0	0.736503	0.657	0.516	0	Uninfected	DENND3
0	0.733228	0.751	0.702	0	Uninfected	KCNK13
0	0.727024	0.801	0.649	0	Uninfected	HSPH1
0	0.722617	1	0.999	0	Uninfected	SRGAP2
0	0.720093	0.532	0.396	0	Uninfected	VWF
0	0.716638	0.59	0.281	0	Uninfected	TPD52
0	0.704889	0.708	0.506	0	Uninfected	HSPA5
0	0.700853	0.437	0.126	0	Uninfected	SNTG2
0	0.699719	0.733	0.536	0	Uninfected	SLC43A2
0	0.691718	0.449	0.267	0	Uninfected	KCNIP1
0	0.691544	0.757	0.578	0	Uninfected	TEX14
0	0.686432	0.382	0.161	0	Uninfected	VSIG4
0	0.669725	0.451	0.215	0	Uninfected	NEDD9
0	0.65203	0.969	0.93	0	Uninfected	SH3RF3
0	0.648109	0.494	0.304	0	Uninfected	ZNF804A
0	0.64695	0.573	0.421	0	Uninfected	SLC7A8
0	0.640589	0.864	0.693	0	Uninfected	KCNQ1
0	0.636465	0.901	0.786	0	Uninfected	PACSIN2
0	0.635463	0.763	0.636	0	Uninfected	CALR
0	0.634969	0.635	0.437	0	Uninfected	ELOVL5
0	0.631521	0.623	0.498	0	Uninfected	BCAR3
0	0.630945	0.807	0.657	0	Uninfected	PITPNA
0	0.630555	0.733	0.558	0	Uninfected	FAM53B
0	0.623595	0.992	0.977	0	Uninfected	ABR
0	0.617829	0.825	0.65	0	Uninfected	RASGEF1C
0	0.615073	0.584	0.435	0	Uninfected	LRRC8C
0	0.614093	0.974	0.953	0	Uninfected	VMO1
0	0.61295	0.466	0.176	0	Uninfected	BAIAP2
0	0.609235	0.991	0.974	0	Uninfected	ASTN2
0	0.607744	0.353	0.176	0	Uninfected	POLG2
0	0.60721	0.679	0.503	0	Uninfected	STAB1
0	0.606982	0.694	0.519	0	Uninfected	PPARD
0	0.599469	0.872	0.781	0	Uninfected	TANC1
0	0.599243	0.326	0.078	0	Uninfected	LDLR
0	0.588574	0.863	0.785	0	Uninfected	CMIP
0	0.570891	0.318	0.12	0	Uninfected	CSGALNACT1
0	0.565194	0.685	0.5	0	Uninfected	ETS2
0	0.564731	0.652	0.502	0	Uninfected	HMOX1
0	0.561564	0.322	0.086	0	Uninfected	LOC698152
0	0.559092	0.513	0.331	0	Uninfected	MAMU-DRB1
0	0.557046	0.721	0.61	0	Uninfected	TSC22D2
0	0.556148	0.962	0.953	0	Uninfected	ABCC4
0	0.555518	0.946	0.933	0	Uninfected	CHST11
0	0.554871	0.381	0.167	0	Uninfected	SLC11A1
0	0.554229	0.823	0.693	0	Uninfected	ZNF710
0	0.549887	0.907	0.847	0	Uninfected	MAML3
0	0.549426	0.93	0.874	0	Uninfected	ITGB5
0	0.543914	0.794	0.686	0	Uninfected	LPP
0	0.539581	0.528	0.394	0	Uninfected	GALM
0	0.538739	0.61	0.391	0	Uninfected	CMKLR1
0	0.538465	0.935	0.875	0	Uninfected	SLC1A3
0	0.538055	0.731	0.653	0	Uninfected	YWHAZ
0	0.537082	0.535	0.381	0	Uninfected	BCL2
0	0.531168	0.795	0.632	0	Uninfected	MINK1
0	0.525858	0.877	0.844	0	Uninfected	CACNB4
0	0.523306	0.854	0.738	0	Uninfected	HSP90B1
0	0.521444	0.942	0.885	0	Uninfected	SLCO2B1
0	0.516511	0.491	0.253	0	Uninfected	CABLES1
0	0.514746	0.533	0.385	0	Uninfected	PLXNA2
0	0.510391	0.807	0.719	0	Uninfected	DYRK1A
0	0.508732	0.982	0.976	0	Uninfected	AUTS2
0	0.507139	0.907	0.851	0	Uninfected	SSH1
0	0.505454	0.898	0.84	0	Uninfected	RBM47
0	0.502709	0.619	0.496	0	Uninfected	NUFIP2
0	0.502357	0.951	0.902	0	Uninfected	PTPRJ
0	0.500889	0.444	0.299	0	Uninfected	RAB20
0	0.494698	0.996	0.994	0	Uninfected	SNX29
0	0.494357	0.953	0.911	0	Uninfected	ARL15
0	0.493706	0.537	0.337	0	Uninfected	ITGA9
0	0.492892	0.776	0.702	0	Uninfected	DENND4A
0	0.491055	0.35	0.166	0	Uninfected	FDFT1
0	0.487844	0.384	0.15	0	Uninfected	LOC114680080
0	0.483568	0.99	0.993	0	Uninfected	PICALM
0	0.483017	0.961	0.951	0	Uninfected	BIN1
0	0.480622	0.667	0.568	0	Uninfected	FOXO3
0	0.478469	0.93	0.899	0	Uninfected	CD46
0	0.478175	0.888	0.858	0	Uninfected	GNAQ
0	0.477685	1	0.999	0	Uninfected	ELMO1
0	0.47732	0.838	0.787	0	Uninfected	PLCG2
0	0.47631	0.323	0.096	0	Uninfected	SQLE
0	0.475249	0.556	0.334	0	Uninfected	FSCN1
0	0.472793	0.995	0.988	0	Uninfected	CAPZB
0	0.471357	0.894	0.853	0	Uninfected	SFMBT2
0	0.470643	0.732	0.65	0	Uninfected	KIF13B
0	0.469679	0.906	0.85	0	Uninfected	PRKCA
0	0.469371	0.363	0.193	0	Uninfected	RABEPK
0	0.463193	0.793	0.707	0	Uninfected	ASTN1
0	0.462707	0.677	0.557	0	Uninfected	ABHD12
0	0.45961	0.477	0.336	0	Uninfected	CASS4
0	0.458154	0.32	0.107	0	Uninfected	RPS15A
0	0.456933	0.795	0.704	0	Uninfected	RIN2
0	0.456688	0.547	0.379	0	Uninfected	LOC114670015
0	0.452024	0.84	0.729	0	Uninfected	MRC1
0	0.450499	0.317	0.114	0	Uninfected	LOC114671400
0	0.45007	0.972	0.964	0	Uninfected	PSAP
0	0.448793	0.818	0.766	0	Uninfected	TOP1
0	0.444602	0.95	0.957	0	Uninfected	ANKRD44
0	0.438453	0.293	0.097	0	Uninfected	LOC716633
0	0.433487	0.863	0.791	0	Uninfected	ANKS1A
0	0.431882	0.774	0.66	0	Uninfected	NFATC2
0	0.430201	0.319	0.119	0	Uninfected	TG
0	0.428198	0.952	0.95	0	Uninfected	FGD4
0	0.424866	0.623	0.458	0	Uninfected	DTD1
0	0.423717	0.827	0.775	0	Uninfected	ETV6
0	0.423554	0.66	0.56	0	Uninfected	SMURF1
0	0.422977	0.394	0.179	0	Uninfected	SREBF2
0	0.419959	0.386	0.148	0	Uninfected	PDCD1LG2
0	0.419567	0.603	0.461	0	Uninfected	NRP2
0	0.41946	0.99	0.978	0	Uninfected	PALD1
0	0.418948	0.584	0.46	0	Uninfected	JARID2
0	0.417458	0.584	0.444	0	Uninfected	C20H16orf72
0	0.416806	0.637	0.445	0	Uninfected	PER1
0	0.416708	0.882	0.846	0	Uninfected	NCOA2
0	0.412176	0.853	0.739	0	Uninfected	MCF2L
0	0.4101	0.968	0.936	0	Uninfected	FAM149A
0	0.410035	0.25	0.06	0	Uninfected	LOC114679486
0	0.409168	0.861	0.77	0	Uninfected	TBC1D22A
0	0.403987	0.887	0.883	0	Uninfected	DOCK2
0	0.402269	0.868	0.813	0	Uninfected	FLI1
0	0.401865	0.888	0.809	0	Uninfected	CYFIP1
0	0.400806	0.467	0.319	0	Uninfected	ROR2
0	0.39942	0.644	0.519	0	Uninfected	RREB1
0	0.396325	0.373	0.168	0	Uninfected	SCIN
0	0.392663	0.293	0.127	0	Uninfected	WHRN
0	0.391913	0.25	0.056	0	Uninfected	LOC106995771
0	0.391703	0.823	0.744	0	Uninfected	MVB12B
0	0.391298	0.372	0.185	0	Uninfected	LOC114669856
0	0.389607	0.567	0.432	0	Uninfected	FARP2
0	0.381108	0.626	0.492	0	Uninfected	MPEG1
0	0.380689	0.483	0.305	0	Uninfected	RAB11FIP5
0	0.378431	0.892	0.848	0	Uninfected	GNG7
0	0.376208	0.629	0.489	0	Uninfected	PDIA3
0	0.374663	0.488	0.295	0	Uninfected	ADGRG5
0	0.368207	0.328	0.129	0	Uninfected	LOC114673349
0	0.368138	0.763	0.687	0	Uninfected	TRIO
0	0.365974	0.593	0.47	0	Uninfected	MSI2
0	0.365353	0.977	0.968	0	Uninfected	ITPR2
0	0.359955	0.999	0.999	0	Uninfected	QKI
0	0.357758	0.806	0.737	0	Uninfected	CUX1
0	0.357295	0.343	0.151	0	Uninfected	NFKBID
0	0.356944	0.282	0.103	0	Uninfected	LOC106997613
0	0.355736	0.991	0.989	0	Uninfected	SSH2
0	0.355371	0.756	0.666	0	Uninfected	RNASE6
0	0.354867	0.834	0.778	0	Uninfected	SUSD6
0	0.354798	0.571	0.418	0	Uninfected	PPP1R10
0	0.353004	0.47	0.315	0	Uninfected	PTPRE
0	0.35091	0.463	0.318	0	Uninfected	ETF1
0	0.35085	0.725	0.598	0	Uninfected	TIAM1
0	0.349739	0.456	0.28	0	Uninfected	LOXL3
0	0.342547	0.94	0.912	0	Uninfected	ZFHX3
0	0.340661	0.308	0.167	0	Uninfected	TIPARP
0	0.339736	0.885	0.823	0	Uninfected	TNRC18
0	0.339181	0.867	0.802	0	Uninfected	ARRB1
0	0.339048	0.449	0.293	0	Uninfected	RAB3IL1
0	0.338632	0.953	0.949	0	Uninfected	RERE
0	0.337191	0.519	0.369	0	Uninfected	DAP
0	0.336928	0.262	0.129	0	Uninfected	WDR47
0	0.330102	0.423	0.276	0	Uninfected	LOC701439
0	0.328311	0.998	0.998	0	Uninfected	SLC8A1
0	0.328288	0.466	0.322	0	Uninfected	BCL2L1
0	0.328067	0.971	0.96	0	Uninfected	CAMK1D
0	0.325875	0.959	0.937	0	Uninfected	PREX1
0	0.324965	0.826	0.756	0	Uninfected	GNB1
0	0.31108	0.301	0.109	0	Uninfected	LOC114669946
0	0.309145	0.401	0.251	0	Uninfected	ELAVL4
0	0.308265	0.37	0.215	0	Uninfected	INSYN2B
0	0.305772	0.256	0.109	0	Uninfected	LOC703490
0	0.305076	0.264	0.128	0	Uninfected	GRHL1
0	0.302503	0.294	0.147	0	Uninfected	BEST1
0	0.301513	0.274	0.123	0	Uninfected	EGR3
0	0.297682	0.264	0.12	0	Uninfected	SH3PXD2A
0	0.295529	0.882	0.831	0	Uninfected	ANKRD11
0	0.293875	0.439	0.29	0	Uninfected	WDSUB1
0	0.287587	0.374	0.226	0	Uninfected	CCND1
0	0.280919	0.535	0.368	0	Uninfected	RAMP1
0	0.279397	0.266	0.116	0	Uninfected	LOC114678834
0	0.273363	1	0.999	0	Uninfected	SORL1
0	0.268942	0.252	0.1	0	Uninfected	LOC114673580
1.30376e-306	0.437545	0.514	0.372	3.37049e-302	Uninfected	ENPEP
7.63027e-304	0.487107	0.451	0.315	1.97258e-299	Uninfected	PANX1
9.7366e-303	0.323359	0.763	0.638	2.51711e-298	Uninfected	PMAIP1
1.29464e-302	0.515221	0.537	0.435	3.3469e-298	Uninfected	DST
1.10794e-294	0.367567	0.347	0.211	2.86424e-290	Uninfected	TMED5
4.2102e-294	0.496155	0.763	0.714	1.08842e-289	Uninfected	SIK3
1.06644e-293	0.312335	0.74	0.612	2.75696e-289	Uninfected	LOC107000013
8.47788e-293	0.29326	0.45	0.293	2.1917e-288	Uninfected	ATF3
1.61336e-291	0.40677	0.477	0.343	4.17085e-287	Uninfected	PDPN
4.19844e-291	0.361451	0.956	0.963	1.08538e-286	Uninfected	LDLRAD4
1.06481e-287	0.357258	0.732	0.655	2.75275e-283	Uninfected	DENND1A
1.5611e-286	0.407931	0.452	0.325	4.03577e-282	Uninfected	KEG06-p06
2.01864e-284	0.267719	0.338	0.201	5.21859e-280	Uninfected	IQCN
7.12151e-283	0.3033	0.382	0.245	1.84105e-278	Uninfected	CEP68
8.3936e-283	0.373071	0.552	0.428	2.16991e-278	Uninfected	ATP1B3
4.77419e-280	0.464755	0.869	0.85	1.23422e-275	Uninfected	KEG06-p13
1.06018e-279	0.356852	0.469	0.332	2.74077e-275	Uninfected	LOC695267
2.51294e-279	0.322121	0.738	0.653	6.49647e-275	Uninfected	PABPC1
4.54891e-279	0.391791	0.978	0.975	1.17598e-274	Uninfected	SSBP2
7.67034e-278	0.30264	0.892	0.852	1.98294e-273	Uninfected	LHFPL2
4.60251e-277	0.285617	0.924	0.909	1.18984e-272	Uninfected	ZFAND3
4.1572e-275	0.297474	0.972	0.946	1.07472e-270	Uninfected	CD83
1.12163e-273	0.354912	0.863	0.831	2.89963e-269	Uninfected	TREM2
1.77293e-272	0.290056	0.914	0.884	4.58338e-268	Uninfected	STAG1
2.11642e-269	0.309762	0.818	0.77	5.47136e-265	Uninfected	GSK3B
1.50087e-267	0.308869	0.866	0.833	3.88005e-263	Uninfected	CPEB3
2.71307e-267	0.299376	0.36	0.229	7.01383e-263	Uninfected	SPRED2
3.54715e-267	0.356639	0.585	0.467	9.17009e-263	Uninfected	TET3
5.01886e-267	0.488013	0.717	0.651	1.29748e-262	Uninfected	PIK3AP1
7.97315e-267	0.303258	0.291	0.165	2.06122e-262	Uninfected	ELL2
2.08725e-264	0.363489	0.652	0.534	5.39596e-260	Uninfected	SLC37A2
4.68172e-264	0.267888	0.431	0.292	1.21032e-259	Uninfected	LOC710876
6.18016e-263	0.309903	0.9	0.87	1.5977e-258	Uninfected	RAPGEF1
1.81994e-262	0.383557	0.81	0.78	4.70491e-258	Uninfected	TMCC1
1.0233e-261	0.334613	0.556	0.44	2.64543e-257	Uninfected	CTNNA1
8.68089e-261	0.47342	0.712	0.627	2.24418e-256	Uninfected	JDP2
1.9287e-254	0.299604	0.419	0.285	4.98607e-250	Uninfected	POLR2A
3.36944e-252	0.303242	0.638	0.527	8.71068e-248	Uninfected	EPN2
7.81511e-249	0.299886	0.587	0.474	2.02036e-244	Uninfected	SND1
1.23734e-248	0.253304	0.993	0.992	3.19878e-244	Uninfected	TMCC3
1.27592e-248	0.298792	0.735	0.644	3.2985e-244	Uninfected	AXL
5.68807e-248	0.283387	0.253	0.14	1.47048e-243	Uninfected	STX11
3.41139e-245	0.558689	0.966	0.987	8.81913e-241	Uninfected	KCNQ3
1.37972e-242	0.322601	0.405	0.277	3.56684e-238	Uninfected	CRY1
2.12325e-242	0.32518	0.669	0.585	5.48902e-238	Uninfected	PRDM2
9.36301e-241	0.261115	0.826	0.737	2.42052e-236	Uninfected	DAB2
4.3479e-239	0.322562	0.484	0.362	1.12402e-234	Uninfected	ATP1A1
5.20924e-235	0.251688	1	0.999	1.34669e-230	Uninfected	MEF2A
5.86193e-233	0.328828	0.372	0.254	1.51543e-228	Uninfected	LOC106999262
2.11379e-232	0.344457	0.526	0.401	5.46457e-228	Uninfected	PCOLCE2
3.67563e-232	0.469929	0.611	0.531	9.50223e-228	Uninfected	EXT1
6.61675e-232	0.378444	0.97	0.973	1.71056e-227	Uninfected	AKAP13
1.37147e-231	0.317811	0.659	0.573	3.54552e-227	Uninfected	KIF16B
2.32057e-229	0.298888	0.534	0.415	5.99915e-225	Uninfected	ULK2
7.44469e-228	0.285052	0.413	0.291	1.9246e-223	Uninfected	KANSL3
3.8525e-226	0.38061	0.788	0.748	9.95949e-222	Uninfected	RAPGEF2
4.66326e-225	0.342835	0.485	0.369	1.20554e-220	Uninfected	DUSP16
2.20653e-224	0.333809	0.677	0.592	5.70432e-220	Uninfected	ADAP2
4.7192e-224	0.28522	0.927	0.91	1.22001e-219	Uninfected	ATP2C1
1.05565e-223	0.25272	0.457	0.332	2.72908e-219	Uninfected	NASP
2.79982e-219	0.398604	0.994	0.995	7.23809e-215	Uninfected	CC2D2B
4.29702e-219	0.282882	0.635	0.533	1.11086e-214	Uninfected	ATP2A2
1.58834e-218	0.324633	0.354	0.236	4.10617e-214	Uninfected	SYT6
1.08911e-217	0.433333	0.603	0.503	2.81557e-213	Uninfected	EDA
2.10392e-217	0.257004	0.627	0.511	5.43905e-213	Uninfected	LOC106992911
8.31815e-216	0.31772	0.523	0.412	2.15041e-211	Uninfected	LIPA
3.32448e-214	0.434038	0.705	0.648	8.59444e-210	Uninfected	FMNL2
7.67312e-214	0.311401	0.686	0.609	1.98366e-209	Uninfected	NUMA1
1.67786e-213	0.297351	0.581	0.473	4.33761e-209	Uninfected	SKI
2.4689e-212	0.305511	0.657	0.556	6.38261e-208	Uninfected	RARRES2
9.06771e-212	0.429036	0.402	0.29	2.34418e-207	Uninfected	DUSP10
9.65509e-212	0.282349	0.388	0.268	2.49603e-207	Uninfected	SLC25A25
3.06492e-211	0.317711	0.759	0.693	7.92343e-207	Uninfected	SNX18
3.89553e-210	0.341743	0.508	0.395	1.00707e-205	Uninfected	SLC38A2
4.85391e-210	0.324452	0.273	0.164	1.25483e-205	Uninfected	GPHN
8.45047e-208	0.26825	0.379	0.264	2.18462e-203	Uninfected	LOC114676463
1.28924e-207	0.295158	0.381	0.254	3.33295e-203	Uninfected	TNF
3.73739e-206	0.371387	0.83	0.795	9.66189e-202	Uninfected	ABI1
1.30765e-205	0.346806	0.843	0.824	3.38055e-201	Uninfected	MGAT5
1.44298e-204	0.374712	0.529	0.428	3.73038e-200	Uninfected	DISC1
2.00817e-204	0.320923	0.919	0.911	5.19152e-200	Uninfected	BNC2
5.38713e-204	0.282278	0.543	0.425	1.39268e-199	Uninfected	ODC1
8.74997e-204	0.329413	0.619	0.511	2.26204e-199	Uninfected	CD163
1.66212e-203	0.352605	0.884	0.851	4.29691e-199	Uninfected	SOCS6
4.73787e-203	0.258685	0.345	0.232	1.22483e-198	Uninfected	WDR74
7.19963e-203	0.334176	0.469	0.354	1.86125e-198	Uninfected	DNAJB1
2.37053e-202	0.347199	0.403	0.288	6.12829e-198	Uninfected	PARD3
2.75777e-199	0.294788	0.709	0.64	7.1294e-195	Uninfected	TBC1D1
1.33993e-197	0.25501	0.597	0.491	3.46398e-193	Uninfected	TPCN1
3.80186e-196	0.28109	0.415	0.306	9.82856e-192	Uninfected	RYBP
4.92566e-192	0.271464	0.362	0.251	1.27338e-187	Uninfected	POLD3
9.7628e-192	0.260156	0.888	0.868	2.52388e-187	Uninfected	LPIN2
4.72133e-191	0.283775	0.745	0.689	1.22056e-186	Uninfected	NCK2
5.21309e-191	0.271868	0.755	0.695	1.34769e-186	Uninfected	MAN1C1
1.28003e-188	0.260396	0.696	0.627	3.30914e-184	Uninfected	HNRNPC
2.54857e-188	0.420756	0.41	0.305	6.58858e-184	Uninfected	LPL
4.94195e-188	0.362956	0.647	0.586	1.27759e-183	Uninfected	UBASH3B
1.86905e-187	0.350655	0.352	0.248	4.83188e-183	Uninfected	CD80
4.96529e-187	0.341008	0.565	0.484	1.28363e-182	Uninfected	AOPEP
1.88973e-182	0.367546	0.622	0.553	4.88533e-178	Uninfected	XPR1
2.02505e-177	0.416657	0.436	0.333	5.23516e-173	Uninfected	AMOTL1
6.80799e-177	0.25112	0.566	0.469	1.76e-172	Uninfected	MLXIP
2.18195e-176	0.52722	0.827	0.815	5.64078e-172	Uninfected	TNFRSF21
6.83659e-174	0.287398	0.963	0.968	1.76739e-169	Uninfected	DNM3
2.12571e-170	0.313389	0.668	0.611	5.49538e-166	Uninfected	USP9X
4.31693e-170	0.273714	0.905	0.899	1.11601e-165	Uninfected	RAB1A
1.2197e-169	0.522134	0.887	0.924	3.15317e-165	Uninfected	ARHGAP24
2.51397e-169	0.255352	0.668	0.591	6.49911e-165	Uninfected	ARHGAP35
6.18351e-169	0.291304	0.646	0.583	1.59856e-164	Uninfected	SLC39A11
1.08415e-168	0.292757	0.415	0.311	2.80274e-164	Uninfected	CPEB2
4.62963e-167	0.323404	0.885	0.869	1.19685e-162	Uninfected	DEPTOR
5.44439e-167	0.293515	0.802	0.769	1.40748e-162	Uninfected	TBC1D12
6.841e-165	0.25611	0.707	0.655	1.76854e-160	Uninfected	CLASP1
1.72311e-164	0.274236	0.396	0.292	4.45458e-160	Uninfected	TRAF3
5.06992e-164	0.266134	0.718	0.673	1.31068e-159	Uninfected	GATAD2B
6.20843e-164	0.523183	0.579	0.51	1.605e-159	Uninfected	HK2
8.27735e-162	0.284803	0.701	0.614	2.13986e-157	Uninfected	OLR1
3.77914e-161	0.25389	0.832	0.814	9.76983e-157	Uninfected	ARID1B
2.24699e-159	0.262796	0.469	0.371	5.80892e-155	Uninfected	RNF138
3.16442e-159	0.390945	0.643	0.593	8.18065e-155	Uninfected	FBXW7
6.94323e-159	0.271076	0.824	0.781	1.79496e-154	Uninfected	BLNK
1.30205e-158	0.309719	0.545	0.464	3.36605e-154	Uninfected	SOCS5
2.84703e-157	0.308488	0.545	0.46	7.36013e-153	Uninfected	BASP1
3.85274e-157	0.292525	0.506	0.414	9.9601e-153	Uninfected	ANKH
7.89501e-157	0.327175	0.669	0.627	2.04102e-152	Uninfected	FNDC3B
2.22063e-156	0.377542	0.723	0.676	5.74077e-152	Uninfected	B4GALT1
4.42005e-156	0.324802	0.581	0.5	1.14267e-151	Uninfected	KIF1B
1.2211e-155	0.262573	0.515	0.424	3.15678e-151	Uninfected	ZNF532
1.50363e-154	0.315077	0.345	0.252	3.8872e-150	Uninfected	ZDHHC14
1.96417e-153	0.251809	0.807	0.762	5.07777e-149	Uninfected	MAP3K5
8.64137e-153	0.270631	0.717	0.657	2.23397e-148	Uninfected	HSPA8
9.8308e-153	0.405087	0.627	0.552	2.54146e-148	Uninfected	P4HA1
1.28717e-151	0.369159	0.912	0.918	3.32758e-147	Uninfected	KEG06-p12
8.05953e-151	0.344526	0.552	0.472	2.08355e-146	Uninfected	XYLT1
2.96469e-149	0.261707	0.526	0.434	7.66433e-145	Uninfected	UXS1
3.31264e-149	0.286077	0.683	0.614	8.56383e-145	Uninfected	DNAJB6
2.10496e-148	0.354729	0.749	0.696	5.44175e-144	Uninfected	PEAK1
1.74088e-145	0.310692	0.724	0.683	4.50052e-141	Uninfected	RFX3
2.09908e-144	0.292507	0.321	0.227	5.42654e-140	Uninfected	P3H2
4.61792e-142	0.267721	0.778	0.742	1.19382e-137	Uninfected	INPP4B
8.67715e-142	0.264413	0.623	0.552	2.24322e-137	Uninfected	DDX3Y
1.90713e-141	0.337245	0.944	0.943	4.93031e-137	Uninfected	PIK3R1
2.07984e-139	0.264278	0.901	0.896	5.37681e-135	Uninfected	BMP2K
1.12993e-138	0.273822	0.777	0.757	2.92108e-134	Uninfected	EXOC4
1.36145e-138	0.25132	0.872	0.863	3.51963e-134	Uninfected	JAK1
5.88141e-136	0.293163	0.342	0.251	1.52046e-131	Uninfected	LYVE1
7.45599e-133	0.288821	0.382	0.292	1.92752e-128	Uninfected	EHD4
5.0923e-132	0.279715	0.859	0.844	1.31646e-127	Uninfected	DDX3X
2.49908e-131	0.296328	0.44	0.355	6.46061e-127	Uninfected	SFXN5
5.47286e-131	0.283111	0.705	0.652	1.41484e-126	Uninfected	DNAJA1
6.84555e-130	0.30947	0.541	0.475	1.76971e-125	Uninfected	ZNF407
7.96726e-130	0.288693	0.516	0.436	2.05969e-125	Uninfected	VPS26A
8.55311e-129	0.274907	0.968	0.984	2.21115e-124	Uninfected	LOC705671
9.28178e-129	0.300854	0.596	0.532	2.39953e-124	Uninfected	PLEKHG1
2.30104e-128	0.258649	0.904	0.905	5.94864e-124	Uninfected	UBE2E2
9.23513e-125	0.284826	0.402	0.318	2.38747e-120	Uninfected	TMF1
1.77006e-124	0.293004	0.548	0.469	4.57595e-120	Uninfected	2023-03-03
2.36463e-120	0.274868	0.472	0.401	6.11304e-116	Uninfected	FARS2
1.43304e-118	0.381947	0.786	0.771	3.70469e-114	Uninfected	RANBP9
2.52626e-118	0.26247	0.339	0.253	6.53089e-114	Uninfected	FAM129A
2.13116e-116	0.288341	0.673	0.631	5.50947e-112	Uninfected	SUPT3H
3.22902e-115	0.351382	0.677	0.63	8.34766e-111	Uninfected	GNB4
6.49734e-113	0.260047	0.425	0.347	1.67969e-108	Uninfected	GTDC1
8.7239e-113	0.385415	0.974	0.976	2.2553e-108	Uninfected	MAP4K4
3.00664e-111	0.258784	0.654	0.605	7.77276e-107	Uninfected	ABL1
3.7437e-108	0.263154	0.501	0.425	9.67821e-104	Uninfected	ZRANB1
1.43987e-107	0.266389	0.899	0.899	3.72234e-103	Uninfected	GNA13
4.44704e-107	0.26058	0.754	0.75	1.14965e-102	Uninfected	SGMS1
2.99115e-106	0.281385	0.792	0.785	7.73272e-102	Uninfected	NFIA
1.43523e-105	0.262276	0.622	0.566	3.71036e-101	Uninfected	RPS6KA5
4.65678e-105	0.377545	0.781	0.769	1.20387e-100	Uninfected	TUT7
1.62672e-103	0.45331	0.648	0.602	4.2054e-99	Uninfected	RGL1
1.04287e-100	0.359013	0.745	0.72	2.69602e-96	Uninfected	ETV5
6.45528e-99	0.28589	0.804	0.798	1.66882e-94	Uninfected	GAS7
1.29255e-98	0.293637	0.575	0.513	3.34151e-94	Uninfected	CCNH
4.52914e-92	0.26078	0.422	0.36	1.17087e-87	Uninfected	NEDD4L
1.52443e-91	0.384054	0.561	0.516	3.94096e-87	Uninfected	IMMP2L
1.62066e-90	0.3641	0.415	0.354	4.18972e-86	Uninfected	CD55
6.80296e-89	0.321946	0.64	0.587	1.7587e-84	Uninfected	HIF1A
1.02843e-74	0.304778	0.441	0.39	2.65869e-70	Uninfected	PRKN
5.09358e-73	0.356233	0.553	0.511	1.31679e-68	Uninfected	JAM3
5.97749e-73	0.257318	0.476	0.431	1.5453e-68	Uninfected	CERS6
3.73731e-67	0.288773	0.891	0.899	9.66169e-63	Uninfected	CDC42SE2
1.35312e-66	0.280681	0.631	0.598	3.49809e-62	Uninfected	RAD51B
2.00643e-59	0.356788	0.658	0.655	5.18703e-55	Uninfected	WWOX
8.85794e-58	0.270036	0.619	0.571	2.28995e-53	Uninfected	MAPRE2
6.47988e-57	0.286595	0.622	0.608	1.67518e-52	Uninfected	MSN
9.98098e-57	0.392266	0.449	0.411	2.58028e-52	Uninfected	ADGRE5
4.09233e-48	0.2724	0.833	0.869	1.05795e-43	Uninfected	OLFML3
4.2971e-41	0.253263	0.28	0.238	1.11089e-36	Uninfected	PLCL1
2.6387e-40	0.259089	0.553	0.54	6.82157e-36	Uninfected	SMYD3
4.62828e-33	0.476157	0.438	0.413	1.1965e-28	Uninfected	FAM107B
1.02321e-32	0.271091	0.698	0.708	2.64521e-28	Uninfected	TRAK1
3.4951e-28	0.345177	0.733	0.74	9.03552e-24	Uninfected	APPL2
2.88307e-23	0.281033	0.388	0.365	7.45332e-19	Uninfected	FHIT
3.43623e-13	0.266031	0.996	1	8.88335e-09	Uninfected	KEG06-r01
5.43251e-06	0.319914	0.475	0.474	0.140441	Uninfected	CRIM1
0	1.52745	0.657	0.122	0	Acute Infected	LOC114677644
0	1.49242	0.996	0.515	0	Acute Infected	LOC114673210
0	1.42695	0.728	0.089	0	Acute Infected	LOC114669738
0	1.3232	0.931	0.422	0	Acute Infected	RPL37
0	1.22412	0.91	0.743	0	Acute Infected	APOE
0	1.06533	0.581	0.123	0	Acute Infected	MAMU-A
0	1.05841	0.999	0.98	0	Acute Infected	B2M
0	1.05529	0.987	0.849	0	Acute Infected	MNDA
0	1.03135	0.996	0.98	0	Acute Infected	LOC704104
0	1.00552	0.994	0.91	0	Acute Infected	RPS19
0	1.00023	0.461	0.039	0	Acute Infected	LOC694372
0	0.975335	0.739	0.319	0	Acute Infected	LOC106998259
0	0.974109	0.446	0.001	0	Acute Infected	LOC707085
0	0.970304	0.901	0.686	0	Acute Infected	HIST1H2AC
0	0.96613	0.989	0.851	0	Acute Infected	RPS28
0	0.926932	0.991	0.932	0	Acute Infected	P2RY13
0	0.922751	0.89	0.602	0	Acute Infected	CTSC
0	0.909547	0.758	0.325	0	Acute Infected	SERPINF1
0	0.908648	0.972	0.832	0	Acute Infected	ADAM28
0	0.893156	0.981	0.816	0	Acute Infected	RPS12
0	0.892952	0.691	0.513	0	Acute Infected	LOC100426632
0	0.881821	0.778	0.379	0	Acute Infected	CD52
0	0.880602	0.972	0.837	0	Acute Infected	RPS9
0	0.839174	0.941	0.638	0	Acute Infected	RPL37A-1
0	0.819484	0.56	0.09	0	Acute Infected	LOC722780
0	0.81904	0.97	0.886	0	Acute Infected	SAT1
0	0.804354	0.993	0.936	0	Acute Infected	RPL41
0	0.80185	0.972	0.801	0	Acute Infected	RPS29
0	0.800801	0.566	0.314	0	Acute Infected	CITED2
0	0.798181	0.996	0.946	0	Acute Infected	RPS18
0	0.793335	0.986	0.871	0	Acute Infected	RPS7
0	0.792884	0.994	0.903	0	Acute Infected	RPL30
0	0.786048	0.8	0.429	0	Acute Infected	MAMU-AG
0	0.775473	0.962	0.757	0	Acute Infected	RPS27
0	0.761376	0.758	0.45	0	Acute Infected	BMT2
0	0.734102	0.941	0.473	0	Acute Infected	ADORA2B
0	0.733636	0.991	0.912	0	Acute Infected	RPS15
0	0.715932	0.858	0.535	0	Acute Infected	RPL35
0	0.706925	0.957	0.755	0	Acute Infected	RPL28
0	0.705915	0.978	0.862	0	Acute Infected	RPS16
0	0.699022	0.826	0.728	0	Acute Infected	KLF2
0	0.698652	0.956	0.805	0	Acute Infected	RPL23
0	0.69109	0.926	0.662	0	Acute Infected	RPL35A
0	0.684646	0.966	0.822	0	Acute Infected	PNISR
0	0.681754	0.961	0.787	0	Acute Infected	RPL17
0	0.678603	0.482	0.178	0	Acute Infected	HMGA2
0	0.657038	0.914	0.692	0	Acute Infected	RPL34
0	0.656712	0.942	0.765	0	Acute Infected	RPL38
0	0.655449	0.955	0.783	0	Acute Infected	RPL7A
0	0.647309	0.768	0.461	0	Acute Infected	RPL26
0	0.644696	0.502	0.229	0	Acute Infected	RTN1
0	0.641398	0.833	0.746	0	Acute Infected	SYNDIG1
0	0.640778	0.926	0.71	0	Acute Infected	RPL11
0	0.64002	0.921	0.765	0	Acute Infected	SP110
0	0.636884	0.439	0.087	0	Acute Infected	LOC114669767
0	0.63056	0.673	0.314	0	Acute Infected	RPL37A
0	0.627851	0.939	0.838	0	Acute Infected	RPS20
0	0.623857	0.987	0.931	0	Acute Infected	RPL27A
0	0.623565	0.977	0.852	0	Acute Infected	FAU
0	0.622396	0.458	0.209	0	Acute Infected	HIST1H1D
0	0.619651	0.854	0.585	0	Acute Infected	LOC703365
0	0.613912	0.895	0.703	0	Acute Infected	CD48
0	0.613589	0.98	0.873	0	Acute Infected	RPS10
0	0.610307	0.62	0.459	0	Acute Infected	LOC100426537
0	0.599889	0.962	0.798	0	Acute Infected	RPL27
0	0.596676	0.696	0.397	0	Acute Infected	HS3ST1
0	0.589914	0.993	0.93	0	Acute Infected	LOC696748
0	0.588772	0.608	0.388	0	Acute Infected	LOC114671761
0	0.588679	0.465	0.123	0	Acute Infected	LOC106996627
0	0.587057	0.993	0.928	0	Acute Infected	RPL10
0	0.582149	0.957	0.825	0	Acute Infected	NACA
0	0.579998	0.913	0.72	0	Acute Infected	RPL12
0	0.579368	0.954	0.752	0	Acute Infected	RPS21
0	0.576582	0.73	0.449	0	Acute Infected	PNN
0	0.5761	0.257	0.023	0	Acute Infected	CD69
0	0.57526	0.995	0.962	0	Acute Infected	RGS10
0	0.57488	0.959	0.888	0	Acute Infected	LOC703641
0	0.573163	0.976	0.897	0	Acute Infected	RPS14
0	0.572916	0.644	0.334	0	Acute Infected	CALCR
0	0.569387	0.55	0.307	0	Acute Infected	LOC699110
0	0.568677	0.983	0.894	0	Acute Infected	RPS23
0	0.55993	0.705	0.411	0	Acute Infected	TAF1D
0	0.559847	0.503	0.206	0	Acute Infected	PKDCC
0	0.552962	0.563	0.328	0	Acute Infected	IFI6
0	0.552331	0.965	0.844	0	Acute Infected	RPS13
0	0.551913	0.986	0.906	0	Acute Infected	RPL18
0	0.551129	0.871	0.678	0	Acute Infected	RPS2
0	0.545629	0.394	0.117	0	Acute Infected	LOC106993624
0	0.540501	0.415	0.148	0	Acute Infected	LOC719702
0	0.540432	0.98	0.894	0	Acute Infected	RPL3
0	0.537154	0.895	0.715	0	Acute Infected	RACK1
0	0.534332	0.845	0.708	0	Acute Infected	STK17B
0	0.53161	0.955	0.79	0	Acute Infected	RPL19
0	0.531294	0.813	0.617	0	Acute Infected	AZIN2
0	0.530704	0.983	0.922	0	Acute Infected	RPL13A
0	0.526288	0.757	0.483	0	Acute Infected	RPS25
0	0.525716	0.962	0.856	0	Acute Infected	TLR4
0	0.525577	0.764	0.492	0	Acute Infected	PDE4D
0	0.525351	0.725	0.522	0	Acute Infected	CALCRL
0	0.525295	0.962	0.84	0	Acute Infected	RPL21
0	0.525065	0.571	0.334	0	Acute Infected	LOC696005
0	0.522267	0.284	0.037	0	Acute Infected	CLEC5A
0	0.520429	0.829	0.568	0	Acute Infected	PFDN5
0	0.519389	0.888	0.67	0	Acute Infected	RPL22
0	0.517649	0.925	0.789	0	Acute Infected	RPL23A
0	0.515733	0.584	0.267	0	Acute Infected	LOC107000809
0	0.512621	0.762	0.497	0	Acute Infected	RPS4Y1
0	0.512569	0.93	0.766	0	Acute Infected	RPS5
0	0.508396	0.968	0.918	0	Acute Infected	LRP11
0	0.507916	0.922	0.751	0	Acute Infected	RPS4X
0	0.507913	0.996	0.992	0	Acute Infected	ZFP36L1
0	0.501714	0.386	0.085	0	Acute Infected	EFCC1
0	0.498744	0.91	0.817	0	Acute Infected	AIM2
0	0.496778	0.252	0.087	0	Acute Infected	LOC114678953
0	0.496135	0.975	0.505	0	Acute Infected	LOC114673461
0	0.494808	0.928	0.8	0	Acute Infected	RPS3
0	0.492404	0.488	0.195	0	Acute Infected	LOC704147
0	0.491443	0.944	0.826	0	Acute Infected	SRSF11
0	0.488607	0.973	0.915	0	Acute Infected	IL18
0	0.488459	0.364	0.1	0	Acute Infected	SMIM35
0	0.484715	0.979	0.938	0	Acute Infected	GUCY1A1
0	0.482847	0.946	0.82	0	Acute Infected	LOC703455
0	0.478836	0.514	0.356	0	Acute Infected	LOC697476
0	0.475232	0.949	0.818	0	Acute Infected	RPL6
0	0.472573	0.939	0.789	0	Acute Infected	RPSA
0	0.470402	0.951	0.853	0	Acute Infected	RPS26
0	0.469828	0.884	0.738	0	Acute Infected	SRSF5
0	0.469676	0.771	0.528	0	Acute Infected	TOMM7
0	0.469181	0.933	0.775	0	Acute Infected	RPL24
0	0.466749	0.401	0.115	0	Acute Infected	IFI27L2
0	0.466659	0.836	0.707	0	Acute Infected	SCMH1
0	0.464114	0.32	0.035	0	Acute Infected	LOC106997893
0	0.463792	0.665	0.426	0	Acute Infected	RPL7
0	0.463672	0.741	0.508	0	Acute Infected	LST1
0	0.456088	0.95	0.889	0	Acute Infected	EPS15
0	0.455741	0.853	0.649	0	Acute Infected	EEF1B2
0	0.454056	0.619	0.382	0	Acute Infected	TNFSF13
0	0.453694	0.839	0.646	0	Acute Infected	SLC25A37
0	0.450252	0.956	0.862	0	Acute Infected	RPS11
0	0.448383	0.943	0.798	0	Acute Infected	RPL15
0	0.447526	0.946	0.845	0	Acute Infected	OSBPL11
0	0.444563	0.616	0.368	0	Acute Infected	ZRANB2
0	0.443772	0.805	0.721	0	Acute Infected	TRIM24
0	0.442544	0.313	0.149	0	Acute Infected	ZNF385D
0	0.441121	0.613	0.358	0	Acute Infected	SMDT1
0	0.438528	0.595	0.376	0	Acute Infected	CLEC12A
0	0.438172	0.954	0.834	0	Acute Infected	UBA52
0	0.435948	0.992	0.934	0	Acute Infected	RPS27A-1
0	0.435466	0.404	0.144	0	Acute Infected	IFI44L
0	0.434419	0.748	0.542	0	Acute Infected	LUC7L3
0	0.43382	0.973	0.921	0	Acute Infected	ARGLU1
0	0.433372	0.989	0.945	0	Acute Infected	TPT1
0	0.431998	0.497	0.259	0	Acute Infected	CPOX
0	0.428973	0.806	0.639	0	Acute Infected	HPS3
0	0.426785	0.994	0.976	0	Acute Infected	MS4A7
0	0.424094	0.494	0.24	0	Acute Infected	H2AFJ
0	0.423164	0.543	0.299	0	Acute Infected	BAX
0	0.422112	0.407	0.188	0	Acute Infected	TSPAN7
0	0.417175	0.928	0.784	0	Acute Infected	RPLP0
0	0.416995	0.983	0.976	0	Acute Infected	RGS1
0	0.415384	0.503	0.26	0	Acute Infected	LOC107000077
0	0.415235	0.8	0.594	0	Acute Infected	LOC114669903
0	0.413304	0.631	0.39	0	Acute Infected	LOC106998836
0	0.411982	0.899	0.744	0	Acute Infected	RPL10A
0	0.408167	0.985	0.931	0	Acute Infected	RPS8
0	0.407236	0.693	0.518	0	Acute Infected	LOC696872
0	0.405472	0.89	0.734	0	Acute Infected	DRAM2
0	0.400064	0.936	0.781	0	Acute Infected	CD37
0	0.39637	0.542	0.333	0	Acute Infected	BST2
0	0.396105	0.932	0.831	0	Acute Infected	RPL9
0	0.395268	0.482	0.266	0	Acute Infected	RBM41
0	0.393186	0.917	0.8	0	Acute Infected	RPLP2
0	0.39245	0.737	0.553	0	Acute Infected	BOD1L1
0	0.391168	0.935	0.898	0	Acute Infected	JUND
0	0.390691	0.505	0.276	0	Acute Infected	LOC100424132
0	0.390439	0.436	0.23	0	Acute Infected	LOC106997387
0	0.390326	0.589	0.354	0	Acute Infected	COMMD6
0	0.390015	0.748	0.526	0	Acute Infected	YPEL3
0	0.388956	0.57	0.36	0	Acute Infected	NMRAL1
0	0.388611	0.431	0.193	0	Acute Infected	AASS
0	0.388347	0.737	0.525	0	Acute Infected	EEF1G
0	0.387025	0.455	0.291	0	Acute Infected	LOC114673737
0	0.386126	0.549	0.357	0	Acute Infected	C2CD5
0	0.384039	0.492	0.257	0	Acute Infected	CLDND1
0	0.381193	0.818	0.686	0	Acute Infected	LPCAT2
0	0.379154	0.506	0.265	0	Acute Infected	RPL36AL
0	0.378291	0.35	0.143	0	Acute Infected	LOC704341
0	0.37471	0.803	0.64	0	Acute Infected	SNX2
0	0.374401	0.335	0.128	0	Acute Infected	MFGE8
0	0.369403	0.542	0.311	0	Acute Infected	LOC706568
0	0.367221	0.335	0.18	0	Acute Infected	HIST1H2BJ
0	0.366397	0.373	0.178	0	Acute Infected	CNFN
0	0.366118	0.849	0.666	0	Acute Infected	ATP5F1E
0	0.365864	0.65	0.45	0	Acute Infected	MFSD1
0	0.364138	0.335	0.109	0	Acute Infected	SH3RF1
0	0.363702	0.996	0.977	0	Acute Infected	ITM2B
0	0.360339	0.995	0.981	0	Acute Infected	ARHGAP15
0	0.356981	0.505	0.301	0	Acute Infected	LOC716161
0	0.355818	0.999	0.978	0	Acute Infected	FTL
0	0.355531	0.294	0.123	0	Acute Infected	LOC114677671
0	0.355243	0.946	0.875	0	Acute Infected	TGFBR1
0	0.353555	0.904	0.805	0	Acute Infected	TRIM22
0	0.353502	0.507	0.297	0	Acute Infected	NSA2
0	0.353188	0.302	0.1	0	Acute Infected	EGFL6
0	0.352676	0.676	0.466	0	Acute Infected	LOC713572
0	0.35242	0.595	0.387	0	Acute Infected	ARL6IP4
0	0.351445	0.626	0.412	0	Acute Infected	WDR83OS
0	0.351375	0.507	0.302	0	Acute Infected	SELENOW
0	0.351318	0.479	0.249	0	Acute Infected	SAT2
0	0.351314	0.495	0.298	0	Acute Infected	LOC703857
0	0.350656	0.58	0.35	0	Acute Infected	SSR2
0	0.350396	0.959	0.897	0	Acute Infected	RSRP1
0	0.350155	0.99	0.967	0	Acute Infected	EIF1
0	0.349508	0.994	0.966	0	Acute Infected	IFNGR1
0	0.347009	0.899	0.809	0	Acute Infected	SLC2A13
0	0.344191	0.508	0.303	0	Acute Infected	PRMT2
0	0.343403	0.65	0.458	0	Acute Infected	GIMAP4
0	0.342499	0.351	0.162	0	Acute Infected	LOC114677496
0	0.342483	0.842	0.69	0	Acute Infected	BRI3
0	0.341533	0.452	0.272	0	Acute Infected	IGF1
0	0.339968	0.469	0.277	0	Acute Infected	FRRS1L
0	0.339838	0.459	0.286	0	Acute Infected	ERV3-1
0	0.339661	0.854	0.728	0	Acute Infected	KTN1
0	0.338705	0.399	0.211	0	Acute Infected	LOC106995407
0	0.33867	0.995	0.994	0	Acute Infected	SRGN
0	0.33678	0.349	0.135	0	Acute Infected	KIAA1257
0	0.334955	0.867	0.659	0	Acute Infected	ATP6V0B
0	0.334569	0.755	0.57	0	Acute Infected	NME2
0	0.333253	0.726	0.566	0	Acute Infected	ITFG1
0	0.332638	0.852	0.703	0	Acute Infected	PAG1
0	0.331739	0.699	0.524	0	Acute Infected	RPL36
0	0.33139	0.633	0.45	0	Acute Infected	GNS
0	0.330256	0.564	0.381	0	Acute Infected	ABHD18
0	0.330209	0.501	0.309	0	Acute Infected	KIAA1147
0	0.329584	0.886	0.768	0	Acute Infected	SH3BGRL
0	0.329262	0.303	0.151	0	Acute Infected	SPRY1
0	0.328995	0.956	0.889	0	Acute Infected	OXR1
0	0.326523	0.861	0.729	0	Acute Infected	2023-03-01
0	0.325077	0.487	0.301	0	Acute Infected	SLC2A11
0	0.32221	0.78	0.625	0	Acute Infected	IDH1
0	0.321793	0.658	0.46	0	Acute Infected	MXD4
0	0.321547	0.955	0.921	0	Acute Infected	BHLHE41
0	0.321472	0.583	0.383	0	Acute Infected	BRK1
0	0.321248	0.753	0.575	0	Acute Infected	SEC62
0	0.320512	0.559	0.359	0	Acute Infected	ATP5MPL
0	0.32019	0.908	0.813	0	Acute Infected	IPCEF1
0	0.319239	0.378	0.175	0	Acute Infected	LOC702677
0	0.318626	0.626	0.442	0	Acute Infected	LOC718403
0	0.31842	0.562	0.359	0	Acute Infected	RPL32
0	0.317876	0.662	0.487	0	Acute Infected	PLD3
0	0.317695	0.538	0.34	0	Acute Infected	GMFB
0	0.317262	0.503	0.299	0	Acute Infected	JTB
0	0.316897	0.945	0.831	0	Acute Infected	RPL8
0	0.313123	0.692	0.527	0	Acute Infected	SP140L
0	0.31249	0.296	0.098	0	Acute Infected	LOC114679371
0	0.311871	0.29	0.105	0	Acute Infected	LOC106995352
0	0.311088	0.99	0.968	0	Acute Infected	C1QC
0	0.309357	0.979	0.946	0	Acute Infected	CX3CR1
0	0.309335	0.652	0.451	0	Acute Infected	EEF1D
0	0.307797	0.515	0.333	0	Acute Infected	TSPO
0	0.304979	0.725	0.549	0	Acute Infected	HINT1
0	0.303978	0.803	0.686	0	Acute Infected	LPAR6
0	0.303696	0.9	0.776	0	Acute Infected	CTSZ
0	0.303148	0.902	0.777	0	Acute Infected	OAZ1
0	0.302253	0.585	0.39	0	Acute Infected	RPS24
0	0.30156	0.262	0.072	0	Acute Infected	LOC106998611
0	0.301435	0.482	0.294	0	Acute Infected	PRIMPOL
0	0.301069	0.616	0.434	0	Acute Infected	RPL14
0	0.299584	0.796	0.625	0	Acute Infected	RNASEK
0	0.297641	0.699	0.527	0	Acute Infected	MBOAT7
0	0.29754	0.875	0.785	0	Acute Infected	IFI16
0	0.297427	0.805	0.677	0	Acute Infected	CEPT1
0	0.297318	0.42	0.23	0	Acute Infected	LOC107000371
0	0.297136	0.915	0.8	0	Acute Infected	ACTG1
0	0.294998	0.479	0.312	0	Acute Infected	POU2F2
0	0.294088	0.426	0.237	0	Acute Infected	GIMAP7
0	0.293623	0.679	0.505	0	Acute Infected	FAM89A
0	0.29277	0.965	0.789	0	Acute Infected	LOC695533
0	0.292762	0.998	0.997	0	Acute Infected	LOC106993196
0	0.291806	0.817	0.703	0	Acute Infected	PRPF4B
0	0.288534	0.752	0.608	0	Acute Infected	N4BP2L2
0	0.287016	0.999	0.994	0	Acute Infected	RNASET2
0	0.285973	0.543	0.364	0	Acute Infected	UQCRH
0	0.284675	0.507	0.306	0	Acute Infected	RAB24
0	0.283788	0.474	0.285	0	Acute Infected	COPS9
0	0.28318	0.631	0.462	0	Acute Infected	TOMM20
0	0.281337	0.613	0.458	0	Acute Infected	MVB12A
0	0.281091	0.722	0.535	0	Acute Infected	NME3
0	0.280509	0.402	0.221	0	Acute Infected	IRF9
0	0.280227	0.723	0.561	0	Acute Infected	EIF3K
0	0.280015	0.309	0.12	0	Acute Infected	LOC706608
0	0.279785	0.995	0.969	0	Acute Infected	RPLP1
0	0.279651	0.865	0.768	0	Acute Infected	STX7
0	0.279559	0.647	0.449	0	Acute Infected	UBXN1
0	0.279232	0.454	0.259	0	Acute Infected	TSEN54
0	0.277623	0.99	0.959	0	Acute Infected	RPL13
0	0.27738	0.907	0.748	0	Acute Infected	SCN1B
0	0.275698	0.506	0.341	0	Acute Infected	FAM133B
0	0.274949	0.557	0.383	0	Acute Infected	ALDH2
0	0.273671	1	0.993	0	Acute Infected	TMSB4X
0	0.271998	0.598	0.429	0	Acute Infected	CARD19
0	0.271887	0.282	0.102	0	Acute Infected	LOC106994091
0	0.271029	0.56	0.39	0	Acute Infected	NCF4
0	0.27101	0.336	0.154	0	Acute Infected	CTSF
0	0.270762	0.522	0.349	0	Acute Infected	SYNGR2
0	0.270713	0.718	0.536	0	Acute Infected	MAGED2
0	0.2702	0.563	0.4	0	Acute Infected	RNFT1
0	0.270048	0.879	0.748	0	Acute Infected	GMFG
0	0.26966	0.644	0.462	0	Acute Infected	MYL6
0	0.268663	0.329	0.144	0	Acute Infected	RBPMS
0	0.268115	0.267	0.104	0	Acute Infected	MX1
0	0.267517	0.475	0.313	0	Acute Infected	ERLEC1
0	0.267141	0.489	0.328	0	Acute Infected	LOC114671936
0	0.267014	0.964	0.91	0	Acute Infected	SON
0	0.266737	0.616	0.453	0	Acute Infected	DDX46
0	0.266347	0.502	0.311	0	Acute Infected	PPP1R35
0	0.266074	0.61	0.439	0	Acute Infected	SSB
0	0.265866	0.869	0.708	0	Acute Infected	ARPC1B
0	0.263486	0.523	0.344	0	Acute Infected	CD300A
0	0.262655	0.446	0.279	0	Acute Infected	CD47
0	0.262061	0.577	0.411	0	Acute Infected	NAGK
0	0.260293	0.714	0.565	0	Acute Infected	LAMTOR4
0	0.26012	0.909	0.808	0	Acute Infected	LOC712274
0	0.259736	1	0.999	0	Acute Infected	LOC707383
0	0.259702	0.317	0.169	0	Acute Infected	LRRC27
0	0.259465	0.336	0.181	0	Acute Infected	LOC106997853
0	0.259317	0.804	0.614	0	Acute Infected	GAS6
0	0.258641	0.331	0.163	0	Acute Infected	IFI44
0	0.256171	0.469	0.287	0	Acute Infected	C16H17orf62
0	0.255011	0.703	0.524	0	Acute Infected	MYDGF
0	0.253719	0.257	0.108	0	Acute Infected	LOC698383
0	0.252538	0.616	0.427	0	Acute Infected	BRD9
0	0.251224	0.298	0.135	0	Acute Infected	SNX22
0	0.251222	0.358	0.191	0	Acute Infected	MZT2B
0	0.250753	0.856	0.733	0	Acute Infected	SCAMP2
0	0.250198	0.451	0.28	0	Acute Infected	MAP2K2
2.86603e-306	0.251466	0.568	0.399	7.40927e-302	Acute Infected	LYL1
4.83418e-306	0.291428	0.722	0.566	1.24973e-301	Acute Infected	REEP3
1.78353e-299	0.322087	0.678	0.523	4.61078e-295	Acute Infected	CYSLTR1
2.2528e-299	0.283502	0.53	0.378	5.82395e-295	Acute Infected	BLOC1S6
1.7291e-293	0.280462	0.697	0.559	4.47006e-289	Acute Infected	PPIG
1.1801e-292	0.311755	0.364	0.213	3.05081e-288	Acute Infected	GABRA3
4.88836e-292	0.269251	0.322	0.181	1.26374e-287	Acute Infected	LOC114679282
1.27892e-291	0.272457	0.61	0.456	3.30626e-287	Acute Infected	CKLF
1.10318e-289	0.268403	0.784	0.651	2.85194e-285	Acute Infected	EMP3
8.81707e-281	0.299411	0.43	0.281	2.27939e-276	Acute Infected	LOC722294
9.67215e-280	0.254837	0.627	0.479	2.50044e-275	Acute Infected	LOC106999151
1.42654e-279	0.259906	0.958	0.909	3.6879e-275	Acute Infected	CTTNBP2
2.57936e-277	0.254513	0.6	0.446	6.66815e-273	Acute Infected	HCLS1
1.17584e-275	0.305084	0.571	0.417	3.03977e-271	Acute Infected	SUSD4
1.76532e-273	0.26077	0.601	0.452	4.56371e-269	Acute Infected	HACD1
9.28118e-273	0.284626	0.582	0.437	2.39937e-268	Acute Infected	BTG1
4.90239e-269	0.30191	0.907	0.829	1.26737e-264	Acute Infected	LOC106999008
1.56282e-268	0.276092	0.761	0.634	4.0402e-264	Acute Infected	SP100
3.14369e-268	0.271833	0.787	0.666	8.12707e-264	Acute Infected	HERC4
2.356e-265	0.255388	0.544	0.395	6.09072e-261	Acute Infected	EXOC1
1.03866e-264	0.276782	0.521	0.374	2.68515e-260	Acute Infected	SLC36A4
3.01304e-264	0.257296	0.617	0.45	7.78931e-260	Acute Infected	TFDP2
1.5373e-260	0.37722	0.574	0.449	3.97424e-256	Acute Infected	TSC22D3
3.81107e-260	0.298494	0.749	0.608	9.85238e-256	Acute Infected	LOC694064
4.08753e-258	0.255644	0.826	0.732	1.05671e-253	Acute Infected	RBM25
1.96878e-248	0.282727	0.822	0.729	5.08969e-244	Acute Infected	FCGR1A
1.59922e-245	0.252163	0.79	0.677	4.1343e-241	Acute Infected	CCM2
2.07287e-245	0.387305	0.916	0.883	5.35879e-241	Acute Infected	ZFP36
3.3308e-243	0.306217	0.497	0.354	8.61078e-239	Acute Infected	TLR2
4.61595e-240	0.25766	0.667	0.532	1.19332e-235	Acute Infected	BCO2
1.05399e-238	0.250252	0.674	0.549	2.72477e-234	Acute Infected	RPS17
2.48923e-233	0.289078	0.401	0.27	6.43516e-229	Acute Infected	LOC107000817
4.85116e-214	0.368637	0.521	0.4	1.25412e-209	Acute Infected	GADD45B
2.37319e-196	0.277588	0.683	0.564	6.13517e-192	Acute Infected	LOC106999905
5.87857e-155	0.341352	0.932	0.923	1.51973e-150	Acute Infected	KLF6
5.16708e-154	0.328714	0.941	0.939	1.33579e-149	Acute Infected	DUSP1
1.6154e-128	0.279341	0.377	0.287	4.17614e-124	Acute Infected	LOC114673087
6.52186e-123	0.256075	0.498	0.418	1.68603e-118	Acute Infected	LOC114669857
2.25898e-91	0.365279	0.318	0.248	5.83991e-87	Acute Infected	PDK4
1.27726e-68	0.310795	0.782	0.748	3.30198e-64	Acute Infected	JUNB

## Sheet: Micro1
p_val	avg_log2FC	pct.1	pct.2	p_val_adj	condition	gene
0	2.17767	0.543	0.183	0	Uninfected	KEG06-p04
0	1.64547	0.724	0.265	0	Uninfected	PLD5
0	1.33225	0.847	0.431	0	Uninfected	FOLR2
0	1.22758	0.329	0.01	0	Uninfected	MDGA2
0	1.15503	0.827	0.77	0	Uninfected	KEG06-r02
0	1.06731	0.422	0.115	0	Uninfected	RPS15A
0	1.05855	0.83	0.622	0	Uninfected	HSPA1A
0	1.00331	0.996	0.975	0	Uninfected	VMO1
0	0.906394	0.532	0.233	0	Uninfected	VSIG4
0	0.877242	0.806	0.554	0	Uninfected	CD14
0	0.869285	0.784	0.567	0	Uninfected	TEX14
0	0.86185	0.771	0.519	0	Uninfected	SDK1
0	0.83002	0.75	0.517	0	Uninfected	STAB1
0	0.808342	0.9	0.722	0	Uninfected	CALR
0	0.77523	0.781	0.574	0	Uninfected	HSPA5
0	0.754706	0.558	0.245	0	Uninfected	MSR1
0	0.717449	0.607	0.337	0	Uninfected	MAMU-DRB1
0	0.699434	0.946	0.87	0	Uninfected	FRMD4B
0	0.690103	0.997	0.995	0	Uninfected	KEG06-p10
0	0.684085	0.872	0.729	0	Uninfected	RNASE6
0	0.663593	0.975	0.927	0	Uninfected	MERTK
0	0.648758	0.79	0.607	0	Uninfected	HMOX1
0	0.646766	0.996	0.976	0	Uninfected	PSAP
0	0.632414	0.394	0.095	0	Uninfected	SNTG2
0	0.629176	0.849	0.655	0	Uninfected	RTTN
0	0.623535	0.961	0.914	0	Uninfected	MTSS1
0	0.620729	0.901	0.765	0	Uninfected	HSP90B1
0	0.610589	0.402	0.171	0	Uninfected	NRP1
0	0.59943	0.441	0.201	0	Uninfected	CACNA1A
0	0.584615	0.578	0.374	0	Uninfected	MYO1E
0	0.584399	0.998	0.996	0	Uninfected	LOC705671
0	0.580961	0.644	0.435	0	Uninfected	PRKCH
0	0.578016	0.428	0.195	0	Uninfected	LOC114680080
0	0.574497	0.523	0.238	0	Uninfected	TPD52
0	0.572677	0.793	0.615	0	Uninfected	RARRES2
0	0.548177	0.997	0.983	0	Uninfected	ZSWIM6
0	0.541917	0.321	0.097	0	Uninfected	HAMP
0	0.540063	0.768	0.584	0	Uninfected	RASGEF1C
0	0.537349	0.987	0.972	0	Uninfected	BIN1
0	0.5331	0.909	0.814	0	Uninfected	KEG06-p08
0	0.529578	0.95	0.878	0	Uninfected	TREM2
0	0.51807	0.635	0.409	0	Uninfected	FSCN1
0	0.50819	0.785	0.586	0	Uninfected	KCNQ1
0	0.498948	0.394	0.178	0	Uninfected	NEDD9
0	0.475239	0.997	0.998	0	Uninfected	KEG06-p07
0	0.461192	0.648	0.437	0	Uninfected	RAMP1
0	0.458468	0.837	0.721	0	Uninfected	PACSIN2
0	0.45398	0.999	0.997	0	Uninfected	SRGAP2
0	0.4373	0.918	0.857	0	Uninfected	CD46
0	0.431557	0.958	0.927	0	Uninfected	AIF1
0	0.429353	0.592	0.384	0	Uninfected	PER1
0	0.428785	0.373	0.165	0	Uninfected	LOC114673349
0	0.427829	0.94	0.878	0	Uninfected	SLCO2B1
0	0.425154	0.985	0.976	0	Uninfected	LTC4S
0	0.403095	0.982	0.961	0	Uninfected	ABR
0	0.401297	0.408	0.207	0	Uninfected	BAIAP2
0	0.393662	0.271	0.056	0	Uninfected	MAMU-DQB1
0	0.389127	0.251	0.089	0	Uninfected	CSGALNACT1
0	0.387949	0.375	0.154	0	Uninfected	PDCD1LG2
0	0.366333	0.275	0.1	0	Uninfected	SQLE
0	0.361811	0.998	0.997	0	Uninfected	CSF1R
0	0.336479	0.984	0.963	0	Uninfected	SELPLG
0	0.329307	0.994	0.99	0	Uninfected	CAPZB
0	0.327983	0.275	0.101	0	Uninfected	LOC114674677
9.39077e-302	0.479161	0.963	0.938	2.4277e-297	Uninfected	KEG06-p11
7.31519e-301	0.441117	0.941	0.874	1.89112e-296	Uninfected	SLC1A3
1.87051e-300	0.485439	0.674	0.505	4.83564e-296	Uninfected	ETS2
4.39228e-300	0.354457	0.253	0.093	1.13549e-295	Uninfected	LOC107000608
6.62854e-296	0.461274	0.766	0.607	1.71361e-291	Uninfected	PITPNA
8.15305e-296	0.440379	0.946	0.911	2.10773e-291	Uninfected	OLFML3
1.44834e-292	0.375312	0.921	0.835	3.74426e-288	Uninfected	TUBA1B
8.5108e-289	0.433313	0.884	0.808	2.20021e-284	Uninfected	CD4
3.82526e-288	0.418471	0.68	0.509	9.88905e-284	Uninfected	PDIA3
6.5366e-283	0.433829	0.721	0.566	1.68984e-278	Uninfected	MINK1
6.59033e-281	0.595568	0.518	0.323	1.70373e-276	Uninfected	NAV2
1.94131e-278	0.388876	0.917	0.851	5.01868e-274	Uninfected	ITGB5
3.77243e-277	0.305964	0.973	0.925	9.75248e-273	Uninfected	FTH1
9.42039e-276	0.370597	0.899	0.825	2.43536e-271	Uninfected	PTMA
3.11447e-268	0.431385	0.676	0.53	8.05154e-264	Uninfected	MPEG1
3.95039e-266	0.492925	0.363	0.194	1.02126e-261	Uninfected	SLC11A1
1.21084e-258	0.28104	0.999	0.999	3.13027e-254	Uninfected	LOC716834
1.22842e-258	0.415185	0.819	0.693	3.17571e-254	Uninfected	MRC1
2.83716e-258	0.412364	0.549	0.371	7.33462e-254	Uninfected	ELOVL5
2.32751e-254	0.54243	0.644	0.492	6.01708e-250	Uninfected	LOC106993838
1.09659e-251	0.399652	0.912	0.848	2.83492e-247	Uninfected	PTPRJ
3.37312e-250	0.390825	0.904	0.835	8.7202e-246	Uninfected	ARL15
4.42866e-246	0.350279	0.328	0.162	1.1449e-241	Uninfected	LOC114669856
1.47521e-245	0.346948	0.893	0.82	3.81372e-241	Uninfected	PFN1
4.73972e-245	0.451825	0.372	0.203	1.22531e-240	Uninfected	RABEPK
5.86464e-243	0.594523	0.934	0.87	1.51613e-238	Uninfected	CCL4L1
1.01322e-242	0.373746	0.326	0.165	2.61937e-238	Uninfected	FDFT1
3.01958e-242	0.471816	0.699	0.55	7.80621e-238	Uninfected	SLC43A2
8.90692e-241	0.397734	0.981	0.953	2.30262e-236	Uninfected	ASTN2
1.79135e-240	0.388672	0.971	0.952	4.63099e-236	Uninfected	AUTS2
4.69346e-240	0.420491	0.693	0.548	1.21335e-235	Uninfected	ABHD12
1.88415e-235	0.347407	0.843	0.751	4.87089e-231	Uninfected	CYFIP1
5.53297e-233	0.397886	0.93	0.882	1.43038e-228	Uninfected	SH3RF3
2.32179e-231	0.375147	0.543	0.371	6.00229e-227	Uninfected	CMKLR1
3.69709e-230	0.404157	0.662	0.51	9.55772e-226	Uninfected	FAM53B
4.35711e-228	0.69903	0.909	0.856	1.1264e-223	Uninfected	LOC100430627
2.02272e-225	0.356453	0.515	0.344	5.22914e-221	Uninfected	RAB3IL1
1.01007e-220	0.338217	0.986	0.972	2.61123e-216	Uninfected	ZFP36L2
1.82753e-220	0.321798	0.889	0.815	4.72453e-216	Uninfected	SERPINA1
7.39261e-215	0.425398	0.667	0.518	1.91114e-210	Uninfected	SLC37A2
6.73838e-214	0.338144	0.441	0.276	1.742e-209	Uninfected	ADGRG5
6.56936e-213	0.325252	0.383	0.221	1.69831e-208	Uninfected	CABLES1
1.63002e-212	0.358757	0.607	0.452	4.21393e-208	Uninfected	DTD1
4.78618e-210	0.295872	0.996	0.994	1.23732e-205	Uninfected	ELMO1
7.85469e-210	0.445558	0.539	0.378	2.03059e-205	Uninfected	CKB
1.5541e-209	0.342305	0.881	0.825	4.01767e-205	Uninfected	GABARAPL2
3.66103e-209	0.394713	0.842	0.76	9.46451e-205	Uninfected	RBM47
3.69485e-206	0.495602	0.56	0.404	9.55193e-202	Uninfected	SLC7A8
1.8353e-204	0.46666	0.577	0.438	4.74463e-200	Uninfected	PI4K2A
9.83375e-204	0.284771	0.996	0.995	2.54222e-199	Uninfected	C3
2.10142e-202	0.342379	0.765	0.644	5.43259e-198	Uninfected	TBC1D22A
5.0412e-202	0.298663	0.365	0.204	1.30325e-197	Uninfected	SCIN
1.96037e-200	0.282281	0.298	0.153	5.06796e-196	Uninfected	SREBF2
2.02657e-199	0.475437	0.758	0.631	5.23909e-195	Uninfected	HSPH1
1.94319e-198	0.377757	0.603	0.454	5.02353e-194	Uninfected	PPP1R10
2.55376e-198	0.271092	0.362	0.206	6.60197e-194	Uninfected	EBI3
1.00388e-196	0.38719	0.516	0.359	2.59524e-192	Uninfected	ENPEP
1.76881e-196	0.270444	0.25	0.116	4.57274e-192	Uninfected	LILRA4
1.06229e-192	0.370592	0.856	0.77	2.74624e-188	Uninfected	MAML3
1.60555e-191	0.328363	0.809	0.703	4.15068e-187	Uninfected	MCF2L
7.98512e-188	0.493233	0.718	0.596	2.06431e-183	Uninfected	PHLPP1
3.90834e-187	0.288328	0.974	0.962	1.01038e-182	Uninfected	PALD1
7.32577e-180	0.34731	0.834	0.755	1.89386e-175	Uninfected	PRKCA
2.82088e-179	0.26921	0.318	0.173	7.29254e-175	Uninfected	NFKBID
1.17734e-178	0.361451	0.983	0.983	3.04365e-174	Uninfected	ITM2C
7.62257e-178	0.36516	0.709	0.587	1.97059e-173	Uninfected	LPP
4.80215e-176	0.386173	0.577	0.443	1.24145e-171	Uninfected	PPARD
5.81552e-176	0.269214	0.262	0.131	1.50343e-171	Uninfected	GRHL1
2.50348e-175	0.335308	0.872	0.805	6.47199e-171	Uninfected	SSH1
1.12692e-173	0.411664	0.442	0.287	2.91332e-169	Uninfected	ZNF804A
6.23191e-169	0.367533	0.776	0.678	1.61107e-164	Uninfected	TANC1
1.77932e-167	0.280251	0.996	0.993	4.59989e-163	Uninfected	QKI
1.79558e-166	0.349577	0.738	0.632	4.64195e-162	Uninfected	ZNF710
1.19249e-165	0.265561	0.967	0.951	3.08283e-161	Uninfected	LOC694289
3.70192e-165	0.279691	0.946	0.923	9.5702e-161	Uninfected	CFL1
1.05572e-164	0.285667	0.457	0.309	2.72926e-160	Uninfected	GNA15
3.66853e-164	0.307877	0.417	0.271	9.48387e-160	Uninfected	CCND1
2.56067e-163	0.264854	0.387	0.242	6.61984e-159	Uninfected	PDIA4
7.54627e-163	0.297541	0.682	0.547	1.95086e-158	Uninfected	SIGLEC14
3.0601e-161	0.310354	0.927	0.902	7.91096e-157	Uninfected	GAPDH
9.17141e-161	0.289993	0.418	0.272	2.37099e-156	Uninfected	ITGA9
1.79154e-160	0.260245	0.958	0.928	4.63148e-156	Uninfected	AP1B1
3.60106e-160	0.280988	0.252	0.129	9.30945e-156	Uninfected	LOC114680514
4.15612e-160	0.289472	0.868	0.815	1.07444e-155	Uninfected	PPIB
2.4096e-159	0.314809	0.735	0.63	6.2293e-155	Uninfected	AXL
9.26629e-159	0.394233	0.679	0.571	2.39552e-154	Uninfected	YWHAZ
3.10445e-158	0.383776	0.406	0.273	8.02562e-154	Uninfected	CASS4
4.93887e-158	0.333167	0.554	0.41	1.2768e-153	Uninfected	PCOLCE2
1.26909e-156	0.702104	0.521	0.405	3.28084e-152	Uninfected	ZSWIM4
1.62359e-156	0.294159	0.457	0.303	4.19729e-152	Uninfected	ATF3
1.81895e-156	0.282853	0.376	0.235	4.70234e-152	Uninfected	ELAVL4
1.82422e-155	0.282088	0.929	0.889	4.71597e-151	Uninfected	FAM149A
3.07619e-155	0.380302	0.494	0.352	7.95255e-151	Uninfected	LRRC8C
1.10347e-153	0.323148	0.575	0.436	2.85268e-149	Uninfected	FCGR3
9.43485e-151	0.334827	0.531	0.393	2.4391e-146	Uninfected	DHRS7
7.47957e-150	0.405798	0.328	0.203	1.93362e-145	Uninfected	KCNIP1
2.85118e-148	0.410328	0.572	0.456	7.37088e-144	Uninfected	DENND3
6.37147e-148	0.294042	0.667	0.543	1.64715e-143	Uninfected	TIAM1
5.19318e-147	0.457602	0.592	0.484	1.34254e-142	Uninfected	TBC1D9
1.33226e-143	0.3323	0.597	0.475	3.44417e-139	Uninfected	BASP1
4.74601e-143	0.268555	0.335	0.209	1.22694e-138	Uninfected	FDPS
4.83127e-143	0.319268	0.783	0.711	1.24898e-138	Uninfected	CMIP
1.16487e-141	0.276852	0.785	0.683	3.01141e-137	Uninfected	HCK
2.74262e-141	0.426956	0.468	0.335	7.09021e-137	Uninfected	LPL
7.07453e-139	0.329456	0.6	0.485	1.82891e-134	Uninfected	LIPA
1.04561e-137	0.287949	0.485	0.358	2.70311e-133	Uninfected	DAP
2.08037e-137	0.30372	0.782	0.654	5.37819e-133	Uninfected	PMAIP1
3.17993e-137	0.256904	0.399	0.265	8.22077e-133	Uninfected	LOXL3
2.17554e-134	0.305902	0.405	0.275	5.62422e-130	Uninfected	ROR2
2.75856e-134	0.493586	0.756	0.682	7.13143e-130	Uninfected	LOC708686
1.24679e-130	0.260885	0.787	0.703	3.22319e-126	Uninfected	PPT1
6.10227e-130	0.311231	0.925	0.902	1.57756e-125	Uninfected	ABCC4
4.82721e-129	0.256649	0.81	0.716	1.24793e-124	Uninfected	DAB2
1.6067e-128	0.294263	0.453	0.334	4.15363e-124	Uninfected	CD8A
3.14478e-127	0.262463	0.287	0.168	8.12988e-123	Uninfected	BAIAP2L2
5.82106e-125	0.431408	0.684	0.612	1.50486e-120	Uninfected	KCNK13
3.07684e-124	0.319522	0.355	0.237	7.95425e-120	Uninfected	LOC106994057
6.50361e-122	0.25873	0.764	0.682	1.68131e-117	Uninfected	CAP1
7.49376e-122	0.304487	0.659	0.558	1.93729e-117	Uninfected	ADAP2
9.09136e-122	0.316184	0.947	0.924	2.3503e-117	Uninfected	CST3
1.52008e-121	0.369366	0.541	0.432	3.92971e-117	Uninfected	BCAR3
3.31249e-121	0.313153	0.523	0.401	8.56344e-117	Uninfected	SLC38A2
1.98729e-120	0.302182	0.471	0.35	5.13753e-116	Uninfected	PDPN
6.88718e-120	0.282778	0.857	0.802	1.78047e-115	Uninfected	GNG7
1.0646e-118	0.273312	0.829	0.768	2.75221e-114	Uninfected	TNRC18
1.51452e-118	0.336309	0.685	0.586	3.91532e-114	Uninfected	JDP2
2.83433e-118	0.265727	0.847	0.768	7.32732e-114	Uninfected	HSPA8
1.14179e-116	0.250763	0.423	0.303	2.95175e-112	Uninfected	RAB11FIP5
4.91501e-116	0.294853	0.546	0.438	1.27063e-111	Uninfected	MANF
1.34413e-115	0.293392	0.929	0.895	3.47483e-111	Uninfected	FKBP5
4.68779e-115	0.26658	0.728	0.639	1.21189e-110	Uninfected	TMEM231
5.18863e-114	0.290056	0.693	0.596	1.34137e-109	Uninfected	DYRK1A
2.00144e-113	0.285742	0.823	0.761	5.17412e-109	Uninfected	GNAQ
2.03492e-113	0.331663	0.445	0.326	5.26067e-109	Uninfected	RAB20
2.54029e-113	0.251028	0.409	0.289	6.56717e-109	Uninfected	PTPRE
2.14073e-111	0.254841	0.803	0.738	5.53422e-107	Uninfected	ARRB1
2.54618e-111	0.331135	0.471	0.355	6.58238e-107	Uninfected	BCL2
3.35148e-111	0.324897	0.546	0.439	8.66425e-107	Uninfected	NUFIP2
1.41436e-110	0.263129	0.575	0.466	3.65641e-106	Uninfected	EPN2
4.29801e-110	0.273106	0.842	0.784	1.11112e-105	Uninfected	RAPGEF1
1.2958e-108	0.370409	0.877	0.828	3.34991e-104	Uninfected	RHOB
6.44317e-107	0.382835	0.821	0.77	1.66569e-102	Uninfected	TNFRSF21
1.22484e-104	0.25562	0.563	0.447	3.16645e-100	Uninfected	ODC1
2.51361e-103	0.286287	0.254	0.155	6.49819e-99	Uninfected	POLG2
3.10137e-103	0.302916	0.638	0.537	8.01766e-99	Uninfected	TSC22D2
1.02317e-102	0.268357	0.821	0.752	2.64511e-98	Uninfected	SFMBT2
2.2748e-102	0.307524	0.982	0.977	5.8808e-98	Uninfected	PICALM
2.99671e-102	0.327627	0.478	0.37	7.74708e-98	Uninfected	DNAJB1
1.30846e-101	0.298761	0.408	0.298	3.38263e-97	Uninfected	PANX1
1.07742e-100	0.319349	0.666	0.581	2.78534e-96	Uninfected	SIK3
2.38435e-98	0.331376	0.672	0.583	6.16403e-94	Uninfected	DENND4A
4.30392e-96	0.256418	0.797	0.732	1.11265e-91	Uninfected	FLI1
5.49202e-96	0.29828	0.63	0.541	1.4198e-91	Uninfected	KIF13B
6.22469e-95	0.260574	0.803	0.746	1.60921e-90	Uninfected	NCOA2
2.26394e-94	0.252709	0.758	0.687	5.85273e-90	Uninfected	ANKS1A
2.16179e-93	0.25542	0.543	0.442	5.58867e-89	Uninfected	RREB1
2.24277e-93	0.285628	0.562	0.456	5.79802e-89	Uninfected	NRP2
4.71197e-92	0.292958	0.39	0.277	1.21814e-87	Uninfected	ID2
1.30878e-91	0.266091	0.806	0.756	3.38346e-87	Uninfected	MAN2B1
4.0743e-91	0.283983	0.463	0.363	1.05329e-86	Uninfected	LOC114670015
1.25006e-88	0.299215	0.6	0.492	3.23166e-84	Uninfected	MAPRE2
5.71914e-86	0.283423	0.755	0.688	1.47851e-81	Uninfected	TOP1
2.36326e-85	0.281224	0.447	0.346	6.10949e-81	Uninfected	PLXNA2
3.97556e-82	0.269322	0.475	0.374	1.02776e-77	Uninfected	XYLT1
1.51935e-79	0.250821	0.669	0.594	3.92781e-75	Uninfected	SLC25A4
1.33643e-78	0.277451	0.574	0.49	3.45495e-74	Uninfected	FOXO3
2.50892e-76	0.283736	0.646	0.57	6.48606e-72	Uninfected	PIK3AP1
4.61288e-74	0.252731	0.834	0.786	1.19252e-69	Uninfected	DEPTOR
1.64345e-73	0.345694	0.717	0.663	4.24866e-69	Uninfected	TUT7
1.80284e-72	0.301575	0.631	0.554	4.66071e-68	Uninfected	GNB4
2.09598e-68	0.315908	0.475	0.405	5.41853e-64	Uninfected	KEG06-p06
1.37281e-67	0.288972	0.343	0.258	3.54899e-63	Uninfected	LYVE1
3.39269e-67	0.265699	0.424	0.34	8.77078e-63	Uninfected	GALM
1.49187e-65	0.401536	0.537	0.469	3.85678e-61	Uninfected	ARHGAP26
7.65375e-59	0.264322	0.829	0.788	1.97865e-54	Uninfected	CACNB4
2.56266e-57	0.458907	0.726	0.69	6.62499e-53	Uninfected	FOS
5.05399e-56	0.272232	0.625	0.554	1.30656e-51	Uninfected	HIF1A
3.44524e-55	0.258002	0.528	0.457	8.90664e-51	Uninfected	EXT1
4.79067e-53	0.255689	0.583	0.515	1.23849e-48	Uninfected	P4HA1
1.80449e-42	0.288659	0.404	0.346	4.66498e-38	Uninfected	VWF
3.0232e-36	0.292148	0.52	0.476	7.81559e-32	Uninfected	HK2
7.81307e-35	0.305957	0.829	0.841	2.01983e-30	Uninfected	ARHGAP24
3.16555e-15	0.252346	0.368	0.343	8.18357e-11	Uninfected	HS3ST4
0	1.69117	0.809	0.159	0	Acute Infected	LOC114669738
0	1.62014	0.679	0.212	0	Acute Infected	LOC114677644
0	1.50251	0.999	0.607	0	Acute Infected	LOC114673210
0	1.41156	0.855	0.689	0	Acute Infected	LOC100426632
0	1.38035	0.96	0.591	0	Acute Infected	RPL37
0	1.18254	0.477	0.05	0	Acute Infected	LOC694372
0	1.12349	0.442	0.001	0	Acute Infected	LOC707085
0	1.10965	0.611	0.165	0	Acute Infected	MAMU-A
0	1.0894	0.949	0.874	0	Acute Infected	APOE
0	0.931274	0.626	0.12	0	Acute Infected	LOC722780
0	0.89939	0.783	0.498	0	Acute Infected	BMT2
0	0.886137	0.891	0.687	0	Acute Infected	CTSC
0	0.847209	1	0.999	0	Acute Infected	B2M
0	0.844921	0.841	0.637	0	Acute Infected	HIST1H2AC
0	0.827969	0.813	0.455	0	Acute Infected	SERPINF1
0	0.803547	0.97	0.854	0	Acute Infected	MNDA
0	0.800293	0.648	0.276	0	Acute Infected	LOC106998259
0	0.787053	0.866	0.611	0	Acute Infected	MAMU-AG
0	0.75705	0.999	0.986	0	Acute Infected	RPS19
0	0.746431	0.94	0.796	0	Acute Infected	ADAM28
0	0.745573	0.997	0.994	0	Acute Infected	LOC704104
0	0.732787	0.99	0.96	0	Acute Infected	P2RY13
0	0.729087	0.994	0.952	0	Acute Infected	RPS12
0	0.726399	0.968	0.569	0	Acute Infected	ADORA2B
0	0.725452	0.987	0.925	0	Acute Infected	RPS9
0	0.721799	0.997	0.975	0	Acute Infected	RPS28
0	0.695454	0.498	0.134	0	Acute Infected	LOC114669767
0	0.674498	0.907	0.753	0	Acute Infected	RPL35
0	0.672351	0.761	0.481	0	Acute Infected	RPL37A
0	0.670503	0.965	0.856	0	Acute Infected	RPL37A-1
0	0.669795	0.534	0.182	0	Acute Infected	LOC106996627
0	0.643156	0.685	0.479	0	Acute Infected	IFI6
0	0.641708	0.506	0.227	0	Acute Infected	LOC719702
0	0.641002	0.823	0.511	0	Acute Infected	CD52
0	0.628157	0.982	0.913	0	Acute Infected	RPS27
0	0.594504	0.977	0.884	0	Acute Infected	RPL23
0	0.591276	0.522	0.226	0	Acute Infected	PKDCC
0	0.584249	0.99	0.945	0	Acute Infected	RPS29
0	0.577884	0.657	0.386	0	Acute Infected	HS3ST1
0	0.577214	0.839	0.652	0	Acute Infected	RPL26
0	0.570151	0.932	0.803	0	Acute Infected	PNISR
0	0.566405	0.678	0.395	0	Acute Infected	LOC107000809
0	0.560219	0.996	0.97	0	Acute Infected	RPS7
0	0.55218	0.516	0.238	0	Acute Infected	CALCR
0	0.552014	0.863	0.701	0	Acute Infected	SP110
0	0.549303	0.376	0.054	0	Acute Infected	LOC106997893
0	0.547477	0.918	0.814	0	Acute Infected	CD48
0	0.544786	0.382	0.159	0	Acute Infected	RTN1
0	0.539845	0.622	0.406	0	Acute Infected	PDE4D
0	0.533152	0.999	0.996	0	Acute Infected	RPS18
0	0.525142	0.998	0.985	0	Acute Infected	RPL30
0	0.52418	0.424	0.181	0	Acute Infected	HMGA2
0	0.523444	0.998	0.987	0	Acute Infected	RPL41
0	0.517669	0.979	0.929	0	Acute Infected	RPL28
0	0.51747	0.463	0.183	0	Acute Infected	IFI27L2
0	0.514573	0.264	0.042	0	Acute Infected	CLEC5A
0	0.513989	0.97	0.92	0	Acute Infected	LOC703641
0	0.512163	0.693	0.442	0	Acute Infected	TAF1D
0	0.511464	0.958	0.875	0	Acute Infected	RPL35A
0	0.510227	0.561	0.284	0	Acute Infected	LOC704147
0	0.504331	0.981	0.931	0	Acute Infected	RPL17
0	0.501655	0.265	0.004	0	Acute Infected	LOC705327
0	0.499037	0.667	0.429	0	Acute Infected	PNN
0	0.498975	0.998	0.988	0	Acute Infected	RPS15
0	0.491989	0.346	0.098	0	Acute Infected	LOC106993624
0	0.490259	0.992	0.967	0	Acute Infected	RPS16
0	0.481252	0.51	0.27	0	Acute Infected	CPOX
0	0.480295	0.912	0.801	0	Acute Infected	LOC703365
0	0.473724	0.99	0.595	0	Acute Infected	LOC114673461
0	0.467757	0.352	0.07	0	Acute Infected	EFCC1
0	0.455131	0.949	0.898	0	Acute Infected	GUCY1A1
0	0.454149	0.981	0.937	0	Acute Infected	RPL7A
0	0.43249	0.705	0.501	0	Acute Infected	LUC7L3
0	0.431217	0.39	0.178	0	Acute Infected	TSPAN7
0	0.430325	0.95	0.879	0	Acute Infected	RPL34
0	0.422167	0.961	0.896	0	Acute Infected	TLR4
0	0.421732	0.992	0.969	0	Acute Infected	FAU
0	0.419192	0.917	0.818	0	Acute Infected	OSBPL11
0	0.414548	0.919	0.825	0	Acute Infected	SRSF11
0	0.414275	0.926	0.862	0	Acute Infected	RPS2
0	0.409234	0.993	0.974	0	Acute Infected	RPS10
0	0.408479	0.824	0.674	0	Acute Infected	RPS4Y1
0	0.408309	0.97	0.916	0	Acute Infected	RPL38
0	0.407127	0.956	0.884	0	Acute Infected	RPL11
0	0.402987	0.941	0.867	0	Acute Infected	RACK1
0	0.40196	0.883	0.758	0	Acute Infected	PFDN5
0	0.398396	0.274	0.027	0	Acute Infected	LILRA3
0	0.386913	0.356	0.123	0	Acute Infected	LOC114679371
0	0.380429	0.999	0.993	0	Acute Infected	RPL10
0	0.377255	0.343	0.119	0	Acute Infected	IFI44L
0	0.376477	0.441	0.216	0	Acute Infected	LOC107000077
0	0.371521	0.949	0.893	0	Acute Infected	RPL12
0	0.371075	0.978	0.936	0	Acute Infected	RPS21
0	0.37065	0.982	0.944	0	Acute Infected	RPL27
0	0.368217	0.995	0.983	0	Acute Infected	RPL27A
0	0.36759	0.322	0.107	0	Acute Infected	LOC106998611
0	0.364071	0.996	0.985	0	Acute Infected	RPL18
0	0.362872	0.983	0.943	0	Acute Infected	RPL21
0	0.360882	0.296	0.102	0	Acute Infected	EGFL6
0	0.358842	0.99	0.964	0	Acute Infected	RPS14
0	0.349757	0.994	0.985	0	Acute Infected	RPL13A
0	0.341924	0.975	0.938	0	Acute Infected	NACA
0	0.339548	0.992	0.981	0	Acute Infected	RPL3
0	0.338963	0.254	0.068	0	Acute Infected	SMIM35
0	0.338945	0.998	0.992	0	Acute Infected	LOC696748
0	0.338505	0.996	0.988	0	Acute Infected	RGS10
0	0.32709	0.994	0.982	0	Acute Infected	RPS23
0	0.316144	0.29	0.094	0	Acute Infected	KIAA1257
0	0.313562	0.254	0.06	0	Acute Infected	LOC114678430
0	0.30659	1	0.998	0	Acute Infected	LOC707383
0	0.289364	0.251	0.06	0	Acute Infected	LOC719250
0	0.285163	1	0.999	0	Acute Infected	MEF2C
8.67887e-308	0.351811	0.968	0.897	2.24366e-303	Acute Infected	RPS20
9.51708e-307	0.441604	0.707	0.528	2.46036e-302	Acute Infected	AZIN2
8.15161e-306	0.381113	0.98	0.954	2.10735e-301	Acute Infected	ARHGAP15
1.07257e-304	0.332595	0.404	0.189	2.77282e-300	Acute Infected	RBPMS
9.48271e-302	0.491121	0.448	0.244	2.45147e-297	Acute Infected	LOC114679282
1.3643e-297	0.375756	0.559	0.349	3.52698e-293	Acute Infected	ZRANB2
2.33945e-296	0.391113	0.403	0.201	6.04796e-292	Acute Infected	LOC704341
1.12905e-292	0.390405	0.82	0.677	2.91883e-288	Acute Infected	SLC25A37
5.7996e-292	0.354925	0.995	0.992	1.49931e-287	Acute Infected	ZFP36L1
5.97543e-290	0.422141	0.954	0.909	1.54477e-285	Acute Infected	LRP11
3.96504e-287	0.398928	0.832	0.71	1.02504e-282	Acute Infected	RPS25
6.33716e-286	0.356887	0.966	0.917	1.63828e-281	Acute Infected	RPS5
1.72434e-285	0.366076	0.858	0.758	4.45777e-281	Acute Infected	SRSF5
6.63651e-284	0.473774	0.969	0.946	1.71567e-279	Acute Infected	SAT1
1.05569e-279	0.409516	0.569	0.368	2.72917e-275	Acute Infected	LOC716161
5.61315e-278	0.35661	0.516	0.309	1.45111e-273	Acute Infected	CLDND1
1.45902e-277	0.290614	0.256	0.083	3.77186e-273	Acute Infected	SH3RF1
3.43665e-277	0.35489	0.479	0.277	8.88442e-273	Acute Infected	LOC107000371
5.43905e-275	0.376121	0.924	0.847	1.4061e-270	Acute Infected	TGFBR1
6.59687e-274	0.309043	0.339	0.147	1.70542e-269	Acute Infected	AASS
4.32489e-266	0.329217	0.929	0.857	1.11807e-261	Acute Infected	RPL22
1.5408e-265	0.310536	0.962	0.918	3.98329e-261	Acute Infected	RPS3
1.88127e-262	0.289157	0.314	0.133	4.86346e-258	Acute Infected	LOC106994091
9.62114e-262	0.357831	0.524	0.326	2.48726e-257	Acute Infected	H2AFJ
6.74337e-261	0.325336	0.388	0.197	1.7433e-256	Acute Infected	LOC706608
3.92621e-257	0.333119	0.539	0.344	1.015e-252	Acute Infected	SAT2
5.18591e-257	0.453834	0.509	0.323	1.34066e-252	Acute Infected	LOC699110
1.16214e-255	0.37237	0.762	0.607	3.00436e-251	Acute Infected	PAG1
7.11439e-255	0.340735	0.464	0.268	1.83921e-250	Acute Infected	LOC100424132
9.59531e-255	0.613976	0.836	0.773	2.48058e-250	Acute Infected	KLF2
1.63471e-252	0.319464	0.898	0.809	4.22605e-248	Acute Infected	DRAM2
8.90158e-249	0.369666	0.753	0.619	2.30124e-244	Acute Infected	RPL7
4.95774e-240	0.319947	0.91	0.832	1.28167e-235	Acute Infected	EEF1B2
1.07517e-238	0.294489	0.954	0.914	2.77952e-234	Acute Infected	RPS4X
1.98152e-238	0.350102	0.876	0.785	5.12261e-234	Acute Infected	TRIM22
1.17033e-237	0.335258	0.599	0.416	3.02553e-233	Acute Infected	LOC706568
4.44937e-237	0.282461	0.378	0.195	1.15025e-232	Acute Infected	CTSF
6.60638e-237	0.326888	0.51	0.308	1.70788e-232	Acute Infected	LOC106999016
6.82184e-237	0.6029	0.768	0.687	1.76358e-232	Acute Infected	SYNDIG1
1.90317e-236	0.412032	0.896	0.842	4.92008e-232	Acute Infected	AIM2
4.05559e-236	0.297053	0.966	0.93	1.04845e-231	Acute Infected	RPSA
7.56186e-233	0.286242	0.974	0.943	1.95489e-228	Acute Infected	RPL15
2.67439e-232	0.33465	0.821	0.709	6.91383e-228	Acute Infected	EEF1G
4.58284e-231	0.328677	0.457	0.273	1.18476e-226	Acute Infected	LOC702677
5.6923e-231	0.297835	0.285	0.123	1.47157e-226	Acute Infected	LOC106995352
5.6346e-230	0.509209	0.458	0.269	1.45666e-225	Acute Infected	LOC114671761
7.4356e-229	0.341056	0.697	0.539	1.92225e-224	Acute Infected	SMDT1
9.92467e-229	0.313668	0.333	0.162	2.56572e-224	Acute Infected	ODF3B
8.37784e-227	0.28225	0.291	0.123	2.16584e-222	Acute Infected	MX1
1.82748e-226	0.264484	0.984	0.965	4.72439e-222	Acute Infected	RPS13
6.03918e-226	0.301	0.299	0.136	1.56125e-221	Acute Infected	LOC114677496
1.68722e-225	0.262122	0.341	0.164	4.3618e-221	Acute Infected	LOC106998573
4.02108e-222	0.544601	0.531	0.362	1.03953e-217	Acute Infected	CITED2
1.36547e-220	0.335028	0.761	0.611	3.53001e-216	Acute Infected	LOC114669903
6.31344e-220	0.305567	0.293	0.133	1.63215e-215	Acute Infected	MFGE8
6.54689e-217	0.301571	0.421	0.243	1.6925e-212	Acute Infected	KIAA1147
1.37501e-216	0.348856	0.662	0.506	3.55467e-212	Acute Infected	BOD1L1
4.56072e-215	0.338075	0.621	0.458	1.17904e-210	Acute Infected	SELENOW
1.72859e-214	0.293545	0.963	0.927	4.46875e-210	Acute Infected	RPL24
1.32199e-212	0.264682	0.315	0.15	3.41762e-208	Acute Infected	IFI44
1.9328e-212	0.314622	0.347	0.179	4.99667e-208	Acute Infected	LOC106997387
5.58082e-210	0.266092	0.952	0.902	1.44275e-205	Acute Infected	CD37
5.78195e-207	0.252245	0.269	0.118	1.49475e-202	Acute Infected	LILRA2
1.26656e-205	0.317558	0.579	0.407	3.27432e-201	Acute Infected	NSA2
6.82195e-202	0.266062	0.977	0.953	1.76361e-197	Acute Infected	RPL19
9.59359e-202	0.333888	0.901	0.825	2.48014e-197	Acute Infected	OXR1
1.38396e-201	0.252522	0.29	0.136	3.57782e-197	Acute Infected	SNX22
1.25666e-198	0.338973	0.965	0.931	3.24871e-194	Acute Infected	IL18
1.54794e-198	0.304604	0.87	0.755	4.00174e-194	Acute Infected	RUBCNL
3.61956e-198	0.279072	0.29	0.139	9.35729e-194	Acute Infected	LOC698383
6.6374e-197	0.279921	0.943	0.887	1.7159e-192	Acute Infected	ARGLU1
5.00099e-193	0.326596	0.58	0.421	1.29286e-188	Acute Infected	BAX
9.9936e-192	0.335852	0.667	0.522	2.58355e-187	Acute Infected	TNFSF13
1.36131e-191	0.384201	0.909	0.851	3.51927e-187	Acute Infected	EPS15
9.00845e-191	0.302415	0.769	0.64	2.32886e-186	Acute Infected	YPEL3
7.4727e-190	0.266129	0.3	0.146	1.93184e-185	Acute Infected	LOC106997853
8.04302e-189	0.311102	0.815	0.71	2.07928e-184	Acute Infected	KTN1
4.20727e-188	0.805633	0.71	0.602	1.08766e-183	Acute Infected	LOC100426537
1.29793e-187	0.289523	0.664	0.509	3.35542e-183	Acute Infected	SSR2
1.32544e-183	0.287254	0.368	0.21	3.42654e-179	Acute Infected	RBM41
6.88391e-183	0.424241	0.46	0.309	1.77963e-178	Acute Infected	LOC114673737
2.01272e-180	0.314086	0.453	0.292	5.20329e-176	Acute Infected	ERV3-1
4.66805e-180	0.291932	0.586	0.427	1.20678e-175	Acute Infected	RPL36AL
5.28631e-180	0.278451	0.486	0.32	1.36662e-175	Acute Infected	PRMT2
2.85587e-177	0.284473	0.832	0.738	7.383e-173	Acute Infected	TOMM7
1.8428e-175	0.553559	0.277	0.139	4.76401e-171	Acute Infected	APOC1
2.15491e-175	0.268055	0.382	0.225	5.57088e-171	Acute Infected	PIK3IP1
3.43348e-175	0.266166	0.995	0.986	8.87623e-171	Acute Infected	IFNGR1
1.63756e-174	0.305476	0.763	0.645	4.23343e-170	Acute Infected	SNX2
2.92337e-174	0.36212	0.625	0.48	7.55749e-170	Acute Infected	CALCRL
7.3713e-174	0.256877	0.441	0.277	1.90563e-169	Acute Infected	TSEN54
1.58816e-173	0.316535	0.54	0.384	4.10572e-169	Acute Infected	CLEC12A
6.35566e-172	0.307713	0.561	0.404	1.64307e-167	Acute Infected	NMRAL1
6.88518e-171	0.319783	0.758	0.639	1.77996e-166	Acute Infected	LPCAT2
7.92092e-170	0.275672	0.528	0.37	2.04772e-165	Acute Infected	RAB24
6.82042e-167	0.251028	0.912	0.834	1.76321e-162	Acute Infected	SESN3
1.11893e-165	0.337394	0.73	0.612	2.89265e-161	Acute Infected	HPS3
2.70355e-165	0.328453	0.847	0.752	6.98923e-161	Acute Infected	IPCEF1
1.97262e-164	0.291019	0.674	0.534	5.09961e-160	Acute Infected	COMMD6
3.66204e-164	0.265752	0.53	0.373	9.46711e-160	Acute Infected	GMFB
6.2341e-164	0.27242	0.965	0.94	1.61164e-159	Acute Infected	RPLP0
6.43157e-164	0.273216	0.675	0.529	1.66269e-159	Acute Infected	LOC713572
2.34173e-163	0.289306	0.496	0.34	6.05383e-159	Acute Infected	ABHD18
2.8263e-163	0.285864	0.822	0.727	7.30655e-159	Acute Infected	NKTR
1.16608e-162	0.257947	0.44	0.285	3.01455e-158	Acute Infected	IRF9
1.05469e-160	0.2758	0.65	0.512	2.72659e-156	Acute Infected	BRK1
6.15709e-160	0.250712	0.941	0.898	1.59173e-155	Acute Infected	RSRP1
2.13611e-159	0.332768	0.417	0.267	5.52226e-155	Acute Infected	LOC107000817
1.57562e-157	0.374338	0.713	0.604	4.0733e-153	Acute Infected	SCMH1
2.96002e-156	0.323436	0.461	0.306	7.65224e-152	Acute Infected	LOC696005
3.99251e-156	0.30476	0.645	0.508	1.03214e-151	Acute Infected	BST2
1.93944e-155	0.342854	0.333	0.188	5.01383e-151	Acute Infected	HIST1H1D
2.01509e-155	0.312313	0.451	0.304	5.2094e-151	Acute Infected	CNFN
1.07576e-153	0.466489	0.471	0.338	2.78105e-149	Acute Infected	LOC114673087
2.98176e-152	0.264313	0.681	0.545	7.70844e-148	Acute Infected	MXD4
4.53207e-152	0.329563	0.304	0.168	1.17163e-147	Acute Infected	HIST1H2BJ
6.434e-152	0.272293	0.715	0.586	1.66332e-147	Acute Infected	PLD3
6.51716e-152	0.271064	0.718	0.597	1.68482e-147	Acute Infected	LOC106998836
1.25143e-151	0.281359	0.969	0.948	3.23521e-147	Acute Infected	NAV3
4.50353e-151	0.290778	0.379	0.232	1.16425e-146	Acute Infected	IGF1
1.5938e-150	0.257293	0.468	0.318	4.1203e-146	Acute Infected	LOC703857
4.28431e-150	0.287405	0.769	0.652	1.10758e-145	Acute Infected	2023-03-01
2.41381e-149	0.273829	0.448	0.3	6.24019e-145	Acute Infected	POU2F2
1.09895e-148	0.252031	0.394	0.248	2.84101e-144	Acute Infected	SLC2A11
1.25029e-148	0.392548	0.707	0.618	3.23226e-144	Acute Infected	TRIM24
2.71382e-148	0.301654	0.507	0.357	7.01576e-144	Acute Infected	SUSD4
1.27716e-147	0.250316	0.455	0.304	3.30171e-143	Acute Infected	GIMAP7
1.37412e-144	0.270729	0.804	0.706	3.55237e-140	Acute Infected	LST1
2.62279e-144	0.270123	0.777	0.674	6.78044e-140	Acute Infected	CEPT1
5.70731e-144	0.271411	0.429	0.284	1.47545e-139	Acute Infected	C2CD5
1.40447e-142	0.259219	0.631	0.49	3.63084e-138	Acute Infected	GNS
2.19563e-142	0.255176	0.409	0.266	5.67615e-138	Acute Infected	FRRS1L
6.25574e-133	0.273478	0.369	0.235	1.61723e-128	Acute Infected	LOC722294
3.21153e-132	0.290797	0.593	0.459	8.30245e-128	Acute Infected	CYSLTR1
1.22052e-126	0.259438	0.7	0.594	3.1553e-122	Acute Infected	RPL14
1.29145e-124	0.266278	0.674	0.568	3.33866e-120	Acute Infected	RPL32
2.60195e-120	0.291651	0.8	0.714	6.72655e-116	Acute Infected	SLC2A13
3.47072e-120	0.25756	0.922	0.877	8.97251e-116	Acute Infected	CTTNBP2
2.22662e-119	0.257461	0.692	0.584	5.75627e-115	Acute Infected	HERC4
2.33801e-117	0.253349	0.73	0.632	6.04423e-113	Acute Infected	IDH1
5.2107e-113	0.285825	0.801	0.72	1.34707e-108	Acute Infected	LOC106999008
3.5793e-110	0.256702	0.624	0.506	9.25322e-106	Acute Infected	ITFG1
4.82122e-110	0.258763	0.823	0.746	1.24638e-105	Acute Infected	PLA2R1
4.08133e-109	0.293893	0.745	0.656	1.05511e-104	Acute Infected	LOC694064
1.78262e-99	0.268116	0.501	0.384	4.60844e-95	Acute Infected	LOC709175
2.63435e-94	0.25263	0.616	0.508	6.81033e-90	Acute Infected	ST3GAL6
4.78445e-91	0.344697	0.608	0.514	1.23687e-86	Acute Infected	CCL3
6.56637e-91	0.336847	0.574	0.475	1.69754e-86	Acute Infected	GADD45B
1.0205e-86	0.326688	0.867	0.855	2.63821e-82	Acute Infected	CDH13
2.64905e-71	0.27381	0.735	0.654	6.84832e-67	Acute Infected	STK17B
1.10042e-61	0.410454	0.37	0.291	2.84481e-57	Acute Infected	PDK4
8.33854e-30	0.310227	0.556	0.556	2.15568e-25	Acute Infected	LOC697476
9.80871e-28	0.293044	0.278	0.222	2.53575e-23	Acute Infected	CCL5

## Sheet: Micro3
p_val	avg_log2FC	pct.1	pct.2	p_val_adj	condition	gene
0	1.49931	0.391	0.01	0	Uninfected	MDGA2
1.48854e-307	4.13671	0.954	0.275	3.84818e-303	Uninfected	KEG06-p04
4.14757e-266	0.641084	0.647	0.086	1.07223e-261	Uninfected	S100A4
4.24348e-205	2.18366	0.998	0.969	1.09703e-200	Uninfected	KEG06-p11
1.19886e-203	1.8078	1	0.999	3.09931e-199	Uninfected	KEG06-p10
2.96579e-202	1.76097	1	0.999	7.66716e-198	Uninfected	KEG06-p07
4.51157e-179	1.90325	0.998	0.953	1.16633e-174	Uninfected	KEG06-p08
1.13758e-166	1.77611	1	0.954	2.94086e-162	Uninfected	KEG06-p13
1.10266e-160	1.76455	0.998	0.961	2.85061e-156	Uninfected	KEG06-p12
7.51342e-132	0.399589	0.357	0.05	1.94237e-127	Uninfected	LOC697476
5.43447e-130	2.01043	0.995	0.965	1.40492e-125	Uninfected	KEG06-r02
2.67783e-126	1.48661	0.993	0.969	6.92272e-122	Uninfected	ABR
1.16283e-108	1.09127	0.855	0.36	3.00615e-104	Uninfected	PRKCH
1.74117e-108	0.572158	0.36	0.063	4.50126e-104	Uninfected	RIPOR2
8.84661e-107	1.16945	1	1	2.28703e-102	Uninfected	KEG06-r01
3.03155e-106	1.29016	0.99	0.975	7.83717e-102	Uninfected	SNX29
1.0419e-105	1.48341	0.804	0.473	2.69353e-101	Uninfected	KEG06-p06
8.88652e-79	1.35628	0.986	0.952	2.29734e-74	Uninfected	KCNQ3
2.48586e-69	1.36721	0.727	0.43	6.42643e-65	Uninfected	RASGEF1C
2.32248e-66	0.796571	0.771	0.376	6.00407e-62	Uninfected	BCL2
5.87972e-63	0.700079	0.838	0.385	1.52002e-58	Uninfected	HSPA1A
1.72914e-59	1.03577	0.857	0.691	4.47017e-55	Uninfected	KCNQ1
5.56531e-56	0.785312	1	0.998	1.43874e-51	Uninfected	ELMO1
3.4868e-55	1.04039	0.816	0.628	9.01408e-51	Uninfected	MCF2L
2.01782e-54	0.886989	0.983	0.957	5.21648e-50	Uninfected	PALD1
4.8607e-54	1.07293	0.824	0.489	1.25659e-49	Uninfected	HSPH1
1.99329e-53	1.14683	0.826	0.55	5.15305e-49	Uninfected	SDK1
1.08424e-52	0.8924	0.976	0.845	2.80298e-48	Uninfected	DOCK2
3.19568e-51	0.743275	1	0.997	8.26148e-47	Uninfected	SRGAP2
2.20021e-50	0.844292	0.959	0.781	5.68799e-46	Uninfected	ANKRD11
1.66071e-49	0.866505	0.911	0.687	4.29328e-45	Uninfected	TBC1D22A
8.81739e-45	0.666466	0.896	0.586	2.27947e-40	Uninfected	STK10
1.86288e-43	0.894945	0.942	0.786	4.81591e-39	Uninfected	CMIP
5.46296e-43	0.876352	0.976	0.917	1.41228e-38	Uninfected	SH3RF3
6.37013e-42	0.838869	0.971	0.749	1.64681e-37	Uninfected	PRKCA
7.03759e-40	1.08401	0.343	0.14	1.81936e-35	Uninfected	KCNIP1
1.88558e-37	0.743171	0.911	0.748	4.8746e-33	Uninfected	CYFIP1
3.30517e-37	0.776354	0.983	0.967	8.54452e-33	Uninfected	ARHGAP22
5.20433e-37	0.707429	0.614	0.35	1.34542e-32	Uninfected	RAP1GAP2
8.1472e-37	0.707105	0.998	0.992	2.10621e-32	Uninfected	ZSWIM6
3.49884e-36	0.669947	0.908	0.754	9.0452e-32	Uninfected	ARRB1
8.03021e-36	0.594151	1	0.997	2.07597e-31	Uninfected	INPP5D
1.56407e-34	0.836182	0.986	0.928	4.04343e-30	Uninfected	MTSS1
5.3273e-34	0.737427	0.877	0.549	1.37721e-29	Uninfected	PITPNC1
1.53159e-33	0.77796	0.732	0.582	3.95945e-29	Uninfected	MINK1
4.72809e-33	0.774119	0.932	0.724	1.22231e-28	Uninfected	RTTN
7.27303e-33	0.737342	0.995	0.917	1.88022e-28	Uninfected	ANKRD44
1.78417e-32	0.701356	0.995	0.993	4.61243e-28	Uninfected	CC2D2B
4.11802e-32	0.769996	0.973	0.905	1.06459e-27	Uninfected	CHST11
1.40743e-31	0.875292	0.942	0.737	3.6385e-27	Uninfected	CDH13
9.93878e-30	0.54413	0.795	0.509	2.56937e-25	Uninfected	XYLT1
1.40777e-29	0.897226	0.954	0.816	3.63936e-25	Uninfected	ARHGAP24
6.26184e-29	0.708431	0.874	0.774	1.61881e-24	Uninfected	PLCG2
1.11114e-28	0.690513	0.94	0.834	2.87253e-24	Uninfected	GNG7
2.78831e-28	0.680731	0.734	0.495	7.20834e-24	Uninfected	HSPA5
4.27802e-28	0.490855	0.807	0.501	1.10595e-23	Uninfected	OSBPL8
2.23654e-27	0.615335	0.925	0.787	5.78189e-23	Uninfected	PACSIN2
8.09577e-27	0.581325	0.932	0.724	2.09292e-22	Uninfected	GNB1
8.44799e-27	0.727236	0.703	0.516	2.18397e-22	Uninfected	TBC1D9
4.68535e-26	0.577701	0.908	0.691	1.21126e-21	Uninfected	INPP4A
6.38228e-26	0.577485	0.971	0.939	1.64995e-21	Uninfected	CAMK1D
3.09262e-25	0.556595	0.853	0.597	7.99504e-21	Uninfected	TCF7L2
3.70478e-25	0.470095	0.85	0.545	9.57759e-21	Uninfected	FBXW7
4.97564e-25	0.55912	0.923	0.665	1.2863e-20	Uninfected	SIK3
5.3104e-25	0.625405	0.406	0.211	1.37284e-20	Uninfected	NEDD9
6.47818e-25	0.604503	0.966	0.848	1.67474e-20	Uninfected	MACF1
7.03485e-25	0.504807	0.751	0.452	1.81865e-20	Uninfected	ADGRE5
7.32072e-25	0.537844	0.99	0.95	1.89255e-20	Uninfected	ARHGAP15
1.45148e-24	0.55326	0.918	0.698	3.75236e-20	Uninfected	EXOC4
1.86585e-24	0.529748	0.848	0.615	4.82359e-20	Uninfected	INPP4B
3.90668e-24	0.610477	0.978	0.918	1.00996e-19	Uninfected	PREX1
4.47641e-24	0.572879	0.957	0.79	1.15724e-19	Uninfected	GNAQ
7.18821e-24	0.438992	0.853	0.568	1.8583e-19	Uninfected	PIP4K2A
1.5921e-23	0.674645	0.891	0.612	4.11589e-19	Uninfected	ARHGAP26
2.38633e-23	0.535506	0.988	0.971	6.16915e-19	Uninfected	DOCK10
3.77811e-23	0.604805	0.937	0.767	9.76718e-19	Uninfected	ETV6
3.80931e-23	0.668824	0.978	0.929	9.84782e-19	Uninfected	NCKAP5
1.89105e-22	0.611805	0.973	0.827	4.88874e-18	Uninfected	RAPGEF1
3.43174e-22	0.513247	0.848	0.604	8.87173e-18	Uninfected	DENND1A
7.90286e-22	0.626366	0.928	0.799	2.04305e-17	Uninfected	MYO1F
1.01099e-21	0.54637	0.93	0.801	2.61361e-17	Uninfected	TNRC18
1.18118e-21	0.807098	0.964	0.958	3.05359e-17	Uninfected	LDLRAD4
3.6273e-21	0.515681	0.99	0.997	9.37731e-17	Uninfected	QKI
5.17055e-21	0.50674	0.906	0.678	1.33669e-16	Uninfected	LPP
6.81962e-21	0.615807	0.964	0.892	1.76301e-16	Uninfected	FAM149A
9.11818e-21	0.457692	0.99	0.997	2.35723e-16	Uninfected	FRMD4A
1.496e-20	0.611286	0.986	0.918	3.86746e-16	Uninfected	PTPRJ
1.54454e-20	0.524824	0.986	0.917	3.99294e-16	Uninfected	DOCK8
2.56392e-20	0.554818	0.954	0.77	6.62825e-16	Uninfected	KLF12
2.76821e-20	0.53951	0.959	0.825	7.15638e-16	Uninfected	VPS13B
3.45754e-20	0.584271	0.882	0.759	8.93844e-16	Uninfected	DNM2
7.39584e-20	0.559977	0.976	0.861	1.91197e-15	Uninfected	ASH1L
9.60188e-20	0.44596	0.995	0.996	2.48228e-15	Uninfected	SORL1
1.00171e-19	0.5241	0.966	0.813	2.58962e-15	Uninfected	HERC1
1.50905e-19	0.674991	0.72	0.577	3.90119e-15	Uninfected	HIVEP3
1.56094e-19	0.402012	0.766	0.521	4.03534e-15	Uninfected	LYST
1.90847e-19	0.492851	0.857	0.592	4.93378e-15	Uninfected	FOXP1
6.7111e-19	0.736407	0.386	0.256	1.73495e-14	Uninfected	CACNA1A
1.19391e-18	0.632096	0.795	0.658	3.08649e-14	Uninfected	FAM53B
1.24971e-18	0.614876	0.969	0.871	3.23076e-14	Uninfected	ARL15
1.79466e-18	0.454238	0.821	0.598	4.63954e-14	Uninfected	FNDC3A
2.1296e-18	0.526673	0.273	0.141	5.50543e-14	Uninfected	GRAMD1B
2.69165e-18	0.595402	0.778	0.618	6.95844e-14	Uninfected	KCNK13
3.11576e-18	0.420851	0.896	0.676	8.05486e-14	Uninfected	CREBBP
3.13532e-18	0.498948	0.993	0.936	8.10542e-14	Uninfected	TBC1D5
3.90191e-18	0.536214	0.961	0.879	1.00872e-13	Uninfected	PRKCB
4.06404e-18	0.341582	0.802	0.542	1.05064e-13	Uninfected	RNF149
4.99267e-18	0.658741	0.918	0.81	1.29071e-13	Uninfected	ITGB5
7.91047e-18	0.487079	0.935	0.753	2.04502e-13	Uninfected	EML4
1.33075e-17	0.408921	0.739	0.506	3.44026e-13	Uninfected	DLG1
2.72415e-17	0.493362	0.969	0.839	7.04247e-13	Uninfected	STAG1
3.71105e-17	0.49265	0.838	0.633	9.59382e-13	Uninfected	SCAPER
7.2329e-17	0.731935	0.577	0.568	1.86985e-12	Uninfected	PLCB2
8.78394e-17	0.493383	0.954	0.799	2.27082e-12	Uninfected	NCOA2
1.31372e-16	0.416417	0.609	0.425	3.39624e-12	Uninfected	SMCHD1
1.38869e-16	0.593224	0.969	0.9	3.59004e-12	Uninfected	ABCC4
1.58628e-16	0.515653	0.908	0.711	4.10085e-12	Uninfected	COMMD10
1.74131e-16	0.472808	0.688	0.553	4.50164e-12	Uninfected	CLASP1
2.21696e-16	0.467674	0.99	0.891	5.73128e-12	Uninfected	KMT2C
2.23082e-16	0.434894	0.923	0.724	5.76713e-12	Uninfected	DYRK1A
2.56643e-16	0.478124	0.983	0.915	6.63473e-12	Uninfected	TCF12
2.9736e-16	1.11011	1	1	7.68735e-12	Uninfected	LOC114674534
3.65731e-16	0.404983	0.821	0.625	9.45488e-12	Uninfected	SETD2
5.63901e-16	0.431664	0.906	0.708	1.4578e-11	Uninfected	GSK3B
6.64645e-16	0.697689	0.524	0.399	1.71824e-11	Uninfected	MYO1E
9.65781e-16	0.643358	0.831	0.634	2.49674e-11	Uninfected	WWOX
1.06818e-15	0.404778	0.792	0.605	2.76147e-11	Uninfected	TBC1D1
1.54673e-15	0.520813	0.626	0.471	3.99861e-11	Uninfected	EXT1
1.63006e-15	0.394031	0.993	0.998	4.21404e-11	Uninfected	MEF2A
1.7343e-15	0.407851	0.986	0.961	4.48351e-11	Uninfected	VPS13C
1.96698e-15	0.415922	0.826	0.602	5.08505e-11	Uninfected	BTBD9
2.59744e-15	0.392866	0.99	0.992	6.71491e-11	Uninfected	FCHSD2
2.66613e-15	0.577088	0.973	0.851	6.89247e-11	Uninfected	HDAC9
3.31625e-15	0.430283	0.78	0.614	8.57317e-11	Uninfected	MYH9
4.1295e-15	0.437999	0.862	0.71	1.06756e-10	Uninfected	USP24
5.05166e-15	0.418686	0.874	0.662	1.30596e-10	Uninfected	RAPGEF2
7.09594e-15	0.534713	0.942	0.8	1.83444e-10	Uninfected	FLI1
1.59291e-14	0.445621	0.877	0.713	4.11799e-10	Uninfected	CUX1
1.91218e-14	0.42906	0.93	0.759	4.94338e-10	Uninfected	AP3B1
2.04341e-14	0.50029	0.872	0.763	5.28262e-10	Uninfected	LHFPL2
2.0856e-14	0.438571	0.998	0.993	5.39169e-10	Uninfected	SLC8A1
2.50939e-14	0.521692	0.981	0.968	6.48728e-10	Uninfected	MERTK
3.61201e-14	0.334153	0.848	0.644	9.33777e-10	Uninfected	HCK
3.73826e-14	0.474812	0.928	0.746	9.66415e-10	Uninfected	VTI1A
4.52277e-14	0.418869	0.935	0.764	1.16923e-09	Uninfected	BIRC6
4.55502e-14	0.452528	0.932	0.807	1.17756e-09	Uninfected	LPIN2
4.88683e-14	0.304311	0.517	0.343	1.26334e-09	Uninfected	DIAPH1
5.42318e-14	0.461217	0.908	0.706	1.402e-09	Uninfected	LRBA
5.68149e-14	0.410591	0.944	0.771	1.46878e-09	Uninfected	ARID1B
6.17579e-14	0.483961	0.662	0.548	1.59657e-09	Uninfected	SLC39A11
6.35753e-14	0.461089	0.809	0.703	1.64355e-09	Uninfected	TANC1
1.79332e-13	0.402827	0.778	0.583	4.6361e-09	Uninfected	FCHO2
1.97564e-13	0.357067	0.831	0.615	5.10742e-09	Uninfected	ITCH
2.50833e-13	0.532214	0.906	0.75	6.48453e-09	Uninfected	TOP1
5.32433e-13	0.395176	0.884	0.7	1.37645e-08	Uninfected	WIPF1
8.11325e-13	0.332714	0.797	0.596	2.09744e-08	Uninfected	RFX3
8.60241e-13	0.542567	0.812	0.731	2.22389e-08	Uninfected	ZNF710
1.15015e-12	0.56774	0.575	0.491	2.97336e-08	Uninfected	FMN1
1.41991e-12	0.380008	0.78	0.583	3.67075e-08	Uninfected	COG5
1.46038e-12	0.519747	0.944	0.846	3.77537e-08	Uninfected	MAML3
1.97458e-12	0.395258	0.889	0.687	5.10469e-08	Uninfected	ARID2
2.21351e-12	0.395539	0.785	0.633	5.72236e-08	Uninfected	GATAD2B
2.46272e-12	0.416665	0.949	0.817	6.36661e-08	Uninfected	KDM2A
3.64946e-12	0.408431	0.903	0.72	9.43459e-08	Uninfected	TUT7
4.73025e-12	0.453328	0.621	0.484	1.22286e-07	Uninfected	ELOVL5
6.57727e-12	0.349167	0.729	0.549	1.70036e-07	Uninfected	CDKAL1
7.30545e-12	0.358901	0.947	0.775	1.88861e-07	Uninfected	PHIP
8.55656e-12	0.375579	0.865	0.684	2.21204e-07	Uninfected	ANKRD17
1.16868e-11	0.38771	0.879	0.693	3.02128e-07	Uninfected	FAF1
1.35713e-11	0.51011	0.732	0.67	3.50847e-07	Uninfected	PTPRM
1.49506e-11	0.379893	0.923	0.77	3.86503e-07	Uninfected	USP34
1.74264e-11	0.44238	0.758	0.65	4.50508e-07	Uninfected	BLNK
1.90136e-11	0.369534	0.99	0.988	4.9154e-07	Uninfected	VAV3
1.90404e-11	0.377261	0.891	0.684	4.92232e-07	Uninfected	TAOK3
1.95009e-11	0.397441	0.923	0.728	5.04138e-07	Uninfected	PPP1R12A
2.3783e-11	0.407609	0.838	0.686	6.14839e-07	Uninfected	SFPQ
2.41954e-11	0.47312	0.988	0.959	6.25499e-07	Uninfected	AKAP13
2.6881e-11	0.401145	0.874	0.717	6.94929e-07	Uninfected	SGMS1
3.72616e-11	0.539449	0.751	0.686	9.63286e-07	Uninfected	SLC43A2
3.95634e-11	0.39949	0.993	0.999	1.02279e-06	Uninfected	ST6GALNAC3
4.33304e-11	0.372612	0.915	0.732	1.12018e-06	Uninfected	BABAM2
5.17468e-11	0.383953	0.783	0.636	1.33776e-06	Uninfected	ERC1
5.25897e-11	0.437253	0.717	0.542	1.35955e-06	Uninfected	SMYD3
5.82911e-11	0.4725	0.942	0.805	1.50694e-06	Uninfected	LOC708686
6.56904e-11	0.339947	0.87	0.703	1.69823e-06	Uninfected	LCOR
1.12082e-10	0.307473	0.894	0.684	2.89754e-06	Uninfected	MAP3K5
1.77818e-10	0.80934	0.483	0.489	4.59694e-06	Uninfected	STAB1
1.8002e-10	0.326116	0.751	0.582	4.65387e-06	Uninfected	PHF21A
1.90102e-10	0.296199	0.894	0.685	4.91451e-06	Uninfected	ARIH1
1.95182e-10	0.583281	0.643	0.573	5.04585e-06	Uninfected	SLC24A3
2.73243e-10	0.457899	0.93	0.75	7.06387e-06	Uninfected	RABGAP1L
4.64399e-10	0.442772	0.932	0.847	1.20056e-05	Uninfected	RBM47
4.81221e-10	0.420834	0.541	0.445	1.24405e-05	Uninfected	JARID2
4.96752e-10	0.350635	0.928	0.759	1.2842e-05	Uninfected	PIK3R5
5.2874e-10	0.373747	0.734	0.595	1.3669e-05	Uninfected	PACS1
5.65951e-10	0.384163	0.964	0.926	1.4631e-05	Uninfected	RERE
6.30969e-10	0.454073	0.918	0.832	1.63118e-05	Uninfected	SFMBT2
6.88579e-10	0.445854	0.814	0.693	1.78012e-05	Uninfected	PITPNA
7.12572e-10	0.420764	0.886	0.759	1.84214e-05	Uninfected	SLC49A4
7.26862e-10	0.36966	0.879	0.768	1.87908e-05	Uninfected	ANKS1A
8.80061e-10	0.283719	0.853	0.641	2.27513e-05	Uninfected	ZCCHC7
9.21402e-10	0.421281	0.932	0.847	2.38201e-05	Uninfected	SSH1
1.14302e-09	0.411993	0.942	0.797	2.95494e-05	Uninfected	ZNF609
1.21592e-09	0.355718	0.913	0.731	3.14338e-05	Uninfected	RANBP9
1.25122e-09	0.375205	0.734	0.562	3.23464e-05	Uninfected	SUPT3H
1.28579e-09	0.355467	0.816	0.679	3.32403e-05	Uninfected	SDCCAG8
1.60309e-09	0.380496	0.874	0.714	4.14431e-05	Uninfected	DOCK11
1.70796e-09	0.885642	0.401	0.332	4.41543e-05	Uninfected	NAV2
1.98253e-09	0.352232	0.708	0.577	5.12522e-05	Uninfected	WDR70
2.17543e-09	0.357409	0.785	0.664	5.62393e-05	Uninfected	ARID1A
2.45366e-09	0.378844	0.889	0.694	6.34321e-05	Uninfected	RUNX1
2.46897e-09	0.308518	0.797	0.635	6.38277e-05	Uninfected	NEK7
2.85412e-09	0.385554	0.792	0.76	7.37847e-05	Uninfected	LRP1
3.4833e-09	0.689243	0.399	0.346	9.00502e-05	Uninfected	SKI
4.29171e-09	0.266376	0.889	0.688	0.000110949	Uninfected	WNK1
5.88814e-09	0.303663	0.797	0.6	0.00015222	Uninfected	MSN
5.89452e-09	0.387764	0.722	0.662	0.000152385	Uninfected	TRIO
6.50644e-09	0.387751	0.877	0.684	0.000168204	Uninfected	PIK3AP1
6.54173e-09	0.435772	0.874	0.668	0.000169117	Uninfected	SYNDIG1
6.86904e-09	0.340031	0.998	0.999	0.000177578	Uninfected	SLC9A9
7.05766e-09	0.403305	0.768	0.693	0.000182455	Uninfected	NFATC2
7.8655e-09	0.306749	0.435	0.305	0.000203339	Uninfected	CBLB
9.78309e-09	0.267037	0.891	0.689	0.000252912	Uninfected	DENND4A
1.01925e-08	0.385352	0.983	0.96	0.000263497	Uninfected	ITPR2
1.1202e-08	0.427832	0.966	0.871	0.000289595	Uninfected	ZFAND3
1.17819e-08	0.338246	0.891	0.711	0.000304585	Uninfected	ITSN2
1.57487e-08	0.456496	0.937	0.9	0.000407134	Uninfected	ZFHX3
2.16173e-08	0.310603	0.838	0.678	0.00055885	Uninfected	GOLGA4
2.50442e-08	0.332869	0.812	0.659	0.000647442	Uninfected	TAOK1
3.09564e-08	0.311469	0.732	0.614	0.000800285	Uninfected	UTY
3.27654e-08	0.250207	0.87	0.683	0.000847051	Uninfected	PTBP3
3.6235e-08	0.394793	0.599	0.509	0.000936747	Uninfected	SMC5
3.63405e-08	0.379528	0.993	0.979	0.000939476	Uninfected	SSH2
4.34868e-08	0.318589	0.787	0.639	0.00112422	Uninfected	NFATC3
4.3753e-08	0.408069	0.587	0.526	0.0011311	Uninfected	MSI2
4.84942e-08	0.348574	0.918	0.765	0.00125367	Uninfected	CEP170
4.87261e-08	0.330631	0.899	0.762	0.00125967	Uninfected	R3HDM2
5.74301e-08	0.291679	0.896	0.72	0.00148468	Uninfected	ATRX
6.26305e-08	0.322036	0.853	0.702	0.00161912	Uninfected	THADA
9.3729e-08	0.361933	0.514	0.401	0.00242308	Uninfected	PARP8
1.03947e-07	0.39968	0.872	0.717	0.00268723	Uninfected	PHLPP1
1.13813e-07	0.424137	0.536	0.489	0.00294229	Uninfected	BRD4
1.20006e-07	0.270462	0.693	0.535	0.00310239	Uninfected	IMMP2L
1.23026e-07	0.305625	0.906	0.745	0.00318047	Uninfected	PBRM1
1.24165e-07	0.324202	0.969	0.941	0.00320991	Uninfected	AP1B1
1.39849e-07	0.354262	0.957	0.913	0.00361537	Uninfected	EIF4G3
1.57947e-07	0.458408	0.684	0.644	0.00408325	Uninfected	MVB12B
1.78399e-07	0.326305	0.911	0.779	0.00461197	Uninfected	EPB41
2.10083e-07	0.305739	0.7	0.569	0.00543106	Uninfected	ZNF292
2.40167e-07	0.296104	0.882	0.768	0.00620881	Uninfected	SUSD6
2.46457e-07	0.277103	0.843	0.693	0.00637142	Uninfected	MATR3
2.48881e-07	0.302307	0.906	0.782	0.00643407	Uninfected	MYCBP2
2.77425e-07	0.334849	0.964	0.869	0.007172	Uninfected	PPP3CA
3.02834e-07	0.363135	0.742	0.646	0.00782887	Uninfected	FBXL20
3.2103e-07	0.270412	0.836	0.676	0.00829927	Uninfected	NSMCE2
3.31872e-07	0.266173	0.901	0.716	0.00857954	Uninfected	FAM172A
3.39692e-07	0.268923	0.71	0.594	0.00878172	Uninfected	RNF38
3.58854e-07	0.289734	0.923	0.762	0.00927708	Uninfected	FNIP1
3.70156e-07	0.250698	0.778	0.628	0.00956928	Uninfected	FNDC3B
3.79965e-07	0.256482	0.831	0.705	0.00982286	Uninfected	EP300
4.08039e-07	0.334767	0.681	0.585	0.0105486	Uninfected	USP9X
4.48911e-07	0.298312	0.63	0.557	0.0116052	Uninfected	LOC701819
5.27902e-07	0.312063	0.606	0.476	0.0136473	Uninfected	KIAA1328
5.69435e-07	0.339328	0.986	0.972	0.014721	Uninfected	DIAPH2
5.97864e-07	0.302093	0.911	0.759	0.015456	Uninfected	KANSL1
6.08546e-07	0.279541	0.877	0.727	0.0157321	Uninfected	KAT6A
6.82084e-07	0.73431	0.5	0.48	0.0176332	Uninfected	PLD5
7.13587e-07	0.278752	0.819	0.673	0.0184477	Uninfected	OSBPL9
8.19849e-07	0.273645	0.867	0.726	0.0211947	Uninfected	PPP6R3
8.98684e-07	0.309293	0.918	0.779	0.0232328	Uninfected	CPEB3
9.44661e-07	0.301549	0.645	0.547	0.0244214	Uninfected	KDM6A
9.49504e-07	0.272825	0.696	0.545	0.0245466	Uninfected	SIPA1L1
9.52344e-07	0.305535	0.894	0.752	0.02462	Uninfected	ARID4B
9.67039e-07	0.349189	0.652	0.568	0.0249999	Uninfected	LOC698045
1.07336e-06	0.482072	0.754	0.692	0.0277485	Uninfected	APPL2
1.44926e-06	0.296963	0.621	0.523	0.0374663	Uninfected	FRYL
1.48993e-06	0.254974	0.884	0.751	0.0385177	Uninfected	SPRED1
1.56043e-06	0.370216	0.952	0.831	0.0403402	Uninfected	MAML2
1.5678e-06	0.367609	0.72	0.621	0.0405306	Uninfected	DDX3Y
2.94216e-06	0.39729	0.495	0.423	0.0760606	Uninfected	ZNF407
3.54334e-06	0.331429	0.845	0.674	0.0916023	Uninfected	FBXL17
4.21939e-06	0.288364	0.708	0.588	0.10908	Uninfected	ATG7
4.38221e-06	0.268142	0.761	0.607	0.113289	Uninfected	CAMK2D
6.33264e-06	0.31808	0.647	0.573	0.163711	Uninfected	MARK3
6.3801e-06	0.332824	0.969	0.925	0.164938	Uninfected	SRRM2
7.10474e-06	0.256943	0.406	0.314	0.183672	Uninfected	LRRFIP1
7.3639e-06	0.313697	0.727	0.629	0.190372	Uninfected	FOXO3
7.52969e-06	0.270367	0.802	0.679	0.194658	Uninfected	RSF1
7.59104e-06	0.251857	0.998	0.994	0.196244	Uninfected	FOXN3
7.65082e-06	0.336743	0.981	0.951	0.197789	Uninfected	ACAP2
7.89848e-06	0.328948	0.732	0.649	0.204192	Uninfected	KIF13B
7.94173e-06	0.30647	0.763	0.682	0.20531	Uninfected	ZNF638
7.97827e-06	0.383478	0.633	0.593	0.206254	Uninfected	SETBP1
8.19553e-06	0.303708	0.809	0.69	0.211871	Uninfected	UBE2H
8.77123e-06	0.268449	0.99	0.986	0.226754	Uninfected	PICALM
1.27772e-05	0.314425	0.976	0.926	0.330316	Uninfected	CELF2
1.40026e-05	0.324934	0.686	0.624	0.361995	Uninfected	PRKAG2
1.43124e-05	0.46612	0.432	0.383	0.370003	Uninfected	WDPCP
1.44797e-05	0.29384	0.906	0.777	0.37433	Uninfected	FBXO11
1.50088e-05	0.290379	0.872	0.673	0.388007	Uninfected	BCAS3
1.56622e-05	0.321767	0.838	0.747	0.404898	Uninfected	WDFY2
2.3952e-05	0.310815	0.961	0.925	0.619208	Uninfected	TLN2
2.40448e-05	0.263727	0.495	0.418	0.621606	Uninfected	KDM4C
2.53083e-05	0.325249	0.531	0.477	0.65427	Uninfected	MAP4
2.67896e-05	0.300004	0.536	0.473	0.692566	Uninfected	SPAG9
3.59475e-05	0.466533	0.263	0.215	0.929315	Uninfected	TPD52
3.6313e-05	0.270712	0.78	0.694	0.938764	Uninfected	PHF20
3.74784e-05	0.365417	0.973	0.934	0.968891	Uninfected	MAN1A1
4.17171e-05	0.317233	0.645	0.576	1	Uninfected	PRDM2
4.94788e-05	0.287212	0.886	0.719	1	Uninfected	FNBP1
6.5269e-05	0.284929	0.913	0.804	1	Uninfected	TMEM131
6.88305e-05	0.292745	0.954	0.885	1	Uninfected	ARHGAP21
7.51117e-05	0.284444	0.836	0.722	1	Uninfected	BAZ2B
8.03663e-05	0.257423	0.143	0.255	1	Uninfected	LOC106994057
8.1905e-05	0.296746	0.746	0.656	1	Uninfected	ST6GAL1
0.000119499	0.312474	0.891	0.774	1	Uninfected	LOC106999008
0.000135394	0.272682	0.621	0.559	1	Uninfected	PDS5A
0.000148857	0.390626	0.935	0.907	1	Uninfected	FGFR1
0.000197281	0.304216	0.928	0.819	1	Uninfected	MGAT5
0.000210641	0.261898	0.865	0.698	1	Uninfected	ADK
0.000279827	0.363995	0.449	0.441	1	Uninfected	AOPEP
0.000306031	0.271266	0.93	0.896	1	Uninfected	CHD7
0.00031222	0.288205	0.925	0.8	1	Uninfected	SENP6
0.000313248	0.297469	0.623	0.594	1	Uninfected	FUS
0.000353474	0.275313	0.986	0.993	1	Uninfected	ASTN2
0.000403522	0.423104	0.534	0.564	1	Uninfected	RASA3
0.000423394	0.254808	0.725	0.642	1	Uninfected	JAK2
0.000460446	0.259388	0.614	0.567	1	Uninfected	FBXW11
0.000492281	0.264888	0.792	0.68	1	Uninfected	HNRNPC
0.0005324	0.274423	0.725	0.71	1	Uninfected	TBC1D14
0.000545585	0.256838	0.92	0.785	1	Uninfected	PAN3
0.000548789	0.461554	0.362	0.361	1	Uninfected	CMKLR1
0.000668408	0.326255	0.664	0.604	1	Uninfected	UBASH3B
0.000769698	0.292844	0.889	0.821	1	Uninfected	TSPAN14
0.000774238	0.337311	0.976	0.919	1	Uninfected	FRMD4B
0.000803997	0.304074	0.635	0.621	1	Uninfected	SH2B3
0.000833156	0.258601	0.222	0.355	1	Uninfected	PANX1
0.000972753	0.265928	0.841	0.74	1	Uninfected	NUMB
0.00117594	0.253425	0.988	0.938	1	Uninfected	LYN
0.00118594	0.437058	0.5	0.493	1	Uninfected	ABHD12
0.00123668	0.29501	0.522	0.5	1	Uninfected	SPEN
0.00127904	0.266261	0.705	0.671	1	Uninfected	RRBP1
0.0013385	0.306722	0.973	0.983	1	Uninfected	AUTS2
0.00147732	0.275581	0.652	0.6	1	Uninfected	ABL1
0.00159929	0.354416	0.502	0.508	1	Uninfected	VAV1
0.0016857	0.316316	0.952	0.887	1	Uninfected	TNRC6B
0.00177812	0.377199	0.534	0.538	1	Uninfected	GALNT10
0.00251602	0.380963	0.44	0.39	1	Uninfected	CCND3
0.00268468	0.254549	0.971	0.931	1	Uninfected	USP15
0.00325884	0.57474	1	1	1	Uninfected	LOC109910387
0.00382901	0.272582	0.903	0.757	1	Uninfected	PABPC1
0.00445379	0.263817	0.93	0.856	1	Uninfected	CACNB4
0.00453078	0.430878	0.454	0.45	1	Uninfected	ESRRG
0.00470902	0.387922	0.338	0.339	1	Uninfected	DISC1
0.00498553	0.298858	0.959	0.904	1	Uninfected	UBE2E2
0.0054409	0.267649	0.507	0.484	1	Uninfected	RPRD2
0.00755884	0.292502	0.459	0.44	1	Uninfected	SND1
0.0095499	0.306629	0.568	0.607	1	Uninfected	WDFY4
0.00965209	0.250519	0.539	0.504	1	Uninfected	XPR1
2.62152e-225	2.49223	0.999	0.983	6.77715e-221	Acute Infected	B2M
4.36228e-197	1.9653	1	0.995	1.12774e-192	Acute Infected	TMSB4X
4.93115e-195	2.688	0.989	0.947	1.2748e-190	Acute Infected	APOE
9.64431e-193	2.25948	0.996	0.949	2.49325e-188	Acute Infected	C1QB
4.3423e-192	2.1617	0.997	0.947	1.12257e-187	Acute Infected	C1QA
2.36185e-190	2.01788	0.848	0	6.10586e-186	Acute Infected	LOC693820
4.6498e-190	2.16921	0.994	0.952	1.20207e-185	Acute Infected	C1QC
2.71056e-188	1.77108	0.945	0.589	7.00734e-184	Acute Infected	LOC114677644
7.39271e-182	1.82877	0.998	0.966	1.91116e-177	Acute Infected	FTL
7.72363e-176	1.74088	0.83	0.031	1.99671e-171	Acute Infected	LOC100426197
1.81399e-173	1.51892	1	0.986	4.68953e-169	Acute Infected	RNASET2
3.18875e-170	1.54442	0.995	0.954	8.24356e-166	Acute Infected	RPS18
3.02762e-169	1.52108	0.999	0.976	7.827e-165	Acute Infected	MARCKS
6.28225e-168	1.49773	0.99	0.952	1.62409e-163	Acute Infected	RPL27A
2.48956e-164	1.4821	0.996	0.961	6.43601e-160	Acute Infected	GPR34
3.37077e-160	1.32104	0.994	0.964	8.71412e-156	Acute Infected	ITM2B
3.69266e-159	1.40762	0.993	0.954	9.54626e-155	Acute Infected	RPL41
3.34734e-157	1.34956	0.987	0.928	8.65353e-153	Acute Infected	RPS7
1.37981e-155	1.39405	0.986	0.928	3.56709e-151	Acute Infected	RPS20
1.90151e-155	1.27242	0.993	0.932	4.91578e-151	Acute Infected	LOC696748
3.54661e-154	1.35393	0.993	0.942	9.1687e-150	Acute Infected	TYROBP
8.79937e-154	1.41022	0.932	0.734	2.27481e-149	Acute Infected	LOC114669738
2.75172e-153	1.41426	0.986	0.923	7.11374e-149	Acute Infected	RPS28
9.04299e-153	1.33042	0.991	0.947	2.33779e-148	Acute Infected	RPS15
3.33763e-152	1.33534	0.991	0.942	8.62844e-148	Acute Infected	RPL10
3.26951e-150	1.30589	0.985	0.923	8.45233e-146	Acute Infected	CD81
1.24326e-149	1.36002	0.977	0.923	3.21408e-145	Acute Infected	RPS27
3.12176e-148	1.30245	0.989	0.935	8.07037e-144	Acute Infected	RPL13A
1.25555e-146	1.2962	0.991	0.964	3.24584e-142	Acute Infected	TPT1
1.4076e-146	1.30472	0.989	0.944	3.63893e-142	Acute Infected	RPL30
1.68367e-145	1.35376	0.993	0.954	4.35262e-141	Acute Infected	RPS19
7.12411e-145	1.3991	0.811	0.126	1.84173e-140	Acute Infected	LOC719702
2.85665e-144	1.2829	0.986	0.942	7.385e-140	Acute Infected	RPL18
5.59224e-144	1.28443	0.984	0.925	1.44571e-139	Acute Infected	RPS12
4.64933e-142	1.83908	0.997	0.973	1.20194e-137	Acute Infected	LOC704104
9.78794e-140	1.14771	0.995	0.957	2.53038e-135	Acute Infected	EIF1
8.39849e-139	1.25217	0.941	0.836	2.17118e-134	Acute Infected	RPL35
3.96328e-138	1.15432	0.995	0.959	1.02459e-133	Acute Infected	RGS10
6.96277e-137	1.37159	0.987	0.925	1.80002e-132	Acute Infected	LOC703641
2.95071e-136	1.22475	0.99	0.944	7.62819e-132	Acute Infected	RPS27A-1
5.35579e-133	1.33185	0.881	0.454	1.38458e-128	Acute Infected	LOC114669857
9.75457e-133	1.16706	0.979	0.925	2.52175e-128	Acute Infected	RPS16
1.90452e-132	1.27558	0.986	0.937	4.92356e-128	Acute Infected	P2RY13
7.59881e-131	1.20822	0.97	0.882	1.96444e-126	Acute Infected	LOC695533
1.13264e-129	1.13931	0.994	0.961	2.92811e-125	Acute Infected	RPL13
1.81953e-129	1.13847	0.983	0.92	4.70384e-125	Acute Infected	RPS10
3.05279e-129	1.16806	0.983	0.942	7.89207e-125	Acute Infected	RPS23
1.13299e-128	1.60946	0.999	0.884	2.929e-124	Acute Infected	LOC114673210
2.06285e-128	1.15208	0.966	0.918	5.33287e-124	Acute Infected	CD48
2.44976e-127	1.19004	0.99	0.937	6.33311e-123	Acute Infected	CX3CR1
4.43815e-126	1.1538	0.974	0.937	1.14735e-121	Acute Infected	RPS13
3.98451e-125	1.12151	0.971	0.894	1.03008e-120	Acute Infected	RPL17
6.11269e-122	1.1231	0.992	0.961	1.58025e-117	Acute Infected	RPLP1
7.83824e-121	1.07914	0.977	0.928	2.02634e-116	Acute Infected	FAU
1.25706e-120	1.0693	0.979	0.94	3.24975e-116	Acute Infected	RPS14
5.75973e-119	1.21845	0.992	0.957	1.48901e-114	Acute Infected	IFNGR1
2.88967e-118	1.24991	0.986	0.949	7.47036e-114	Acute Infected	CFD
6.90949e-118	1.15968	0.995	0.978	1.78624e-113	Acute Infected	MS4A7
5.93666e-117	1.10815	0.963	0.906	1.53475e-112	Acute Infected	CREG1
1.51529e-115	1.07308	0.965	0.906	3.91732e-111	Acute Infected	RPL28
3.78639e-115	1.07446	0.964	0.901	9.78856e-111	Acute Infected	RPL7A
4.87546e-114	1.04716	0.968	0.928	1.2604e-109	Acute Infected	RPL38
4.16819e-112	1.02225	0.966	0.906	1.07756e-107	Acute Infected	RPSA
7.24688e-112	1.00556	0.988	0.947	1.87346e-107	Acute Infected	RPS8
9.19246e-112	1.04292	0.919	0.812	2.37643e-107	Acute Infected	BRI3
3.16907e-111	1.02246	0.998	0.983	8.19268e-107	Acute Infected	P2RY12
2.9578e-110	1.02273	0.944	0.882	7.6465e-106	Acute Infected	RPL37A-1
1.53459e-109	1.17283	0.973	0.952	3.96723e-105	Acute Infected	FTH1
3.901e-109	1.11658	0.976	0.93	1.00849e-104	Acute Infected	BHLHE41
5.07932e-109	1.24707	0.941	0.85	1.31311e-104	Acute Infected	CTSC
1.23348e-108	1.04404	0.946	0.891	3.1888e-104	Acute Infected	RPS2
3.27597e-108	0.975322	0.974	0.906	8.46904e-104	Acute Infected	ITM2C
5.18263e-108	0.988697	0.973	0.932	1.33981e-103	Acute Infected	RPL21
2.37395e-107	0.98982	0.963	0.92	6.13714e-103	Acute Infected	RPL23
5.25369e-107	0.988987	0.965	0.908	1.35818e-102	Acute Infected	RPL27
8.93044e-107	1.01721	0.959	0.911	2.3087e-102	Acute Infected	RPLP0
1.93334e-106	1.05414	0.903	0.773	4.99807e-102	Acute Infected	RPL37
2.75823e-106	0.99631	0.966	0.935	7.13058e-102	Acute Infected	RPL9
1.35716e-105	0.972738	0.965	0.911	3.50853e-101	Acute Infected	RPL19
1.99347e-105	1.00479	0.952	0.896	5.15352e-101	Acute Infected	RPS3
4.53797e-105	0.97667	0.966	0.928	1.17316e-100	Acute Infected	NACA
9.66372e-105	0.979562	0.926	0.843	2.49827e-100	Acute Infected	MAMU-AG
1.07256e-104	0.99307	0.982	0.93	2.77279e-100	Acute Infected	RPL3
1.18209e-104	1.00889	0.94	0.894	3.05593e-100	Acute Infected	RPL35A
5.58412e-104	1.0659	0.744	0.162	1.44361e-99	Acute Infected	SERPINF1
3.87103e-103	0.906351	0.95	0.879	1.00074e-98	Acute Infected	ARL6IP5
9.79388e-103	1.09503	0.687	0.099	2.53191e-98	Acute Infected	LOC114669767
1.22022e-102	1.00412	0.948	0.894	3.15452e-98	Acute Infected	RPL34
9.01365e-102	0.978176	0.96	0.918	2.33021e-97	Acute Infected	LOC703455
5.24506e-101	0.993591	0.958	0.903	1.35595e-96	Acute Infected	RPL23A
8.81594e-101	1.26325	0.982	0.952	2.2791e-96	Acute Infected	SAT1
3.60177e-100	0.96393	0.945	0.877	9.31131e-96	Acute Infected	RPL11
4.7052e-99	1.46149	0.829	0.505	1.21639e-94	Acute Infected	IFI6
1.54506e-97	0.948665	0.959	0.915	3.9943e-93	Acute Infected	RPS29
2.33255e-97	0.91279	0.971	0.944	6.03012e-93	Acute Infected	RPS26
3.84241e-97	0.857084	0.96	0.896	9.93339e-93	Acute Infected	CD37
2.52833e-96	0.937165	0.933	0.831	6.53624e-92	Acute Infected	TREML1
4.53997e-96	0.905453	0.958	0.913	1.17367e-91	Acute Infected	RPL15
3.48183e-95	0.971475	0.689	0.099	9.00122e-91	Acute Infected	TMEM176A
2.44781e-94	0.911792	0.707	0.123	6.32809e-90	Acute Infected	TLR1
4.75375e-94	0.877573	0.965	0.913	1.22894e-89	Acute Infected	RPL6
8.0917e-94	0.935669	0.962	0.918	2.09187e-89	Acute Infected	RPS21
2.54131e-91	0.904284	0.962	0.925	6.56978e-87	Acute Infected	RPS11
3.69367e-91	0.93118	0.959	0.915	9.54887e-87	Acute Infected	UBA52
5.09154e-90	0.88017	0.604	0.056	1.31626e-85	Acute Infected	LOC106995967
6.78357e-90	0.848341	0.91	0.853	1.75369e-85	Acute Infected	GABARAP
8.00545e-90	0.941082	0.633	0.087	2.06957e-85	Acute Infected	LOC107000809
8.94173e-90	0.833147	0.962	0.915	2.31162e-85	Acute Infected	RPL5
1.35528e-89	0.833946	0.909	0.824	3.50368e-85	Acute Infected	ATP6V0E1
9.21791e-89	0.864902	0.965	0.903	2.38301e-84	Acute Infected	TLR4
1.51238e-88	0.933002	0.847	0.519	3.9098e-84	Acute Infected	TMEM176B
2.22254e-88	1.53285	0.918	0.911	5.74571e-84	Acute Infected	KLF2
2.23801e-88	0.873775	0.952	0.918	5.78569e-84	Acute Infected	RPL24
4.08533e-87	0.946375	0.99	0.966	1.05614e-82	Acute Infected	LGMN
5.18216e-87	0.982742	0.997	0.99	1.33969e-82	Acute Infected	SRGN
5.79429e-87	0.866697	0.684	0.145	1.49794e-82	Acute Infected	INKA1
1.44449e-83	0.879768	0.883	0.787	3.7343e-79	Acute Infected	RPL26
3.01629e-83	0.861638	0.526	0.01	7.79771e-79	Acute Infected	LOC722780
5.4349e-83	0.884236	0.728	0.174	1.40503e-78	Acute Infected	TSPAN3
3.69507e-82	0.928374	0.994	0.993	9.55249e-78	Acute Infected	ZFP36L1
1.46661e-80	0.752873	0.955	0.915	3.79147e-76	Acute Infected	ARPC3
8.27984e-80	0.799616	0.584	0.065	2.1405e-75	Acute Infected	CD300A
8.30034e-80	0.656355	0.998	0.988	2.1458e-75	Acute Infected	CSF1R
3.04883e-79	0.835987	0.969	0.949	7.88184e-75	Acute Infected	TMSB10
3.95481e-79	0.806004	0.952	0.92	1.0224e-74	Acute Infected	RPL8
7.20829e-79	1.08696	0.95	0.961	1.86349e-74	Acute Infected	BTG2
8.13314e-79	0.857889	0.948	0.935	2.10258e-74	Acute Infected	FCER1G
8.52533e-79	0.852018	0.936	0.901	2.20397e-74	Acute Infected	RPL12
9.4294e-79	0.763471	0.898	0.792	2.43769e-74	Acute Infected	ATP6V0B
3.06126e-78	2.89178	0.849	0.843	7.91396e-74	Acute Infected	LOC100426632
4.19701e-78	0.80107	0.682	0.164	1.08501e-73	Acute Infected	SVBP
4.28754e-78	0.834201	0.704	0.169	1.10841e-73	Acute Infected	FAM89A
5.75008e-78	0.83708	0.628	0.101	1.48651e-73	Acute Infected	ADORA3
8.45138e-78	0.757669	0.933	0.826	2.18485e-73	Acute Infected	DRAM2
1.44713e-77	0.83065	0.566	0.056	3.74111e-73	Acute Infected	LOC704147
7.34545e-77	0.757949	0.668	0.13	1.89894e-72	Acute Infected	NCF4
3.31612e-76	0.857775	0.978	0.944	8.57283e-72	Acute Infected	IL18
8.52334e-76	0.834308	0.613	0.101	2.20345e-71	Acute Infected	LOC106996934
1.36782e-75	0.800641	0.93	0.894	3.53609e-71	Acute Infected	RPS4X
2.59179e-75	0.793414	0.565	0.063	6.70029e-71	Acute Infected	VAMP8
3.43688e-75	0.777194	0.936	0.915	8.88502e-71	Acute Infected	LOC712274
5.92875e-75	0.811087	0.663	0.186	1.5327e-70	Acute Infected	MAMU-A3
6.1452e-75	0.727302	0.999	0.988	1.58866e-70	Acute Infected	LOC716834
6.88569e-75	0.782748	0.916	0.86	1.78009e-70	Acute Infected	CTSZ
1.96811e-74	0.799828	0.932	0.911	5.08795e-70	Acute Infected	CD63
6.49567e-74	0.771779	0.65	0.174	1.67926e-69	Acute Infected	GIMAP4
7.58128e-74	0.75861	0.558	0.058	1.95991e-69	Acute Infected	LOC106996680
1.22221e-73	0.778868	0.672	0.205	3.15966e-69	Acute Infected	BTF3
2.9602e-73	0.761928	0.579	0.08	7.65271e-69	Acute Infected	HSBP1
4.26831e-73	0.812855	0.942	0.804	1.10344e-68	Acute Infected	ERICH1
4.62345e-73	0.766058	0.647	0.143	1.19525e-68	Acute Infected	RPS19BP1
6.36749e-73	0.836939	0.66	0.176	1.64612e-68	Acute Infected	TNFSF13
1.2556e-72	0.776809	0.554	0.068	3.24598e-68	Acute Infected	COPS9
1.84913e-72	0.755939	0.527	0.041	4.78038e-68	Acute Infected	IRF9
4.86872e-72	0.75468	0.638	0.145	1.25866e-67	Acute Infected	TLR9
5.1384e-72	0.733745	0.542	0.048	1.32838e-67	Acute Infected	LOC106996627
5.17465e-72	0.733466	0.628	0.126	1.33775e-67	Acute Infected	ATP6AP1
1.22079e-71	0.75143	0.643	0.147	3.156e-67	Acute Infected	FUCA1
1.49912e-71	0.79309	0.929	0.896	3.87553e-67	Acute Infected	RPS5
2.20704e-71	0.77965	0.632	0.159	5.70564e-67	Acute Infected	OST4
3.56592e-71	0.807211	0.671	0.213	9.21861e-67	Acute Infected	GIMAP1
3.99494e-71	0.758123	0.579	0.089	1.03277e-66	Acute Infected	LYL1
4.63787e-71	0.808632	0.879	0.812	1.19898e-66	Acute Infected	LOC703365
1.00008e-70	0.29787	0.984	0.836	2.58542e-66	Acute Infected	ADORA2B
1.38058e-70	1.20042	0.964	0.986	3.56906e-66	Acute Infected	RGS1
1.62599e-70	0.903221	0.6	0.121	4.2035e-66	Acute Infected	NUPR1
2.35316e-70	0.804374	0.913	0.872	6.08338e-66	Acute Infected	IGSF6
2.56583e-70	0.80941	0.726	0.295	6.63318e-66	Acute Infected	MAGED2
3.35828e-70	0.841437	0.504	0.034	8.68183e-66	Acute Infected	LOC704341
3.58936e-70	0.746663	0.554	0.07	9.27923e-66	Acute Infected	ATP5IF1
9.03871e-70	0.737367	0.754	0.295	2.33669e-65	Acute Infected	MXD4
9.10678e-70	0.726008	0.565	0.07	2.35429e-65	Acute Infected	BAX
9.3173e-70	0.74884	0.569	0.082	2.40871e-65	Acute Infected	H2AFJ
1.3093e-69	0.755047	0.941	0.928	3.38479e-65	Acute Infected	RPLP2
1.99033e-69	0.748118	0.982	0.952	5.1454e-65	Acute Infected	LOC705671
2.29643e-69	0.820918	0.75	0.384	5.93674e-65	Acute Infected	RPL37A
2.46671e-69	0.720601	0.943	0.908	6.37693e-65	Acute Infected	OAZ1
3.63021e-69	0.739899	0.602	0.106	9.38481e-65	Acute Infected	HHEX
8.73641e-69	0.718838	0.543	0.063	2.25854e-64	Acute Infected	LOC706568
1.48217e-68	1.3808	0.599	0.138	3.83171e-64	Acute Infected	CITED2
1.9914e-68	0.64249	0.975	0.952	5.14818e-64	Acute Infected	CD53
2.07573e-68	0.740225	0.691	0.208	5.36617e-64	Acute Infected	MGST2
5.32997e-68	0.719534	0.873	0.643	1.3779e-63	Acute Infected	FCGRT-1
1.77026e-67	0.733836	0.614	0.143	4.57649e-63	Acute Infected	NDUFB4
2.47645e-67	0.795807	0.866	0.816	6.40211e-63	Acute Infected	RPL36
7.15462e-67	0.706956	0.515	0.053	1.84961e-62	Acute Infected	LOC716530
2.6777e-66	0.786335	0.611	0.121	6.9224e-62	Acute Infected	CASP7
2.77863e-66	0.696912	0.644	0.179	7.18332e-62	Acute Infected	TMED9
3.31794e-66	0.71667	0.52	0.053	8.57754e-62	Acute Infected	CHCHD10
3.44982e-66	0.687315	0.504	0.046	8.91847e-62	Acute Infected	MRFAP1
3.60164e-66	0.833758	0.93	0.913	9.31095e-62	Acute Infected	ACTG1
5.6738e-66	0.814132	0.525	0.063	1.46679e-61	Acute Infected	MPC2
6.51738e-66	0.689277	0.546	0.082	1.68487e-61	Acute Infected	VPS29
7.71539e-66	0.772757	0.64	0.15	1.99458e-61	Acute Infected	LOC716161
1.35334e-65	0.842519	0.956	0.923	3.49866e-61	Acute Infected	ADAM28
1.69601e-65	2.00553	0.802	0.65	4.38453e-61	Acute Infected	LOC100426537
2.29497e-65	0.739385	0.507	0.046	5.93296e-61	Acute Infected	ERV3-1
2.29874e-65	0.691664	0.579	0.121	5.9427e-61	Acute Infected	EDF1
4.86386e-65	0.964652	0.546	0.085	1.25741e-60	Acute Infected	LOC114679282
9.63863e-65	0.711918	0.553	0.087	2.49178e-60	Acute Infected	RAB11A
3.91169e-64	0.659441	0.967	0.944	1.01125e-59	Acute Infected	PNRC1
4.57693e-64	0.697316	0.96	0.947	1.18323e-59	Acute Infected	LTC4S
9.91618e-64	0.676804	0.541	0.075	2.56353e-59	Acute Infected	LOC107000371
1.06452e-63	0.705379	0.695	0.193	2.75201e-59	Acute Infected	C1QTNF3
3.1335e-63	0.708819	0.503	0.056	8.10071e-59	Acute Infected	UPK3A
3.44183e-63	0.698404	0.925	0.889	8.89783e-59	Acute Infected	RACK1
4.62807e-63	0.723279	0.91	0.886	1.19645e-58	Acute Infected	AIF1
5.25761e-63	0.668235	0.551	0.101	1.3592e-58	Acute Infected	JTB
6.71254e-63	0.641105	0.968	0.949	1.73533e-58	Acute Infected	LAPTM5
7.18673e-63	0.643355	0.502	0.051	1.85791e-58	Acute Infected	CYC1
7.46375e-63	0.696325	0.547	0.085	1.92953e-58	Acute Infected	LOC114671936
1.93899e-62	0.648771	0.957	0.918	5.01267e-58	Acute Infected	RPS9
2.32105e-62	0.659692	0.481	0.041	6.00038e-58	Acute Infected	LAMTOR2
2.98334e-62	0.679184	0.547	0.087	7.71252e-58	Acute Infected	POLD4
6.35757e-62	1.19446	0.678	0.251	1.64356e-57	Acute Infected	CCL3
9.19879e-62	0.694287	0.573	0.109	2.37807e-57	Acute Infected	PLD4
9.41767e-62	0.676794	0.545	0.087	2.43465e-57	Acute Infected	KRT10
1.29568e-61	0.680112	0.538	0.094	3.34959e-57	Acute Infected	RPL36AL
1.35026e-61	0.66695	0.421	0	3.4907e-57	Acute Infected	LOC705327
1.49712e-61	0.68861	0.519	0.087	3.87036e-57	Acute Infected	C5H4orf3
1.55181e-61	0.643965	0.514	0.063	4.01173e-57	Acute Infected	ATP5MF
2.96777e-61	0.669539	0.459	0.031	7.67229e-57	Acute Infected	LOC706608
4.31453e-61	0.609473	0.924	0.889	1.11539e-56	Acute Infected	GPX4
9.589e-61	0.683834	0.794	0.411	2.47895e-56	Acute Infected	YPEL3
9.82041e-61	0.679897	0.578	0.133	2.53877e-56	Acute Infected	PSENEN
1.09343e-60	0.726674	0.675	0.287	2.82674e-56	Acute Infected	BST2
3.13046e-60	0.667091	0.511	0.072	8.09287e-56	Acute Infected	RABAC1
3.33899e-60	0.861812	0.566	0.106	8.63195e-56	Acute Infected	LOC699110
3.94021e-60	1.13409	0.946	0.966	1.01862e-55	Acute Infected	DUSP1
5.50256e-60	0.644718	0.485	0.053	1.42252e-55	Acute Infected	UQCRQ
6.17456e-60	0.823826	0.441	0.019	1.59625e-55	Acute Infected	LOC114677671
6.42222e-60	0.677033	0.638	0.181	1.66027e-55	Acute Infected	CD302
1.18155e-59	0.721926	0.723	0.295	3.05455e-55	Acute Infected	HMGN3
1.18963e-59	0.623057	0.539	0.094	3.07544e-55	Acute Infected	AP2M1
1.56124e-59	0.662045	0.57	0.106	4.03611e-55	Acute Infected	SYNGR2
3.05633e-59	0.638939	0.956	0.925	7.90123e-55	Acute Infected	OTULINL
3.07248e-59	0.652972	0.586	0.147	7.94298e-55	Acute Infected	BRK1
3.36397e-59	0.672251	0.905	0.879	8.69653e-55	Acute Infected	RPL22
3.41153e-59	1.13911	0.892	0.891	8.81949e-55	Acute Infected	RHOB
3.95696e-59	0.691637	0.544	0.089	1.02295e-54	Acute Infected	LOC114679371
4.07095e-59	0.669091	0.562	0.104	1.05242e-54	Acute Infected	SLC3A2
6.5512e-59	0.646697	0.502	0.065	1.69362e-54	Acute Infected	CLDND1
7.44411e-59	0.684643	0.479	0.048	1.92445e-54	Acute Infected	PIK3IP1
8.87306e-59	0.641185	0.916	0.802	2.29386e-54	Acute Infected	SCN1B
8.93183e-59	0.62388	0.429	0.014	2.30906e-54	Acute Infected	LOC106997893
8.9926e-59	0.643498	0.451	0.031	2.32477e-54	Acute Infected	LOC702677
1.15316e-58	0.655338	0.619	0.169	2.98115e-54	Acute Infected	EID1
1.21345e-58	0.714132	0.584	0.123	3.137e-54	Acute Infected	SALL1
1.43054e-58	0.597542	0.539	0.087	3.69824e-54	Acute Infected	NDUFB8
1.74382e-58	0.694399	0.873	0.855	4.50812e-54	Acute Infected	EEF1B2
2.3075e-58	0.702032	0.851	0.783	5.96534e-54	Acute Infected	RPS25
2.91621e-58	0.630576	0.484	0.058	7.53898e-54	Acute Infected	LOC100424348
3.2517e-58	0.616339	0.476	0.048	8.40631e-54	Acute Infected	CTSL
3.69346e-58	0.686291	0.532	0.101	9.54833e-54	Acute Infected	LOC720636
3.79936e-58	0.687636	0.669	0.242	9.82212e-54	Acute Infected	FDX1
3.86356e-58	0.650401	0.721	0.249	9.98807e-54	Acute Infected	TMEM231
4.89428e-58	0.635934	0.531	0.085	1.26527e-53	Acute Infected	TMEM14B
5.38459e-58	0.62129	0.486	0.056	1.39202e-53	Acute Infected	SLC39A1
5.50029e-58	0.685785	0.447	0.029	1.42193e-53	Acute Infected	ODF3B
5.68944e-58	1.15293	0.542	0.109	1.47084e-53	Acute Infected	LOC114673087
8.24477e-58	0.637046	0.464	0.046	2.13144e-53	Acute Infected	TMEM14C
1.11085e-57	0.629705	0.653	0.176	2.87178e-53	Acute Infected	TAF1D
1.80019e-57	0.63403	0.616	0.14	4.65384e-53	Acute Infected	C11H12orf75
1.84826e-57	0.63449	0.889	0.853	4.77813e-53	Acute Infected	TMBIM6
2.18137e-57	0.597714	0.467	0.046	5.63929e-53	Acute Infected	TMEM9B
2.5993e-57	0.565211	0.966	0.942	6.71972e-53	Acute Infected	CDC42
2.92322e-57	0.608487	0.507	0.075	7.55711e-53	Acute Infected	TMEM219
3.91831e-57	0.596553	0.947	0.93	1.01296e-52	Acute Infected	CTSS
4.53633e-57	0.611577	0.643	0.164	1.17273e-52	Acute Infected	LOC106992911
5.44554e-57	0.637122	0.987	0.959	1.40778e-52	Acute Infected	UBC
6.65438e-57	0.635584	0.433	0.024	1.72029e-52	Acute Infected	LOC106995452
9.1277e-57	0.610748	0.546	0.104	2.35969e-52	Acute Infected	MGAT1
9.41587e-57	0.675854	0.911	0.848	2.43419e-52	Acute Infected	NINJ1
9.90119e-57	0.623265	0.5	0.072	2.55966e-52	Acute Infected	NDUFA1
1.50295e-56	0.624397	0.685	0.266	3.88542e-52	Acute Infected	SYPL1
2.86579e-56	0.627041	0.457	0.043	7.40865e-52	Acute Infected	ATRAID
2.87029e-56	0.578585	0.462	0.043	7.42028e-52	Acute Infected	COX14
3.29442e-56	1.047	0.803	0.638	8.51674e-52	Acute Infected	CEBPD
5.40465e-56	0.647866	0.581	0.155	1.39721e-51	Acute Infected	PARK7
6.53055e-56	0.657112	0.647	0.254	1.68828e-51	Acute Infected	GPSM3
6.72068e-56	0.568504	0.96	0.942	1.73743e-51	Acute Infected	SARAF
6.79719e-56	0.624946	0.638	0.184	1.75721e-51	Acute Infected	PRNP
8.25163e-56	0.925617	0.572	0.145	2.13321e-51	Acute Infected	LOC696005
8.6644e-56	0.585505	0.642	0.171	2.23992e-51	Acute Infected	CARD19
9.18692e-56	0.67136	0.981	0.966	2.375e-51	Acute Infected	ZFP36L2
1.00889e-55	0.580639	0.487	0.065	2.60817e-51	Acute Infected	DDRGK1
1.07835e-55	0.614238	0.468	0.056	2.78775e-51	Acute Infected	LOC114669847
1.09383e-55	0.67461	0.637	0.239	2.82776e-51	Acute Infected	FIS1
1.74655e-55	0.585433	0.516	0.087	4.51517e-51	Acute Infected	C14H11orf58
1.75229e-55	0.575132	0.602	0.157	4.53003e-51	Acute Infected	ALDH2
1.83894e-55	0.59207	0.939	0.906	4.75402e-51	Acute Infected	GNAI2
2.08845e-55	0.690476	0.792	0.572	5.39907e-51	Acute Infected	ATP5MC2
3.73547e-55	0.632516	0.465	0.051	9.65694e-51	Acute Infected	GIMAP7
3.95394e-55	0.584187	0.479	0.058	1.02217e-50	Acute Infected	CCDC107
4.72002e-55	0.658709	0.546	0.133	1.22022e-50	Acute Infected	NSA2
5.27404e-55	0.591112	0.602	0.169	1.36344e-50	Acute Infected	SFT2D1
6.03933e-55	0.603693	0.466	0.058	1.56129e-50	Acute Infected	CIAO2A
6.28753e-55	0.603989	0.493	0.075	1.62545e-50	Acute Infected	NDUFB10
7.93615e-55	0.641167	0.591	0.174	2.05165e-50	Acute Infected	TGOLN2
8.01228e-55	0.596791	0.515	0.094	2.07133e-50	Acute Infected	AKR1B1
1.07443e-54	0.564893	0.496	0.075	2.77761e-50	Acute Infected	LOC700087
1.11407e-54	0.692047	0.82	0.729	2.88008e-50	Acute Infected	RPL7
1.15251e-54	0.569125	0.515	0.082	2.97947e-50	Acute Infected	SELENOS
1.66067e-54	0.63481	0.861	0.703	4.29316e-50	Acute Infected	HEXB
1.76859e-54	0.582821	0.433	0.034	4.57216e-50	Acute Infected	ARF5
1.88557e-54	1.08345	0.509	0.085	4.87458e-50	Acute Infected	HIST1H1D
1.928e-54	0.614357	0.475	0.06	4.98427e-50	Acute Infected	ATP5PO
2.08248e-54	0.679645	0.752	0.365	5.38364e-50	Acute Infected	PLD3
2.50857e-54	0.61075	0.582	0.138	6.48516e-50	Acute Infected	LOC693992
3.10012e-54	0.677533	0.833	0.768	8.01442e-50	Acute Infected	TOMM7
3.26456e-54	0.641211	0.948	0.937	8.43953e-50	Acute Infected	MNDA
4.13351e-54	0.736541	0.536	0.106	1.0686e-49	Acute Infected	CPOX
4.1505e-54	0.584277	0.485	0.07	1.07299e-49	Acute Infected	KDELR1
6.33821e-54	0.585959	0.464	0.058	1.63855e-49	Acute Infected	SPCS1
7.59006e-54	0.738743	0.892	0.891	1.96218e-49	Acute Infected	CEBPB
8.48987e-54	0.600715	0.468	0.051	2.1948e-49	Acute Infected	TSPAN7
9.7906e-54	0.649494	0.832	0.558	2.53107e-49	Acute Infected	GAS6
1.11816e-53	0.635122	0.81	0.522	2.89066e-49	Acute Infected	SUSD3
1.15123e-53	0.565628	0.91	0.891	2.97616e-49	Acute Infected	GMFG
1.19517e-53	0.600216	0.612	0.193	3.08975e-49	Acute Infected	LAPTM4A
1.24457e-53	0.618595	0.454	0.058	3.21747e-49	Acute Infected	TRMT112
1.70408e-53	0.891575	0.606	0.186	4.40538e-49	Acute Infected	OTUD1
1.91442e-53	0.570461	0.523	0.099	4.94916e-49	Acute Infected	COMT
2.79296e-53	0.615465	0.718	0.278	7.22036e-49	Acute Infected	BATF3
2.91068e-53	0.778091	0.921	0.928	7.52469e-49	Acute Infected	AIM2
3.7667e-53	0.652495	0.587	0.196	9.73766e-49	Acute Infected	LOC696956
3.77177e-53	0.589844	0.614	0.167	9.75077e-49	Acute Infected	RCBTB2
3.89395e-53	0.54647	0.559	0.128	1.00666e-48	Acute Infected	LMAN2
4.37787e-53	0.598227	0.497	0.085	1.13177e-48	Acute Infected	MRPS23
4.40116e-53	0.528894	0.528	0.097	1.13779e-48	Acute Infected	PPP1R35
4.72097e-53	0.568856	0.469	0.063	1.22046e-48	Acute Infected	NDUFA13
6.99379e-53	0.573733	0.499	0.087	1.80803e-48	Acute Infected	SAT2
8.37572e-53	0.662609	0.849	0.79	2.16529e-48	Acute Infected	RPS17
9.67647e-53	0.564524	0.489	0.077	2.50156e-48	Acute Infected	SEC11A
9.77353e-53	0.585609	0.479	0.07	2.52665e-48	Acute Infected	TMEM147
1.06489e-52	0.65388	0.531	0.135	2.75296e-48	Acute Infected	COX7B
1.2682e-52	0.803887	0.86	0.86	3.27856e-48	Acute Infected	CST3
1.61554e-52	0.63399	0.514	0.116	4.1765e-48	Acute Infected	NDUFC2
1.72978e-52	0.706153	0.719	0.449	4.47181e-48	Acute Infected	RPL32
2.14127e-52	0.57883	0.477	0.07	5.5356e-48	Acute Infected	CHMP5
2.24272e-52	0.632661	0.863	0.833	5.79789e-48	Acute Infected	PFDN5
2.24795e-52	0.709413	0.396	0.012	5.81141e-48	Acute Infected	CD5L
2.34428e-52	0.625381	0.538	0.116	6.06043e-48	Acute Infected	TMEM86A
2.81176e-52	0.591275	0.542	0.114	7.26895e-48	Acute Infected	POPDC3
2.89806e-52	0.552479	0.509	0.089	7.49206e-48	Acute Infected	SUCLG1
6.99226e-52	0.643102	0.497	0.087	1.80764e-47	Acute Infected	IL7R
8.31371e-52	0.582218	0.472	0.068	2.14926e-47	Acute Infected	ORAI1
1.29274e-51	0.585449	0.964	0.942	3.34199e-47	Acute Infected	SELPLG
1.62214e-51	0.603168	0.553	0.126	4.19355e-47	Acute Infected	IRF2BP2
2.6523e-51	0.555194	0.547	0.138	6.85673e-47	Acute Infected	PFDN2
2.99063e-51	0.543041	0.518	0.099	7.73137e-47	Acute Infected	NDUFS2
3.07919e-51	0.552308	0.896	0.814	7.96031e-47	Acute Infected	LY86
3.25705e-51	0.610885	0.674	0.234	8.42013e-47	Acute Infected	MBOAT7
3.63786e-51	0.629426	0.885	0.826	9.4046e-47	Acute Infected	OLFML3
4.03233e-51	0.545087	0.596	0.152	1.04244e-46	Acute Infected	TNFRSF1A
4.2516e-51	0.58201	0.414	0.029	1.09912e-46	Acute Infected	C19H19orf53
5.16521e-51	0.630134	0.599	0.174	1.33531e-46	Acute Infected	RGS18
6.62733e-51	0.725391	0.813	0.659	1.7133e-46	Acute Infected	CEBPA
7.33185e-51	0.649694	0.664	0.213	1.89543e-46	Acute Infected	BCO2
7.53257e-51	0.560788	0.483	0.077	1.94732e-46	Acute Infected	LAMTOR1
9.99003e-51	0.542058	0.488	0.085	2.58262e-46	Acute Infected	TMEM50A
1.00652e-50	0.553054	0.438	0.051	2.60206e-46	Acute Infected	UNC50
1.1358e-50	0.610382	0.891	0.879	2.93627e-46	Acute Infected	ATP5F1E
1.20741e-50	0.54401	0.464	0.065	3.1214e-46	Acute Infected	COPE
1.24083e-50	0.632305	0.746	0.403	3.2078e-46	Acute Infected	KCTD12
1.49895e-50	0.787453	0.839	0.833	3.87509e-46	Acute Infected	CD52
1.5089e-50	0.632858	0.551	0.164	3.9008e-46	Acute Infected	LOC707227
1.55147e-50	0.580312	0.532	0.135	4.01085e-46	Acute Infected	COX6B1
1.74448e-50	0.538529	0.946	0.894	4.50984e-46	Acute Infected	PRCP
2.15681e-50	0.571771	0.818	0.572	5.57579e-46	Acute Infected	SEC62
3.79149e-50	0.580329	0.512	0.118	9.80177e-46	Acute Infected	DBI
4.53272e-50	0.52816	0.494	0.087	1.1718e-45	Acute Infected	UBE2I
4.87188e-50	0.580073	0.443	0.053	1.25948e-45	Acute Infected	CDK2AP1
6.62314e-50	0.92508	0.688	0.316	1.71221e-45	Acute Infected	CALCRL
7.44124e-50	0.526689	0.521	0.104	1.92371e-45	Acute Infected	COPS6
9.58328e-50	0.779692	0.819	0.693	2.47747e-45	Acute Infected	FCGR1A
9.88841e-50	0.586308	0.586	0.174	2.55635e-45	Acute Infected	CWC15
9.90023e-50	0.598817	0.554	0.169	2.55941e-45	Acute Infected	EIF3F
1.42844e-49	0.561989	0.517	0.104	3.69282e-45	Acute Infected	ZNF330
1.80165e-49	0.635635	0.464	0.07	4.65762e-45	Acute Infected	CD68
1.96416e-49	0.564846	0.434	0.048	5.07774e-45	Acute Infected	SNRPB2
2.07531e-49	0.549833	0.468	0.072	5.36509e-45	Acute Infected	C1H1orf43
2.07854e-49	0.579603	0.417	0.039	5.37345e-45	Acute Infected	DDT
3.37667e-49	0.829494	0.554	0.145	8.72935e-45	Acute Infected	DDIT4
3.49263e-49	0.539913	0.454	0.065	9.02916e-45	Acute Infected	C16H17orf62
3.76821e-49	0.536773	0.485	0.087	9.74158e-45	Acute Infected	NEDD8
3.81472e-49	0.591851	0.436	0.058	9.86182e-45	Acute Infected	APEX1
4.42388e-49	0.649419	0.531	0.13	1.14366e-44	Acute Infected	ARF6
5.27587e-49	0.566161	0.452	0.068	1.36392e-44	Acute Infected	NDUFA3
5.61634e-49	0.531185	0.572	0.143	1.45194e-44	Acute Infected	LAMP2
6.00191e-49	0.601299	0.455	0.068	1.55161e-44	Acute Infected	ATP5ME
9.12006e-49	0.535598	0.456	0.07	2.35772e-44	Acute Infected	RAN
1.09315e-48	0.596774	0.88	0.87	2.82602e-44	Acute Infected	GAPDH
1.32766e-48	0.577367	0.405	0.034	3.43226e-44	Acute Infected	NOP10
1.4841e-48	0.537465	0.407	0.034	3.8367e-44	Acute Infected	CTSF
1.57536e-48	0.596132	0.478	0.087	4.07261e-44	Acute Infected	PTGDR2
1.64986e-48	0.547787	0.433	0.056	4.26521e-44	Acute Infected	ATP5MC3
2.63212e-48	0.551492	0.377	0.017	6.80456e-44	Acute Infected	MRPL51
2.65098e-48	0.493451	0.518	0.106	6.85331e-44	Acute Infected	TM2D1
2.79905e-48	0.513802	0.484	0.085	7.2361e-44	Acute Infected	GMFB
2.96474e-48	0.567705	0.596	0.213	7.66445e-44	Acute Infected	SSR2
2.98972e-48	0.524298	0.538	0.118	7.72902e-44	Acute Infected	TMEM243
3.01096e-48	0.575713	0.6	0.169	7.78394e-44	Acute Infected	LOC106998259
3.87293e-48	0.527278	0.415	0.041	1.00123e-43	Acute Infected	RNF181
4.55251e-48	0.580442	0.908	0.903	1.17692e-43	Acute Infected	CFL1
5.79072e-48	0.570755	0.405	0.039	1.49702e-43	Acute Infected	TMEM35B
6.27376e-48	0.545511	0.456	0.075	1.62189e-43	Acute Infected	PET100
6.71594e-48	0.546459	0.407	0.041	1.7362e-43	Acute Infected	POLR2J
8.65392e-48	0.534382	0.407	0.036	2.23721e-43	Acute Infected	SF3B5
8.90371e-48	0.539558	0.41	0.039	2.30179e-43	Acute Infected	NDUFA11
9.18541e-48	0.535148	0.684	0.246	2.37461e-43	Acute Infected	SIGLEC14
9.69171e-48	0.534689	0.357	0.005	2.5055e-43	Acute Infected	LOC720132
9.91499e-48	0.544113	0.415	0.046	2.56322e-43	Acute Infected	SCAND1
9.99766e-48	0.835387	0.609	0.198	2.5846e-43	Acute Infected	HS3ST1
1.00995e-47	0.560098	0.583	0.191	2.61092e-43	Acute Infected	POMP
1.70097e-47	0.533647	0.647	0.225	4.39735e-43	Acute Infected	LOC106999151
1.71999e-47	0.526128	0.487	0.092	4.44652e-43	Acute Infected	MFNG
1.79892e-47	0.530841	0.46	0.072	4.65057e-43	Acute Infected	SSR3
1.93853e-47	0.552396	0.461	0.077	5.01147e-43	Acute Infected	TMA7
2.12922e-47	0.595222	0.684	0.333	5.50446e-43	Acute Infected	GLIPR1
2.24902e-47	0.55971	0.468	0.08	5.81417e-43	Acute Infected	NDUFB1
2.32893e-47	0.53836	0.515	0.111	6.02076e-43	Acute Infected	ANAPC16
2.44229e-47	0.529231	0.445	0.068	6.3138e-43	Acute Infected	NDUFB7
2.61907e-47	0.854891	0.544	0.135	6.77081e-43	Acute Infected	PDK4
2.70005e-47	0.56907	0.546	0.157	6.98017e-43	Acute Infected	NDUFA2
2.82828e-47	0.522715	0.498	0.106	7.31167e-43	Acute Infected	PSMC5
3.01095e-47	0.481191	0.993	0.976	7.7839e-43	Acute Infected	C3
3.22494e-47	0.547023	0.44	0.063	8.33712e-43	Acute Infected	SLIRP
3.30598e-47	0.532478	0.655	0.215	8.54661e-43	Acute Infected	USP22
3.40794e-47	0.512702	0.442	0.063	8.8102e-43	Acute Infected	MRPL41
3.55737e-47	0.550175	0.431	0.056	9.19651e-43	Acute Infected	CD59
4.07695e-47	0.531289	0.45	0.068	1.05397e-42	Acute Infected	BCAP31
4.10452e-47	0.542153	0.469	0.08	1.0611e-42	Acute Infected	CHURC1
4.59102e-47	0.523342	0.554	0.135	1.18687e-42	Acute Infected	RNFT1
4.8428e-47	0.505781	0.462	0.077	1.25196e-42	Acute Infected	SDF2
5.90953e-47	0.527237	0.496	0.097	1.52773e-42	Acute Infected	RBIS
6.75736e-47	0.524143	0.458	0.075	1.74691e-42	Acute Infected	PPP1CA
1.0565e-46	0.536701	0.503	0.106	2.73127e-42	Acute Infected	COMMD3
1.12831e-46	0.542909	0.669	0.258	2.91692e-42	Acute Infected	PANK2
1.28902e-46	0.775432	0.875	0.804	3.33237e-42	Acute Infected	LOC701504
1.31617e-46	0.590521	0.842	0.771	3.40257e-42	Acute Infected	RNASEK
1.35643e-46	0.548886	0.406	0.041	3.50663e-42	Acute Infected	DNASE2
2.06856e-46	0.525304	0.503	0.109	5.34763e-42	Acute Infected	NDUFB9
2.36083e-46	0.53267	0.397	0.036	6.10322e-42	Acute Infected	MZT2B
3.12255e-46	0.58994	0.478	0.089	8.07241e-42	Acute Infected	LOC107000533
3.47033e-46	0.591176	0.443	0.07	8.97151e-42	Acute Infected	TMEM158
3.51471e-46	0.776737	0.938	0.947	9.08623e-42	Acute Infected	JUND
3.74437e-46	0.583553	0.857	0.761	9.67994e-42	Acute Infected	SELENOP
3.94258e-46	0.586827	0.546	0.179	1.01924e-41	Acute Infected	ATP5PF
4.06473e-46	0.512306	0.4	0.036	1.05081e-41	Acute Infected	VAMP5
5.85703e-46	0.587662	0.9	0.896	1.51416e-41	Acute Infected	RPL10A
6.00487e-46	0.96262	0.924	0.947	1.55238e-41	Acute Infected	ZFP36
6.31948e-46	0.609772	0.889	0.891	1.63371e-41	Acute Infected	SH3BGRL3
6.32384e-46	0.518885	0.521	0.123	1.63484e-41	Acute Infected	TNFSF12
6.40678e-46	0.516047	0.47	0.087	1.65628e-41	Acute Infected	VDAC3
6.66259e-46	0.531233	0.487	0.097	1.72241e-41	Acute Infected	AKIRIN1
6.94618e-46	0.625276	0.636	0.29	1.79573e-41	Acute Infected	RPL22L1
7.11913e-46	0.532154	0.95	0.949	1.84044e-41	Acute Infected	LOC694289
8.33743e-46	0.545008	0.459	0.085	2.15539e-41	Acute Infected	SEM1
1.09703e-45	0.515472	0.497	0.114	2.83605e-41	Acute Infected	PTPN18
1.23228e-45	0.761949	0.354	0.007	3.18568e-41	Acute Infected	RBMS3
1.33338e-45	0.546566	0.556	0.184	3.44705e-41	Acute Infected	SPCS2
1.36562e-45	0.570514	0.721	0.372	3.53039e-41	Acute Infected	LIMD2
1.53118e-45	0.500038	0.501	0.104	3.95842e-41	Acute Infected	CCDC47
1.7642e-45	0.489083	0.503	0.111	4.5608e-41	Acute Infected	SRP19
1.79723e-45	0.640814	0.633	0.3	4.6462e-41	Acute Infected	CARD16
2.27083e-45	0.514409	0.566	0.145	5.87054e-41	Acute Infected	HACD1
2.877e-45	0.541887	0.916	0.925	7.43761e-41	Acute Infected	UBB
3.26398e-45	0.508683	0.518	0.118	8.43804e-41	Acute Infected	C10H20orf27
3.71016e-45	0.510393	0.405	0.048	9.5915e-41	Acute Infected	ATP5F1C
3.98348e-45	0.6001	0.841	0.795	1.02981e-40	Acute Infected	GABARAPL2
4.01501e-45	0.503324	0.526	0.126	1.03796e-40	Acute Infected	OCIAD1
4.34347e-45	0.537872	0.591	0.222	1.12287e-40	Acute Infected	DDOST
4.51522e-45	0.525797	0.541	0.14	1.16727e-40	Acute Infected	ARL6IP4
5.83768e-45	0.523938	0.444	0.075	1.50916e-40	Acute Infected	ISCU
5.9757e-45	0.501186	0.407	0.048	1.54484e-40	Acute Infected	UQCRC1
6.42055e-45	0.590321	0.722	0.464	1.65984e-40	Acute Infected	RHOG
6.96159e-45	0.517794	0.5	0.114	1.79971e-40	Acute Infected	EIF1B
7.08084e-45	0.532306	0.399	0.046	1.83054e-40	Acute Infected	COX8A
7.14389e-45	0.554091	0.583	0.186	1.84684e-40	Acute Infected	MFSD1
7.59592e-45	0.625332	0.626	0.307	1.9637e-40	Acute Infected	SELENOW
8.6602e-45	0.5397	0.562	0.167	2.23883e-40	Acute Infected	IKBIP
9.56346e-45	0.574913	0.519	0.126	2.47234e-40	Acute Infected	HIST2H2AC
9.73201e-45	0.614249	0.696	0.425	2.51592e-40	Acute Infected	WDR83OS
1.02454e-44	0.484815	0.524	0.135	2.64864e-40	Acute Infected	C3H7orf50
1.08214e-44	0.562754	0.959	0.947	2.79755e-40	Acute Infected	MAF
1.09779e-44	0.547512	0.569	0.167	2.83802e-40	Acute Infected	LOC718403
1.26676e-44	0.538941	0.441	0.075	3.27483e-40	Acute Infected	ERLEC1
1.75243e-44	0.527576	0.447	0.077	4.53039e-40	Acute Infected	NDUFC1
2.81056e-44	0.510931	0.425	0.063	7.26586e-40	Acute Infected	PPP1R18
3.02964e-44	0.507276	0.44	0.075	7.83222e-40	Acute Infected	SMIM7
3.84621e-44	0.528031	0.545	0.159	9.94321e-40	Acute Infected	AP1S2
4.64869e-44	0.499207	0.459	0.085	1.20178e-39	Acute Infected	REX1BD
5.04418e-44	0.507373	0.436	0.068	1.30402e-39	Acute Infected	MRPL53
6.8698e-44	0.61402	0.872	0.727	1.77598e-39	Acute Infected	RASL10A
1.09089e-43	0.513295	0.377	0.031	2.82016e-39	Acute Infected	DCXR
1.35009e-43	0.523972	0.521	0.121	3.49025e-39	Acute Infected	SIRPB2
1.51354e-43	0.545892	0.908	0.894	3.91279e-39	Acute Infected	SRSF5
1.52339e-43	0.580769	0.494	0.111	3.93828e-39	Acute Infected	LOC114677006
1.58948e-43	0.579005	0.447	0.082	4.10911e-39	Acute Infected	LOC114678346
1.58991e-43	0.509773	0.401	0.048	4.11025e-39	Acute Infected	SMIM26
1.59113e-43	0.474451	0.447	0.077	4.1134e-39	Acute Infected	VPS28
1.74969e-43	0.560535	0.846	0.64	4.52329e-39	Acute Infected	SLC25A37
1.86175e-43	0.510974	0.437	0.072	4.813e-39	Acute Infected	LACTB2
2.08416e-43	0.488152	0.412	0.056	5.38796e-39	Acute Infected	LRPAP1
2.34949e-43	0.522756	0.558	0.174	6.07391e-39	Acute Infected	HNRNPA1
2.56524e-43	0.470842	0.516	0.123	6.63165e-39	Acute Infected	MAP2K2
2.81282e-43	0.512585	0.494	0.114	7.27169e-39	Acute Infected	HMGN1
2.82232e-43	0.48819	0.436	0.075	7.29627e-39	Acute Infected	PSMD8
3.37891e-43	0.527362	0.577	0.169	8.73516e-39	Acute Infected	HVCN1
3.45098e-43	0.54726	0.438	0.075	8.92146e-39	Acute Infected	CCNG2
3.59651e-43	0.512762	0.658	0.271	9.2977e-39	Acute Infected	AKR1A1
3.64403e-43	0.486193	0.44	0.075	9.42055e-39	Acute Infected	ATP5F1A
3.93042e-43	0.498397	0.391	0.041	1.01609e-38	Acute Infected	TRAPPC1
4.41442e-43	0.53741	0.577	0.162	1.14122e-38	Acute Infected	LARP1B
4.43898e-43	0.476373	0.413	0.058	1.14756e-38	Acute Infected	HYI
4.97796e-43	0.481273	0.414	0.06	1.2869e-38	Acute Infected	RSL24D1
4.98569e-43	0.548413	0.653	0.321	1.2889e-38	Acute Infected	RER1
5.26225e-43	0.481442	0.412	0.058	1.3604e-38	Acute Infected	ZNF706
6.08517e-43	0.582179	0.492	0.114	1.57314e-38	Acute Infected	TLR7
6.08727e-43	0.503922	0.404	0.058	1.57368e-38	Acute Infected	TM2D3
6.28383e-43	0.630359	0.416	0.06	1.6245e-38	Acute Infected	LOC106993624
8.23197e-43	0.626765	0.697	0.469	2.12813e-38	Acute Infected	SMDT1
8.35195e-43	0.523973	0.48	0.121	2.15915e-38	Acute Infected	SEC61B
9.01113e-43	0.47608	0.423	0.068	2.32956e-38	Acute Infected	PSMB6
1.13864e-42	0.474034	0.421	0.065	2.9436e-38	Acute Infected	CIAO2B
1.31946e-42	0.459909	0.527	0.133	3.41106e-38	Acute Infected	MAPRE1
1.45111e-42	0.484606	0.555	0.152	3.7514e-38	Acute Infected	AIG1
1.68466e-42	0.536884	0.48	0.101	4.35519e-38	Acute Infected	LOC107000077
1.94486e-42	0.474024	0.383	0.041	5.02785e-38	Acute Infected	DNAJC19
2.01518e-42	0.493279	0.586	0.215	5.20963e-38	Acute Infected	VDAC2
2.02269e-42	0.50658	0.485	0.111	5.22907e-38	Acute Infected	GATM
2.62569e-42	0.474709	0.525	0.135	6.78794e-38	Acute Infected	CHMP4A
2.73384e-42	0.507464	0.427	0.063	7.06753e-38	Acute Infected	ATOX1
2.88464e-42	0.461468	0.378	0.036	7.45737e-38	Acute Infected	COPS5
3.54255e-42	0.584773	0.768	0.519	9.15821e-38	Acute Infected	CIRBP
4.3023e-42	0.496935	0.533	0.143	1.11223e-37	Acute Infected	NOL7
5.83825e-42	0.502405	0.405	0.058	1.5093e-37	Acute Infected	ATP6V1F
5.9108e-42	0.478297	0.449	0.087	1.52806e-37	Acute Infected	TMCO1
8.37832e-42	0.493371	0.431	0.077	2.16596e-37	Acute Infected	NDUFV3
9.50509e-42	0.542487	0.739	0.49	2.45726e-37	Acute Infected	MYDGF
9.62122e-42	0.681852	0.861	0.797	2.48728e-37	Acute Infected	PLAC8
9.70644e-42	0.511083	0.561	0.162	2.50931e-37	Acute Infected	WIPI1
1.00043e-41	0.47093	0.437	0.077	2.5863e-37	Acute Infected	TERF1
1.17121e-41	0.57672	0.476	0.106	3.02782e-37	Acute Infected	TAGLN2
1.35285e-41	0.457218	0.422	0.065	3.49738e-37	Acute Infected	AIP
1.41275e-41	0.482092	0.397	0.056	3.65225e-37	Acute Infected	TEX264
1.44003e-41	0.510163	0.889	0.886	3.72277e-37	Acute Infected	TMBIM4
1.70017e-41	0.582396	0.44	0.082	4.39528e-37	Acute Infected	CLEC4A
1.78282e-41	0.489675	0.548	0.152	4.60894e-37	Acute Infected	LAP3
2.1355e-41	0.463867	0.367	0.036	5.5207e-37	Acute Infected	EMC6
2.17062e-41	0.476452	0.422	0.07	5.6115e-37	Acute Infected	SNRPB
2.19523e-41	0.480768	0.508	0.145	5.6751e-37	Acute Infected	PSMB1
2.26129e-41	0.472688	0.43	0.075	5.84589e-37	Acute Infected	BLOC1S2
2.40226e-41	0.480445	0.379	0.043	6.21033e-37	Acute Infected	SRP9
2.41152e-41	0.492188	0.416	0.068	6.23426e-37	Acute Infected	GTF3A
2.47487e-41	0.454171	0.429	0.075	6.39804e-37	Acute Infected	RTRAF
2.49889e-41	0.478476	0.371	0.036	6.46014e-37	Acute Infected	LOC698851
2.55457e-41	0.490775	0.401	0.058	6.60408e-37	Acute Infected	BANF1
2.89786e-41	0.542416	0.463	0.104	7.49156e-37	Acute Infected	DYNLL1
3.48235e-41	0.477551	0.394	0.056	9.00256e-37	Acute Infected	C18H18orf32
3.56977e-41	0.487643	0.429	0.072	9.22857e-37	Acute Infected	TPP1
3.62565e-41	0.470959	0.496	0.114	9.37302e-37	Acute Infected	LAPTM4B
3.74153e-41	0.602181	0.83	0.696	9.6726e-37	Acute Infected	OGFRL1
3.9699e-41	0.47985	0.412	0.063	1.0263e-36	Acute Infected	CNPY2
4.14859e-41	0.497853	0.416	0.068	1.07249e-36	Acute Infected	C11H12orf57
4.39543e-41	0.471238	0.359	0.031	1.13631e-36	Acute Infected	LOC722074
5.08211e-41	0.489896	0.458	0.094	1.31383e-36	Acute Infected	SYF2
5.23187e-41	0.470529	0.381	0.043	1.35254e-36	Acute Infected	LAGE3
5.77082e-41	0.476939	0.376	0.041	1.49187e-36	Acute Infected	APRT
6.72728e-41	0.489064	0.435	0.077	1.73914e-36	Acute Infected	CD180
6.78791e-41	0.631461	0.587	0.179	1.75481e-36	Acute Infected	HS3ST4
6.98732e-41	0.480199	0.376	0.041	1.80636e-36	Acute Infected	PGRMC1
8.20491e-41	0.492291	0.44	0.082	2.12113e-36	Acute Infected	SLC31A2
8.38419e-41	0.455003	0.552	0.155	2.16748e-36	Acute Infected	NCF2
8.51956e-41	0.447873	0.424	0.068	2.20248e-36	Acute Infected	LOC106997895
9.06513e-41	0.478783	0.377	0.046	2.34352e-36	Acute Infected	MRPL27
1.05377e-40	0.676281	0.756	0.399	2.7242e-36	Acute Infected	CD163
1.13008e-40	0.592035	0.813	0.746	2.92149e-36	Acute Infected	LOC718777
1.20992e-40	0.479778	0.421	0.072	3.12787e-36	Acute Infected	NDUFS7
1.25167e-40	0.465236	0.394	0.056	3.23582e-36	Acute Infected	SSBP1
1.83926e-40	0.460954	0.388	0.051	4.75486e-36	Acute Infected	MRPS16
2.3785e-40	0.537324	0.402	0.058	6.1489e-36	Acute Infected	ACAA2
4.13881e-40	0.484612	0.422	0.075	1.06996e-35	Acute Infected	SLC46A1
4.29784e-40	0.565849	0.357	0.034	1.11108e-35	Acute Infected	CNFN
4.31233e-40	0.490667	0.411	0.07	1.11482e-35	Acute Infected	MAMU-E
4.92595e-40	0.48739	0.401	0.063	1.27346e-35	Acute Infected	ALDOA
6.16344e-40	0.79217	0.947	0.966	1.59337e-35	Acute Infected	KLF6
7.90399e-40	0.447288	0.399	0.063	2.04334e-35	Acute Infected	PSMA2
8.24191e-40	0.452277	0.428	0.077	2.1307e-35	Acute Infected	FKBP2
8.50058e-40	0.470269	0.341	0.024	2.19757e-35	Acute Infected	LOC705400
8.75427e-40	0.557758	0.433	0.082	2.26315e-35	Acute Infected	IFI44L
9.26754e-40	0.593138	0.646	0.372	2.39584e-35	Acute Infected	ATP5MPL
1.03908e-39	0.599528	0.766	0.5	2.68624e-35	Acute Infected	IDH1
1.1304e-39	0.564481	0.822	0.804	2.92231e-35	Acute Infected	NME2
1.14024e-39	0.45493	0.39	0.056	2.94776e-35	Acute Infected	C1H1orf122
1.44926e-39	0.442639	0.449	0.092	3.74664e-35	Acute Infected	TSEN54
1.62378e-39	0.448552	0.894	0.889	4.19781e-35	Acute Infected	ARPC1B
1.74342e-39	0.46371	0.36	0.039	4.50709e-35	Acute Infected	MRPL17
1.75491e-39	0.464088	0.364	0.039	4.53678e-35	Acute Infected	MPST
1.77427e-39	0.461514	0.39	0.058	4.58684e-35	Acute Infected	SAP18
1.79941e-39	0.460735	0.352	0.031	4.65183e-35	Acute Infected	NSMCE3
1.85724e-39	0.492586	0.434	0.089	4.80134e-35	Acute Infected	VEZF1
2.04414e-39	0.590676	0.447	0.094	5.28451e-35	Acute Infected	LOC107000817
2.06007e-39	0.49113	0.376	0.046	5.3257e-35	Acute Infected	ATP5MD
2.15642e-39	0.457053	0.462	0.101	5.57477e-35	Acute Infected	ACTR10
2.39138e-39	0.470535	0.441	0.089	6.18219e-35	Acute Infected	ATG12
2.53782e-39	0.496459	0.332	0.019	6.56078e-35	Acute Infected	EGFL6
2.71464e-39	0.462994	0.361	0.039	7.01789e-35	Acute Infected	TMED3
2.77172e-39	0.443057	0.565	0.179	7.16544e-35	Acute Infected	NAGK
3.32366e-39	0.460238	0.339	0.024	8.59232e-35	Acute Infected	TRAPPC5
3.90418e-39	0.472704	0.484	0.123	1.00931e-34	Acute Infected	CAT
4.06204e-39	0.450055	0.335	0.022	1.05012e-34	Acute Infected	C1QBP
5.87024e-39	0.467691	0.36	0.039	1.51758e-34	Acute Infected	ALKBH7
6.37506e-39	0.44107	0.501	0.133	1.64808e-34	Acute Infected	DUT
6.46615e-39	0.587665	0.811	0.792	1.67163e-34	Acute Infected	GSTP1
6.73547e-39	0.462886	0.4	0.068	1.74125e-34	Acute Infected	NDUFA7
7.18917e-39	0.424857	0.37	0.041	1.85854e-34	Acute Infected	PRDX3
7.40375e-39	0.505711	0.529	0.155	1.91402e-34	Acute Infected	SLC39A13
7.90286e-39	0.494345	0.479	0.116	2.04305e-34	Acute Infected	PDCD4
8.54383e-39	0.415064	0.506	0.13	2.20875e-34	Acute Infected	GALNS
9.27004e-39	0.428933	0.5	0.128	2.39649e-34	Acute Infected	CD86
9.28915e-39	0.465389	0.388	0.058	2.40143e-34	Acute Infected	FUCA2
9.29412e-39	0.463187	0.418	0.077	2.40271e-34	Acute Infected	SELENOF
9.91325e-39	0.599208	0.462	0.101	2.56277e-34	Acute Infected	IGF1
1.01504e-38	0.461529	0.425	0.087	2.62409e-34	Acute Infected	CTBS
1.23646e-38	0.479116	0.447	0.099	3.19648e-34	Acute Infected	RDX
1.3509e-38	0.494734	0.472	0.116	3.49234e-34	Acute Infected	PRDX1
1.39113e-38	0.439675	0.365	0.041	3.59635e-34	Acute Infected	TOR1A
1.49061e-38	0.427022	0.543	0.157	3.85353e-34	Acute Infected	MFF
1.61157e-38	0.456741	0.505	0.135	4.16623e-34	Acute Infected	LOC100424132
1.76857e-38	0.449761	0.591	0.215	4.57211e-34	Acute Infected	PNRC2
1.99982e-38	0.449432	0.365	0.046	5.16992e-34	Acute Infected	EMC7
2.04459e-38	0.436741	0.503	0.13	5.28566e-34	Acute Infected	BTF3L4
2.51834e-38	0.426996	0.448	0.099	6.5104e-34	Acute Infected	ZC3H15
2.77646e-38	0.439316	0.392	0.06	7.17771e-34	Acute Infected	PGLS
2.92882e-38	0.42709	0.642	0.225	7.57157e-34	Acute Infected	JAM3
3.24382e-38	0.461615	0.912	0.906	8.38593e-34	Acute Infected	CALM2
3.29509e-38	0.42672	0.51	0.138	8.51848e-34	Acute Infected	RAB24
3.56972e-38	0.465549	0.989	0.973	9.22844e-34	Acute Infected	HTRA1
3.60119e-38	0.736019	0.864	0.754	9.30979e-34	Acute Infected	TNFAIP8L3
4.01591e-38	0.419706	0.537	0.157	1.03819e-33	Acute Infected	RSBN1L
4.13092e-38	0.447686	0.367	0.046	1.06793e-33	Acute Infected	DERL2
4.24319e-38	0.424116	0.364	0.043	1.09695e-33	Acute Infected	RNF7
4.69873e-38	0.432172	0.332	0.022	1.21472e-33	Acute Infected	MRPL38
4.80039e-38	0.455283	0.394	0.065	1.241e-33	Acute Infected	PSMB5
5.0539e-38	0.701533	0.629	0.343	1.30653e-33	Acute Infected	H1FX
5.66976e-38	0.471676	0.545	0.188	1.46575e-33	Acute Infected	SRSF9
7.15102e-38	0.43762	0.408	0.072	1.84868e-33	Acute Infected	EIF2S2
7.3026e-38	0.473461	0.502	0.157	1.88787e-33	Acute Infected	BSG
7.62938e-38	0.433295	0.58	0.186	1.97235e-33	Acute Infected	ABHD18
8.20355e-38	0.4234	0.615	0.237	2.12078e-33	Acute Infected	LOC713572
8.58832e-38	0.510217	0.849	0.843	2.22025e-33	Acute Infected	SERF2
8.84143e-38	0.500231	0.49	0.152	2.28569e-33	Acute Infected	SERP1
9.89758e-38	0.470625	0.385	0.063	2.55872e-33	Acute Infected	APH1B
9.9991e-38	0.445372	0.518	0.155	2.58497e-33	Acute Infected	EIF4B
1.0368e-37	0.409295	0.487	0.121	2.68033e-33	Acute Infected	SSBP4
1.09516e-37	0.536783	0.338	0.029	2.83121e-33	Acute Infected	TMEM119
1.1022e-37	0.429779	0.414	0.08	2.84941e-33	Acute Infected	PSMD7
1.16261e-37	0.444022	0.356	0.041	3.00557e-33	Acute Infected	NUDT22
1.17103e-37	0.444447	0.351	0.041	3.02735e-33	Acute Infected	IMP3
1.20389e-37	0.445863	0.501	0.135	3.1123e-33	Acute Infected	FAM133B
1.25071e-37	0.474852	0.448	0.106	3.23334e-33	Acute Infected	DENR
1.46188e-37	0.484004	0.592	0.254	3.77925e-33	Acute Infected	RBX1
1.6027e-37	0.47702	0.978	0.966	4.14329e-33	Acute Infected	IFNGR2
2.21728e-37	0.515242	0.679	0.379	5.73212e-33	Acute Infected	M6PR
2.29589e-37	0.440013	0.48	0.126	5.93534e-33	Acute Infected	LOC720244
2.64567e-37	0.420729	0.485	0.126	6.83959e-33	Acute Infected	DOK1
2.67442e-37	0.456452	0.374	0.056	6.9139e-33	Acute Infected	ELOB
2.73573e-37	0.441606	0.401	0.07	7.07241e-33	Acute Infected	RASSF4
3.29105e-37	0.436011	0.398	0.072	8.50801e-33	Acute Infected	SNRPD3
3.96451e-37	0.443827	0.385	0.058	1.02491e-32	Acute Infected	BCAP29
4.22442e-37	0.421259	0.428	0.087	1.0921e-32	Acute Infected	HNRNPA0
4.45193e-37	0.449301	0.345	0.036	1.15091e-32	Acute Infected	RPL29
5.05269e-37	0.442631	0.409	0.075	1.30622e-32	Acute Infected	CALU
5.14849e-37	0.48696	0.361	0.048	1.33099e-32	Acute Infected	PLAAT3
5.18032e-37	0.496607	0.778	0.616	1.33922e-32	Acute Infected	TMEM59
6.17738e-37	0.427674	0.441	0.097	1.59698e-32	Acute Infected	SNU13
6.50389e-37	0.433732	0.368	0.051	1.68139e-32	Acute Infected	PPP1R14B
7.0115e-37	0.43668	0.453	0.106	1.81261e-32	Acute Infected	CCT6A
7.10782e-37	0.438981	0.396	0.068	1.83751e-32	Acute Infected	NOP53
7.52366e-37	0.409671	0.423	0.089	1.94502e-32	Acute Infected	RAB5C
7.54856e-37	0.496509	0.459	0.114	1.95145e-32	Acute Infected	YIPF5
8.22359e-37	0.441392	0.355	0.043	2.12596e-32	Acute Infected	YIPF3
8.28368e-37	0.453392	0.339	0.036	2.1415e-32	Acute Infected	NDUFB11
8.64203e-37	0.463576	0.673	0.326	2.23414e-32	Acute Infected	NINJ2
9.22876e-37	0.434478	0.564	0.174	2.38582e-32	Acute Infected	PLA2G15
9.6619e-37	0.458283	0.437	0.101	2.49779e-32	Acute Infected	TRMT10C
1.26827e-36	0.430433	0.324	0.024	3.27874e-32	Acute Infected	LSM10
1.44309e-36	0.456395	0.344	0.039	3.73067e-32	Acute Infected	GLRX
1.46674e-36	0.56231	0.779	0.464	3.79182e-32	Acute Infected	LOC114669903
1.63363e-36	0.389235	0.512	0.143	4.22327e-32	Acute Infected	CCDC12
1.69331e-36	0.454024	0.642	0.242	4.37755e-32	Acute Infected	RHBDF2
1.75514e-36	0.429251	0.42	0.087	4.5374e-32	Acute Infected	PCMT1
1.79589e-36	0.520879	0.833	0.862	4.64273e-32	Acute Infected	COX4I1
1.8363e-36	0.451819	0.345	0.036	4.74719e-32	Acute Infected	GPBAR1
1.94652e-36	0.427578	0.385	0.065	5.03214e-32	Acute Infected	CCT5
1.97767e-36	0.430828	0.373	0.058	5.11268e-32	Acute Infected	C10H20orf24
2.0727e-36	0.484766	0.354	0.046	5.35835e-32	Acute Infected	ROMO1
2.43274e-36	0.443127	0.36	0.048	6.28912e-32	Acute Infected	MRPL23
2.56693e-36	0.406576	0.413	0.08	6.63602e-32	Acute Infected	PDCD7
2.80401e-36	0.443794	0.293	0.005	7.24893e-32	Acute Infected	LY6E-1
3.69244e-36	0.708415	0.851	0.812	9.5457e-32	Acute Infected	NFKBIA
3.89373e-36	0.363941	0.585	0.191	1.00661e-31	Acute Infected	ANO10
3.98498e-36	0.452569	0.401	0.08	1.0302e-31	Acute Infected	TAF10
4.12277e-36	0.507223	0.977	0.959	1.06582e-31	Acute Infected	YWHAH
4.19084e-36	0.405445	0.47	0.123	1.08341e-31	Acute Infected	EIF3D
4.36068e-36	0.450182	0.305	0.014	1.12732e-31	Acute Infected	TMEM258
4.99024e-36	0.439172	0.451	0.109	1.29008e-31	Acute Infected	LOC703857
5.1105e-36	0.417335	0.359	0.048	1.32117e-31	Acute Infected	THYN1
5.2227e-36	0.394801	0.617	0.215	1.35017e-31	Acute Infected	CLSTN1
5.45218e-36	0.426764	0.451	0.111	1.4095e-31	Acute Infected	CSK
5.57506e-36	0.449931	0.336	0.034	1.44126e-31	Acute Infected	LOC106998557
5.84886e-36	0.4314	0.437	0.094	1.51205e-31	Acute Infected	CIR1
5.95797e-36	0.726693	0.447	0.109	1.54026e-31	Acute Infected	VSIG4
6.37186e-36	0.425003	0.482	0.13	1.64725e-31	Acute Infected	NAAA
6.59199e-36	0.515955	0.905	0.853	1.70416e-31	Acute Infected	RUBCNL
6.61924e-36	0.67936	0.355	0.046	1.71121e-31	Acute Infected	SPRY1
7.19776e-36	0.413727	0.397	0.075	1.86077e-31	Acute Infected	IRF3
7.20789e-36	0.424042	0.365	0.053	1.86338e-31	Acute Infected	STAC3
7.29833e-36	0.65486	0.599	0.287	1.88677e-31	Acute Infected	RARRES2
7.83272e-36	0.413091	0.354	0.046	2.02491e-31	Acute Infected	PRELID1
7.93224e-36	0.442383	0.318	0.024	2.05064e-31	Acute Infected	DPM3
8.39594e-36	0.430189	0.491	0.152	2.17052e-31	Acute Infected	PSMB7
8.39936e-36	0.512025	0.771	0.589	2.1714e-31	Acute Infected	LAMTOR4
8.61048e-36	0.396345	0.476	0.128	2.22598e-31	Acute Infected	REEP5
8.8274e-36	0.58808	0.8	0.71	2.28206e-31	Acute Infected	ASAH1
9.62933e-36	0.394879	0.58	0.196	2.48937e-31	Acute Infected	ILK
9.70809e-36	0.427145	0.446	0.109	2.50973e-31	Acute Infected	RTCB
1.12655e-35	0.474029	0.542	0.215	2.91237e-31	Acute Infected	TPI1
1.56258e-35	0.424935	0.362	0.051	4.03958e-31	Acute Infected	LOC100499503
1.57782e-35	0.43136	0.344	0.039	4.07898e-31	Acute Infected	LOC106994091
1.70587e-35	0.413056	0.323	0.027	4.41002e-31	Acute Infected	PSMB8
1.83976e-35	0.428383	0.443	0.101	4.75614e-31	Acute Infected	TACC1
1.90752e-35	0.431033	0.465	0.121	4.93131e-31	Acute Infected	PLAT
2.15328e-35	0.430311	0.434	0.094	5.56665e-31	Acute Infected	PALLD
2.48236e-35	0.508152	0.604	0.28	6.4174e-31	Acute Infected	CKLF
3.07674e-35	0.435282	0.408	0.089	7.95398e-31	Acute Infected	NRBF2
3.41976e-35	0.462833	0.548	0.215	8.84076e-31	Acute Infected	DAZAP2
3.43263e-35	0.401466	0.421	0.092	8.87402e-31	Acute Infected	VAMP3
3.46655e-35	0.652653	0.504	0.157	8.96172e-31	Acute Infected	TLR2
3.6594e-35	0.531954	0.802	0.732	9.46029e-31	Acute Infected	KRTCAP2
3.86096e-35	0.47852	0.815	0.717	9.98136e-31	Acute Infected	CLTA
5.07338e-35	0.537119	0.77	0.65	1.31157e-30	Acute Infected	RPL14
5.97047e-35	0.422801	0.445	0.109	1.54349e-30	Acute Infected	ST13
7.04607e-35	0.411636	0.397	0.077	1.82155e-30	Acute Infected	ATP5PD
7.63741e-35	0.409371	0.341	0.041	1.97442e-30	Acute Infected	CCNDBP1
8.28108e-35	0.437888	0.361	0.056	2.14082e-30	Acute Infected	CMTM3
8.2832e-35	0.423947	0.348	0.048	2.14137e-30	Acute Infected	C6H5orf15
9.28625e-35	0.463447	0.357	0.053	2.40068e-30	Acute Infected	IFI44
9.44694e-35	0.409509	0.355	0.051	2.44222e-30	Acute Infected	TOR3A
9.73506e-35	0.594249	0.632	0.312	2.51671e-30	Acute Infected	CD14
1.02845e-34	0.426352	0.363	0.058	2.65875e-30	Acute Infected	MAF1
1.05079e-34	0.415524	0.365	0.06	2.7165e-30	Acute Infected	MRPS26
1.1359e-34	0.492047	0.604	0.314	2.93653e-30	Acute Infected	UQCRH
1.22387e-34	0.654787	0.759	0.606	3.16394e-30	Acute Infected	LOC696872
1.54491e-34	0.424649	0.344	0.048	3.99389e-30	Acute Infected	MRPL33
1.80539e-34	0.485281	0.689	0.461	4.6673e-30	Acute Infected	TOMM20
1.82243e-34	0.410142	0.358	0.053	4.71135e-30	Acute Infected	PRXL2A
1.93731e-34	0.413358	0.327	0.034	5.00834e-30	Acute Infected	MRPL20
2.10266e-34	0.429717	0.345	0.048	5.43579e-30	Acute Infected	SEC61G
2.10776e-34	0.393844	0.442	0.111	5.44897e-30	Acute Infected	TALDO1
2.14678e-34	0.489709	0.96	0.954	5.54985e-30	Acute Infected	GUCY1A1
2.23796e-34	0.388939	0.482	0.128	5.78558e-30	Acute Infected	PRMT2
2.31541e-34	0.382558	0.415	0.087	5.98581e-30	Acute Infected	UHMK1
2.51817e-34	0.43843	0.437	0.109	6.50998e-30	Acute Infected	LOC722148
2.62438e-34	0.405001	0.444	0.114	6.78456e-30	Acute Infected	ANXA7
2.65414e-34	0.421397	0.378	0.068	6.86149e-30	Acute Infected	AIMP1
2.98342e-34	0.412234	0.333	0.039	7.71274e-30	Acute Infected	LOC717879
3.04468e-34	0.424089	0.34	0.043	7.87112e-30	Acute Infected	C19H19orf24
3.20274e-34	0.296855	0.509	0.143	8.27972e-30	Acute Infected	RBPMS
3.33522e-34	0.397888	0.55	0.191	8.62221e-30	Acute Infected	OS9
3.38887e-34	0.413824	0.361	0.056	8.76091e-30	Acute Infected	COX17
3.45114e-34	0.398142	0.356	0.051	8.92188e-30	Acute Infected	ERH
4.10328e-34	0.419874	0.593	0.222	1.06078e-29	Acute Infected	UNC93B1
4.43113e-34	0.487201	0.498	0.15	1.14554e-29	Acute Infected	DNAJB4
4.89424e-34	0.505029	0.52	0.164	1.26526e-29	Acute Infected	MYLIP
5.23996e-34	0.40195	0.408	0.085	1.35464e-29	Acute Infected	AASDH
5.25627e-34	0.424752	0.507	0.147	1.35885e-29	Acute Infected	LIPA
5.60217e-34	0.487855	0.792	0.659	1.44827e-29	Acute Infected	CCNI
5.70515e-34	0.409626	0.417	0.092	1.47489e-29	Acute Infected	CTSA
5.9761e-34	0.437524	0.92	0.884	1.54494e-29	Acute Infected	IL13RA1
6.72501e-34	0.412753	0.331	0.039	1.73855e-29	Acute Infected	CAPG
7.16778e-34	0.402188	0.412	0.092	1.85302e-29	Acute Infected	PRMT1
7.43089e-34	0.406976	0.326	0.036	1.92103e-29	Acute Infected	COPRS
8.12291e-34	0.40122	0.324	0.036	2.09994e-29	Acute Infected	EIF6
8.40729e-34	0.404356	0.461	0.128	2.17345e-29	Acute Infected	ATP5F1B
8.98894e-34	0.392074	0.548	0.179	2.32382e-29	Acute Infected	ZRANB2
9.12984e-34	0.321938	0.569	0.184	2.36025e-29	Acute Infected	ARRB2
9.44841e-34	0.40387	0.309	0.027	2.4426e-29	Acute Infected	DBNDD2
9.68103e-34	0.401633	0.378	0.075	2.50274e-29	Acute Infected	ANAPC11
1.01479e-33	0.408391	0.369	0.063	2.62342e-29	Acute Infected	SCPEP1
1.01795e-33	0.404955	0.925	0.913	2.63161e-29	Acute Infected	MTDH
1.17615e-33	0.430861	0.346	0.051	3.04059e-29	Acute Infected	LOC107000401
1.17782e-33	0.454938	0.523	0.203	3.04489e-29	Acute Infected	GNB2
1.18402e-33	0.372767	0.44	0.104	3.06092e-29	Acute Infected	DDX18
1.19107e-33	0.563458	0.651	0.432	3.07917e-29	Acute Infected	COMMD6
1.33437e-33	0.39682	0.302	0.022	3.4496e-29	Acute Infected	ZFPM1
1.36266e-33	0.395586	0.42	0.097	3.52276e-29	Acute Infected	PPP1CC
1.37926e-33	0.428164	0.456	0.123	3.56568e-29	Acute Infected	TMIGD3
1.39642e-33	0.478492	0.718	0.464	3.61003e-29	Acute Infected	PPT1
1.54918e-33	0.404141	0.408	0.089	4.00494e-29	Acute Infected	ATP5PB
1.58398e-33	0.380031	0.407	0.085	4.09489e-29	Acute Infected	SELENOT
1.60567e-33	0.401324	0.313	0.029	4.15097e-29	Acute Infected	VPS25
1.63491e-33	0.443196	0.873	0.841	4.22658e-29	Acute Infected	RAC1
1.6428e-33	0.409228	0.322	0.034	4.24697e-29	Acute Infected	ETFB
1.7056e-33	0.570986	0.574	0.215	4.40931e-29	Acute Infected	DDIT3
1.77426e-33	0.400368	0.342	0.046	4.58682e-29	Acute Infected	TNFAIP8L2
1.79513e-33	0.408628	0.341	0.048	4.64076e-29	Acute Infected	GTF2A2
1.82705e-33	0.37046	0.36	0.053	4.7233e-29	Acute Infected	GMPR2
1.87618e-33	0.404893	0.344	0.051	4.85031e-29	Acute Infected	TMED7
1.87988e-33	0.449193	0.329	0.036	4.85987e-29	Acute Infected	LOC114671954
2.29876e-33	0.492777	0.929	0.932	5.94277e-29	Acute Infected	OSBPL11
2.41542e-33	0.350763	0.499	0.145	6.24434e-29	Acute Infected	TGS1
2.47691e-33	0.424491	0.398	0.085	6.40332e-29	Acute Infected	C2
2.54106e-33	0.417733	0.389	0.075	6.56916e-29	Acute Infected	EVI2B
2.55503e-33	0.520681	0.761	0.618	6.60527e-29	Acute Infected	ALOX5AP
2.64958e-33	0.36636	0.448	0.111	6.84969e-29	Acute Infected	CSNK2A1
2.65342e-33	0.416946	0.429	0.104	6.85961e-29	Acute Infected	PAAF1
2.90374e-33	0.400598	0.361	0.06	7.50676e-29	Acute Infected	CCDC85B
2.92226e-33	0.50126	0.831	0.771	7.55462e-29	Acute Infected	VDAC1
3.05264e-33	0.420281	0.316	0.031	7.89169e-29	Acute Infected	MED31
3.21478e-33	0.413444	0.325	0.039	8.31084e-29	Acute Infected	GNG10
3.49144e-33	0.511003	0.716	0.345	9.02608e-29	Acute Infected	LOC106999905
4.12175e-33	0.430907	0.698	0.285	1.06555e-28	Acute Infected	SUSD4
4.26458e-33	0.403658	0.332	0.043	1.10248e-28	Acute Infected	PRDX5
4.29299e-33	0.377734	0.361	0.058	1.10982e-28	Acute Infected	CORO1B
4.62e-33	0.47744	0.641	0.382	1.19436e-28	Acute Infected	SUMO2
4.74029e-33	0.364583	0.407	0.089	1.22546e-28	Acute Infected	ELOC
5.11703e-33	0.397918	0.354	0.058	1.32285e-28	Acute Infected	CLNS1A
5.24121e-33	0.500115	0.593	0.324	1.35496e-28	Acute Infected	CSTB
5.69584e-33	0.37278	0.425	0.101	1.47249e-28	Acute Infected	MTCH1
6.27655e-33	0.502553	0.484	0.143	1.62261e-28	Acute Infected	LOC114676844
6.63362e-33	0.405669	0.323	0.041	1.71492e-28	Acute Infected	MRPL34
6.88882e-33	0.448698	0.34	0.048	1.7809e-28	Acute Infected	MID1IP1
7.37796e-33	0.384264	0.378	0.072	1.90735e-28	Acute Infected	MAGOH
8.48403e-33	0.412218	0.418	0.101	2.19329e-28	Acute Infected	TVP23B
8.7194e-33	0.396356	0.323	0.039	2.25414e-28	Acute Infected	NDUFS3
8.80275e-33	0.397744	0.334	0.046	2.27569e-28	Acute Infected	SS18L2
8.83973e-33	0.452795	0.366	0.065	2.28525e-28	Acute Infected	SCIN
9.17493e-33	0.376627	0.391	0.082	2.3719e-28	Acute Infected	TMED2
1.10532e-32	0.36491	0.57	0.196	2.85747e-28	Acute Infected	VGLL4
1.15655e-32	0.470416	0.909	0.913	2.98992e-28	Acute Infected	IFI16
1.21228e-32	0.40063	0.569	0.203	3.13399e-28	Acute Infected	ATP6V0D1
1.26822e-32	0.40468	0.32	0.036	3.2786e-28	Acute Infected	LOC701223
1.33772e-32	0.415668	0.42	0.101	3.45826e-28	Acute Infected	IFNAR1
1.62356e-32	0.418464	0.653	0.304	4.19722e-28	Acute Infected	ABI3
1.73506e-32	0.396833	0.4	0.087	4.48547e-28	Acute Infected	SERTAD3
2.00777e-32	0.399196	0.307	0.031	5.1905e-28	Acute Infected	LAMTOR5
2.03859e-32	0.357143	0.573	0.198	5.27016e-28	Acute Infected	SIPA1
2.03921e-32	1.00419	0.869	0.932	5.27178e-28	Acute Infected	CD74
2.16871e-32	0.441582	0.881	0.862	5.60656e-28	Acute Infected	TREM2
2.20593e-32	0.395606	0.356	0.06	5.70277e-28	Acute Infected	CNIH4
2.20767e-32	0.438028	0.321	0.039	5.70728e-28	Acute Infected	LOC106995676
2.31261e-32	0.37298	0.363	0.065	5.97855e-28	Acute Infected	JAGN1
2.46199e-32	0.393467	0.319	0.039	6.36474e-28	Acute Infected	NDUFAF3
2.5014e-32	0.382061	0.295	0.022	6.46662e-28	Acute Infected	LOC722212
2.77764e-32	0.397713	0.312	0.034	7.18075e-28	Acute Infected	SNAPIN
2.86258e-32	0.420555	0.56	0.198	7.40035e-28	Acute Infected	N4BP2L1
3.34471e-32	0.400141	0.332	0.046	8.64676e-28	Acute Infected	PSMA4
3.62777e-32	0.362898	0.423	0.104	9.3785e-28	Acute Infected	CAMLG
3.78002e-32	0.416772	0.47	0.138	9.7721e-28	Acute Infected	LOC106998842
3.89723e-32	0.510366	0.934	0.94	1.00751e-27	Acute Infected	SOCS6
4.09948e-32	0.385309	0.3	0.027	1.0598e-27	Acute Infected	PSMB9
4.11041e-32	0.378517	0.433	0.109	1.06262e-27	Acute Infected	TERF2IP
4.62018e-32	0.377505	0.493	0.15	1.19441e-27	Acute Infected	CNDP2
4.87521e-32	0.377147	0.419	0.099	1.26034e-27	Acute Infected	ENY2
4.97591e-32	0.359915	0.438	0.111	1.28637e-27	Acute Infected	P4HB
5.17299e-32	0.38675	0.41	0.094	1.33732e-27	Acute Infected	POLR2E
5.69258e-32	0.379576	0.356	0.06	1.47165e-27	Acute Infected	TMEM167A
5.89213e-32	0.421171	0.458	0.126	1.52323e-27	Acute Infected	EIF2AK2
5.98175e-32	0.399981	0.386	0.08	1.5464e-27	Acute Infected	NUDT14
6.12621e-32	0.380426	0.38	0.077	1.58375e-27	Acute Infected	TXNL1
6.9155e-32	0.387809	0.277	0.014	1.78779e-27	Acute Infected	VKORC1
7.03807e-32	0.386442	0.452	0.128	1.81948e-27	Acute Infected	CBX3
8.04823e-32	0.399154	0.326	0.046	2.08063e-27	Acute Infected	LOC114674108
8.05912e-32	0.775931	0.723	0.643	2.08344e-27	Acute Infected	TSC22D3
8.25211e-32	0.394131	0.296	0.024	2.13334e-27	Acute Infected	SHISA5
9.93864e-32	0.404621	0.43	0.114	2.56934e-27	Acute Infected	GASK1B
1.03291e-31	0.361604	0.349	0.058	2.67028e-27	Acute Infected	SSU72
1.06568e-31	0.384122	0.338	0.053	2.75498e-27	Acute Infected	MRPS15
1.23927e-31	0.387756	0.389	0.085	3.20377e-27	Acute Infected	DYNLT1
1.24291e-31	0.400878	0.346	0.058	3.21318e-27	Acute Infected	MIF
1.29589e-31	0.381776	0.415	0.097	3.35013e-27	Acute Infected	BLVRB
1.35991e-31	0.3856	0.479	0.14	3.51564e-27	Acute Infected	NMT1
1.43763e-31	0.4143	0.433	0.116	3.71656e-27	Acute Infected	SSPN
1.54685e-31	0.370016	0.327	0.043	3.99891e-27	Acute Infected	LOC712324
1.58155e-31	0.369386	0.343	0.056	4.08862e-27	Acute Infected	PSMD4
1.6243e-31	0.371894	0.356	0.063	4.19915e-27	Acute Infected	NT5C
1.67018e-31	0.358585	0.385	0.082	4.31774e-27	Acute Infected	PAIP1
1.71114e-31	0.398422	0.329	0.051	4.42364e-27	Acute Infected	PSMB2
1.74503e-31	0.40398	0.346	0.056	4.51126e-27	Acute Infected	RAB11FIP2
1.75234e-31	0.483707	0.8	0.645	4.53015e-27	Acute Infected	NAA20
1.81994e-31	0.387839	0.382	0.082	4.70491e-27	Acute Infected	LOC696998
2.05316e-31	0.409028	0.347	0.06	5.30783e-27	Acute Infected	LSM8
2.13514e-31	0.540393	0.805	0.715	5.51977e-27	Acute Infected	C3AR1
2.28507e-31	0.400787	0.525	0.181	5.90737e-27	Acute Infected	MILR1
2.37121e-31	0.406424	0.316	0.041	6.13005e-27	Acute Infected	LSM7
2.59486e-31	0.394746	0.346	0.06	6.70824e-27	Acute Infected	ETHE1
2.68828e-31	0.409909	0.472	0.15	6.94975e-27	Acute Infected	PAIP2
2.70033e-31	0.409012	0.363	0.072	6.98089e-27	Acute Infected	KDSR
2.79866e-31	0.361346	0.437	0.114	7.2351e-27	Acute Infected	BCL7C
3.1087e-31	0.412638	0.363	0.07	8.0366e-27	Acute Infected	SLC16A8
3.40313e-31	0.376742	0.552	0.193	8.79777e-27	Acute Infected	MVB12A
3.65469e-31	0.353945	0.412	0.101	9.44811e-27	Acute Infected	NUDC
3.81949e-31	0.373771	0.345	0.058	9.87414e-27	Acute Infected	BUD23
3.8363e-31	0.377904	0.312	0.039	9.91761e-27	Acute Infected	NDUFB5
3.89626e-31	0.377779	0.274	0.014	1.00726e-26	Acute Infected	SNX17
4.27538e-31	0.483849	0.345	0.058	1.10527e-26	Acute Infected	MX1
4.53074e-31	0.367457	0.379	0.08	1.17129e-26	Acute Infected	LMAN1
4.54158e-31	0.370797	0.387	0.087	1.17409e-26	Acute Infected	BCAS2
4.63377e-31	0.506287	0.79	0.778	1.19792e-26	Acute Infected	EEF1G
4.89003e-31	0.394664	0.296	0.029	1.26417e-26	Acute Infected	MRPL57
4.96693e-31	0.405304	0.309	0.039	1.28405e-26	Acute Infected	AKR7A2
5.13457e-31	0.575713	0.581	0.29	1.32739e-26	Acute Infected	ACTB
5.20002e-31	0.35154	0.375	0.075	1.34431e-26	Acute Infected	FGFR1OP2
5.27273e-31	0.383516	0.489	0.157	1.36311e-26	Acute Infected	DDX50
5.50502e-31	0.386956	0.285	0.022	1.42316e-26	Acute Infected	TOMM6
5.57149e-31	0.40309	0.349	0.06	1.44034e-26	Acute Infected	RWDD1
5.57965e-31	0.390134	0.333	0.051	1.44245e-26	Acute Infected	MESD
5.61258e-31	0.485461	0.57	0.302	1.45096e-26	Acute Infected	UBL5
5.91382e-31	0.469588	0.794	0.693	1.52884e-26	Acute Infected	CXCL16
6.09945e-31	0.390682	0.307	0.039	1.57683e-26	Acute Infected	ZNHIT1
6.28974e-31	0.399349	0.788	0.498	1.62602e-26	Acute Infected	LPAR5
6.40699e-31	0.374669	0.328	0.048	1.65634e-26	Acute Infected	PFDN6
6.63911e-31	0.363229	0.423	0.104	1.71634e-26	Acute Infected	HES6
7.02052e-31	0.371162	0.33	0.048	1.81495e-26	Acute Infected	NUDT16L1
7.16755e-31	0.373131	0.316	0.041	1.85295e-26	Acute Infected	C18H18orf21
7.99446e-31	0.383782	0.503	0.186	2.06673e-26	Acute Infected	NDUFB2
8.04838e-31	0.374545	0.289	0.024	2.08067e-26	Acute Infected	OSTC
8.47552e-31	0.319068	0.428	0.109	2.19109e-26	Acute Infected	LBR
8.57831e-31	0.397387	0.345	0.06	2.21766e-26	Acute Infected	CCDC59
9.61929e-31	0.346416	0.383	0.082	2.48678e-26	Acute Infected	SHARPIN
1.03804e-30	0.376358	0.416	0.104	2.68353e-26	Acute Infected	TCEA1
1.0681e-30	0.408298	0.375	0.085	2.76125e-26	Acute Infected	PTS
1.09798e-30	0.377022	0.356	0.068	2.83849e-26	Acute Infected	HADH
1.15104e-30	0.384884	0.322	0.048	2.97567e-26	Acute Infected	TMEM179B
1.15707e-30	0.372661	0.456	0.13	2.99127e-26	Acute Infected	PHF11
1.22078e-30	0.382947	0.35	0.063	3.15596e-26	Acute Infected	COPS8
1.26597e-30	0.363915	0.538	0.22	3.27279e-26	Acute Infected	MTPN
1.31755e-30	0.385462	0.324	0.048	3.40612e-26	Acute Infected	CCT3
1.36199e-30	0.384409	0.312	0.041	3.52102e-26	Acute Infected	NDUFS6
1.43117e-30	0.40253	0.305	0.036	3.69986e-26	Acute Infected	GIMAP6
1.61548e-30	0.430625	0.281	0.019	4.17634e-26	Acute Infected	CDKN1C
1.74146e-30	0.351401	0.57	0.215	4.50204e-26	Acute Infected	DR1
1.81025e-30	0.384334	0.346	0.063	4.67986e-26	Acute Infected	ERP29
1.8146e-30	0.398231	0.322	0.046	4.69109e-26	Acute Infected	P2RY11
2.17619e-30	0.391277	0.362	0.072	5.62589e-26	Acute Infected	PA2G4
2.26068e-30	0.390576	0.341	0.058	5.84432e-26	Acute Infected	CHCHD7
2.28523e-30	0.359094	0.398	0.099	5.90778e-26	Acute Infected	PSMD13
2.3631e-30	0.508215	0.358	0.07	6.10909e-26	Acute Infected	ABCA1
2.41698e-30	0.366277	0.361	0.072	6.24837e-26	Acute Infected	MLF2
2.55192e-30	0.377739	0.329	0.053	6.59723e-26	Acute Infected	COX5A
2.56167e-30	0.419207	0.342	0.063	6.62243e-26	Acute Infected	LOC697721
2.56228e-30	0.356629	0.296	0.031	6.624e-26	Acute Infected	EXOSC6
2.67045e-30	0.342678	0.512	0.169	6.90366e-26	Acute Infected	CHORDC1
2.71234e-30	0.459651	0.343	0.063	7.01195e-26	Acute Infected	LOC107000823
2.84309e-30	0.373005	0.384	0.087	7.34996e-26	Acute Infected	SMC3
2.9354e-30	0.37611	0.401	0.101	7.58858e-26	Acute Infected	PTPMT1
2.94764e-30	0.3807	0.297	0.031	7.62024e-26	Acute Infected	LOC114672793
2.98986e-30	0.358746	0.472	0.145	7.72939e-26	Acute Infected	GYPC
3.31491e-30	0.459617	0.725	0.507	8.5697e-26	Acute Infected	PCYOX1
3.33887e-30	0.392286	0.722	0.384	8.63164e-26	Acute Infected	D2HGDH
3.47156e-30	0.377069	0.293	0.031	8.97467e-26	Acute Infected	RRAGA
3.6046e-30	0.481631	0.4	0.099	9.31862e-26	Acute Infected	KDM6B
3.79158e-30	0.380672	0.445	0.133	9.80199e-26	Acute Infected	ZSCAN18
3.82791e-30	0.36016	0.437	0.121	9.89592e-26	Acute Infected	LOC718594
3.94529e-30	0.388681	0.347	0.068	1.01994e-25	Acute Infected	DUSP11
4.14494e-30	0.385559	0.273	0.019	1.07155e-25	Acute Infected	LOC723473
4.16043e-30	0.376183	0.324	0.051	1.07555e-25	Acute Infected	NDUFA6
4.16056e-30	0.376205	0.298	0.034	1.07559e-25	Acute Infected	BUD31
4.28632e-30	0.378926	0.286	0.027	1.1081e-25	Acute Infected	LOC698383
4.3012e-30	0.356876	0.33	0.053	1.11195e-25	Acute Infected	PDRG1
4.36257e-30	0.365393	0.296	0.031	1.12781e-25	Acute Infected	MRPS34
4.48017e-30	0.412209	0.862	0.785	1.15821e-25	Acute Infected	SCAMP2
4.51931e-30	0.356787	0.344	0.063	1.16833e-25	Acute Infected	ERGIC3
4.66011e-30	0.328994	0.337	0.056	1.20473e-25	Acute Infected	PUF60
5.05807e-30	0.375124	0.351	0.07	1.30761e-25	Acute Infected	SURF4
5.23293e-30	0.391104	0.31	0.046	1.35282e-25	Acute Infected	GTF2H5
5.25839e-30	0.377982	0.383	0.092	1.3594e-25	Acute Infected	WASHC3
5.32456e-30	0.342924	0.462	0.133	1.37651e-25	Acute Infected	PDIA6
5.52233e-30	0.444548	0.722	0.514	1.42763e-25	Acute Infected	ARPC4
7.25994e-30	0.429208	0.547	0.246	1.87684e-25	Acute Infected	ANP32B
7.76829e-30	0.323588	0.479	0.15	2.00826e-25	Acute Infected	MOB4
8.15994e-30	0.355079	0.338	0.06	2.10951e-25	Acute Infected	EIF3I
9.03153e-30	0.354776	0.375	0.085	2.33483e-25	Acute Infected	NDUFS8
9.52487e-30	0.385178	0.364	0.077	2.46237e-25	Acute Infected	GINM1
9.57544e-30	0.395819	0.512	0.203	2.47544e-25	Acute Infected	EFHD2
9.76916e-30	0.365209	0.356	0.07	2.52552e-25	Acute Infected	DAD1
1.0007e-29	0.380817	0.267	0.017	2.58701e-25	Acute Infected	TXNDC17
1.00816e-29	0.324533	0.486	0.15	2.60629e-25	Acute Infected	RTF1
1.04392e-29	0.368542	0.328	0.053	2.69875e-25	Acute Infected	PRDX4
1.13918e-29	0.370433	0.32	0.051	2.94501e-25	Acute Infected	NDUFB6
1.21676e-29	0.353242	0.388	0.089	3.14556e-25	Acute Infected	GPAA1
1.2208e-29	0.363226	0.283	0.024	3.15602e-25	Acute Infected	CUTA
1.22121e-29	0.37737	0.32	0.051	3.15708e-25	Acute Infected	DPY30
1.22552e-29	0.336122	0.342	0.06	3.16821e-25	Acute Infected	PPCS
1.23101e-29	0.345008	0.36	0.07	3.1824e-25	Acute Infected	SLC39A7
1.29844e-29	0.480941	0.942	0.961	3.35673e-25	Acute Infected	VMO1
1.34795e-29	0.362376	0.328	0.053	3.48471e-25	Acute Infected	CSNK2B
1.40127e-29	0.397776	0.355	0.07	3.62257e-25	Acute Infected	EFCC1
1.43189e-29	0.357282	0.36	0.077	3.70173e-25	Acute Infected	PSMA3
1.44444e-29	0.356706	0.34	0.06	3.73417e-25	Acute Infected	NR1H2
1.4491e-29	0.37003	0.299	0.036	3.74621e-25	Acute Infected	WRB
1.52774e-29	0.376154	0.378	0.087	3.94951e-25	Acute Infected	CGGBP1
1.54805e-29	0.380611	0.345	0.065	4.00202e-25	Acute Infected	SLC29A1
1.60106e-29	0.364057	0.316	0.046	4.13907e-25	Acute Infected	RRAS
1.60502e-29	0.377147	0.33	0.056	4.14929e-25	Acute Infected	RNASEH2C
1.67846e-29	0.369192	0.37	0.085	4.33915e-25	Acute Infected	CNPPD1
1.68507e-29	0.37645	0.343	0.06	4.35625e-25	Acute Infected	SLFN11
1.70061e-29	0.36957	0.403	0.099	4.39641e-25	Acute Infected	PRIMPOL
1.82686e-29	0.367796	0.356	0.07	4.72279e-25	Acute Infected	PRDX6
1.99111e-29	0.376593	0.299	0.039	5.14741e-25	Acute Infected	C14H11orf24
2.02655e-29	0.35607	0.299	0.034	5.23903e-25	Acute Infected	ARL2
2.0895e-29	0.385003	0.432	0.126	5.40179e-25	Acute Infected	FPR1
2.09713e-29	0.354466	0.298	0.036	5.4215e-25	Acute Infected	SNRPE
2.14719e-29	0.510909	0.459	0.147	5.55091e-25	Acute Infected	RNF122
2.19642e-29	0.3403	0.447	0.13	5.67818e-25	Acute Infected	MORF4L2
2.21724e-29	0.337142	0.604	0.251	5.73201e-25	Acute Infected	RGL2
2.24935e-29	0.382852	0.306	0.043	5.81501e-25	Acute Infected	CISD2
2.27185e-29	0.375871	0.485	0.159	5.87318e-25	Acute Infected	MAFG
2.30237e-29	0.302929	0.525	0.176	5.9521e-25	Acute Infected	ZNRF1
2.37995e-29	0.413398	0.355	0.072	6.15265e-25	Acute Infected	SARS
2.52386e-29	0.420014	0.806	0.696	6.52468e-25	Acute Infected	RGS19
2.68782e-29	0.41491	0.463	0.169	6.94855e-25	Acute Infected	TUBB
2.74306e-29	0.33286	0.465	0.147	7.09135e-25	Acute Infected	WFS1
2.91399e-29	0.392682	0.892	0.901	7.53324e-25	Acute Infected	SH3BGRL
2.98205e-29	0.40397	0.288	0.029	7.7092e-25	Acute Infected	TMEM150C
3.29058e-29	0.341966	0.404	0.106	8.50682e-25	Acute Infected	NCOA4
3.31388e-29	0.392169	0.309	0.046	8.56704e-25	Acute Infected	POLR2L
3.36332e-29	0.329382	0.399	0.099	8.69485e-25	Acute Infected	AP1M1
3.48672e-29	0.454228	0.482	0.181	9.01388e-25	Acute Infected	DHRS7
3.56256e-29	0.568459	0.32	0.051	9.20992e-25	Acute Infected	MYC
3.58128e-29	0.427254	0.488	0.159	9.25834e-25	Acute Infected	LOC114676845
3.73012e-29	0.339092	0.462	0.143	9.64312e-25	Acute Infected	KATNA1
3.85476e-29	0.3676	0.47	0.147	9.96531e-25	Acute Infected	HAAO
4.03715e-29	0.392164	0.556	0.258	1.04368e-24	Acute Infected	DYNLRB1
4.0779e-29	0.369333	0.269	0.019	1.05422e-24	Acute Infected	CGRRF1
4.1422e-29	0.35088	0.392	0.092	1.07084e-24	Acute Infected	EVI2A
4.56235e-29	0.400331	0.349	0.068	1.17946e-24	Acute Infected	CNRIP1
4.92101e-29	0.350392	0.301	0.039	1.27218e-24	Acute Infected	SNF8
4.9475e-29	0.344147	0.299	0.036	1.27903e-24	Acute Infected	TMEM128
4.97275e-29	0.359498	0.292	0.036	1.28555e-24	Acute Infected	DCTN3
5.16715e-29	0.317809	0.465	0.14	1.33581e-24	Acute Infected	NPM1
5.6852e-29	0.429798	0.688	0.389	1.46974e-24	Acute Infected	CCR1
5.80945e-29	0.372331	0.32	0.053	1.50186e-24	Acute Infected	CHMP2A
5.95253e-29	0.380219	0.306	0.046	1.53885e-24	Acute Infected	ERGIC2
6.34562e-29	0.363371	0.375	0.087	1.64047e-24	Acute Infected	CARS
6.71132e-29	0.358655	0.271	0.022	1.73501e-24	Acute Infected	MAGEH1
7.32011e-29	0.33608	0.363	0.08	1.8924e-24	Acute Infected	CACYBP
7.61442e-29	0.353004	0.283	0.029	1.96848e-24	Acute Infected	ZDHHC12
8.03181e-29	0.378231	0.298	0.039	2.07638e-24	Acute Infected	CEBPG
8.38677e-29	0.368169	0.32	0.053	2.16815e-24	Acute Infected	DDAH2
8.46787e-29	0.370656	0.38	0.094	2.18911e-24	Acute Infected	SERINC1
8.76227e-29	0.336663	0.431	0.116	2.26522e-24	Acute Infected	LENG1
9.20254e-29	0.328248	0.482	0.155	2.37904e-24	Acute Infected	CALCOCO2
9.424e-29	0.326568	0.431	0.121	2.43629e-24	Acute Infected	VASP
9.56644e-29	0.347899	0.366	0.082	2.47312e-24	Acute Infected	VEGFB
9.7694e-29	0.366944	0.325	0.053	2.52558e-24	Acute Infected	RNASE4
9.83558e-29	0.359433	0.298	0.039	2.54269e-24	Acute Infected	MKKS
1.05615e-28	0.374238	0.345	0.07	2.73037e-24	Acute Infected	ARHGDIA
1.08078e-28	0.349007	0.293	0.036	2.79403e-24	Acute Infected	REPIN1
1.10798e-28	0.393921	0.52	0.188	2.86436e-24	Acute Infected	GUSBA
1.12406e-28	0.463097	0.778	0.635	2.90591e-24	Acute Infected	ATF4
1.20243e-28	0.379608	0.403	0.106	3.10852e-24	Acute Infected	C9orf72
1.27161e-28	0.387155	0.532	0.196	3.28736e-24	Acute Infected	SLC18B1
1.46701e-28	0.339123	0.271	0.022	3.79251e-24	Acute Infected	LRRC25
1.48768e-28	0.319616	0.447	0.133	3.84594e-24	Acute Infected	TMEM165
1.56422e-28	0.365723	0.298	0.041	4.04382e-24	Acute Infected	TSPAN31
1.60363e-28	0.385945	0.309	0.046	4.1457e-24	Acute Infected	FUT11
1.61937e-28	0.356339	0.398	0.104	4.18639e-24	Acute Infected	HSD17B4
1.68892e-28	0.383773	0.397	0.101	4.36619e-24	Acute Infected	STX6
1.79351e-28	0.358942	0.327	0.06	4.63658e-24	Acute Infected	QARS
1.80767e-28	0.349753	0.306	0.043	4.67319e-24	Acute Infected	GPN3
1.81335e-28	0.349052	0.297	0.039	4.68788e-24	Acute Infected	ASNSD1
1.919e-28	0.350188	0.306	0.046	4.96099e-24	Acute Infected	STUB1
1.99824e-28	0.358112	0.323	0.053	5.16584e-24	Acute Infected	ANGPTL6
2.00357e-28	0.382689	0.341	0.065	5.17963e-24	Acute Infected	HSPE1
2.17044e-28	0.351385	0.293	0.039	5.61102e-24	Acute Infected	LSM2
2.30635e-28	0.31596	0.488	0.157	5.96238e-24	Acute Infected	FIP1L1
2.38508e-28	0.391334	0.624	0.336	6.16591e-24	Acute Infected	PKM
2.4122e-28	0.376728	0.361	0.085	6.23601e-24	Acute Infected	RCN2
2.44425e-28	0.339269	0.431	0.126	6.31888e-24	Acute Infected	ZC3H11A
2.52832e-28	0.34302	0.461	0.145	6.53622e-24	Acute Infected	PSPH
2.58254e-28	0.461164	0.694	0.391	6.67638e-24	Acute Infected	ST3GAL6
2.98433e-28	0.332508	0.373	0.089	7.7151e-24	Acute Infected	ELAVL1
3.09985e-28	0.340365	0.408	0.109	8.01374e-24	Acute Infected	SNW1
3.13795e-28	0.362637	0.299	0.043	8.11223e-24	Acute Infected	POLR2K
3.16002e-28	0.330655	0.404	0.111	8.16928e-24	Acute Infected	PPP4C
3.17277e-28	0.545747	0.68	0.423	8.20225e-24	Acute Infected	GLUL
3.24385e-28	0.368176	0.304	0.046	8.386e-24	Acute Infected	JKAMP
3.29828e-28	1.49769	0.87	0.944	8.52671e-24	Acute Infected	CCL4L1
3.31523e-28	0.347768	0.35	0.075	8.57053e-24	Acute Infected	TMED4
3.38851e-28	0.363266	0.267	0.024	8.75998e-24	Acute Infected	GSTM5
3.40463e-28	0.370676	0.289	0.039	8.80165e-24	Acute Infected	PDCD5
3.7386e-28	0.374189	0.31	0.051	9.66504e-24	Acute Infected	RPL39
3.90149e-28	0.332007	0.34	0.065	1.00861e-23	Acute Infected	ELOVL1
3.91259e-28	0.290599	0.477	0.157	1.01148e-23	Acute Infected	UBA2
3.96408e-28	0.379974	0.52	0.184	1.02479e-23	Acute Infected	DSE
4.16089e-28	0.361216	0.278	0.031	1.07567e-23	Acute Infected	PNKD
4.2997e-28	0.360278	0.324	0.06	1.11156e-23	Acute Infected	LSM4
4.36186e-28	0.34654	0.3	0.043	1.12763e-23	Acute Infected	FAM204A
4.50404e-28	0.376303	0.508	0.188	1.16439e-23	Acute Infected	POU2F2
4.59874e-28	0.360578	0.553	0.242	1.18887e-23	Acute Infected	MPHOSPH8
4.6189e-28	0.325118	0.454	0.152	1.19408e-23	Acute Infected	ATG3
4.76074e-28	0.350421	0.303	0.046	1.23075e-23	Acute Infected	ZNF22
4.76676e-28	0.36187	0.351	0.077	1.2323e-23	Acute Infected	AGA
4.85163e-28	0.320635	0.459	0.14	1.25424e-23	Acute Infected	SCARB2
4.90425e-28	0.350357	0.3	0.043	1.26785e-23	Acute Infected	LRP10
4.94543e-28	0.341927	0.356	0.077	1.27849e-23	Acute Infected	NARS
4.98293e-28	0.332019	0.333	0.063	1.28819e-23	Acute Infected	PRKRA
5.03548e-28	0.344044	0.323	0.056	1.30177e-23	Acute Infected	NUB1
5.59058e-28	0.372131	0.367	0.08	1.44528e-23	Acute Infected	INTU
6.0471e-28	0.371235	0.398	0.106	1.5633e-23	Acute Infected	KIAA1147
6.05158e-28	0.353386	0.257	0.017	1.56445e-23	Acute Infected	LOC114679035
6.21931e-28	0.407967	0.355	0.08	1.60782e-23	Acute Infected	DHRS9
6.26565e-28	0.348359	0.29	0.039	1.61979e-23	Acute Infected	TRAPPC3
6.59627e-28	0.371	0.41	0.118	1.70527e-23	Acute Infected	GLB1
6.61144e-28	0.372768	0.588	0.246	1.70919e-23	Acute Infected	FGD2
7.02945e-28	0.335062	0.433	0.126	1.81725e-23	Acute Infected	SH3GLB1
7.21235e-28	0.361972	0.359	0.082	1.86454e-23	Acute Infected	PCNP
7.32478e-28	0.362145	0.95	0.92	1.8936e-23	Acute Infected	PNISR
7.32575e-28	0.383679	0.552	0.242	1.89385e-23	Acute Infected	PCMTD1
7.48725e-28	0.361379	0.324	0.058	1.93561e-23	Acute Infected	GPATCH11
7.49208e-28	0.348107	0.428	0.126	1.93685e-23	Acute Infected	APPL1
7.54276e-28	0.397102	0.933	0.944	1.94995e-23	Acute Infected	C4H6orf62
7.61996e-28	0.346274	0.256	0.017	1.96991e-23	Acute Infected	RPP25L
7.82765e-28	0.452692	0.306	0.046	2.0236e-23	Acute Infected	HMGA2
7.93149e-28	0.351579	0.412	0.114	2.05045e-23	Acute Infected	KRAS
7.93989e-28	0.35108	0.355	0.082	2.05262e-23	Acute Infected	MANF
8.23817e-28	0.330676	0.428	0.126	2.12973e-23	Acute Infected	PEPD
8.31455e-28	0.340239	0.254	0.017	2.14948e-23	Acute Infected	MRPL43
9.09476e-28	0.353362	0.275	0.029	2.35118e-23	Acute Infected	LOC114674318
9.96891e-28	0.333633	0.303	0.046	2.57716e-23	Acute Infected	SAP30L
9.98711e-28	0.344257	0.349	0.075	2.58187e-23	Acute Infected	SLC46A3
1.02924e-27	0.354893	0.39	0.101	2.6608e-23	Acute Infected	FAM177A1
1.10355e-27	0.374513	0.451	0.162	2.8529e-23	Acute Infected	CD47
1.10786e-27	0.350241	0.325	0.063	2.86404e-23	Acute Infected	GHITM
1.2044e-27	0.337259	0.345	0.075	3.11361e-23	Acute Infected	WBP2
1.21725e-27	0.298603	0.556	0.203	3.14684e-23	Acute Infected	TMEM273
1.23834e-27	0.492823	0.788	0.792	3.20136e-23	Acute Infected	NPC2
1.23847e-27	0.338693	0.396	0.109	3.20168e-23	Acute Infected	SPCS3
1.27743e-27	0.360426	0.324	0.058	3.30242e-23	Acute Infected	ADPRM
1.31081e-27	0.327808	0.326	0.06	3.38871e-23	Acute Infected	RBM8A
1.31262e-27	0.315128	0.413	0.111	3.3934e-23	Acute Infected	HM13
1.32589e-27	0.37094	0.39	0.101	3.4277e-23	Acute Infected	RBFOX2
1.37268e-27	0.346862	0.297	0.043	3.54864e-23	Acute Infected	LSM6
1.60967e-27	0.331022	0.509	0.181	4.16133e-23	Acute Infected	IST1
1.76084e-27	0.359031	0.289	0.039	4.55211e-23	Acute Infected	CDKN1B
1.81432e-27	0.346912	0.331	0.065	4.69039e-23	Acute Infected	FKBP8
1.88688e-27	0.31541	0.357	0.08	4.87795e-23	Acute Infected	ARPC1A
1.92703e-27	0.4338	0.323	0.06	4.98176e-23	Acute Infected	LOC696506
1.99039e-27	0.412727	0.407	0.116	5.14557e-23	Acute Infected	ERF
1.99514e-27	0.343908	0.373	0.087	5.15785e-23	Acute Infected	AASS
1.99521e-27	0.344164	0.387	0.101	5.15801e-23	Acute Infected	UGP2
2.00153e-27	0.321184	0.463	0.15	5.17435e-23	Acute Infected	CCPG1
2.12277e-27	0.329208	0.394	0.104	5.48779e-23	Acute Infected	BTK
2.19434e-27	0.332597	0.259	0.019	5.6728e-23	Acute Infected	UQCC3
2.22753e-27	0.445402	0.749	0.626	5.75862e-23	Acute Infected	ATP5F1D
2.54662e-27	0.341585	0.647	0.304	6.58351e-23	Acute Infected	CCDC50
2.6615e-27	0.323716	0.345	0.075	6.8805e-23	Acute Infected	SF3B6
2.81947e-27	0.366043	0.422	0.128	7.2889e-23	Acute Infected	CLEC12A
2.94211e-27	0.361308	0.358	0.087	7.60595e-23	Acute Infected	ANGEL2
3.05985e-27	0.346537	0.289	0.041	7.91032e-23	Acute Infected	NDUFAB1
3.07546e-27	0.344285	0.45	0.145	7.95069e-23	Acute Infected	ETFBKMT
3.21769e-27	0.358495	0.386	0.099	8.31836e-23	Acute Infected	TAF7
3.23536e-27	0.343685	0.454	0.15	8.36406e-23	Acute Infected	SRSF1
3.36701e-27	0.331416	0.278	0.031	8.70439e-23	Acute Infected	HTATIP2
3.37764e-27	0.422092	0.943	0.925	8.73187e-23	Acute Infected	LRP11
3.42691e-27	0.341101	0.304	0.048	8.85925e-23	Acute Infected	MEAF6
3.51425e-27	0.303846	0.488	0.164	9.08505e-23	Acute Infected	DDHD1
3.51686e-27	0.345598	0.352	0.082	9.0918e-23	Acute Infected	TECR
3.65036e-27	0.338971	0.309	0.053	9.43692e-23	Acute Infected	PHF5A
3.65627e-27	0.336463	0.295	0.043	9.45218e-23	Acute Infected	TRAPPC4
3.82028e-27	0.325082	0.427	0.128	9.87618e-23	Acute Infected	CD58
4.17441e-27	0.323107	0.314	0.056	1.07917e-22	Acute Infected	PSMC2
4.2357e-27	0.348338	0.366	0.089	1.09501e-22	Acute Infected	HDAC1
5.06556e-27	0.364957	0.335	0.07	1.30955e-22	Acute Infected	RPS27L
5.23586e-27	0.376613	0.607	0.309	1.35357e-22	Acute Infected	FKBP1A
5.47995e-27	0.355385	0.387	0.101	1.41668e-22	Acute Infected	CTDSPL
5.65501e-27	0.90791	0.828	0.889	1.46193e-22	Acute Infected	JUNB
5.90607e-27	0.399803	0.358	0.085	1.52684e-22	Acute Infected	LOC106997853
6.23726e-27	0.337594	0.355	0.08	1.61246e-22	Acute Infected	EBPL
6.40908e-27	0.334495	0.438	0.135	1.65688e-22	Acute Infected	TM9SF2
6.69361e-27	0.285873	0.639	0.297	1.73043e-22	Acute Infected	RNMT
6.72148e-27	0.376326	0.274	0.031	1.73764e-22	Acute Infected	TNFSF13B
7.02182e-27	0.32314	0.963	0.971	1.81528e-22	Acute Infected	PSAP
7.21445e-27	0.327187	0.587	0.251	1.86508e-22	Acute Infected	ELMOD3
7.22387e-27	0.324377	0.449	0.14	1.86751e-22	Acute Infected	PRKAR1A
7.55987e-27	0.500761	0.714	0.614	1.95438e-22	Acute Infected	S100A11
7.82768e-27	0.351909	0.366	0.092	2.02361e-22	Acute Infected	SNRPN
8.32884e-27	0.338685	0.49	0.174	2.15317e-22	Acute Infected	ABCE1
9.0376e-27	0.33296	0.356	0.085	2.3364e-22	Acute Infected	EIF3M
9.13177e-27	0.31474	0.38	0.099	2.36075e-22	Acute Infected	PDCD6
1.02956e-26	0.36542	0.324	0.065	2.66162e-22	Acute Infected	SMIM19
1.03113e-26	0.366162	0.422	0.128	2.66568e-22	Acute Infected	URI1
1.23528e-26	0.35235	0.35	0.077	3.19344e-22	Acute Infected	HEATR3
1.24578e-26	0.338971	0.294	0.043	3.22058e-22	Acute Infected	SNX22
1.3479e-26	0.33068	0.456	0.147	3.48459e-22	Acute Infected	SLC36A4
1.35501e-26	0.329202	0.3	0.048	3.50297e-22	Acute Infected	PLEKHJ1
1.40252e-26	0.310971	0.282	0.036	3.6258e-22	Acute Infected	ECHS1
1.4074e-26	0.332778	0.387	0.106	3.63841e-22	Acute Infected	WAS
1.44398e-26	0.313824	0.44	0.138	3.73298e-22	Acute Infected	TIAL1
1.45333e-26	0.349097	0.268	0.031	3.75714e-22	Acute Infected	TOMM5
1.47934e-26	0.346591	0.372	0.099	3.82439e-22	Acute Infected	XPC
1.48326e-26	0.319916	0.337	0.07	3.83453e-22	Acute Infected	EMB
1.50879e-26	1.41286	0.855	0.923	3.90053e-22	Acute Infected	LOC100430627
1.52764e-26	0.350478	0.304	0.051	3.94926e-22	Acute Infected	HAX1
1.52954e-26	0.329681	0.349	0.08	3.95416e-22	Acute Infected	SCCPDH
1.57595e-26	0.327001	0.343	0.075	4.07415e-22	Acute Infected	SERINC3
1.60946e-26	0.36595	0.379	0.104	4.16078e-22	Acute Infected	LOC114676463
1.80775e-26	0.292427	0.512	0.188	4.67341e-22	Acute Infected	PLVAP
1.86442e-26	0.331553	0.278	0.036	4.81989e-22	Acute Infected	RPS4Y2
1.86634e-26	0.308055	0.402	0.114	4.82485e-22	Acute Infected	SNX3
1.92928e-26	0.38627	0.663	0.415	4.98758e-22	Acute Infected	UBXN1
1.9456e-26	0.347984	0.297	0.051	5.02977e-22	Acute Infected	SQOR
1.99103e-26	0.313769	0.452	0.145	5.1472e-22	Acute Infected	DYRK2
2.00723e-26	0.329874	0.298	0.048	5.18909e-22	Acute Infected	B3GAT3
2.03115e-26	0.385313	0.299	0.051	5.25093e-22	Acute Infected	IRF2BPL
2.0504e-26	0.328395	0.29	0.043	5.30069e-22	Acute Infected	RAB32
2.46961e-26	0.283665	0.571	0.222	6.38445e-22	Acute Infected	DTD1
2.57442e-26	0.35537	0.273	0.034	6.65538e-22	Acute Infected	LOC705607
2.70632e-26	0.309638	0.403	0.116	6.99639e-22	Acute Infected	TKT
2.74209e-26	0.349883	0.326	0.07	7.08885e-22	Acute Infected	IGBP1
2.95998e-26	0.318994	0.38	0.101	7.65215e-22	Acute Infected	PDCD10
3.0115e-26	0.327681	0.276	0.036	7.78532e-22	Acute Infected	APMAP
3.03108e-26	0.433607	0.287	0.041	7.83596e-22	Acute Infected	LOC106995258
3.12327e-26	0.345183	0.523	0.2	8.07429e-22	Acute Infected	ZFYVE16
3.44872e-26	0.348494	0.371	0.097	8.91564e-22	Acute Infected	KIAA1257
3.5092e-26	0.32424	0.347	0.082	9.07199e-22	Acute Infected	CEBPZ
3.516e-26	0.32808	0.272	0.034	9.08957e-22	Acute Infected	PEBP1
3.53376e-26	0.338696	0.307	0.056	9.13547e-22	Acute Infected	RNF167
3.68282e-26	0.354261	0.315	0.06	9.52084e-22	Acute Infected	LYAR
4.11375e-26	0.294306	0.439	0.135	1.06349e-21	Acute Infected	HNRNPR
4.30384e-26	0.336713	0.301	0.053	1.11263e-21	Acute Infected	PDAP1
4.33144e-26	0.32031	0.44	0.147	1.11976e-21	Acute Infected	CBX1
5.22654e-26	0.305708	0.402	0.118	1.35117e-21	Acute Infected	RAD23A
5.28323e-26	0.319697	0.345	0.077	1.36582e-21	Acute Infected	MFSD10
5.30725e-26	0.312014	0.416	0.126	1.37203e-21	Acute Infected	POLB
5.45243e-26	0.47453	0.641	0.452	1.40956e-21	Acute Infected	UQCR
5.45502e-26	0.337898	0.303	0.056	1.41023e-21	Acute Infected	C1H1orf50
5.45895e-26	0.341906	0.278	0.039	1.41125e-21	Acute Infected	CCNC
5.49584e-26	0.6192	0.462	0.171	1.42078e-21	Acute Infected	TNFAIP3
5.79103e-26	0.340468	0.314	0.06	1.4971e-21	Acute Infected	CALM3
5.93295e-26	0.367481	0.346	0.082	1.53379e-21	Acute Infected	CCDC186
5.94804e-26	0.351051	0.47	0.174	1.53769e-21	Acute Infected	TMED10
6.28335e-26	0.314931	0.278	0.036	1.62437e-21	Acute Infected	MANEA
6.29728e-26	0.48953	0.313	0.063	1.62797e-21	Acute Infected	HIST1H2BJ
6.30003e-26	0.348307	0.366	0.094	1.62868e-21	Acute Infected	LMO4
6.64369e-26	0.333574	0.258	0.027	1.71753e-21	Acute Infected	MPLKIP
6.8769e-26	0.316895	0.335	0.077	1.77782e-21	Acute Infected	PSMA6
7.01624e-26	0.412122	0.774	0.577	1.81384e-21	Acute Infected	LPAR6
7.48754e-26	0.29049	0.493	0.174	1.93568e-21	Acute Infected	DBNL
7.70314e-26	0.417125	0.955	0.949	1.99142e-21	Acute Infected	CTTNBP2
7.82709e-26	0.330008	0.293	0.048	2.02346e-21	Acute Infected	LAMP3
8.12765e-26	0.329913	0.332	0.07	2.10116e-21	Acute Infected	LOC709576
8.23539e-26	0.329794	0.257	0.027	2.12901e-21	Acute Infected	FIBP
8.51711e-26	0.419305	0.559	0.307	2.20184e-21	Acute Infected	PCBP1
8.99968e-26	0.473496	0.789	0.829	2.3266e-21	Acute Infected	RPS4Y1
9.30559e-26	0.322597	0.267	0.031	2.40568e-21	Acute Infected	CHCHD1
9.98555e-26	0.341923	0.279	0.041	2.58146e-21	Acute Infected	NIPSNAP2
1.05651e-25	0.329534	0.287	0.046	2.73129e-21	Acute Infected	SPINT1
1.06804e-25	0.324695	0.324	0.068	2.76111e-21	Acute Infected	CCT8
1.07043e-25	0.315172	0.397	0.116	2.76728e-21	Acute Infected	LOC114674199
1.0906e-25	0.317118	0.445	0.143	2.81942e-21	Acute Infected	RCOR3
1.11434e-25	0.415476	0.481	0.22	2.8808e-21	Acute Infected	TSPO
1.13209e-25	0.32372	0.305	0.056	2.92668e-21	Acute Infected	YIF1B
1.26788e-25	0.31983	0.299	0.053	3.27773e-21	Acute Infected	CHID1
1.2741e-25	0.328921	0.376	0.101	3.29379e-21	Acute Infected	UFL1
1.30861e-25	0.315848	0.345	0.082	3.38301e-21	Acute Infected	HAGH
1.32318e-25	0.338588	0.34	0.077	3.4207e-21	Acute Infected	TMEM127
1.33311e-25	0.342607	0.266	0.034	3.44636e-21	Acute Infected	EIF3G
1.34335e-25	0.3535	0.297	0.053	3.47282e-21	Acute Infected	COX7AH
1.35584e-25	0.341682	0.345	0.085	3.50511e-21	Acute Infected	HNRNPH2
1.42265e-25	0.420577	0.48	0.229	3.67784e-21	Acute Infected	PSME1
1.43886e-25	0.31412	0.41	0.123	3.71974e-21	Acute Infected	DYNC1I2
1.48785e-25	0.278335	0.396	0.111	3.84638e-21	Acute Infected	RPN2
1.48995e-25	0.314881	0.436	0.14	3.85181e-21	Acute Infected	APCDD1
1.57156e-25	0.336752	0.281	0.043	4.06279e-21	Acute Infected	APH1A
1.60029e-25	0.335748	0.418	0.13	4.13708e-21	Acute Infected	ZNF217
1.62235e-25	0.454796	0.669	0.507	4.1941e-21	Acute Infected	LOC106998836
1.70803e-25	0.33994	0.268	0.034	4.41559e-21	Acute Infected	DUSP7
1.73526e-25	0.30284	0.496	0.176	4.48601e-21	Acute Infected	IDH2
1.82953e-25	0.336282	0.311	0.063	4.72969e-21	Acute Infected	SELENOK
1.88055e-25	0.315279	0.306	0.056	4.86159e-21	Acute Infected	VAMP2
1.9289e-25	0.308629	0.409	0.121	4.98658e-21	Acute Infected	TMEM71
1.93463e-25	0.333745	0.277	0.041	5.00141e-21	Acute Infected	TMEM187
1.95742e-25	0.316541	0.288	0.043	5.06031e-21	Acute Infected	44987
1.95828e-25	0.333755	0.288	0.048	5.06253e-21	Acute Infected	PSMB10
2.08073e-25	0.304799	0.294	0.048	5.37911e-21	Acute Infected	DRAP1
2.12599e-25	0.386788	0.678	0.481	5.49612e-21	Acute Infected	TRIR
2.16643e-25	0.32352	0.259	0.029	5.60067e-21	Acute Infected	CENPX
2.17891e-25	0.300166	0.301	0.053	5.63293e-21	Acute Infected	MED4
2.21779e-25	0.486324	0.764	0.742	5.73344e-21	Acute Infected	LST1
2.28423e-25	0.363563	0.262	0.031	5.90518e-21	Acute Infected	MARCKSL1
2.34762e-25	0.312933	0.377	0.104	6.06906e-21	Acute Infected	UBE2V1
2.38732e-25	0.314786	0.322	0.065	6.17169e-21	Acute Infected	FAM162A
2.4184e-25	0.324405	0.25	0.024	6.25204e-21	Acute Infected	SLX1A
2.43395e-25	0.326974	0.319	0.068	6.29226e-21	Acute Infected	FNTA
2.46216e-25	0.319494	0.297	0.056	6.36518e-21	Acute Infected	LEPROTL1
2.46344e-25	0.321139	0.321	0.068	6.36849e-21	Acute Infected	DCTN2
2.54283e-25	0.362857	0.423	0.135	6.57371e-21	Acute Infected	HPS5
2.57323e-25	0.324697	0.336	0.077	6.65231e-21	Acute Infected	HACD3
2.62625e-25	0.338185	0.33	0.072	6.78937e-21	Acute Infected	HERC5
2.69252e-25	0.301902	0.375	0.101	6.96071e-21	Acute Infected	TDG
2.86997e-25	0.335475	0.989	0.986	7.41944e-21	Acute Infected	SMAP2
2.96498e-25	0.390417	0.258	0.029	7.66505e-21	Acute Infected	PAPPA
3.17513e-25	0.321724	0.377	0.101	8.20835e-21	Acute Infected	CLSTN3
3.24501e-25	0.367875	0.452	0.174	8.389e-21	Acute Infected	DSTN
3.26071e-25	0.441207	0.266	0.036	8.4296e-21	Acute Infected	CTSD
3.28312e-25	0.331739	0.282	0.043	8.48751e-21	Acute Infected	NUDT8
3.3462e-25	0.341629	0.408	0.126	8.65058e-21	Acute Infected	COPB2
3.45968e-25	0.324491	0.462	0.162	8.94397e-21	Acute Infected	TMEM268
3.48214e-25	0.709723	0.619	0.37	9.00203e-21	Acute Infected	GADD45B
3.48724e-25	0.299395	0.415	0.126	9.01522e-21	Acute Infected	EIF1AX
3.73488e-25	0.329223	0.279	0.043	9.65541e-21	Acute Infected	CFAP299
3.73564e-25	0.384849	0.805	0.783	9.65738e-21	Acute Infected	GNG5
3.78857e-25	0.373526	0.389	0.114	9.7942e-21	Acute Infected	LOC114671105
3.85665e-25	0.340106	0.284	0.046	9.97021e-21	Acute Infected	LLPH
3.95373e-25	0.32476	0.305	0.06	1.02212e-20	Acute Infected	PGK1
4.23433e-25	0.319795	0.31	0.063	1.09466e-20	Acute Infected	SLC50A1
4.47181e-25	0.322012	0.299	0.056	1.15605e-20	Acute Infected	XPA
4.55852e-25	0.359788	0.289	0.051	1.17847e-20	Acute Infected	SPRY2
4.59827e-25	0.409687	0.565	0.314	1.18874e-20	Acute Infected	SLC25A5
4.67118e-25	0.312822	0.27	0.036	1.20759e-20	Acute Infected	STXBP2
4.6972e-25	0.348	0.66	0.29	1.21432e-20	Acute Infected	LOC106999016
4.90994e-25	0.306772	0.336	0.077	1.26932e-20	Acute Infected	BNIP2
5.00331e-25	0.337189	0.366	0.109	1.29346e-20	Acute Infected	EEF2
5.0447e-25	0.397437	0.676	0.454	1.30416e-20	Acute Infected	HNRNPH3
5.08874e-25	0.310611	0.424	0.133	1.31554e-20	Acute Infected	BLOC1S6
5.19903e-25	0.31087	0.34	0.08	1.34405e-20	Acute Infected	MAZ
5.5189e-25	0.287451	0.339	0.08	1.42675e-20	Acute Infected	EIF4A3
5.66055e-25	0.346952	0.542	0.215	1.46336e-20	Acute Infected	ARHGAP29
5.85369e-25	0.323712	0.261	0.034	1.51329e-20	Acute Infected	TIMM10B
6.06971e-25	0.338294	0.25	0.024	1.56914e-20	Acute Infected	IFI27L2
6.2174e-25	0.316754	0.32	0.068	1.60732e-20	Acute Infected	SPTLC1
6.68359e-25	0.294373	0.298	0.053	1.72784e-20	Acute Infected	NUCB1
6.87531e-25	0.326298	0.306	0.06	1.77741e-20	Acute Infected	SGCB
7.08685e-25	0.350645	0.467	0.167	1.83209e-20	Acute Infected	HMG20A
7.44684e-25	0.253679	0.484	0.164	1.92516e-20	Acute Infected	DCP2
7.54731e-25	0.320359	0.257	0.029	1.95113e-20	Acute Infected	ZNF428
7.92286e-25	0.28155	0.362	0.094	2.04822e-20	Acute Infected	CHTOP
8.07925e-25	0.309337	0.265	0.036	2.08865e-20	Acute Infected	SMIM20
8.16655e-25	0.343202	0.269	0.039	2.11122e-20	Acute Infected	MRPS21
8.3622e-25	0.290815	0.461	0.159	2.1618e-20	Acute Infected	CWF19L2
8.7736e-25	0.284067	0.338	0.08	2.26815e-20	Acute Infected	C1D
8.78891e-25	0.311997	0.292	0.053	2.27211e-20	Acute Infected	PSMA5
8.89631e-25	0.311408	0.381	0.109	2.29987e-20	Acute Infected	MFN1
9.21771e-25	0.328971	0.357	0.089	2.38296e-20	Acute Infected	RC3H2
9.40468e-25	0.288047	0.368	0.097	2.4313e-20	Acute Infected	NDUFS4
9.72867e-25	0.325147	0.37	0.104	2.51506e-20	Acute Infected	AKIRIN2
9.91507e-25	0.322167	0.459	0.157	2.56324e-20	Acute Infected	FOLR2
1.06938e-24	0.367641	0.753	0.495	2.76455e-20	Acute Infected	TM6SF1
1.09634e-24	0.283231	0.336	0.08	2.83427e-20	Acute Infected	DNAJC8
1.12983e-24	0.328487	0.25	0.029	2.92083e-20	Acute Infected	AP2S1
1.14473e-24	0.317459	0.276	0.043	2.95937e-20	Acute Infected	ORMDL1
1.16458e-24	0.313669	0.288	0.048	3.01067e-20	Acute Infected	TMEM60
1.16851e-24	0.460408	0.708	0.58	3.02084e-20	Acute Infected	NDUFA4
1.17478e-24	0.323352	0.339	0.082	3.03704e-20	Acute Infected	NCBP2
1.18003e-24	0.318531	0.324	0.068	3.0506e-20	Acute Infected	GRK4
1.18366e-24	0.316009	0.319	0.07	3.05999e-20	Acute Infected	NEU1
1.2145e-24	0.372434	0.457	0.162	3.13972e-20	Acute Infected	MGME1
1.21904e-24	0.323902	0.292	0.056	3.15145e-20	Acute Infected	AHSA2P
1.24739e-24	0.324451	0.362	0.099	3.22475e-20	Acute Infected	RNF114
1.27468e-24	0.319162	0.387	0.114	3.29531e-20	Acute Infected	MLEC
1.33284e-24	0.30425	0.258	0.031	3.44567e-20	Acute Infected	PIN1
1.3472e-24	0.329534	0.275	0.041	3.48279e-20	Acute Infected	MCOLN1
1.37558e-24	0.351852	0.466	0.169	3.55614e-20	Acute Infected	LOC722294
1.38901e-24	0.319322	0.284	0.046	3.59088e-20	Acute Infected	NAA10
1.41581e-24	0.332776	0.261	0.034	3.66016e-20	Acute Infected	PHPT1
1.47442e-24	0.411024	0.738	0.548	3.81166e-20	Acute Infected	SNX5
1.47878e-24	0.314409	0.355	0.092	3.82295e-20	Acute Infected	NUDT9
1.48353e-24	0.358139	0.26	0.034	3.83523e-20	Acute Infected	CASP5
1.5062e-24	0.484604	0.568	0.314	3.89383e-20	Acute Infected	ARL4C
1.52264e-24	0.361319	0.478	0.176	3.93633e-20	Acute Infected	MYADM
1.5939e-24	0.323901	0.304	0.06	4.12054e-20	Acute Infected	SOD1
1.65796e-24	0.314788	0.326	0.077	4.28615e-20	Acute Infected	AAMP
1.85253e-24	0.388726	0.259	0.031	4.78916e-20	Acute Infected	LOC114675375
1.93426e-24	0.33444	0.306	0.063	5.00045e-20	Acute Infected	FKBP3
1.9636e-24	0.384712	0.382	0.111	5.0763e-20	Acute Infected	CELF4
1.99224e-24	0.276775	0.31	0.063	5.15034e-20	Acute Infected	TXNL4A
2.02296e-24	0.344407	0.345	0.089	5.22975e-20	Acute Infected	NFKBIB
2.15413e-24	0.333524	0.975	0.983	5.56885e-20	Acute Infected	ARGLU1
2.24271e-24	0.341129	0.871	0.744	5.79787e-20	Acute Infected	SORT1
2.24373e-24	0.260553	0.398	0.116	5.80048e-20	Acute Infected	SIRT1
2.2756e-24	0.279724	0.535	0.213	5.88288e-20	Acute Infected	CCDC66
2.38059e-24	0.334527	0.474	0.171	6.15431e-20	Acute Infected	TJP1
2.42598e-24	0.348354	0.853	0.826	6.27165e-20	Acute Infected	EIF4A2
2.62358e-24	0.309493	0.316	0.07	6.78249e-20	Acute Infected	EMC3
2.6305e-24	0.386778	0.314	0.068	6.80037e-20	Acute Infected	CXHXorf21
2.63441e-24	0.272844	0.557	0.227	6.81049e-20	Acute Infected	DDX39B
2.66358e-24	0.297475	0.29	0.053	6.88588e-20	Acute Infected	LOC100423625
2.70586e-24	0.306009	0.326	0.075	6.9952e-20	Acute Infected	MTX2
2.70954e-24	0.308021	0.28	0.046	7.00471e-20	Acute Infected	ATXN7L3B
2.97721e-24	0.305217	0.279	0.046	7.69669e-20	Acute Infected	TBCC
3.20389e-24	0.268189	0.462	0.159	8.28271e-20	Acute Infected	RASAL3
3.24364e-24	0.328267	0.415	0.133	8.38547e-20	Acute Infected	RLIM
3.24775e-24	0.327084	0.28	0.046	8.39608e-20	Acute Infected	COX16
3.27902e-24	0.328203	0.256	0.031	8.47693e-20	Acute Infected	NAA38
3.36394e-24	0.368871	0.719	0.483	8.69646e-20	Acute Infected	RNF145
3.44674e-24	0.328171	0.295	0.058	8.9105e-20	Acute Infected	GPANK1
3.45387e-24	0.311752	0.384	0.109	8.92893e-20	Acute Infected	RBM41
3.4617e-24	0.302268	0.37	0.101	8.94918e-20	Acute Infected	SH3BP1
3.52748e-24	0.312234	0.475	0.171	9.11925e-20	Acute Infected	LOC701227
3.53521e-24	0.304462	0.259	0.034	9.13924e-20	Acute Infected	VPS35
3.64031e-24	0.322515	0.263	0.036	9.41094e-20	Acute Infected	ZCRB1
3.66478e-24	0.320657	0.382	0.111	9.47419e-20	Acute Infected	ECHDC1
3.75861e-24	0.292466	0.422	0.14	9.71676e-20	Acute Infected	ERCC1
3.78208e-24	0.309161	0.259	0.034	9.77744e-20	Acute Infected	ZNF414
3.79939e-24	0.344489	0.459	0.169	9.82217e-20	Acute Infected	DLST
3.88895e-24	0.288251	0.445	0.145	1.00537e-19	Acute Infected	NSMCE1
3.90875e-24	0.325784	0.289	0.053	1.01049e-19	Acute Infected	LOC114680579
3.99027e-24	0.342794	0.302	0.058	1.03157e-19	Acute Infected	LOC714818
4.15308e-24	0.318799	0.351	0.094	1.07365e-19	Acute Infected	RALBP1
4.17259e-24	0.288739	0.319	0.07	1.0787e-19	Acute Infected	TMX1
4.62046e-24	0.29826	0.347	0.089	1.19448e-19	Acute Infected	SUMF2
4.70104e-24	0.304182	0.257	0.034	1.21531e-19	Acute Infected	TMEM106C
5.20695e-24	0.31122	0.372	0.109	1.3461e-19	Acute Infected	MRPL48
5.40142e-24	0.282164	0.325	0.075	1.39638e-19	Acute Infected	ATG4B
5.4427e-24	0.301745	0.488	0.184	1.40705e-19	Acute Infected	SLC25A29
5.66679e-24	0.334458	0.34	0.089	1.46498e-19	Acute Infected	SS18
5.69357e-24	0.423048	0.776	0.674	1.4719e-19	Acute Infected	SERPINA1
6.28658e-24	0.401479	0.342	0.085	1.62521e-19	Acute Infected	GABRA3
6.2869e-24	0.316109	0.404	0.123	1.62529e-19	Acute Infected	C2CD5
6.47842e-24	0.307738	0.313	0.07	1.6748e-19	Acute Infected	IL16
6.72329e-24	0.304986	0.501	0.2	1.73811e-19	Acute Infected	HBP1
6.77575e-24	0.30326	0.3	0.06	1.75167e-19	Acute Infected	TMBIM1
7.26577e-24	0.309093	0.28	0.046	1.87835e-19	Acute Infected	PIGF
7.32821e-24	0.309112	0.442	0.157	1.89449e-19	Acute Infected	NMRAL1
9.13825e-24	0.301929	0.574	0.266	2.36242e-19	Acute Infected	MCUB
9.15301e-24	0.326662	0.327	0.082	2.36624e-19	Acute Infected	CDC42SE1
9.51849e-24	0.40075	0.327	0.08	2.46072e-19	Acute Infected	LOC114673737
9.52668e-24	0.303998	0.299	0.06	2.46284e-19	Acute Infected	COQ7
9.72506e-24	0.287911	0.285	0.051	2.51412e-19	Acute Infected	PMPCB
1.1331e-23	0.341197	0.31	0.07	2.92929e-19	Acute Infected	DERL3
1.14207e-23	0.332084	0.372	0.109	2.95249e-19	Acute Infected	ANXA11
1.18507e-23	0.293392	0.255	0.034	3.06364e-19	Acute Infected	SLC39A3
1.2515e-23	0.570917	0.945	0.969	3.23537e-19	Acute Infected	JUN
1.33662e-23	0.320363	0.299	0.063	3.45542e-19	Acute Infected	EIF5A
1.45689e-23	0.315466	0.48	0.184	3.76636e-19	Acute Infected	ENSA
1.62817e-23	0.303716	0.469	0.171	4.20915e-19	Acute Infected	DYNC1LI1
1.63446e-23	0.366154	0.438	0.155	4.22541e-19	Acute Infected	POC1B
1.64797e-23	0.28663	0.29	0.056	4.26034e-19	Acute Infected	RAB4A
1.67313e-23	0.30963	0.364	0.106	4.32538e-19	Acute Infected	SLC25A36
1.68689e-23	0.259753	0.449	0.155	4.36094e-19	Acute Infected	RNF125
1.74768e-23	0.293529	0.297	0.058	4.5181e-19	Acute Infected	C11H12orf45
1.82536e-23	0.293836	0.297	0.06	4.71892e-19	Acute Infected	NDUFV1
1.84107e-23	0.294283	0.289	0.056	4.75953e-19	Acute Infected	TMEM30A
1.86586e-23	0.311114	0.959	0.959	4.82363e-19	Acute Infected	ARPC2
1.87991e-23	0.264299	0.509	0.196	4.85994e-19	Acute Infected	GRAMD1A
2.01984e-23	0.304977	0.483	0.179	5.2217e-19	Acute Infected	RHOQ
2.07325e-23	0.311726	0.267	0.041	5.35977e-19	Acute Infected	PEX7
2.0979e-23	0.314383	0.283	0.056	5.42348e-19	Acute Infected	MED10
2.13668e-23	0.334163	0.275	0.048	5.52375e-19	Acute Infected	LOC114673353
2.14991e-23	0.282065	0.456	0.162	5.55795e-19	Acute Infected	ABHD16A
2.22067e-23	0.257731	0.343	0.087	5.74088e-19	Acute Infected	MTCH2
2.4969e-23	0.330805	0.272	0.046	6.45499e-19	Acute Infected	C1H1orf162
2.51578e-23	0.362917	0.522	0.246	6.50379e-19	Acute Infected	LILRB1
2.56726e-23	0.29564	0.4	0.128	6.63687e-19	Acute Infected	BACE2
2.65166e-23	0.289925	0.31	0.07	6.85507e-19	Acute Infected	ARMC10
2.68676e-23	0.287426	0.39	0.126	6.94582e-19	Acute Infected	MTIF3
2.70581e-23	0.296991	0.28	0.051	6.99505e-19	Acute Infected	PSMC4
2.72643e-23	0.318929	0.289	0.056	7.04836e-19	Acute Infected	MSL3
2.7454e-23	0.334944	0.418	0.143	7.09741e-19	Acute Infected	PRTFDC1
2.91357e-23	0.278099	0.301	0.063	7.53216e-19	Acute Infected	PGM3
2.94452e-23	0.302933	0.262	0.039	7.61216e-19	Acute Infected	TMEM160
3.05855e-23	0.296885	0.295	0.06	7.90696e-19	Acute Infected	GSTK1
3.18175e-23	0.309144	0.251	0.036	8.22547e-19	Acute Infected	NDUFA8
3.20035e-23	0.651766	0.411	0.145	8.27353e-19	Acute Infected	NR4A1
3.21261e-23	0.371943	0.889	0.901	8.30523e-19	Acute Infected	CTSH
3.23535e-23	0.283663	0.395	0.121	8.36403e-19	Acute Infected	CALCR
3.3015e-23	0.259874	0.431	0.145	8.53504e-19	Acute Infected	SUGT1
3.41514e-23	0.308178	0.308	0.07	8.82881e-19	Acute Infected	TAF12
3.45133e-23	0.290697	0.5	0.213	8.92237e-19	Acute Infected	MPEG1
3.57729e-23	0.29781	0.268	0.043	9.248e-19	Acute Infected	UBE2M
3.61538e-23	0.284663	0.31	0.07	9.34648e-19	Acute Infected	RPN1
3.65713e-23	0.289758	0.302	0.065	9.45442e-19	Acute Infected	SFXN4
3.66332e-23	0.286374	0.264	0.041	9.47041e-19	Acute Infected	AURKAIP1
3.77255e-23	0.280579	0.314	0.07	9.75279e-19	Acute Infected	UBE2V2
3.85178e-23	0.306151	0.256	0.039	9.95761e-19	Acute Infected	NGRN
3.90106e-23	0.323065	0.266	0.043	1.0085e-18	Acute Infected	LOC106995078
3.91767e-23	0.317117	0.292	0.06	1.0128e-18	Acute Infected	C5H4orf27
3.96604e-23	0.256868	0.466	0.167	1.0253e-18	Acute Infected	FXR1
3.97178e-23	0.296207	0.259	0.039	1.02678e-18	Acute Infected	IAH1
4.18556e-23	0.311434	0.281	0.053	1.08205e-18	Acute Infected	AKIP1
4.41198e-23	0.296077	0.391	0.13	1.14059e-18	Acute Infected	SSR1
4.5786e-23	0.316213	0.612	0.314	1.18366e-18	Acute Infected	SNX1
4.65547e-23	0.305543	0.291	0.06	1.20353e-18	Acute Infected	TXNDC15
4.84346e-23	0.289805	0.396	0.126	1.25213e-18	Acute Infected	USP46
4.87674e-23	0.287791	0.491	0.196	1.26074e-18	Acute Infected	TFEC
4.98456e-23	0.271064	0.266	0.041	1.28861e-18	Acute Infected	PSMB3
5.09966e-23	0.288202	0.327	0.08	1.31836e-18	Acute Infected	METAP2
5.13336e-23	0.295484	0.301	0.068	1.32708e-18	Acute Infected	EPN1
5.35367e-23	0.28235	0.318	0.075	1.38403e-18	Acute Infected	MITD1
5.68188e-23	0.30193	0.277	0.051	1.46888e-18	Acute Infected	C19H19orf66
5.73437e-23	0.313254	0.277	0.053	1.48245e-18	Acute Infected	NIFK
6.18007e-23	0.329846	0.398	0.128	1.59767e-18	Acute Infected	ABI2
6.58082e-23	0.441641	0.329	0.085	1.70127e-18	Acute Infected	MLF1
6.64315e-23	0.31042	0.256	0.039	1.71739e-18	Acute Infected	SOWAHD
6.72601e-23	0.416667	0.583	0.365	1.73881e-18	Acute Infected	SERBP1
7.82417e-23	0.286325	0.347	0.094	2.0227e-18	Acute Infected	ARL6IP6
8.05174e-23	0.299349	0.256	0.039	2.08154e-18	Acute Infected	RMDN1
8.54931e-23	0.261464	0.434	0.152	2.21017e-18	Acute Infected	BNIP3L
9.15902e-23	0.307378	0.508	0.215	2.36779e-18	Acute Infected	CFLAR
9.95809e-23	0.285555	0.309	0.07	2.57437e-18	Acute Infected	EIF4E2
1.01221e-22	0.304183	0.253	0.036	2.61677e-18	Acute Infected	TBL2
1.02237e-22	0.284285	0.279	0.053	2.64304e-18	Acute Infected	FAM32A
1.06704e-22	0.301302	0.293	0.063	2.7585e-18	Acute Infected	CCT7
1.12126e-22	0.286288	0.321	0.08	2.89869e-18	Acute Infected	RAB18
1.12167e-22	0.307914	0.284	0.058	2.89974e-18	Acute Infected	UFM1
1.13209e-22	0.309705	0.961	0.969	2.92669e-18	Acute Infected	RSRP1
1.13807e-22	0.464488	0.647	0.481	2.94213e-18	Acute Infected	H2AFZ
1.19735e-22	0.329737	0.25	0.036	3.09538e-18	Acute Infected	LOC100423077
1.2157e-22	0.292617	0.363	0.109	3.14283e-18	Acute Infected	IRF5
1.25188e-22	0.303047	0.37	0.116	3.23637e-18	Acute Infected	RRP1
1.2673e-22	0.295353	0.325	0.082	3.27622e-18	Acute Infected	RPF1
1.28075e-22	0.273834	0.309	0.07	3.31098e-18	Acute Infected	AUP1
1.32755e-22	0.300543	0.27	0.048	3.43197e-18	Acute Infected	DEGS1
1.34895e-22	0.29257	0.378	0.116	3.4873e-18	Acute Infected	RBM17
1.35552e-22	0.288087	0.293	0.06	3.50428e-18	Acute Infected	IFI35
1.37343e-22	0.291003	0.453	0.169	3.5506e-18	Acute Infected	PTP4A1
1.41257e-22	0.294019	0.315	0.075	3.65179e-18	Acute Infected	NECAP2
1.43979e-22	0.305581	0.396	0.133	3.72215e-18	Acute Infected	MAPK1IP1L
1.48721e-22	0.276749	0.487	0.188	3.84474e-18	Acute Infected	DERA
1.53096e-22	0.280598	0.288	0.058	3.95784e-18	Acute Infected	ABRAXAS2
1.72831e-22	0.301423	0.278	0.053	4.46802e-18	Acute Infected	LACTB
1.76545e-22	0.275933	0.419	0.145	4.56404e-18	Acute Infected	RAB5A
1.82027e-22	0.292608	0.348	0.099	4.70576e-18	Acute Infected	C1H1orf131
1.82393e-22	0.264851	0.456	0.169	4.71522e-18	Acute Infected	SLC11A2
1.83255e-22	0.323979	0.97	0.959	4.73752e-18	Acute Infected	APLP2
1.85361e-22	0.277069	0.355	0.101	4.79196e-18	Acute Infected	PPIL4
1.95316e-22	0.277192	0.51	0.205	5.04932e-18	Acute Infected	GATAD1
2.03689e-22	0.317458	0.25	0.039	5.26578e-18	Acute Infected	HYPK
2.04988e-22	0.263771	0.393	0.126	5.29935e-18	Acute Infected	RBM23
2.23241e-22	0.258406	0.419	0.143	5.77123e-18	Acute Infected	CAND1
2.25733e-22	0.2769	0.271	0.048	5.83564e-18	Acute Infected	CLN5
2.55459e-22	0.295413	0.388	0.123	6.60413e-18	Acute Infected	PHKG1
2.77395e-22	0.5242	0.61	0.449	7.17121e-18	Acute Infected	GPX1
2.89532e-22	0.268249	0.382	0.116	7.48498e-18	Acute Infected	TOR1AIP1
2.91601e-22	0.291564	0.429	0.152	7.53847e-18	Acute Infected	ZNHIT6
2.93229e-22	0.290986	0.313	0.077	7.58055e-18	Acute Infected	VPS37A
3.02892e-22	0.262041	0.495	0.193	7.83036e-18	Acute Infected	MAP2K4
3.06915e-22	0.27607	0.264	0.043	7.93436e-18	Acute Infected	C10H22orf39
3.13927e-22	0.304971	0.33	0.089	8.11564e-18	Acute Infected	STRAP
3.22721e-22	0.297412	0.3	0.07	8.34299e-18	Acute Infected	PLBD1
3.24663e-22	0.270688	0.318	0.08	8.3932e-18	Acute Infected	EMC2
3.25741e-22	0.300276	0.376	0.118	8.42106e-18	Acute Infected	KRCC1
3.2813e-22	0.354576	0.575	0.331	8.48283e-18	Acute Infected	PTTG1IP
3.35308e-22	0.299337	0.269	0.051	8.66839e-18	Acute Infected	C7H14orf119
3.40291e-22	0.321638	0.268	0.048	8.79721e-18	Acute Infected	ZFAND4
3.6294e-22	0.279873	0.395	0.126	9.38273e-18	Acute Infected	GGA2
3.67946e-22	0.281859	0.332	0.085	9.51213e-18	Acute Infected	COLGALT1
3.80554e-22	0.28509	0.294	0.065	9.83809e-18	Acute Infected	RFXANK
3.91214e-22	0.369078	0.304	0.07	1.01137e-17	Acute Infected	LOC698693
3.93176e-22	0.426641	0.76	0.729	1.01644e-17	Acute Infected	ATP6V0C
3.9446e-22	0.297606	0.401	0.133	1.01976e-17	Acute Infected	KBTBD8
3.9945e-22	0.259625	0.353	0.101	1.03266e-17	Acute Infected	TXNDC12
4.20597e-22	0.261975	0.433	0.155	1.08733e-17	Acute Infected	ZFAND5
4.41673e-22	0.275771	0.327	0.089	1.14181e-17	Acute Infected	INSIG2
4.4226e-22	0.269643	0.986	0.966	1.14333e-17	Acute Infected	CTSB
5.04019e-22	0.305118	0.375	0.121	1.30299e-17	Acute Infected	ZC3H6
5.11803e-22	0.30009	0.289	0.063	1.32311e-17	Acute Infected	SMARCE1
5.14547e-22	0.28001	0.365	0.111	1.33021e-17	Acute Infected	SINHCAF
5.2322e-22	0.282171	0.27	0.051	1.35263e-17	Acute Infected	LOC106994875
5.3398e-22	0.279954	0.471	0.181	1.38045e-17	Acute Infected	PRKCD
5.49266e-22	0.305864	0.453	0.169	1.41996e-17	Acute Infected	ATP8A1
5.5406e-22	0.386028	0.531	0.297	1.43236e-17	Acute Infected	COX6C
5.67233e-22	0.30862	0.37	0.116	1.46641e-17	Acute Infected	NARS2
5.75503e-22	0.286603	0.253	0.041	1.48779e-17	Acute Infected	PSMB4
5.8977e-22	0.373333	0.572	0.314	1.52467e-17	Acute Infected	GNS
6.36293e-22	0.2577	0.341	0.094	1.64494e-17	Acute Infected	CFAP97
6.46557e-22	0.318534	0.265	0.051	1.67148e-17	Acute Infected	UCP2
6.69113e-22	0.307426	0.379	0.123	1.72979e-17	Acute Infected	CCT2
6.71866e-22	0.278689	0.448	0.171	1.73691e-17	Acute Infected	TRIM13
6.78343e-22	0.281255	0.306	0.072	1.75365e-17	Acute Infected	PTOV1
6.79039e-22	0.256827	0.373	0.116	1.75545e-17	Acute Infected	LYRM4
6.82976e-22	0.451191	0.773	0.807	1.76563e-17	Acute Infected	EMP3
6.87397e-22	0.345219	0.299	0.07	1.77706e-17	Acute Infected	MAMU-DMB
7.31227e-22	0.300253	0.324	0.085	1.89037e-17	Acute Infected	SASH3
7.48035e-22	0.281862	0.315	0.077	1.93382e-17	Acute Infected	TXN2
7.83853e-22	0.322941	0.323	0.087	2.02642e-17	Acute Infected	TRPM8
7.99573e-22	0.274949	0.351	0.104	2.06706e-17	Acute Infected	RAB21
8.86394e-22	0.289487	0.254	0.043	2.29151e-17	Acute Infected	ESD
9.16056e-22	0.279615	0.31	0.077	2.36819e-17	Acute Infected	LTV1
9.52265e-22	0.315997	0.258	0.048	2.4618e-17	Acute Infected	CCNG1
9.58567e-22	0.282589	0.26	0.046	2.47809e-17	Acute Infected	RNF5
1.00297e-21	0.260728	0.289	0.063	2.59288e-17	Acute Infected	RO60
1.02831e-21	0.407902	0.814	0.787	2.65838e-17	Acute Infected	CMTM6
1.04316e-21	0.251606	0.411	0.14	2.69679e-17	Acute Infected	PRAG1
1.05313e-21	0.250762	0.368	0.111	2.72256e-17	Acute Infected	DNAJC2
1.06002e-21	0.320055	0.484	0.191	2.74036e-17	Acute Infected	B3GALNT2
1.06884e-21	0.269655	0.359	0.106	2.76317e-17	Acute Infected	DNTTIP2
1.14659e-21	0.426193	0.764	0.8	2.96416e-17	Acute Infected	HINT1
1.17836e-21	0.277551	0.326	0.089	3.0463e-17	Acute Infected	EFCAB14
1.18207e-21	0.304093	0.527	0.227	3.05589e-17	Acute Infected	ALPK1
1.22927e-21	0.273295	0.252	0.041	3.17791e-17	Acute Infected	TFAM
1.24016e-21	0.268572	0.306	0.072	3.20607e-17	Acute Infected	LEPROT
1.27768e-21	0.265435	0.27	0.051	3.30306e-17	Acute Infected	SUPT4H1
1.39996e-21	0.252914	0.283	0.058	3.61919e-17	Acute Infected	ZYX
1.54278e-21	0.31644	0.329	0.089	3.98839e-17	Acute Infected	PTMS
1.69577e-21	0.261382	0.32	0.085	4.38391e-17	Acute Infected	PSMD11
1.70573e-21	0.294085	0.452	0.181	4.40966e-17	Acute Infected	TRAF3IP3
1.8435e-21	0.349318	0.753	0.643	4.76581e-17	Acute Infected	GRN
1.98702e-21	0.304337	0.347	0.111	5.13684e-17	Acute Infected	FXYD5
2.10899e-21	0.348947	0.278	0.056	5.45216e-17	Acute Infected	CMYA5
2.31292e-21	0.27105	0.346	0.099	5.97936e-17	Acute Infected	C1H1orf35
2.33675e-21	0.282387	0.272	0.053	6.04097e-17	Acute Infected	LOC114678430
2.33985e-21	0.271728	0.316	0.082	6.04897e-17	Acute Infected	SNX11
2.35973e-21	0.265145	0.358	0.109	6.10038e-17	Acute Infected	KCNMB1
2.45785e-21	0.271589	0.305	0.075	6.35403e-17	Acute Infected	HADHB
2.65345e-21	0.279139	0.262	0.048	6.85969e-17	Acute Infected	PSME2
2.79619e-21	0.341195	0.277	0.056	7.2287e-17	Acute Infected	LOC114677632
2.80235e-21	0.289742	0.451	0.169	7.24464e-17	Acute Infected	PDPN
2.83588e-21	0.284808	0.25	0.041	7.33131e-17	Acute Infected	IER3IP1
2.86075e-21	0.278241	0.252	0.043	7.39562e-17	Acute Infected	SLC25A11
2.86302e-21	0.264757	0.287	0.065	7.40148e-17	Acute Infected	SNRPG
2.89575e-21	0.264706	0.437	0.159	7.48609e-17	Acute Infected	PPP4R2
2.9081e-21	0.278487	0.31	0.082	7.51802e-17	Acute Infected	RNF146
3.06609e-21	0.260566	0.296	0.068	7.92645e-17	Acute Infected	HMGCL
3.14109e-21	0.297484	0.298	0.075	8.12035e-17	Acute Infected	SMNDC1
3.28885e-21	0.400077	0.801	0.742	8.50235e-17	Acute Infected	EIF4A1
3.42367e-21	0.280493	0.282	0.06	8.85086e-17	Acute Infected	LOC714576
3.43051e-21	0.297728	0.303	0.077	8.86856e-17	Acute Infected	NFKBIE
3.43139e-21	0.28364	0.251	0.043	8.87084e-17	Acute Infected	RANBP1
3.45228e-21	0.325731	0.334	0.097	8.92482e-17	Acute Infected	HABP4
3.59153e-21	0.257824	0.351	0.104	9.28483e-17	Acute Infected	SLU7
3.68211e-21	0.344882	0.592	0.345	9.519e-17	Acute Infected	MDH1
3.71586e-21	0.250502	0.337	0.094	9.60625e-17	Acute Infected	TBRG1
4.05577e-21	0.39437	0.814	0.729	1.0485e-16	Acute Infected	IL6ST
4.32277e-21	0.276319	0.309	0.08	1.11752e-16	Acute Infected	INTS10
4.62561e-21	0.317705	0.304	0.077	1.19581e-16	Acute Infected	ADRB1
4.75949e-21	0.294151	0.307	0.077	1.23042e-16	Acute Infected	ATG4C
4.82967e-21	0.286311	0.324	0.089	1.24857e-16	Acute Infected	LOC705696
4.86501e-21	0.259652	0.455	0.179	1.2577e-16	Acute Infected	SRSF6
4.86648e-21	0.250126	0.395	0.133	1.25808e-16	Acute Infected	EIF4H
4.99455e-21	0.275367	0.465	0.188	1.29119e-16	Acute Infected	RPAP2
5.02842e-21	0.289804	0.253	0.046	1.29995e-16	Acute Infected	RAB34
5.03355e-21	0.26585	0.275	0.058	1.30127e-16	Acute Infected	MRPL14
5.7251e-21	0.267924	0.567	0.29	1.48005e-16	Acute Infected	RHEB
5.77205e-21	0.294522	0.553	0.246	1.49219e-16	Acute Infected	NPL
[truncated: 247 more rows]

## Sheet: Micro5
p_val	avg_log2FC	pct.1	pct.2	p_val_adj	condition	gene
1.49508e-265	1.28591	0.286	0.012	3.86509e-261	Uninfected	MDGA2
2.60751e-127	0.809854	0.994	0.98	6.74095e-123	Uninfected	PSAP
1.74295e-123	0.988331	0.986	0.942	4.50589e-119	Uninfected	VMO1
4.0541e-122	2.22588	0.502	0.184	1.04807e-117	Uninfected	KEG06-p04
1.26741e-120	0.993666	0.707	0.343	3.2765e-116	Uninfected	FOLR2
9.30436e-116	0.566272	0.374	0.085	2.40536e-111	Uninfected	SNTG2
1.22884e-89	0.965874	0.945	0.919	3.17681e-85	Uninfected	BIN1
3.73417e-88	0.63772	0.394	0.12	9.65357e-84	Uninfected	MAMU-DQB1
6.00927e-88	0.729809	0.999	0.99	1.55352e-83	Uninfected	LOC705671
2.43531e-87	1.45122	0.759	0.496	6.29576e-83	Uninfected	HSPA1A
1.50084e-84	0.820335	0.884	0.677	3.87996e-80	Uninfected	RASGEF1C
2.56095e-78	0.843711	0.515	0.229	6.62057e-74	Uninfected	CACNA1A
1.67549e-75	1.28556	0.614	0.328	4.33149e-71	Uninfected	PLD5
1.43527e-73	0.846219	0.367	0.13	3.71045e-69	Uninfected	RPS15A
1.66701e-70	0.881476	0.842	0.714	4.30955e-66	Uninfected	CALR
3.29254e-70	0.556207	0.292	0.081	8.51187e-66	Uninfected	HAMP
6.5125e-63	0.588431	0.551	0.283	1.68361e-58	Uninfected	TPD52
1.27112e-59	0.865042	0.746	0.566	3.28611e-55	Uninfected	HSPA5
7.12546e-55	0.800909	0.783	0.579	1.84207e-50	Uninfected	CD14
1.49123e-54	0.576393	0.891	0.795	3.85514e-50	Uninfected	TUBA1B
1.17067e-52	0.623429	0.827	0.717	3.02642e-48	Uninfected	RNASE6
1.94037e-52	0.654289	0.95	0.919	5.01625e-48	Uninfected	FRMD4B
1.64033e-51	0.381977	0.262	0.085	4.24057e-47	Uninfected	LOC716633
2.17359e-51	0.521786	0.997	0.995	5.61918e-47	Uninfected	SRGAP2
7.19422e-51	0.603925	0.994	0.991	1.85985e-46	Uninfected	KEG06-p10
5.17653e-49	0.576439	0.895	0.775	1.33824e-44	Uninfected	HSP90B1
1.10683e-47	0.523308	0.595	0.361	2.86138e-43	Uninfected	RAMP1
6.27575e-47	0.662414	0.704	0.491	1.62241e-42	Uninfected	PRKCH
4.4263e-45	0.540217	0.893	0.815	1.14429e-40	Uninfected	ITGB5
1.97143e-44	0.603474	0.808	0.68	5.09654e-40	Uninfected	ABHD12
4.26995e-44	0.559798	0.84	0.744	1.10387e-39	Uninfected	MINK1
1.32851e-43	0.912028	0.759	0.577	3.43447e-39	Uninfected	MAMU-DRB1
2.5184e-43	0.371119	0.373	0.168	6.51057e-39	Uninfected	PDCD1LG2
3.57979e-42	0.730049	0.858	0.749	9.25446e-38	Uninfected	CCL4L1
1.50519e-40	0.799424	0.827	0.72	3.89121e-36	Uninfected	LOC100430627
5.47061e-40	0.435045	0.973	0.944	1.41426e-35	Uninfected	TREM2
7.47065e-39	0.45361	0.411	0.21	1.93131e-34	Uninfected	LOC114680080
3.38495e-38	0.548196	0.968	0.945	8.75076e-34	Uninfected	MERTK
3.49679e-38	0.370093	0.987	0.987	9.0399e-34	Uninfected	CAPZB
8.27775e-38	0.688841	0.826	0.702	2.13996e-33	Uninfected	RTTN
2.73204e-37	0.726037	0.619	0.399	7.06286e-33	Uninfected	MSR1
3.16971e-37	0.440885	0.994	0.984	8.19433e-33	Uninfected	ZSWIM6
5.92558e-37	0.456558	0.827	0.752	1.53188e-32	Uninfected	PFN1
2.20665e-36	0.357915	0.299	0.128	5.70464e-32	Uninfected	LOC114669856
3.77391e-36	0.391472	0.264	0.106	9.75631e-32	Uninfected	LOC698152
5.18652e-36	0.676143	0.715	0.516	1.34082e-31	Uninfected	SDK1
3.10074e-35	0.402119	0.983	0.996	8.01603e-31	Uninfected	CSF1R
2.01479e-34	0.383566	0.98	0.965	5.20865e-30	Uninfected	SELPLG
3.91823e-34	0.458492	0.783	0.664	1.01294e-29	Uninfected	KCNQ1
6.06968e-34	0.329805	0.278	0.12	1.56913e-29	Uninfected	LOC106994120
1.95605e-32	0.389841	0.926	0.905	5.05677e-28	Uninfected	SLCO2B1
1.97735e-32	0.420128	0.835	0.748	5.11183e-28	Uninfected	ITGB2
6.96264e-32	0.385193	0.938	0.927	1.79998e-27	Uninfected	FAM149A
1.48042e-31	0.382584	0.888	0.812	3.82719e-27	Uninfected	PTMA
2.61532e-31	0.633225	0.722	0.577	6.76112e-27	Uninfected	HSPH1
4.5858e-31	0.579282	0.348	0.182	1.18552e-26	Uninfected	KCNIP1
6.65287e-31	0.480599	0.743	0.6	1.7199e-26	Uninfected	RARRES2
1.21075e-30	0.689129	0.746	0.646	3.13004e-26	Uninfected	TEX14
2.9487e-29	0.397485	0.878	0.815	7.62297e-25	Uninfected	PACSIN2
9.3342e-29	0.394194	0.945	0.954	2.41308e-24	Uninfected	PALD1
1.09961e-28	0.507237	0.851	0.776	2.84272e-24	Uninfected	MAML3
3.42079e-28	0.487546	0.921	0.924	8.84342e-24	Uninfected	OLFML3
4.99175e-27	0.417289	0.654	0.516	1.29047e-22	Uninfected	MPEG1
6.61152e-27	0.394997	0.989	0.986	1.70921e-22	Uninfected	ABR
1.09324e-26	0.351806	0.983	0.983	2.82624e-22	Uninfected	C3
1.25537e-26	0.357608	0.989	0.985	3.24537e-22	Uninfected	SNX29
4.35824e-26	0.51736	0.718	0.593	1.12669e-21	Uninfected	HMOX1
8.74914e-26	0.418443	0.871	0.823	2.26183e-21	Uninfected	CD4
1.49749e-25	0.391339	0.417	0.248	3.87131e-21	Uninfected	LILRA4
2.09754e-25	0.374674	0.856	0.784	5.42256e-21	Uninfected	SERPINA1
6.08614e-25	0.289432	0.324	0.172	1.57339e-20	Uninfected	LOC114673349
9.42391e-25	0.401895	0.515	0.352	2.43627e-20	Uninfected	FCGR3
2.9216e-24	0.41063	0.722	0.62	7.55291e-20	Uninfected	MCF2L
6.81702e-24	0.537103	0.606	0.492	1.76233e-19	Uninfected	STAB1
1.27641e-23	0.321904	0.339	0.191	3.29978e-19	Uninfected	CDH23
1.99408e-23	0.442463	0.899	0.849	5.1551e-19	Uninfected	SLC1A3
4.11869e-23	0.416498	0.623	0.495	1.06476e-18	Uninfected	ETS2
4.66981e-23	0.367572	0.945	0.911	1.20724e-18	Uninfected	PTPRJ
5.79683e-23	0.381513	0.652	0.527	1.4986e-18	Uninfected	PDIA3
7.13218e-23	0.519845	0.619	0.485	1.84381e-18	Uninfected	LOC106993838
1.77317e-22	0.332508	0.987	0.994	4.584e-18	Uninfected	P2RY12
7.09488e-22	0.426102	0.788	0.718	1.83417e-17	Uninfected	HSPA8
1.31261e-21	0.466917	0.95	0.939	3.39337e-17	Uninfected	KEG06-p11
1.77572e-21	0.36162	0.764	0.674	4.59058e-17	Uninfected	HCK
2.73959e-21	0.359341	0.896	0.874	7.08238e-17	Uninfected	GNG7
4.10728e-21	0.393064	0.954	0.923	1.06181e-16	Uninfected	SH3RF3
5.20786e-21	0.261466	0.999	0.998	1.34634e-16	Uninfected	LOC716834
5.30886e-21	0.358708	0.778	0.671	1.37245e-16	Uninfected	MRC1
7.61664e-21	0.342296	0.791	0.72	1.96905e-16	Uninfected	TBC1D22A
8.27243e-21	0.278008	0.942	0.921	2.13859e-16	Uninfected	WASF2
1.97299e-20	0.51758	0.405	0.279	5.10058e-16	Uninfected	SLC11A1
3.08735e-20	0.306908	0.954	0.953	7.98143e-16	Uninfected	LOC694289
3.81809e-20	0.376488	0.804	0.749	9.87052e-16	Uninfected	GABARAPL2
4.03136e-20	0.313959	0.996	0.995	1.04219e-15	Uninfected	ELMO1
4.14752e-20	0.341039	0.99	0.997	1.07222e-15	Uninfected	KEG06-p07
4.32376e-20	0.345839	0.508	0.361	1.11778e-15	Uninfected	LOXL3
1.018e-19	0.423304	0.756	0.676	2.63174e-15	Uninfected	TANC1
1.36113e-19	0.304489	0.854	0.781	3.5188e-15	Uninfected	CYFIP1
1.58311e-19	0.359037	0.801	0.732	4.09267e-15	Uninfected	DAB2
2.21778e-19	0.352486	0.914	0.899	5.73341e-15	Uninfected	AIF1
2.30616e-19	0.397851	0.369	0.23	5.96188e-15	Uninfected	RABEPK
5.68154e-19	0.471268	0.438	0.296	1.46879e-14	Uninfected	NEDD9
9.11635e-19	0.261545	0.994	0.997	2.35676e-14	Uninfected	SORL1
1.1701e-18	0.431407	0.635	0.546	3.02494e-14	Uninfected	PPARD
1.43621e-18	0.323252	0.919	0.899	3.7129e-14	Uninfected	CFL1
2.13376e-18	0.291915	0.461	0.312	5.5162e-14	Uninfected	RAB3IL1
2.38929e-18	0.482062	0.386	0.247	6.1768e-14	Uninfected	NAV2
2.82097e-18	0.283331	0.418	0.281	7.29277e-14	Uninfected	CD8A
3.63996e-18	0.478119	0.954	0.936	9.41001e-14	Uninfected	MTSS1
1.05291e-17	0.367758	0.676	0.584	2.72199e-13	Uninfected	FAM53B
1.50015e-17	0.350649	0.951	0.929	3.87818e-13	Uninfected	ABCC4
1.71379e-17	0.272306	0.456	0.316	4.43049e-13	Uninfected	RAB11FIP5
2.02111e-17	0.405155	0.795	0.709	5.22499e-13	Uninfected	OLR1
2.30227e-17	0.441181	0.445	0.309	5.95183e-13	Uninfected	VSIG4
2.59112e-17	0.344591	0.621	0.511	6.69856e-13	Uninfected	TIAM1
6.13953e-17	0.570773	0.603	0.484	1.58719e-12	Uninfected	MYO1E
8.70833e-17	0.290806	0.404	0.263	2.25128e-12	Uninfected	TNF
2.9205e-16	0.545634	0.906	0.861	7.55007e-12	Uninfected	KEG06-p08
3.50049e-16	0.327655	0.921	0.902	9.04947e-12	Uninfected	TNFRSF1B
8.50004e-16	0.311353	0.896	0.889	2.19743e-11	Uninfected	SSH1
1.07876e-15	0.343386	0.44	0.308	2.78882e-11	Uninfected	SCIN
1.40574e-15	0.323366	0.505	0.38	3.63411e-11	Uninfected	FSCN1
1.72349e-15	0.282211	0.418	0.285	4.45557e-11	Uninfected	BAIAP2
2.06583e-15	0.356698	0.927	0.965	5.34057e-11	Uninfected	LTC4S
3.61272e-15	0.268941	0.797	0.759	9.3396e-11	Uninfected	GNB1
4.37778e-15	0.32048	0.567	0.457	1.13174e-10	Uninfected	CMKLR1
4.63894e-15	0.319647	0.812	0.773	1.19926e-10	Uninfected	ATP6AP2
5.67352e-15	0.393862	0.933	0.972	1.46672e-10	Uninfected	ITM2C
5.90493e-15	0.272138	0.396	0.273	1.52654e-10	Uninfected	CABLES1
6.48167e-15	0.376891	0.435	0.304	1.67564e-10	Uninfected	LPL
9.85285e-15	0.252898	0.947	0.935	2.54716e-10	Uninfected	PREX1
2.1498e-14	0.290292	0.527	0.411	5.55767e-10	Uninfected	PTMS
2.55794e-14	0.300648	0.851	0.837	6.61278e-10	Uninfected	GNAQ
6.86705e-14	0.295077	0.309	0.2	1.77527e-09	Uninfected	ZNF618
8.25968e-14	0.304825	0.982	0.993	2.13529e-09	Uninfected	HTRA1
8.26725e-14	0.30938	0.579	0.481	2.13725e-09	Uninfected	ELOVL5
1.00908e-13	0.289883	0.704	0.604	2.60866e-09	Uninfected	LIPA
1.1035e-13	0.329255	0.759	0.759	2.85278e-09	Uninfected	CMIP
1.56821e-13	0.331724	0.693	0.601	4.05415e-09	Uninfected	BASP1
1.62616e-13	0.320097	0.727	0.663	4.20395e-09	Uninfected	DNAJA1
3.64102e-13	0.258116	0.725	0.645	9.41275e-09	Uninfected	CAP1
5.19157e-13	0.259579	0.429	0.308	1.34213e-08	Uninfected	ITGA9
5.67983e-13	0.25494	0.471	0.355	1.46835e-08	Uninfected	ADGRG5
6.53968e-13	0.283249	0.684	0.607	1.69064e-08	Uninfected	CANX
1.20446e-12	0.274097	0.971	0.969	3.11376e-08	Uninfected	ZFP36L2
1.27678e-12	0.310706	0.748	0.709	3.30072e-08	Uninfected	LPP
1.64871e-12	0.402925	0.53	0.434	4.26224e-08	Uninfected	BCL2
2.5195e-12	0.252762	0.376	0.264	6.51341e-08	Uninfected	CCND1
2.75318e-12	0.297651	0.459	0.344	7.11752e-08	Uninfected	DNAJB1
2.98681e-12	0.300994	0.776	0.701	7.72149e-08	Uninfected	ZNF710
7.91758e-12	0.274983	0.818	0.797	2.04685e-07	Uninfected	ARRB1
8.23905e-12	0.35772	0.691	0.628	2.12996e-07	Uninfected	SLC43A2
1.39752e-11	0.284456	0.75	0.685	3.61286e-07	Uninfected	MVB12B
1.5701e-11	0.310905	0.466	0.369	4.05902e-07	Uninfected	LOC114670015
2.94299e-11	0.268815	0.572	0.484	7.60821e-07	Uninfected	PPP1R10
3.76811e-11	0.27339	0.809	0.773	9.74132e-07	Uninfected	MAN2B1
3.78204e-11	0.354935	0.536	0.435	9.77733e-07	Uninfected	SLC38A2
4.10217e-11	0.280519	0.616	0.552	1.06049e-06	Uninfected	SPNS3
4.29684e-11	0.456131	0.623	0.558	1.11082e-06	Uninfected	BCAR3
5.56007e-11	0.260159	0.732	0.665	1.43739e-06	Uninfected	NFATC2
6.02312e-11	0.291769	0.934	0.948	1.5571e-06	Uninfected	TGFB1
8.94954e-11	0.276956	0.858	0.871	2.31363e-06	Uninfected	DOCK2
9.25733e-11	0.281294	0.99	0.975	2.3932e-06	Uninfected	PICALM
9.44555e-11	0.304471	0.68	0.616	2.44186e-06	Uninfected	SLC37A2
1.04739e-10	0.253742	0.431	0.337	2.70771e-06	Uninfected	GNA15
1.33717e-10	0.325584	0.739	0.702	3.45685e-06	Uninfected	RIN2
2.07092e-10	0.265443	0.797	0.762	5.35375e-06	Uninfected	PFKFB3
2.1446e-10	0.283078	0.938	0.927	5.54423e-06	Uninfected	SSBP2
2.28935e-10	0.298615	0.596	0.526	5.91842e-06	Uninfected	TUBB
3.25195e-10	0.251573	0.877	0.885	8.40694e-06	Uninfected	CD46
3.7922e-10	0.252917	0.564	0.48	9.8036e-06	Uninfected	ARHGAP45
4.82261e-10	0.31203	0.496	0.415	1.24674e-05	Uninfected	MANF
5.47506e-10	0.364932	0.993	0.985	1.41541e-05	Uninfected	ASTN2
7.20901e-10	0.311099	0.778	0.712	1.86367e-05	Uninfected	PITPNA
7.95354e-10	0.318401	0.715	0.677	2.05615e-05	Uninfected	B4GALT1
9.38818e-10	0.351516	0.735	0.694	2.42703e-05	Uninfected	SPP1
1.18535e-09	0.339944	0.797	0.793	3.06437e-05	Uninfected	CST3
1.39569e-09	0.411098	0.565	0.49	3.60814e-05	Uninfected	HK2
2.30881e-09	0.253524	0.269	0.187	5.96875e-05	Uninfected	FDFT1
2.81945e-09	0.270782	0.878	0.897	7.28885e-05	Uninfected	GAPDH
3.25499e-09	0.272334	0.863	0.867	8.41479e-05	Uninfected	RAPGEF1
4.05339e-09	0.336977	0.353	0.264	0.000104788	Uninfected	NRP1
4.25859e-09	0.377019	0.525	0.441	0.000110093	Uninfected	RAB20
4.61119e-09	0.294273	0.92	0.952	0.000119209	Uninfected	TREML1
1.51497e-08	0.267373	0.808	0.812	0.000391649	Uninfected	PPIB
1.77689e-08	0.827062	0.79	0.79	0.000459363	Uninfected	KEG06-r02
5.93924e-08	0.252817	0.396	0.315	0.00153541	Uninfected	ENPEP
7.39218e-08	0.252512	0.811	0.797	0.00191103	Uninfected	ETV6
1.08479e-07	0.28704	0.541	0.466	0.00280441	Uninfected	MAMU-DMA
1.28856e-07	0.287903	0.917	0.921	0.00333118	Uninfected	CHST11
7.75625e-07	0.290795	0.419	0.35	0.0200515	Uninfected	CASS4
9.59592e-07	0.281305	0.811	0.799	0.0248074	Uninfected	ABI1
2.45257e-06	0.287619	0.366	0.3	0.0634038	Uninfected	CHRNA1
2.60059e-06	0.505202	0.623	0.626	0.0672306	Uninfected	TBC1D9
3.2633e-06	0.374628	0.603	0.546	0.0843629	Uninfected	IMMP2L
3.08128e-05	0.269181	0.468	0.402	0.796572	Uninfected	ZNF804A
4.01018e-05	0.305674	0.504	0.467	1	Uninfected	DDIT4
4.32062e-05	0.266183	0.669	0.654	1	Uninfected	KIF13B
4.55314e-05	0.263293	0.849	0.878	1	Uninfected	RBM47
4.90825e-05	0.250028	0.529	0.495	1	Uninfected	P4HB
5.9859e-05	0.341544	0.784	0.777	1	Uninfected	LOC708686
6.93076e-05	0.259081	0.756	0.787	1	Uninfected	PLCG2
0.000641941	0.27272	0.746	0.763	1	Uninfected	TOP1
0.000731218	0.26294	0.53	0.506	1	Uninfected	XYLT1
0.00104628	0.287784	0.481	0.47	1	Uninfected	KEG06-p06
0.00157445	0.251845	0.801	0.813	1	Uninfected	CACNB4
0.00195774	0.27018	0.947	0.965	1	Uninfected	KCNQ3
0.00246278	0.407469	0.865	0.893	1	Uninfected	ARHGAP24
0.00304459	0.330624	0.729	0.712	1	Uninfected	MAMU-DRA
0.00323005	0.264741	0.635	0.64	1	Uninfected	PI4K2A
0.00904704	0.335405	0.693	0.729	1	Uninfected	KCNK13
0.00961843	0.250132	0.612	0.615	1	Uninfected	FOXO3
1.08919e-260	1.70948	0.835	0.107	2.81576e-256	Acute Infected	LOC114669738
1.87047e-193	1.1974	0.957	0.565	4.83553e-189	Acute Infected	RPL37
1.77066e-185	1.60383	0.999	0.626	4.57752e-181	Acute Infected	LOC114673210
1.74421e-168	0.835175	1	0.999	4.50913e-164	Acute Infected	B2M
2.03173e-168	1.60413	0.706	0.174	5.25244e-164	Acute Infected	LOC114677644
2.58065e-146	0.962505	0.85	0.41	6.67149e-142	Acute Infected	SERPINF1
3.78767e-134	0.973681	0.979	0.842	9.79188e-130	Acute Infected	ADAM28
4.79936e-123	0.977257	0.964	0.757	1.24073e-118	Acute Infected	CTSC
1.0951e-119	0.79079	0.556	0.081	2.83106e-115	Acute Infected	LOC722780
3.31737e-115	0.73599	0.999	0.975	8.57607e-111	Acute Infected	RPS19
3.53766e-111	0.689844	0.998	0.957	9.14556e-107	Acute Infected	RPS28
3.07156e-101	0.782044	0.564	0.125	7.9406e-97	Acute Infected	LOC114669767
5.64781e-99	0.629846	0.996	0.95	1.46007e-94	Acute Infected	RPS12
1.02786e-92	0.638462	0.99	0.906	2.65723e-88	Acute Infected	RPS9
1.1156e-92	0.891042	0.99	0.93	2.88405e-88	Acute Infected	SAT1
1.71711e-91	0.956017	0.446	0.046	4.43906e-87	Acute Infected	LOC694372
3.33494e-91	0.657299	0.983	0.854	8.62148e-87	Acute Infected	RPS27
3.27514e-86	0.691336	0.973	0.888	8.4669e-82	Acute Infected	MNDA
3.48383e-86	0.545651	0.995	0.948	9.0064e-82	Acute Infected	RPS7
2.81972e-83	0.549382	0.979	0.856	7.28955e-79	Acute Infected	RPL23
3.29219e-83	0.688479	0.936	0.705	8.51096e-79	Acute Infected	RPL35
1.15522e-82	0.779316	0.978	0.593	2.98647e-78	Acute Infected	ADORA2B
3.24577e-80	0.506456	1	0.99	8.39096e-76	Acute Infected	RPS18
3.30561e-80	0.834333	0.831	0.526	8.54566e-76	Acute Infected	BMT2
2.28171e-78	0.901389	0.997	0.993	5.89869e-74	Acute Infected	LOC704104
8.7219e-78	0.723636	0.673	0.325	2.25479e-73	Acute Infected	LOC106998259
6.34009e-76	0.594867	0.346	0.003	1.63904e-71	Acute Infected	LOC705327
1.73135e-74	0.626124	0.898	0.694	4.47588e-70	Acute Infected	SP110
1.88052e-73	0.572456	0.968	0.823	4.86153e-69	Acute Infected	RPL37A-1
2.07484e-73	0.611035	0.795	0.467	5.36387e-69	Acute Infected	RPL37A
1.79902e-72	0.885772	0.998	0.964	4.65082e-68	Acute Infected	APOC1
1.77351e-71	0.869576	0.335	0.004	4.58488e-67	Acute Infected	LOC707085
1.94877e-71	0.488761	0.998	0.978	5.03796e-67	Acute Infected	RPL41
3.7659e-71	0.570551	0.979	0.896	9.73561e-67	Acute Infected	RPS20
6.83296e-71	0.746531	0.592	0.25	1.76646e-66	Acute Infected	LOC719702
9.56653e-70	1.21332	0.334	0.01	2.47314e-65	Acute Infected	LOC693820
4.14321e-69	0.601132	0.56	0.217	1.0711e-64	Acute Infected	LOC106996627
8.14552e-69	0.497372	0.998	0.971	2.10578e-64	Acute Infected	RPL30
1.17495e-67	0.567797	0.872	0.604	3.03747e-63	Acute Infected	MAMU-AG
1.19923e-67	0.518493	0.386	0.055	3.10024e-63	Acute Infected	LOC106997893
6.56781e-67	0.584298	0.467	0.122	1.69791e-62	Acute Infected	IFI44L
4.62953e-66	0.623172	0.96	0.877	1.19683e-61	Acute Infected	CD48
7.73921e-66	0.859853	0.881	0.677	2.00074e-61	Acute Infected	HIST1H2AC
8.52808e-66	0.526761	0.954	0.846	2.20468e-61	Acute Infected	PNISR
6.08054e-65	0.561678	0.868	0.63	1.57194e-60	Acute Infected	RPL26
6.55461e-65	0.553959	0.903	0.613	1.6945e-60	Acute Infected	CD52
2.34156e-64	0.555175	0.597	0.264	6.05339e-60	Acute Infected	LOC704147
1.56455e-61	0.517054	0.452	0.125	4.04467e-57	Acute Infected	LOC114679371
2.19172e-61	0.638971	0.336	0.027	5.66604e-57	Acute Infected	IFI27
1.37242e-60	0.6929	0.77	0.499	3.54798e-56	Acute Infected	IFI6
1.65685e-60	0.830106	0.846	0.654	4.2833e-56	Acute Infected	STK17B
2.57298e-59	0.733353	0.484	0.158	6.65166e-55	Acute Infected	MAMU-A
4.05417e-59	0.495757	0.997	0.994	1.04808e-54	Acute Infected	ZFP36L1
1.3339e-58	0.463048	0.985	0.902	3.4484e-54	Acute Infected	RPL17
2.58176e-58	0.547102	0.573	0.244	6.67437e-54	Acute Infected	LOC106999016
2.99168e-58	0.428909	0.997	0.975	7.7341e-54	Acute Infected	RPL27A
3.26935e-58	0.492512	0.965	0.846	8.45193e-54	Acute Infected	RPL34
5.25565e-58	0.757924	0.531	0.212	1.35869e-53	Acute Infected	HIST1H1D
3.85815e-57	0.437795	0.998	0.976	9.97409e-53	Acute Infected	RPS15
6.51236e-56	0.483341	0.964	0.833	1.68357e-51	Acute Infected	RPL35A
2.40271e-55	0.580477	0.423	0.121	6.2115e-51	Acute Infected	LOC106993624
2.94323e-54	0.420719	0.994	0.965	7.60885e-50	Acute Infected	RPS10
1.12298e-53	0.888939	0.839	0.707	2.90313e-49	Acute Infected	KLF2
1.14226e-53	0.487201	0.948	0.812	2.95297e-49	Acute Infected	OSBPL11
1.5489e-53	0.636169	0.647	0.342	4.00422e-49	Acute Infected	HS3ST1
2.35753e-53	0.459675	0.986	0.934	6.09469e-49	Acute Infected	RPS29
2.46052e-53	0.697488	0.672	0.362	6.36095e-49	Acute Infected	PDE4D
3.25147e-53	0.387042	1	0.994	8.40569e-49	Acute Infected	MEF2C
4.84609e-53	0.465706	0.973	0.872	1.25281e-48	Acute Infected	RPL38
2.35671e-52	0.509347	0.451	0.144	6.09257e-48	Acute Infected	MX1
1.5434e-51	0.409311	0.308	0.036	3.98999e-47	Acute Infected	EFCC1
5.5825e-51	0.477743	0.716	0.417	1.44319e-46	Acute Infected	LOC107000809
2.65656e-50	0.382408	0.284	0.024	6.86775e-46	Acute Infected	LOC720132
5.42618e-50	0.446065	0.986	0.893	1.40278e-45	Acute Infected	RPL28
2.13768e-49	0.474533	0.363	0.088	5.52633e-45	Acute Infected	EGFL6
5.1081e-49	0.536632	0.985	0.933	1.32055e-44	Acute Infected	P2RY13
5.68702e-49	0.424061	0.962	0.863	1.47021e-44	Acute Infected	RPL11
3.79377e-48	0.468646	0.702	0.442	9.80766e-44	Acute Infected	TAF1D
4.23668e-48	0.538345	0.948	0.818	1.09527e-43	Acute Infected	LOC703641
8.13612e-48	0.415754	0.992	0.94	2.10335e-43	Acute Infected	RPS16
1.13653e-47	0.457107	0.809	0.571	2.93815e-43	Acute Infected	RPL7
4.79371e-47	0.612118	0.308	0.048	1.23927e-42	Acute Infected	CD69
7.70833e-47	0.459728	0.725	0.466	1.99276e-42	Acute Infected	PNN
1.01921e-46	0.452235	0.602	0.316	2.63485e-42	Acute Infected	H2AFJ
1.82923e-46	0.572674	0.563	0.262	4.72891e-42	Acute Infected	RTN1
5.45727e-46	0.426425	0.632	0.359	1.41081e-41	Acute Infected	SAT2
1.2973e-45	0.561161	0.749	0.502	3.35378e-41	Acute Infected	SUSD4
1.38017e-45	0.458804	0.359	0.094	3.56801e-41	Acute Infected	TSPAN7
1.8646e-45	0.453501	0.473	0.196	4.82035e-41	Acute Infected	IFI27L2
4.90125e-45	0.451588	0.935	0.791	1.26707e-40	Acute Infected	LOC703365
6.10208e-45	0.408876	0.984	0.924	1.57751e-40	Acute Infected	RPL7A
8.69445e-45	0.432336	0.363	0.094	2.24769e-40	Acute Infected	SH3RF1
3.38256e-44	0.340122	0.991	0.933	8.7446e-40	Acute Infected	RPS14
1.96397e-43	0.447101	0.738	0.495	5.07725e-39	Acute Infected	LUC7L3
5.98645e-43	0.413029	0.973	0.888	1.54762e-38	Acute Infected	TLR4
5.38663e-42	0.431333	0.861	0.652	1.39255e-37	Acute Infected	RPS25
7.56834e-42	0.558932	0.588	0.325	1.95657e-37	Acute Infected	LOC696005
1.56037e-41	0.373701	0.992	0.942	4.03387e-37	Acute Infected	FAU
1.74908e-41	0.371132	0.326	0.08	4.52173e-37	Acute Infected	KIAA1257
1.19256e-40	0.519591	0.707	0.456	3.083e-36	Acute Infected	LOC696872
6.41748e-40	0.720005	0.621	0.363	1.65905e-35	Acute Infected	CITED2
7.97052e-40	0.435403	0.866	0.68	2.06054e-35	Acute Infected	PAG1
2.14167e-39	0.54658	0.581	0.337	5.53666e-35	Acute Infected	LOC699110
6.60179e-39	0.474106	0.617	0.38	1.7067e-34	Acute Infected	C2CD5
7.64377e-39	0.422601	0.302	0.07	1.97607e-34	Acute Infected	SMIM35
8.49194e-39	0.429968	0.955	0.858	2.19534e-34	Acute Infected	RPS2
9.70353e-39	0.374749	0.5	0.243	2.50856e-34	Acute Infected	IRF9
1.00906e-38	0.419132	0.718	0.489	2.60863e-34	Acute Infected	SMDT1
1.51321e-38	0.500668	0.486	0.224	3.91196e-34	Acute Infected	CALCR
3.52447e-38	0.374721	0.513	0.25	9.11146e-34	Acute Infected	LOC702677
4.55475e-38	0.374157	0.998	0.997	1.17749e-33	Acute Infected	LOC106993196
7.80506e-38	0.337697	0.981	0.927	2.01776e-33	Acute Infected	NACA
3.30385e-37	0.487186	0.381	0.146	8.54111e-33	Acute Infected	LOC114677671
7.78627e-37	0.382157	0.622	0.376	2.01291e-32	Acute Infected	ZRANB2
1.09454e-36	0.344637	0.982	0.924	2.82961e-32	Acute Infected	RPL27
1.48406e-36	0.322264	0.288	0.067	3.8366e-32	Acute Infected	LOC114679035
2.52699e-36	0.397735	0.786	0.561	6.53277e-32	Acute Infected	TNFSF13
2.55616e-36	0.410025	0.991	0.616	6.6082e-32	Acute Infected	LOC114673461
3.42755e-36	0.384011	0.999	0.997	8.8609e-32	Acute Infected	APOE
3.91658e-36	0.39228	0.415	0.174	1.01251e-31	Acute Infected	AASS
5.70478e-36	0.546159	0.957	0.909	1.4748e-31	Acute Infected	KLF6
6.2557e-36	0.368297	0.533	0.282	1.61722e-31	Acute Infected	LOC107000371
7.42934e-36	0.370201	0.413	0.173	1.92063e-31	Acute Infected	IFI44
9.32824e-36	0.481984	0.473	0.222	2.41154e-31	Acute Infected	IGF1
1.05138e-35	0.354661	0.949	0.853	2.71803e-31	Acute Infected	SRSF11
1.99966e-35	0.41735	0.592	0.346	5.16951e-31	Acute Infected	CPOX
2.10891e-35	0.411645	0.588	0.313	5.45196e-31	Acute Infected	SHTN1
2.04058e-34	0.446086	0.802	0.623	5.27531e-30	Acute Infected	AZIN2
3.19482e-34	0.36999	0.462	0.223	8.25925e-30	Acute Infected	LOC107000077
3.6118e-34	0.301576	0.995	0.973	9.33723e-30	Acute Infected	RPL18
8.70348e-34	0.396919	0.649	0.419	2.25002e-29	Acute Infected	BAX
1.24878e-33	0.331618	0.971	0.879	3.22835e-29	Acute Infected	RPS3
1.62798e-33	0.361396	0.828	0.621	4.20866e-29	Acute Infected	PLD3
4.27806e-33	0.321296	0.994	0.975	1.10596e-28	Acute Infected	RPL13A
7.85234e-33	0.357774	0.472	0.23	2.02999e-28	Acute Infected	RBPMS
7.9258e-33	0.330029	0.422	0.184	2.04898e-28	Acute Infected	LOC106998573
8.63144e-33	0.327108	0.961	0.864	2.2314e-28	Acute Infected	RPL12
8.70205e-33	0.344179	0.416	0.18	2.24966e-28	Acute Infected	INTU
2.3761e-32	0.360141	0.387	0.164	6.14269e-28	Acute Infected	ODF3B
5.23089e-32	0.359085	0.834	0.663	1.35229e-27	Acute Infected	RPS4Y1
6.66971e-32	0.370995	0.471	0.24	1.72425e-27	Acute Infected	EIF2AK2
7.42331e-32	0.304793	0.987	0.916	1.91907e-27	Acute Infected	RPL21
7.56668e-32	0.378213	0.632	0.388	1.95614e-27	Acute Infected	ALPK1
3.40598e-31	0.38322	0.455	0.231	8.80514e-27	Acute Infected	LOC704341
1.55323e-30	0.344395	0.891	0.759	4.01542e-26	Acute Infected	SRSF5
2.03321e-30	0.32532	0.883	0.734	5.25624e-26	Acute Infected	PFDN5
2.34406e-30	0.754151	0.357	0.178	6.05987e-26	Acute Infected	LOC100426197
2.37373e-30	0.442921	0.586	0.355	6.13657e-26	Acute Infected	TLR2
2.53833e-30	0.369535	0.593	0.376	6.56209e-26	Acute Infected	LOC716161
3.34295e-30	0.396567	0.835	0.641	8.64219e-26	Acute Infected	EPSTI1
4.4973e-30	0.346579	0.763	0.56	1.16264e-25	Acute Infected	LOC106998836
5.33495e-30	0.477943	1	1	1.37919e-25	Acute Infected	LOC109910387
6.64443e-30	0.365595	0.724	0.519	1.71772e-25	Acute Infected	RPL32
7.84111e-30	0.364075	0.464	0.243	2.02708e-25	Acute Infected	RBM41
9.07583e-30	0.277577	0.984	0.935	2.34628e-25	Acute Infected	RPS13
1.43898e-29	0.320443	0.541	0.311	3.72005e-25	Acute Infected	LOC100424132
1.92083e-29	0.419071	0.849	0.697	4.96572e-25	Acute Infected	2023-03-01
2.32197e-29	0.26315	0.251	0.062	6.00274e-25	Acute Infected	LOC719250
3.17257e-29	0.341778	0.607	0.379	8.20172e-25	Acute Infected	ABHD18
5.9699e-29	0.322924	0.518	0.3	1.54334e-24	Acute Infected	CLDND1
7.41909e-29	0.354179	0.471	0.262	1.91798e-24	Acute Infected	PIK3IP1
8.05211e-29	0.277541	0.811	0.617	2.08163e-24	Acute Infected	RALGAPA2
9.53022e-29	0.285969	0.27	0.079	2.46375e-24	Acute Infected	LOC114678430
2.03718e-28	0.389001	0.456	0.25	5.26652e-24	Acute Infected	PKDCC
2.45337e-28	0.326103	0.508	0.295	6.34246e-24	Acute Infected	SCPEP1
2.48291e-28	0.374059	0.423	0.216	6.41883e-24	Acute Infected	CNFN
3.42905e-28	0.329725	0.742	0.544	8.86478e-24	Acute Infected	GNS
3.59981e-28	0.300101	0.945	0.832	9.30623e-24	Acute Infected	DRAM2
5.66457e-28	0.29593	0.995	0.961	1.4644e-23	Acute Infected	RGS10
5.70103e-28	0.30285	0.995	0.976	1.47383e-23	Acute Infected	RPL3
7.32537e-28	0.315799	0.901	0.784	1.89375e-23	Acute Infected	TRIM22
2.91542e-27	0.3067	0.943	0.836	7.53694e-23	Acute Infected	RPL22
3.34163e-27	0.450392	0.627	0.438	8.63878e-23	Acute Infected	TSC22D3
4.32066e-27	0.307848	0.323	0.13	1.11698e-22	Acute Infected	LOC106998611
4.77841e-27	0.341099	0.628	0.417	1.23531e-22	Acute Infected	BST2
9.50681e-27	0.297314	0.603	0.393	2.4577e-22	Acute Infected	JTB
1.64943e-26	0.356139	0.988	0.978	4.2641e-22	Acute Infected	ARHGAP15
2.28621e-26	0.303911	0.396	0.192	5.91032e-22	Acute Infected	LOC706608
3.20423e-26	0.322758	0.348	0.149	8.28357e-22	Acute Infected	RBFOX2
4.12054e-26	0.306376	0.965	0.919	1.06524e-21	Acute Infected	ARGLU1
4.86553e-26	0.299026	0.972	0.899	1.25784e-21	Acute Infected	RPL9
6.68652e-26	0.317993	0.934	0.83	1.7286e-21	Acute Infected	SESN3
7.46121e-26	1.16491	0.725	0.574	1.92887e-21	Acute Infected	LOC100426632
1.01378e-25	0.354775	0.847	0.717	2.62084e-21	Acute Infected	RPL36
1.28427e-25	0.303063	0.614	0.403	3.32008e-21	Acute Infected	SELENOW
1.48361e-25	0.328757	0.512	0.307	3.83543e-21	Acute Infected	STX6
1.76411e-25	0.283797	0.449	0.244	4.56058e-21	Acute Infected	TSEN54
1.79629e-25	0.339381	0.391	0.192	4.64376e-21	Acute Infected	LOC106995407
2.32017e-25	0.600578	0.457	0.273	5.99811e-21	Acute Infected	PDK4
2.3258e-25	0.251405	0.978	0.921	6.01265e-21	Acute Infected	RPS26
2.8006e-25	0.298059	0.509	0.304	7.24012e-21	Acute Infected	ERLEC1
3.47088e-25	0.295924	0.383	0.182	8.97291e-21	Acute Infected	TNFSF13B
4.58003e-25	0.316383	0.801	0.64	1.18403e-20	Acute Infected	SLC25A37
1.00024e-24	0.396616	0.927	0.854	2.58583e-20	Acute Infected	EPS15
1.17643e-24	0.344188	0.82	0.656	3.04132e-20	Acute Infected	HPS3
1.37299e-24	0.36037	0.756	0.59	3.54947e-20	Acute Infected	REEP3
1.76268e-24	0.291585	0.597	0.393	4.55687e-20	Acute Infected	RPL36AL
2.14424e-24	0.446296	0.98	0.976	5.5433e-20	Acute Infected	RGS1
2.78116e-24	0.298713	0.837	0.665	7.18986e-20	Acute Infected	EEF1G
2.92883e-24	0.265461	0.997	0.992	7.5716e-20	Acute Infected	SLC9A9
5.76345e-24	0.322591	0.951	0.872	1.48997e-19	Acute Infected	TGFBR1
6.22462e-24	0.384055	0.35	0.163	1.60919e-19	Acute Infected	GABRA3
9.02342e-24	0.293672	0.982	0.903	2.33274e-19	Acute Infected	RPS21
9.44582e-24	0.291275	0.614	0.426	2.44193e-19	Acute Infected	LOC706568
1.01819e-23	0.297715	0.978	0.906	2.63222e-19	Acute Infected	RPSA
1.30993e-23	0.290573	0.32	0.139	3.38644e-19	Acute Infected	LOC698383
1.41802e-23	0.279527	0.576	0.373	3.66587e-19	Acute Infected	LOC106996680
1.52393e-23	0.288626	0.279	0.108	3.93965e-19	Acute Infected	LOC106995352
2.18722e-23	0.282575	0.678	0.498	5.65439e-19	Acute Infected	SSR2
2.39833e-23	0.287749	0.674	0.482	6.20016e-19	Acute Infected	UQCRH
3.11126e-23	0.286428	0.707	0.511	8.04322e-19	Acute Infected	COMMD6
3.4014e-23	0.29218	0.928	0.815	8.7933e-19	Acute Infected	EEF1B2
3.45954e-23	0.300071	0.466	0.276	8.94362e-19	Acute Infected	KIAA1147
5.52875e-23	0.436502	0.723	0.569	1.42929e-18	Acute Infected	SCMH1
5.79148e-23	0.286796	0.874	0.705	1.49721e-18	Acute Infected	RUBCNL
8.69582e-23	0.301698	0.832	0.672	2.24804e-18	Acute Infected	LOC114669903
1.08544e-22	0.263413	0.325	0.146	2.80608e-18	Acute Infected	LOC106994091
1.27733e-22	0.303768	0.347	0.165	3.30215e-18	Acute Infected	HERC5
1.57303e-22	0.270798	0.653	0.452	4.0666e-18	Acute Infected	LOC106999151
2.08305e-22	0.318398	0.612	0.417	5.38511e-18	Acute Infected	GCNT2
2.19492e-22	0.274704	0.844	0.703	5.67431e-18	Acute Infected	TOMM7
2.38463e-22	0.404586	0.513	0.31	6.16475e-18	Acute Infected	LOC114671761
2.94239e-22	0.253708	0.972	0.906	7.60666e-18	Acute Infected	LOC703455
3.03928e-22	0.323237	0.901	0.811	7.85714e-18	Acute Infected	ASAH1
3.13577e-22	0.270711	0.976	0.893	8.10658e-18	Acute Infected	RPL15
3.33776e-22	0.28856	0.671	0.489	8.62879e-18	Acute Infected	GIMAP4
3.81868e-22	0.296291	0.755	0.583	9.87205e-18	Acute Infected	N4BP2L2
4.43548e-22	0.289233	0.471	0.285	1.14666e-17	Acute Infected	PRIMPOL
4.48893e-22	0.393594	0.377	0.198	1.16048e-17	Acute Infected	HMGA2
7.45303e-22	0.314892	0.66	0.482	1.92676e-17	Acute Infected	LARP1B
7.7936e-22	0.425365	0.294	0.128	2.0148e-17	Acute Infected	ENPP2
8.84161e-22	0.304	0.696	0.532	2.28573e-17	Acute Infected	SP140L
1.09581e-21	0.792015	0.723	0.575	2.83288e-17	Acute Infected	LOC100426537
1.29738e-21	0.25059	0.977	0.924	3.35398e-17	Acute Infected	RPL19
1.34603e-21	0.273664	0.609	0.424	3.47977e-17	Acute Infected	COPS9
1.54866e-21	0.268851	0.28	0.115	4.00358e-17	Acute Infected	LOC114677496
1.78909e-21	0.318036	0.954	0.906	4.62517e-17	Acute Infected	IL18
2.71497e-21	0.268724	0.584	0.396	7.01874e-17	Acute Infected	EIF3F
3.0398e-21	0.298534	0.906	0.777	7.8585e-17	Acute Infected	SBF2
3.35061e-21	0.277119	0.748	0.575	8.662e-17	Acute Infected	RPL14
3.37127e-21	0.253487	0.374	0.195	8.71542e-17	Acute Infected	CTSF
3.4575e-21	0.27855	0.456	0.278	8.93832e-17	Acute Infected	CORO1B
3.79353e-21	0.297231	0.495	0.309	9.80702e-17	Acute Infected	POU2F2
4.56731e-21	0.303182	0.569	0.386	1.18074e-16	Acute Infected	DERA
5.08092e-21	0.265285	0.704	0.516	1.31352e-16	Acute Infected	GIMAP1
5.32755e-21	0.290545	0.596	0.424	1.37728e-16	Acute Infected	NSA2
1.01237e-20	0.271938	0.524	0.341	2.61718e-16	Acute Infected	LOC114671936
1.71955e-20	0.266173	0.774	0.579	4.44537e-16	Acute Infected	YPEL3
1.74639e-20	0.254249	0.971	0.896	4.51477e-16	Acute Infected	RPS5
2.36661e-20	0.253276	0.353	0.184	6.11817e-16	Acute Infected	OVCA2
2.6861e-20	0.251786	0.253	0.098	6.94411e-16	Acute Infected	BIRC7
2.92624e-20	0.268145	0.449	0.271	7.56493e-16	Acute Infected	DDHD1
3.28125e-20	0.270188	0.63	0.457	8.48268e-16	Acute Infected	USP22
3.52089e-20	0.255621	0.396	0.222	9.10221e-16	Acute Infected	SCCPDH
4.32278e-20	0.372813	0.384	0.216	1.11753e-15	Acute Infected	CMYA5
6.44344e-20	0.385832	0.661	0.488	1.66576e-15	Acute Infected	CALCRL
7.55072e-20	0.273808	0.701	0.519	1.95201e-15	Acute Infected	ATP5MPL
9.63516e-20	0.28209	0.545	0.367	2.49088e-15	Acute Infected	LOC703857
9.91011e-20	0.274198	0.454	0.272	2.56196e-15	Acute Infected	TACC1
1.18745e-19	0.317522	0.839	0.712	3.06979e-15	Acute Infected	TBXAS1
1.22603e-19	0.250109	0.701	0.518	3.16953e-15	Acute Infected	MXD4
1.27337e-19	0.258947	0.609	0.435	3.29193e-15	Acute Infected	ALDH2
1.36182e-19	0.274853	0.67	0.501	3.52057e-15	Acute Infected	MFSD1
2.30436e-19	0.253153	0.727	0.553	5.95723e-15	Acute Infected	TOMM20
3.37773e-19	0.257295	0.565	0.396	8.73212e-15	Acute Infected	MAP2K2
3.541e-19	0.350774	0.443	0.272	9.15419e-15	Acute Infected	LOC107000817
4.36593e-19	0.261861	0.34	0.174	1.12868e-14	Acute Infected	LOC107000823
4.76844e-19	0.33027	0.399	0.236	1.23274e-14	Acute Infected	LOC722294
5.70178e-19	0.27138	0.789	0.633	1.47402e-14	Acute Infected	IDH1
6.99383e-19	0.252633	0.304	0.146	1.80804e-14	Acute Infected	LOC114678893
1.2114e-18	0.265924	0.347	0.184	3.13172e-14	Acute Infected	COG6
1.44725e-18	0.282957	0.299	0.142	3.74143e-14	Acute Infected	SPRY1
2.33188e-18	0.294683	0.575	0.404	6.02838e-14	Acute Infected	CASP7
2.55747e-18	0.258713	0.42	0.252	6.61157e-14	Acute Infected	CCNG2
2.87334e-18	0.281548	0.538	0.369	7.42816e-14	Acute Infected	SPATS2L
2.93292e-18	0.277914	0.938	0.858	7.58217e-14	Acute Infected	OXR1
3.28742e-18	0.263716	0.605	0.428	8.49864e-14	Acute Infected	DDX60L
4.92102e-18	0.251399	0.702	0.515	1.27218e-13	Acute Infected	FAM89A
4.99778e-18	0.3428	0.849	0.719	1.29203e-13	Acute Infected	LOC106999008
6.87966e-18	0.31223	0.359	0.198	1.77853e-13	Acute Infected	HIST1H2BJ
6.98308e-18	0.553557	0.999	1	1.80527e-13	Acute Infected	LOC114674534
9.26634e-18	0.251877	0.452	0.286	2.39553e-13	Acute Infected	RNPC3
9.30391e-18	0.298771	0.523	0.363	2.40525e-13	Acute Infected	CLEC12A
9.51664e-18	0.275926	0.717	0.567	2.46024e-13	Acute Infected	BOD1L1
9.88681e-18	0.285391	0.567	0.4	2.55594e-13	Acute Infected	CD72
1.06274e-17	0.330595	0.715	0.579	2.74739e-13	Acute Infected	ITFG1
1.19839e-17	0.304252	0.787	0.642	3.09807e-13	Acute Infected	LPCAT2
2.57758e-17	0.287664	0.446	0.282	6.66356e-13	Acute Infected	ITPR1
2.77831e-17	0.274065	0.55	0.384	7.18249e-13	Acute Infected	SALL1
2.79681e-17	0.284399	0.73	0.571	7.23031e-13	Acute Infected	ST3GAL6
3.10977e-17	0.300312	0.876	0.78	8.03938e-13	Acute Infected	CEPT1
1.02643e-16	0.271535	0.774	0.637	2.65353e-12	Acute Infected	HERC4
1.40866e-16	0.286202	0.555	0.408	3.64166e-12	Acute Infected	ARF6
1.841e-16	0.422759	0.943	0.93	4.75935e-12	Acute Infected	DUSP1
2.10284e-16	0.253314	0.511	0.351	5.43625e-12	Acute Infected	PLAAT3
2.44951e-16	0.327313	0.861	0.753	6.33247e-12	Acute Infected	SLC2A13
3.7703e-16	0.314548	0.446	0.285	9.74697e-12	Acute Infected	LOC114679282
4.61353e-16	0.252834	0.855	0.745	1.19269e-11	Acute Infected	KTN1
7.81724e-16	0.340606	0.937	0.923	2.02091e-11	Acute Infected	JUND
2.32468e-15	0.279068	0.528	0.372	6.00976e-11	Acute Infected	STXBP5
3.07956e-15	0.320074	0.6	0.46	7.96127e-11	Acute Infected	LOC106999905
3.24721e-15	0.252388	0.54	0.386	8.39469e-11	Acute Infected	GCC2
4.79363e-15	0.435481	0.456	0.321	1.23925e-10	Acute Infected	LOC114673087
1.32431e-14	0.266235	0.951	0.917	3.4236e-10	Acute Infected	GUCY1A1
5.16559e-14	0.262308	0.753	0.612	1.33541e-09	Acute Infected	GOLGA4
9.04697e-14	0.252757	0.684	0.551	2.33882e-09	Acute Infected	CD68
9.27496e-14	0.419944	0.636	0.585	2.39776e-09	Acute Infected	LOC114669857
9.64173e-14	0.25333	0.835	0.725	2.49258e-09	Acute Infected	PLA2R1
1.27003e-13	0.381562	0.601	0.475	3.28328e-09	Acute Infected	GADD45B
1.75633e-13	0.29926	0.372	0.24	4.54046e-09	Acute Infected	MYC
1.83011e-13	0.292103	0.936	0.886	4.73119e-09	Acute Infected	PDE3B
2.68749e-13	0.27788	0.397	0.258	6.94769e-09	Acute Infected	LOC114673737
2.97075e-13	0.347496	0.256	0.133	7.67998e-09	Acute Infected	LOC114678953
9.50095e-13	0.250931	0.866	0.762	2.45619e-08	Acute Infected	IPCEF1
2.16912e-12	0.269284	0.349	0.212	5.6076e-08	Acute Infected	ANXA1
1.39427e-11	0.26335	0.726	0.596	3.60447e-07	Acute Infected	CEBPD
2.39069e-11	0.28909	0.894	0.835	6.1804e-07	Acute Infected	ZFP36
2.45149e-10	0.328454	0.672	0.574	6.33759e-06	Acute Infected	TRIM24
2.84911e-10	0.318068	0.659	0.553	7.36553e-06	Acute Infected	CCL3
2.86219e-08	0.250171	0.441	0.341	0.000739934	Acute Infected	KLF4
3.03326e-08	0.338808	0.779	0.743	0.000784159	Acute Infected	SYNDIG1
1.89987e-07	0.26208	0.674	0.59	0.00491154	Acute Infected	SQSTM1
0.000974888	0.291118	0.645	0.617	1	Acute Infected	CDH13

## Sheet: Micro7
p_val	avg_log2FC	pct.1	pct.2	p_val_adj	condition	gene
0	2.62346	0.759	0.01	0	Uninfected	MDGA2
6.27397e-135	0.694829	0.37	0.006	1.62195e-130	Uninfected	LOC106995771
1.92294e-117	0.848195	0.5	0.017	4.97118e-113	Uninfected	LOC697476
2.45261e-87	0.822202	0.389	0.014	6.3405e-83	Uninfected	SNTG2
1.9066e-43	0.963005	0.537	0.064	4.92894e-39	Uninfected	LOC698152
5.20423e-38	2.38796	0.796	0.209	1.3454e-33	Uninfected	KEG06-p04
9.38472e-33	0.573367	0.37	0.039	2.42614e-28	Uninfected	TMEM51
1.04538e-32	0.474564	0.296	0.025	2.7025e-28	Uninfected	SIGLEC5
1.24511e-32	0.536651	0.315	0.028	3.21885e-28	Uninfected	LOC106998674
1.59823e-32	0.680757	0.352	0.036	4.13175e-28	Uninfected	KCNAB1
4.23171e-30	0.398362	0.278	0.024	1.09398e-25	Uninfected	SMARCD3
3.26438e-29	0.299807	0.259	0.021	8.43907e-25	Uninfected	SYT17
3.12968e-28	0.938899	0.574	0.111	8.09084e-24	Uninfected	RPS15A
1.13504e-26	0.472575	0.389	0.052	2.93429e-22	Uninfected	LOC114669904
1.15629e-26	1.09238	0.593	0.129	2.98924e-22	Uninfected	KCNIP1
8.63966e-26	1.12828	0.685	0.172	2.23353e-21	Uninfected	MAP2
1.44969e-22	0.637581	0.481	0.092	3.74773e-18	Uninfected	TG
1.27469e-21	1.1841	1	0.997	3.29533e-17	Uninfected	ELMO1
3.46446e-20	1.18487	1	0.978	8.95633e-16	Uninfected	SNX29
5.10589e-20	1.33099	0.963	0.921	1.31998e-15	Uninfected	ABCC4
2.17756e-19	1.13472	1	0.989	5.62943e-15	Uninfected	ZSWIM6
1.11868e-18	1.73434	0.87	0.422	2.89201e-14	Uninfected	HSPA1A
1.19303e-17	1.29463	0.796	0.408	3.08421e-13	Uninfected	RASGEF1C
2.95564e-17	0.412999	0.389	0.075	7.64092e-13	Uninfected	MAMU-DPA
3.35682e-16	1.02049	1	0.93	8.67804e-12	Uninfected	VMO1
7.65636e-16	0.918439	0.648	0.242	1.97932e-11	Uninfected	TPD52
2.86034e-15	1.03714	0.704	0.292	7.39454e-11	Uninfected	SLC11A1
6.88237e-14	1.19494	0.981	0.964	1.77923e-09	Uninfected	KCNQ3
7.43667e-14	0.778499	0.463	0.134	1.92253e-09	Uninfected	LOC114679486
9.63155e-14	1.35673	0.889	0.653	2.48995e-09	Uninfected	KCNK13
1.18552e-13	0.635075	0.315	0.065	3.06482e-09	Uninfected	PDE1A
1.70145e-13	0.98805	1	0.998	4.39858e-09	Uninfected	SRGAP2
1.73335e-13	0.482327	0.389	0.093	4.48105e-09	Uninfected	LOC114669856
2.10745e-13	0.704381	0.981	0.975	5.44819e-09	Uninfected	DOCK10
2.90047e-13	0.961085	0.963	0.962	7.49829e-09	Uninfected	ABR
3.15242e-13	0.889276	0.537	0.176	8.14963e-09	Uninfected	LYVE1
5.00342e-13	0.644194	0.5	0.153	1.29348e-08	Uninfected	GRAMD1B
7.88824e-13	1.02784	0.907	0.812	2.03927e-08	Uninfected	GNAQ
8.4063e-13	0.770657	0.519	0.172	2.1732e-08	Uninfected	FDFT1
1.4249e-12	0.942855	0.981	0.931	3.68366e-08	Uninfected	NCKAP5
2.22371e-12	0.718922	1	0.994	5.74873e-08	Uninfected	SORL1
2.38287e-12	1.305	0.907	0.793	6.16018e-08	Uninfected	ARHGAP26
3.17855e-12	0.389248	0.315	0.07	8.21719e-08	Uninfected	LILRA1
4.21759e-12	0.359358	0.259	0.05	1.09033e-07	Uninfected	LOC106997614
4.22324e-12	0.832338	0.963	0.944	1.09179e-07	Uninfected	FGD4
4.64374e-12	1.22771	0.815	0.417	1.2005e-07	Uninfected	SDK1
8.2314e-12	1.53808	0.815	0.577	2.12798e-07	Uninfected	TBC1D9
9.06812e-12	0.541693	0.333	0.083	2.34429e-07	Uninfected	LDLRAD3
9.84335e-12	0.731764	0.426	0.128	2.5447e-07	Uninfected	SLC16A7
1.02077e-11	0.54205	0.315	0.074	2.6389e-07	Uninfected	CCDC171
1.51636e-11	0.316693	0.259	0.051	3.92009e-07	Uninfected	TSPAN33
1.79135e-11	0.347566	0.259	0.051	4.631e-07	Uninfected	BHLHE40
2.37838e-11	0.912108	0.963	0.928	6.1486e-07	Uninfected	SH3RF3
2.46227e-11	0.846728	0.704	0.356	6.36546e-07	Uninfected	CARMIL1
3.68242e-11	0.539066	0.407	0.123	9.51978e-07	Uninfected	LOC107000608
3.90752e-11	1.14943	0.944	0.626	1.01017e-06	Uninfected	MAMU-DRB1
4.72167e-11	0.711332	0.778	0.4	1.22065e-06	Uninfected	MYO1E
5.52326e-11	0.960987	0.907	0.908	1.42787e-06	Uninfected	FRMD4B
6.14319e-11	0.967804	0.833	0.587	1.58814e-06	Uninfected	PI4K2A
6.41059e-11	0.784398	0.741	0.369	1.65727e-06	Uninfected	PRKCH
9.43634e-11	0.785704	0.963	0.828	2.43948e-06	Uninfected	DOCK2
1.28947e-10	0.702257	0.519	0.193	3.33353e-06	Uninfected	MAMU-A
1.39142e-10	0.792532	1	0.99	3.59709e-06	Uninfected	CC2D2B
1.47623e-10	0.779032	0.981	0.925	3.81635e-06	Uninfected	DOCK8
1.60725e-10	0.419277	0.444	0.142	4.15506e-06	Uninfected	LOC107000241
1.73677e-10	0.978855	0.944	0.815	4.48991e-06	Uninfected	ITGB5
1.79965e-10	0.806637	0.593	0.271	4.65247e-06	Uninfected	CACNA1A
1.81976e-10	0.727814	0.481	0.179	4.70445e-06	Uninfected	POLG2
1.82576e-10	0.824811	1	0.997	4.71997e-06	Uninfected	MEF2A
1.93822e-10	0.600609	0.5	0.176	5.01069e-06	Uninfected	TRERF1
2.07633e-10	0.638355	0.907	0.934	5.36772e-06	Uninfected	CAMK1D
2.43781e-10	0.970445	0.944	0.924	6.30224e-06	Uninfected	ANKRD44
2.49433e-10	0.773735	0.889	0.668	6.44834e-06	Uninfected	RAPGEF2
4.20004e-10	0.877446	0.889	0.779	1.0858e-05	Uninfected	ETV6
6.18428e-10	0.806975	0.796	0.484	1.59876e-05	Uninfected	FMN1
6.40584e-10	0.792137	0.907	0.659	1.65604e-05	Uninfected	MVB12B
6.87468e-10	0.452889	0.426	0.142	1.77724e-05	Uninfected	ZNF618
7.60428e-10	0.732232	0.981	0.964	1.96586e-05	Uninfected	ARHGAP22
8.18957e-10	0.817953	0.926	0.811	2.11717e-05	Uninfected	MAML3
8.86906e-10	0.440577	0.259	0.061	2.29283e-05	Uninfected	LOC106999969
9.28716e-10	0.837895	0.889	0.665	2.40092e-05	Uninfected	BLNK
9.50475e-10	0.883345	0.796	0.501	2.45717e-05	Uninfected	ELOVL5
1.07002e-09	0.681176	0.963	0.881	2.7662e-05	Uninfected	PRKCB
1.37214e-09	0.324733	0.259	0.06	3.54724e-05	Uninfected	LOC114674127
1.44971e-09	0.689689	0.685	0.356	3.74778e-05	Uninfected	DIAPH1
1.83958e-09	1.22752	0.87	0.706	4.75567e-05	Uninfected	RTTN
2.01061e-09	1.28213	0.796	0.553	5.19782e-05	Uninfected	HSPH1
2.17471e-09	0.78331	0.926	0.72	5.62206e-05	Uninfected	PRKCA
2.37015e-09	0.666627	0.463	0.165	6.1273e-05	Uninfected	MAMU-DQB1
2.51534e-09	0.892591	0.778	0.539	6.50266e-05	Uninfected	ETS2
3.42193e-09	0.354979	0.259	0.062	8.84637e-05	Uninfected	LDB2
4.14474e-09	0.792085	0.815	0.637	0.00010715	Uninfected	DST
4.88554e-09	0.664818	0.907	0.794	0.000126301	Uninfected	LPIN2
5.07406e-09	0.618274	0.556	0.239	0.000131175	Uninfected	STX11
5.26633e-09	0.650512	0.63	0.313	0.000136145	Uninfected	RGS12
5.70999e-09	0.364131	0.426	0.145	0.000147615	Uninfected	C14H11orf65
7.1089e-09	0.870206	0.963	0.906	0.000183779	Uninfected	CHST11
7.43819e-09	0.686222	0.944	0.913	0.000192292	Uninfected	FGFR1
9.02588e-09	0.616139	0.667	0.34	0.000233337	Uninfected	SKI
9.45738e-09	0.783568	0.87	0.787	0.000244492	Uninfected	TMCC1
1.02306e-08	0.797821	0.852	0.601	0.000264482	Uninfected	MINK1
1.07893e-08	0.741644	0.981	0.882	0.000278926	Uninfected	ARL15
1.22443e-08	0.629853	0.296	0.086	0.00031654	Uninfected	PNP
1.32266e-08	0.711268	1	0.997	0.000341933	Uninfected	SLC8A1
1.38822e-08	1.22888	0.944	0.874	0.000358882	Uninfected	ARHGAP24
1.46887e-08	0.688446	0.537	0.236	0.000379732	Uninfected	ZHX3
1.57977e-08	0.732788	0.833	0.586	0.000408402	Uninfected	TBC1D1
1.70898e-08	0.629557	0.37	0.129	0.000441806	Uninfected	NT5DC1
1.9735e-08	0.780364	0.778	0.535	0.000510188	Uninfected	C20H16orf72
2.04204e-08	0.861984	0.889	0.755	0.000527908	Uninfected	YWHAZ
2.88602e-08	0.912195	1	0.996	0.000746093	Uninfected	QKI
3.11129e-08	0.855671	0.704	0.45	0.00080433	Uninfected	MTHFD1L
3.29725e-08	0.610904	1	0.994	0.000852404	Uninfected	FRMD4A
3.88824e-08	0.893637	0.833	0.676	0.00100519	Uninfected	SIK3
4.33163e-08	0.381057	0.519	0.213	0.00111981	Uninfected	LOC719667
4.41589e-08	0.561964	0.389	0.138	0.0011416	Uninfected	CCDC146
4.55498e-08	0.585192	0.704	0.379	0.00117755	Uninfected	FOLR2
4.75082e-08	0.712731	0.907	0.767	0.00122818	Uninfected	OLR1
4.97335e-08	0.967216	0.87	0.743	0.00128571	Uninfected	TOP1
5.03045e-08	1.0504	1	0.916	0.00130047	Uninfected	MTSS1
5.34024e-08	0.600434	0.778	0.532	0.00138056	Uninfected	MPEG1
5.54811e-08	0.829278	0.944	0.967	0.0014343	Uninfected	AKAP13
5.59776e-08	0.535	0.426	0.163	0.00144713	Uninfected	TMEM156
5.79345e-08	1.00895	0.667	0.386	0.00149772	Uninfected	KIF1B
5.91385e-08	0.574964	1	0.906	0.00152885	Uninfected	CD46
5.916e-08	0.614992	0.944	0.926	0.0015294	Uninfected	TBC1D5
5.92048e-08	0.838904	0.852	0.793	0.00153056	Uninfected	PLCG2
6.30307e-08	0.901711	1	0.979	0.00162947	Uninfected	SSH2
6.37737e-08	0.726227	0.926	0.93	0.00164868	Uninfected	MAN1A1
7.32063e-08	0.300761	0.278	0.079	0.00189253	Uninfected	LOC106998035
7.94725e-08	0.872979	0.926	0.809	0.00205452	Uninfected	NCOA2
8.88139e-08	0.975826	0.722	0.396	0.00229602	Uninfected	IRAK2
1.01087e-07	0.651667	0.981	0.968	0.00261329	Uninfected	ITPR2
1.05533e-07	0.350582	0.296	0.091	0.00272824	Uninfected	LOC114676280
1.12056e-07	0.740146	0.981	0.945	0.00289687	Uninfected	DNM3
1.18548e-07	0.681838	0.759	0.51	0.0030647	Uninfected	SMARCA2
1.4282e-07	0.639324	1	0.998	0.00369219	Uninfected	ST6GALNAC3
1.53076e-07	0.639802	0.907	0.86	0.00395731	Uninfected	STAG1
2.42219e-07	0.488068	0.389	0.15	0.00626186	Uninfected	LOC714964
2.52439e-07	0.63804	0.815	0.748	0.00652606	Uninfected	CMIP
2.54158e-07	0.729932	0.981	0.937	0.0065705	Uninfected	RERE
2.60235e-07	0.779933	0.5	0.223	0.0067276	Uninfected	NRP1
2.60833e-07	0.677007	0.926	0.858	0.00674306	Uninfected	BMP2K
2.82734e-07	0.711215	0.852	0.696	0.00730925	Uninfected	KCNQ1
3.19615e-07	0.72472	0.926	0.917	0.00826268	Uninfected	SH3KBP1
3.21226e-07	0.797514	0.63	0.349	0.00830433	Uninfected	GALM
3.24924e-07	0.282973	0.315	0.101	0.00839993	Uninfected	BAIAP2L2
3.28806e-07	0.577102	0.37	0.142	0.0085003	Uninfected	CADM1
3.61223e-07	0.677843	0.648	0.369	0.00933833	Uninfected	BCL2
4.60761e-07	0.837036	0.593	0.316	0.0119116	Uninfected	FAM129A
4.68055e-07	0.54669	1	1	0.0121002	Uninfected	PLXDC2
5.40685e-07	0.694533	0.833	0.68	0.0139778	Uninfected	LPP
5.47369e-07	0.504569	0.352	0.129	0.0141506	Uninfected	LDLR
6.44316e-07	0.63373	0.907	0.751	0.0166568	Uninfected	VTI1A
7.14204e-07	0.617999	0.981	0.996	0.0184636	Uninfected	DOCK4
7.37609e-07	0.703002	0.963	0.913	0.0190687	Uninfected	TCF12
8.24403e-07	0.739871	0.778	0.554	0.0213125	Uninfected	XPR1
8.59252e-07	0.321556	0.333	0.119	0.0222134	Uninfected	ZNF516
8.75235e-07	0.564031	0.963	0.974	0.0226266	Uninfected	DIAPH2
9.58246e-07	0.744631	0.778	0.549	0.0247726	Uninfected	FBXW7
9.80297e-07	0.535871	0.852	0.665	0.0253426	Uninfected	TBC1D22A
9.83096e-07	0.517849	0.37	0.143	0.025415	Uninfected	NFE2L3
9.86215e-07	0.44808	1	0.996	0.0254956	Uninfected	INPP5D
1.0287e-06	0.680073	0.685	0.485	0.0265939	Uninfected	FARP2
1.08991e-06	0.6348	0.611	0.358	0.0281762	Uninfected	CMKLR1
1.14713e-06	0.661562	0.87	0.759	0.0296557	Uninfected	CEP170
1.15084e-06	0.609401	0.944	0.904	0.0297515	Uninfected	ZFHX3
1.1653e-06	0.598474	0.907	0.815	0.0301254	Uninfected	APP
1.20315e-06	0.620948	0.926	0.825	0.0311038	Uninfected	TBL1XR1
1.26712e-06	0.654262	0.926	0.77	0.0327576	Uninfected	SUSD6
1.32573e-06	0.5424	0.537	0.273	0.0342728	Uninfected	LOC114670015
1.45199e-06	0.575238	0.778	0.609	0.0375368	Uninfected	NFATC3
1.51933e-06	0.397667	0.426	0.186	0.0392778	Uninfected	RRP12
1.53183e-06	0.821367	0.426	0.196	0.0396008	Uninfected	PLXNC1
1.60866e-06	0.913255	0.667	0.472	0.041587	Uninfected	PPARD
1.72095e-06	0.560155	0.87	0.665	0.0444901	Uninfected	SDCCAG8
1.89196e-06	1.35973	0.889	0.793	0.0489111	Uninfected	LOC708686
1.91572e-06	0.565772	1	0.995	0.0495251	Uninfected	FCHSD2
1.98841e-06	0.708314	0.981	0.983	0.0514044	Uninfected	VAV3
2.21494e-06	0.590417	0.963	0.901	0.0572607	Uninfected	FAM149A
2.24704e-06	0.68629	0.981	0.884	0.0580906	Uninfected	HDAC9
2.31507e-06	0.51374	0.519	0.252	0.0598492	Uninfected	GRK3
2.38258e-06	0.566697	1	0.975	0.0615945	Uninfected	NAV3
2.47151e-06	0.544025	0.796	0.598	0.0638935	Uninfected	COG5
2.71492e-06	0.381502	0.259	0.086	0.0701862	Uninfected	ABCC1
2.81525e-06	0.637494	0.833	0.669	0.0727799	Uninfected	DENND4A
2.98672e-06	0.733083	0.926	0.887	0.0772128	Uninfected	CDC42SE2
3.13538e-06	0.532896	0.981	0.959	0.0810558	Uninfected	DIP2B
3.20712e-06	0.284468	0.315	0.113	0.0829105	Uninfected	NAGA
3.47264e-06	0.311551	0.296	0.104	0.0897746	Uninfected	CHRNA1
3.57239e-06	0.70383	0.741	0.519	0.0923534	Uninfected	BCAR3
3.81384e-06	0.642107	0.778	0.564	0.0985955	Uninfected	CLASP1
3.94064e-06	0.4908	0.944	0.913	0.101873	Uninfected	PREX1
4.26111e-06	0.672157	0.87	0.799	0.110158	Uninfected	SFMBT2
4.63721e-06	0.530652	0.5	0.244	0.119881	Uninfected	ADARB1
4.69633e-06	0.622765	0.852	0.712	0.121409	Uninfected	PITPNA
4.85187e-06	0.79018	0.759	0.567	0.125431	Uninfected	FCHO2
5.19589e-06	0.567693	0.87	0.806	0.134324	Uninfected	KDM2A
5.94889e-06	0.533813	0.907	0.825	0.153791	Uninfected	HERC1
6.11354e-06	0.586644	0.759	0.519	0.158047	Uninfected	OSBPL8
6.2618e-06	0.580143	0.5	0.266	0.16188	Uninfected	CD80
6.34742e-06	0.621663	0.926	0.802	0.164094	Uninfected	FLI1
6.55039e-06	0.945157	0.5	0.273	0.169341	Uninfected	NEDD9
6.95321e-06	0.626829	0.926	0.779	0.179754	Uninfected	ABI1
7.17311e-06	0.712117	0.833	0.653	0.185439	Uninfected	ETV5
8.11212e-06	0.402334	0.352	0.145	0.209714	Uninfected	CHPT1
8.11708e-06	0.436059	0.981	0.962	0.209843	Uninfected	PALD1
8.38962e-06	0.867097	0.796	0.687	0.216888	Uninfected	TRAK1
9.60581e-06	0.40756	0.463	0.227	0.248329	Uninfected	LOC695267
9.68302e-06	0.562905	0.87	0.739	0.250326	Uninfected	USP6NL
1.06478e-05	0.385809	1	0.998	0.275266	Uninfected	SLC9A9
1.08627e-05	0.476541	0.296	0.112	0.280822	Uninfected	LOC106997985
1.14406e-05	0.65057	0.944	0.879	0.295762	Uninfected	BNC2
1.15093e-05	0.642621	0.87	0.729	0.297537	Uninfected	HSP90B1
1.19978e-05	0.540892	0.926	0.874	0.310166	Uninfected	CACNB4
1.22301e-05	0.624635	0.352	0.157	0.316172	Uninfected	POLA1
1.25819e-05	0.555333	0.87	0.728	0.325267	Uninfected	LHFPL2
1.28498e-05	0.561632	0.833	0.638	0.332194	Uninfected	PTPRM
1.36026e-05	0.425997	0.296	0.118	0.351655	Uninfected	AGAP1
1.37247e-05	0.44577	0.722	0.466	0.354812	Uninfected	SND1
1.40604e-05	0.430719	0.944	0.821	0.363489	Uninfected	TMEM131
1.40683e-05	0.554154	0.926	0.942	0.363693	Uninfected	LDLRAD4
1.41923e-05	0.405677	0.481	0.261	0.3669	Uninfected	CD8A
1.47934e-05	0.719705	0.833	0.671	0.382438	Uninfected	FAM53B
1.64041e-05	0.374305	0.407	0.189	0.424079	Uninfected	TEX2
1.644e-05	0.393745	0.389	0.175	0.425007	Uninfected	MSMO1
1.65898e-05	0.373096	0.389	0.176	0.42888	Uninfected	PCNT
1.74009e-05	0.468672	0.593	0.366	0.449848	Uninfected	ADGRG5
1.78656e-05	0.443786	0.907	0.76	0.461861	Uninfected	WDFY2
1.83342e-05	1.07654	0.704	0.575	0.473977	Uninfected	ZSWIM4
1.95912e-05	0.530496	0.889	0.865	0.506472	Uninfected	MACF1
2.00656e-05	0.448419	0.352	0.154	0.518735	Uninfected	NBEA
2.06465e-05	0.300147	0.278	0.105	0.533752	Uninfected	PDE12
2.1209e-05	0.619652	0.907	0.82	0.548295	Uninfected	RAPGEF1
2.28012e-05	0.483062	0.852	0.717	0.589456	Uninfected	GSK3B
2.32367e-05	0.459483	0.926	0.869	0.600715	Uninfected	GRB2
2.52725e-05	0.69196	0.407	0.198	0.653343	Uninfected	PLCL1
2.65439e-05	0.548195	0.741	0.552	0.686213	Uninfected	KIF16B
2.6599e-05	0.588482	0.852	0.731	0.687638	Uninfected	CYFIP1
2.6665e-05	0.502918	0.648	0.442	0.689343	Uninfected	KDM4C
2.73723e-05	0.350839	0.278	0.105	0.707628	Uninfected	LOC700815
2.74119e-05	0.316722	0.296	0.116	0.708653	Uninfected	RIMKLB
2.76224e-05	0.508353	0.389	0.191	0.714094	Uninfected	IQCN
2.77109e-05	0.516703	0.796	0.659	0.716382	Uninfected	TRIO
2.93738e-05	0.359377	0.278	0.108	0.759372	Uninfected	WDR25
2.94567e-05	0.40222	0.981	0.995	0.761514	Uninfected	FOXN3
2.98097e-05	0.322903	0.37	0.165	0.770641	Uninfected	MAP3K9
3.05736e-05	0.847334	0.722	0.516	0.790388	Uninfected	HSPA5
3.23716e-05	0.900225	0.667	0.424	0.83687	Uninfected	MSR1
3.36812e-05	0.476071	0.833	0.741	0.870726	Uninfected	DYRK1A
3.4481e-05	0.27292	0.407	0.183	0.891403	Uninfected	ZNF385A
3.57574e-05	0.499081	0.5	0.274	0.924399	Uninfected	RAMP1
3.78655e-05	0.4704	0.926	0.917	0.978899	Uninfected	SLCO2B1
3.94313e-05	0.538077	0.907	0.908	1	Uninfected	EIF4G3
3.99052e-05	0.357248	0.5	0.266	1	Uninfected	LRP6
4.00781e-05	0.556617	0.574	0.346	1	Uninfected	CPED1
4.05969e-05	0.428432	0.426	0.213	1	Uninfected	SEMA6A
4.12367e-05	0.625243	1	0.981	1	Uninfected	PICALM
4.18952e-05	0.50499	0.352	0.162	1	Uninfected	WHRN
4.28065e-05	0.332374	0.537	0.288	1	Uninfected	UHRF1BP1
4.60412e-05	0.258868	0.278	0.106	1	Uninfected	HIC2
4.66695e-05	0.651622	0.981	0.879	1	Uninfected	ATP2C1
5.00548e-05	0.494245	0.444	0.241	1	Uninfected	RIN3
5.11475e-05	0.504145	0.63	0.414	1	Uninfected	RAF1
5.13233e-05	0.657138	0.833	0.794	1	Uninfected	EML4
5.25404e-05	0.271874	0.259	0.097	1	Uninfected	ZNF432
5.30516e-05	0.930311	0.593	0.442	1	Uninfected	ESRRG
5.41786e-05	0.725643	0.685	0.555	1	Uninfected	INPP4B
5.60443e-05	0.383546	1	0.946	1	Uninfected	SKAP2
5.97242e-05	0.442858	0.593	0.362	1	Uninfected	RYBP
5.98174e-05	0.475078	0.741	0.468	1	Uninfected	MAMU-DMA
5.99772e-05	0.626525	0.426	0.224	1	Uninfected	RABEPK
6.06509e-05	0.446981	0.685	0.505	1	Uninfected	TOP1MT
6.18922e-05	0.316079	0.352	0.155	1	Uninfected	MS4A4A
6.70691e-05	0.604105	0.556	0.382	1	Uninfected	DISC1
6.71057e-05	0.459271	0.315	0.14	1	Uninfected	LOC114671400
7.23271e-05	0.599479	0.833	0.736	1	Uninfected	EXOC4
7.2345e-05	0.504097	0.407	0.208	1	Uninfected	SPRED2
7.24121e-05	0.464268	0.87	0.749	1	Uninfected	BIRC6
7.98407e-05	0.484145	0.704	0.508	1	Uninfected	RPRD2
8.07604e-05	0.479863	0.944	0.892	1	Uninfected	RAB1A
8.18226e-05	0.450396	0.852	0.727	1	Uninfected	PPP3R1
8.77187e-05	0.617381	0.574	0.359	1	Uninfected	ANKH
8.91297e-05	0.707023	0.722	0.605	1	Uninfected	RFX3
8.9643e-05	0.532724	0.889	0.839	1	Uninfected	RBM47
9.06505e-05	0.287391	0.333	0.146	1	Uninfected	CRY2
9.12592e-05	0.322869	0.444	0.229	1	Uninfected	PRKX
9.20156e-05	0.567207	0.778	0.661	1	Uninfected	TANC1
9.6471e-05	0.373951	0.278	0.117	1	Uninfected	LOC114673580
0.000101736	0.353874	1	0.949	1	Uninfected	ACAP2
0.000103214	0.384457	0.519	0.299	1	Uninfected	CABLES1
0.000103596	0.338018	0.407	0.201	1	Uninfected	AHI1
0.000111461	0.459658	0.87	0.768	1	Uninfected	OSBPL1A
0.00011692	0.44504	0.796	0.676	1	Uninfected	PUM1
0.000118974	0.695539	0.556	0.344	1	Uninfected	CAMKMT
0.000119189	0.417686	0.611	0.407	1	Uninfected	UBR5
0.000121037	0.50485	0.852	0.71	1	Uninfected	COP1
0.00012561	0.47015	0.63	0.434	1	Uninfected	PPP2R5E
0.000127095	0.483482	0.648	0.441	1	Uninfected	PLEKHG1
0.000128776	0.463603	0.926	0.821	1	Uninfected	AOAH
0.000131504	0.51687	0.778	0.569	1	Uninfected	P4HA1
0.000134684	0.456231	0.519	0.317	1	Uninfected	TP53BP1
0.000138661	0.298401	0.37	0.176	1	Uninfected	IQSEC2
0.000141244	0.401218	0.556	0.338	1	Uninfected	FGL2
0.000144678	0.927358	0.685	0.487	1	Uninfected	RASAL2
0.000160157	0.302598	0.407	0.205	1	Uninfected	CCDC6
0.000168049	0.403235	0.741	0.531	1	Uninfected	SOGA1
0.000186515	0.311432	0.537	0.309	1	Uninfected	EEF2K
0.000190723	0.382215	0.648	0.425	1	Uninfected	ETF1
0.000191652	0.420464	0.759	0.615	1	Uninfected	KDM7A
0.000196994	0.373576	0.963	0.907	1	Uninfected	KMT2C
0.000203007	0.430719	0.833	0.723	1	Uninfected	GNB1
0.000215774	0.374338	0.759	0.591	1	Uninfected	ATXN10
0.00022807	0.619169	0.611	0.433	1	Uninfected	CERS6
0.000228957	0.311518	0.426	0.222	1	Uninfected	PDK1
0.000236899	0.524763	1	0.991	1	Uninfected	EPB41L2
0.000249927	0.407397	0.759	0.567	1	Uninfected	STK10
0.000259374	0.490939	0.981	0.914	1	Uninfected	PTPRJ
0.000261484	0.342545	0.333	0.16	1	Uninfected	XPO5
0.000261671	0.384412	0.87	0.728	1	Uninfected	ZNF710
0.000276581	0.517936	0.815	0.68	1	Uninfected	TSC22D2
0.000283333	0.325721	0.315	0.148	1	Uninfected	CCDC97
0.000295732	0.37704	0.685	0.475	1	Uninfected	PSME4
0.000298264	0.399463	0.963	0.982	1	Uninfected	MBNL1
0.000304547	0.61065	0.519	0.324	1	Uninfected	RASSF3
0.000328322	0.520135	0.741	0.648	1	Uninfected	LOC718454
0.000335744	0.536462	0.926	0.872	1	Uninfected	PPP3CA
0.000337667	0.31937	0.481	0.271	1	Uninfected	MSL2
0.000344825	0.399919	0.833	0.719	1	Uninfected	LCOR
0.000349861	0.551089	0.537	0.37	1	Uninfected	SCFD2
0.000357334	0.390001	0.556	0.354	1	Uninfected	GPR89A
0.000365928	0.297522	0.352	0.178	1	Uninfected	CHEK2
0.000366486	0.334748	0.556	0.34	1	Uninfected	NUP214
0.000374948	0.328254	0.296	0.134	1	Uninfected	CPNE5
0.000376734	0.595289	0.778	0.749	1	Uninfected	ARRB1
0.00038236	0.497197	0.704	0.524	1	Uninfected	DPYSL2
0.000385204	0.358008	0.944	0.928	1	Uninfected	TLN2
0.000388657	0.478962	0.444	0.255	1	Uninfected	LOC701439
0.000389946	0.464436	0.796	0.708	1	Uninfected	MAN1C1
0.000396327	0.386905	0.944	0.857	1	Uninfected	UVRAG
0.000407046	0.387724	0.778	0.697	1	Uninfected	NSD1
0.000421788	0.357806	0.648	0.449	1	Uninfected	APPL1
0.000426614	0.427655	0.926	0.882	1	Uninfected	ZFAND3
0.00043159	0.49539	0.87	0.894	1	Uninfected	CHD7
0.000441764	0.436896	0.87	0.785	1	Uninfected	ANKS1A
0.000447445	0.402876	0.87	0.69	1	Uninfected	SFPQ
0.000450157	0.579347	0.741	0.611	1	Uninfected	NUMA1
0.000453569	0.66571	0.556	0.369	1	Uninfected	CASS4
0.000462688	0.344252	0.852	0.665	1	Uninfected	PKN2
0.00046418	0.462147	0.704	0.539	1	Uninfected	NFKB1
0.000464665	0.376851	0.63	0.441	1	Uninfected	ULK2
0.000465266	0.395187	0.667	0.462	1	Uninfected	UBL3
0.000467112	0.353628	0.37	0.197	1	Uninfected	INPP5K
0.000475447	0.63899	0.556	0.426	1	Uninfected	SAMD4A
0.000480469	0.41816	0.537	0.337	1	Uninfected	ITPR1
0.000485703	0.512238	0.574	0.386	1	Uninfected	EXOC6
0.000492838	0.524409	0.907	0.858	1	Uninfected	CAB39
0.000494135	0.483929	0.667	0.521	1	Uninfected	RREB1
0.000507567	0.392519	0.796	0.608	1	Uninfected	HCK
0.000517497	0.46002	0.519	0.331	1	Uninfected	RAB11FIP5
0.00052275	0.736585	0.796	0.716	1	Uninfected	TEX14
0.000528572	0.361348	0.333	0.175	1	Uninfected	FAM216B
0.000535759	0.434508	0.815	0.791	1	Uninfected	CPEB3
0.00053978	0.36281	0.889	0.775	1	Uninfected	ANKRD11
0.000552571	0.425997	0.574	0.376	1	Uninfected	FAM13B
0.000562709	0.497952	0.722	0.605	1	Uninfected	SETBP1
0.000572117	0.278866	0.407	0.215	1	Uninfected	ERCC3
0.000572227	0.494709	0.907	0.909	1	Uninfected	LRCH1
0.000572858	0.379811	0.352	0.186	1	Uninfected	SYTL3
0.000574486	0.659549	0.796	0.642	1	Uninfected	FAM126A
0.000578635	0.82898	0.796	0.742	1	Uninfected	TUT7
0.000583023	0.369308	0.611	0.458	1	Uninfected	RCOR1
0.000596305	0.521688	0.963	0.988	1	Uninfected	JMJD1C
0.000596942	0.420306	0.63	0.487	1	Uninfected	BBX
0.000616832	0.491633	0.593	0.411	1	Uninfected	TET3
0.00061922	0.386257	0.944	0.93	1	Uninfected	MBP
0.000647153	0.550631	0.741	0.629	1	Uninfected	DENND1A
0.000653303	0.495239	0.759	0.631	1	Uninfected	GATAD2B
0.000661345	0.498934	0.889	0.862	1	Uninfected	JAK1
0.000661724	0.526608	0.5	0.348	1	Uninfected	DUSP10
0.000671727	0.549018	0.722	0.67	1	Uninfected	RNASE6
0.000739425	0.364891	0.444	0.261	1	Uninfected	MBNL2
0.000758104	0.325068	0.704	0.48	1	Uninfected	SEC31A
0.00075946	0.294081	0.278	0.129	1	Uninfected	CSGALNACT1
0.000765636	0.571433	0.981	0.824	1	Uninfected	MAMU-DRA
0.000769293	0.392751	0.37	0.192	1	Uninfected	ITSN1
0.00079553	0.403858	0.833	0.757	1	Uninfected	BABAM2
0.000799156	0.273423	0.778	0.549	1	Uninfected	MILR1
0.000817942	0.465048	0.759	0.669	1	Uninfected	CREBBP
0.000833623	0.289206	0.37	0.194	1	Uninfected	TIPARP
0.000845875	0.453048	0.704	0.519	1	Uninfected	MCF2L
0.000848737	0.319837	0.944	0.905	1	Uninfected	CTSH
0.000853316	0.439112	0.741	0.604	1	Uninfected	PHF21A
0.000861877	0.447956	0.796	0.702	1	Uninfected	ADK
0.000874103	0.325635	0.444	0.251	1	Uninfected	KREMEN1
0.00087529	0.471859	0.648	0.555	1	Uninfected	GALNT10
0.000885921	0.670645	0.5	0.344	1	Uninfected	GNG2
0.000899108	0.4828	0.593	0.444	1	Uninfected	ZNF407
0.000965103	0.540473	0.815	0.729	1	Uninfected	PIK3R5
0.000984471	0.33501	0.5	0.31	1	Uninfected	SLC25A25
0.000995294	0.435659	0.741	0.577	1	Uninfected	MAN2A1
0.00100416	0.438992	0.759	0.692	1	Uninfected	COTL1
0.00102406	0.433155	0.481	0.308	1	Uninfected	FSCN1
0.00103477	0.453179	0.815	0.712	1	Uninfected	COMMD10
0.00104711	0.424731	0.815	0.788	1	Uninfected	FBXO11
0.00104741	0.393298	0.722	0.573	1	Uninfected	PRDM2
0.00106393	0.388004	0.722	0.576	1	Uninfected	CDYL
0.00109382	0.437779	0.685	0.534	1	Uninfected	RLF
0.00109628	0.329541	0.63	0.491	1	Uninfected	PCF11
0.0011106	0.428513	0.352	0.186	1	Uninfected	ARHGEF3
0.0011394	0.418454	0.463	0.299	1	Uninfected	POLD3
0.00116094	0.50326	0.778	0.7	1	Uninfected	ARID2
0.0011727	0.291067	0.463	0.271	1	Uninfected	CD72
0.0011753	0.256327	0.278	0.132	1	Uninfected	LOC106997613
0.00117766	0.440821	0.574	0.423	1	Uninfected	WDR7
0.00119254	0.322776	0.463	0.291	1	Uninfected	PCYT1A
0.00120039	0.25882	0.37	0.199	1	Uninfected	AVPI1
0.00122076	0.336743	0.944	0.856	1	Uninfected	MOB1A
0.00122919	0.422908	0.778	0.723	1	Uninfected	MKLN1
0.00124558	0.309354	0.648	0.475	1	Uninfected	TPP2
0.00124611	0.904933	0.648	0.556	1	Uninfected	CDH13
0.00125575	0.548225	0.815	0.776	1	Uninfected	KLF12
0.00126321	0.423275	0.667	0.498	1	Uninfected	CDK6
0.00128712	0.426577	0.852	0.778	1	Uninfected	ARID1B
0.00129402	0.297442	0.315	0.157	1	Uninfected	LOC106997914
0.00132685	0.520066	0.481	0.324	1	Uninfected	GTDC1
0.00133325	0.39389	0.352	0.198	1	Uninfected	SREBF2
0.00133965	0.440066	0.352	0.191	1	Uninfected	GALNT13
0.00140016	0.534142	0.741	0.586	1	Uninfected	RAPH1
0.00142176	0.372067	0.296	0.151	1	Uninfected	THSD4
0.00142614	0.501487	0.481	0.354	1	Uninfected	FARS2
0.00144837	0.279051	0.315	0.161	1	Uninfected	TTLL5
0.00149925	0.396999	0.722	0.599	1	Uninfected	FBXW11
0.00150352	0.415437	0.981	0.961	1	Uninfected	PSAP
0.00151507	0.380933	0.63	0.433	1	Uninfected	CCNT2
0.00152129	0.381905	0.741	0.598	1	Uninfected	UBR3
0.00153039	0.368057	0.389	0.239	1	Uninfected	RPA2
0.00153311	0.604468	0.722	0.65	1	Uninfected	CALR
0.00156527	0.532325	0.778	0.646	1	Uninfected	ATP2B1
0.00161587	0.551074	0.722	0.6	1	Uninfected	FOXP1
0.00161909	0.507764	0.685	0.584	1	Uninfected	FBXO34
0.00166533	0.335312	0.278	0.136	1	Uninfected	AKAP6
0.00174926	0.40885	0.741	0.658	1	Uninfected	ERC1
0.00177661	0.564291	0.574	0.452	1	Uninfected	AOPEP
0.00178405	0.327404	1	0.981	1	Uninfected	PTPRC
0.00179426	0.339192	0.722	0.574	1	Uninfected	MARK3
0.00180847	0.534799	0.389	0.215	1	Uninfected	CEP128
0.00181379	0.402506	0.315	0.171	1	Uninfected	AMOT
0.00183216	0.689716	0.796	0.721	1	Uninfected	FMNL2
0.0018596	0.39183	0.667	0.541	1	Uninfected	LCORL
0.0018658	0.32908	0.815	0.718	1	Uninfected	ITSN2
0.00189191	0.422431	0.463	0.306	1	Uninfected	PTPRE
0.00196146	0.301104	0.407	0.239	1	Uninfected	ICE1
0.00197263	0.99253	0.796	0.705	1	Uninfected	PHLPP1
0.00200307	0.304213	0.704	0.552	1	Uninfected	HIPK2
0.00200636	0.673101	0.852	0.757	1	Uninfected	SPRED1
0.00202678	0.34131	0.315	0.162	1	Uninfected	LOC106997295
0.00204628	0.4011	0.426	0.267	1	Uninfected	PLXNA2
0.00209843	0.408226	0.5	0.347	1	Uninfected	MYO5A
0.00210902	0.25232	0.389	0.22	1	Uninfected	IL15RA
0.00211923	0.357338	1	0.993	1	Uninfected	MED13L
0.00222209	0.29161	0.5	0.316	1	Uninfected	PKD2
0.00226135	0.39185	0.759	0.666	1	Uninfected	SNX18
0.00231576	0.323427	0.481	0.308	1	Uninfected	LOC106994057
0.00232885	0.361372	0.556	0.411	1	Uninfected	XPO6
0.00233378	0.310448	0.426	0.254	1	Uninfected	LOC114680080
0.00238107	0.323635	0.352	0.203	1	Uninfected	SERPING1
0.00247575	0.415282	0.963	0.871	1	Uninfected	NPC2
0.00250865	0.378273	0.704	0.604	1	Uninfected	FNDC3A
0.00255919	0.323747	0.648	0.497	1	Uninfected	VPS8
0.00258831	0.37479	0.352	0.201	1	Uninfected	ULK4
0.002627	0.400314	0.685	0.543	1	Uninfected	FRYL
0.00264698	0.431205	0.759	0.617	1	Uninfected	LOC106993838
0.0027005	0.505952	0.963	0.966	1	Uninfected	SSBP2
0.00270832	0.447083	0.833	0.767	1	Uninfected	EPB41
0.00273496	0.507128	0.741	0.648	1	Uninfected	ST6GAL1
0.00273536	0.314	0.259	0.129	1	Uninfected	LOC114678423
0.0027407	0.270095	0.611	0.402	1	Uninfected	LOC106998938
0.00274396	0.524687	0.574	0.397	1	Uninfected	RNF19B
0.00279608	0.450739	0.537	0.365	1	Uninfected	PDE4B
0.0028243	0.361316	0.833	0.773	1	Uninfected	SLC49A4
0.00287721	0.444194	0.741	0.602	1	Uninfected	LCP1
0.00290299	0.545453	0.944	0.947	1	Uninfected	MERTK
0.00290303	0.449642	0.537	0.411	1	Uninfected	KLHL18
0.00292331	0.448396	0.648	0.548	1	Uninfected	EYA3
0.00292395	0.352351	0.889	0.875	1	Uninfected	WDFY3
0.00298428	0.42156	0.981	0.95	1	Uninfected	LYN
0.00301442	0.319948	0.444	0.289	1	Uninfected	NAA25
0.00303997	0.49583	0.574	0.432	1	Uninfected	ADAM17
0.00304828	0.44553	0.833	0.842	1	Uninfected	VPS13B
0.00307676	0.323841	0.704	0.582	1	Uninfected	WAPL
0.00308965	0.307417	0.556	0.405	1	Uninfected	ARFIP1
0.00311088	0.340602	0.407	0.259	1	Uninfected	LOC707459
0.00327747	0.341979	0.519	0.363	1	Uninfected	TEC
0.00330596	0.522963	0.704	0.568	1	Uninfected	SIPA1L1
0.00341011	0.260937	0.278	0.145	1	Uninfected	LOC114680277
0.00342042	0.360637	0.556	0.419	1	Uninfected	PAQR8
0.00353261	0.327341	0.537	0.375	1	Uninfected	BAIAP2
0.0035349	0.318537	0.426	0.268	1	Uninfected	LOC114679324
0.00363407	0.334798	0.648	0.506	1	Uninfected	DLG1
0.00367489	0.317988	0.352	0.209	1	Uninfected	LOC702071
0.00370062	0.302893	0.593	0.424	1	Uninfected	HSPA9
0.00375264	0.280843	1	0.995	1	Uninfected	CAPZB
0.00380976	0.30534	0.259	0.13	1	Uninfected	HSPA4L
0.00400343	0.390688	0.667	0.51	1	Uninfected	RSRC1
0.00400379	0.418865	0.315	0.172	1	Uninfected	PTGER4
0.00408807	0.346336	0.5	0.335	1	Uninfected	CKB
0.00416868	0.319603	0.463	0.309	1	Uninfected	CAPRIN1
0.00417468	0.376407	0.833	0.736	1	Uninfected	NFIA
0.00422772	0.376199	0.852	0.831	1	Uninfected	MGAT5
0.00428443	0.61544	0.407	0.273	1	Uninfected	MAP2K6
0.00433101	0.791241	0.574	0.479	1	Uninfected	PRKN
0.00435261	0.269193	0.5	0.318	1	Uninfected	RAB12
0.00435431	0.371764	0.759	0.666	1	Uninfected	TAOK1
0.0043921	0.336004	0.407	0.262	1	Uninfected	UNC13B
0.00440253	0.317603	0.5	0.339	1	Uninfected	KANSL3
0.00451509	0.30574	0.444	0.289	1	Uninfected	NAA15
0.00457478	0.490179	0.926	0.903	1	Uninfected	UBE2E2
0.00471603	0.317062	0.648	0.506	1	Uninfected	BRD4
0.00477568	0.39114	0.333	0.201	1	Uninfected	SRGAP3
0.00478616	0.424388	0.574	0.443	1	Uninfected	PARP8
0.00487486	0.4243	0.963	0.85	1	Uninfected	SSH1
0.00489638	0.342644	0.407	0.262	1	Uninfected	SLC30A7
0.004955	0.356011	0.981	0.973	1	Uninfected	ARHGAP15
0.00501803	0.307834	0.537	0.391	1	Uninfected	SMG7
0.00502366	0.327258	0.722	0.638	1	Uninfected	PPP2R5C
0.00504323	0.322865	0.796	0.706	1	Uninfected	ATF6
0.00504472	0.405672	0.648	0.494	1	Uninfected	ATXN7
0.00505265	0.317539	0.611	0.465	1	Uninfected	FUBP1
0.00506337	0.290741	0.296	0.164	1	Uninfected	ABCB4
0.00515059	0.318432	0.648	0.498	1	Uninfected	PLVAP
0.00520296	0.473247	0.722	0.658	1	Uninfected	MAP3K5
0.00525688	0.251009	0.833	0.749	1	Uninfected	PABPC1
0.00530874	0.449123	0.593	0.468	1	Uninfected	RNF149
0.00533076	0.327392	0.259	0.137	1	Uninfected	TMEM67
0.00533668	0.411813	0.648	0.52	1	Uninfected	MAP4K3
0.00544634	0.283126	0.926	0.894	1	Uninfected	FMNL3
0.00549822	0.323968	0.519	0.369	1	Uninfected	KPNA1
0.00550545	0.311741	0.685	0.563	1	Uninfected	YTHDC1
0.00557597	0.29305	0.611	0.421	1	Uninfected	ZFC3H1
0.00582242	0.275313	0.796	0.688	1	Uninfected	SNX13
0.00585059	0.289448	0.778	0.716	1	Uninfected	CUX1
0.00618969	0.322416	0.574	0.423	1	Uninfected	CYB5R4
0.00625331	0.318971	0.778	0.745	1	Uninfected	ATM
0.00627011	0.268183	0.407	0.264	1	Uninfected	LOC114671323
0.00633883	0.544736	0.981	0.945	1	Uninfected	PELI1
0.0063917	0.280446	0.759	0.664	1	Uninfected	PGM5
0.00641407	0.341254	0.796	0.695	1	Uninfected	RUNX1
0.00643828	0.308869	0.315	0.179	1	Uninfected	SQLE
0.00691134	0.687322	0.741	0.63	1	Uninfected	MAPRE2
0.00694958	0.323248	0.352	0.219	1	Uninfected	ZNF614
0.00698967	0.501186	0.722	0.703	1	Uninfected	SGMS1
0.00701539	0.591769	0.778	0.752	1	Uninfected	RANBP9
0.00709804	0.41777	0.574	0.462	1	Uninfected	TPCN1
0.00712295	0.394051	0.981	0.989	1	Uninfected	LOC705671
0.00728818	0.259818	0.37	0.232	1	Uninfected	DDX10
0.00730146	0.318031	0.963	0.938	1	Uninfected	OXR1
0.00730845	0.456851	0.63	0.517	1	Uninfected	PITPNC1
0.0073295	0.356642	0.667	0.549	1	Uninfected	KDM6A
0.00738504	0.500457	0.852	0.794	1	Uninfected	PACSIN2
0.0073969	0.431583	0.611	0.526	1	Uninfected	LOC703700
0.00740607	0.412912	0.852	0.802	1	Uninfected	TNRC18
0.00749829	0.344298	0.833	0.812	1	Uninfected	RAPGEF6
0.00754213	0.288525	0.333	0.196	1	Uninfected	PDCD1LG2
0.00755875	0.364762	0.685	0.605	1	Uninfected	SPPL3
0.00757237	0.334933	0.444	0.291	1	Uninfected	CDKL5
0.00774001	0.382907	0.574	0.485	1	Uninfected	MLXIP
0.0077509	0.518427	0.87	0.857	1	Uninfected	FOS
0.00800934	0.364362	0.722	0.662	1	Uninfected	ARID1A
0.00803014	0.253095	0.296	0.168	1	Uninfected	SMAD1
0.00803854	0.284641	0.37	0.229	1	Uninfected	ABCD3
0.00805537	0.295922	0.537	0.374	1	Uninfected	RNGTT
0.00807877	0.34402	0.556	0.412	1	Uninfected	ARHGEF12
0.00809548	0.402165	0.333	0.208	1	Uninfected	MITF
0.00810938	0.278034	0.87	0.788	1	Uninfected	ITGAM
0.00820801	0.448376	0.815	0.672	1	Uninfected	CD14
0.00824975	0.427392	0.611	0.561	1	Uninfected	CDKAL1
0.00825408	0.373873	0.426	0.281	1	Uninfected	TMEM131L
0.0082875	0.347704	0.889	0.824	1	Uninfected	NCOA3
0.00834206	0.353244	0.648	0.519	1	Uninfected	CTTNBP2NL
0.00838691	0.304515	0.796	0.768	1	Uninfected	LCP2
0.00849037	0.36029	0.759	0.727	1	Uninfected	TBC1D14
0.00850239	0.361866	0.333	0.206	1	Uninfected	UBE3D
0.00851909	0.267131	0.5	0.364	1	Uninfected	NAA50
0.00858074	0.360091	0.481	0.334	1	Uninfected	NBAS
0.00867834	0.296341	0.907	0.891	1	Uninfected	RNF130
0.0087751	0.476865	0.722	0.581	1	Uninfected	SUPT3H
0.00884173	0.392834	0.704	0.663	1	Uninfected	JAK2
0.00913845	0.351549	0.63	0.483	1	Uninfected	SPAG9
0.00941251	0.410663	0.778	0.746	1	Uninfected	ARID4B
0.00951957	0.497414	0.315	0.186	1	Uninfected	LOC703490
0.00973437	0.344086	0.444	0.317	1	Uninfected	LOC106999262
0.00974155	0.508579	0.648	0.608	1	Uninfected	FOXO3
0.00983969	0.383214	0.685	0.611	1	Uninfected	RPS6KA5
0.00990835	0.460542	0.685	0.689	1	Uninfected	CLASP2
0.00992322	0.449765	0.648	0.549	1	Uninfected	NUFIP2
0.00993722	0.403194	0.833	0.772	1	Uninfected	HNRNPU
1.55257e-35	4.08413	0.999	0.241	4.0137e-31	Acute Infected	LOC114673210
2.51384e-34	2.42401	0.981	0.148	6.49878e-30	Acute Infected	LOC114677644
5.00253e-34	2.35465	0.971	0.13	1.29326e-29	Acute Infected	LOC114669738
7.87063e-33	2.16437	0.935	0	2.03472e-28	Acute Infected	LOC693820
1.41405e-31	1.81693	1	0.981	3.6556e-27	Acute Infected	LOC114674534
1.51153e-30	1.58219	1	1	3.9076e-26	Acute Infected	LOC109910387
1.02933e-29	2.42287	0.978	0.167	2.66102e-25	Acute Infected	ADORA2B
4.91412e-28	1.23404	0.999	0.963	1.2704e-23	Acute Infected	CD5L
8.41857e-28	1.69724	0.935	0.259	2.17637e-23	Acute Infected	LOC100426197
1.88181e-27	2.16273	0.989	0.241	4.86485e-23	Acute Infected	LOC114673461
4.02035e-24	1.43317	0.908	0.315	1.03934e-19	Acute Infected	LOC719702
2.60595e-22	1.12318	1	1	6.73691e-18	Acute Infected	B2M
1.0047e-21	1.31097	0.918	0.389	2.59736e-17	Acute Infected	RPL37
1.13855e-21	1.565	0.977	0.63	2.94339e-17	Acute Infected	CTSC
7.83932e-21	2.16366	0.976	0.704	2.02662e-16	Acute Infected	APOE
2.71252e-20	1.25147	0.93	0.574	7.0124e-16	Acute Infected	LOC114669857
4.76682e-20	1.28061	0.791	0.148	1.23232e-15	Acute Infected	LOC114669767
1.45372e-19	1.26819	0.988	0.87	3.75816e-15	Acute Infected	LOC703641
1.52719e-19	1.22886	0.961	0.593	3.94809e-15	Acute Infected	RPL35
1.33892e-18	3.27634	0.845	0.37	3.46137e-14	Acute Infected	LOC100426632
1.43274e-17	1.02881	0.999	1	3.70393e-13	Acute Infected	C1QC
1.87366e-17	1.06122	0.964	0.667	4.84378e-13	Acute Infected	MAMU-AG
3.66055e-17	1.05138	0.985	0.796	9.46325e-13	Acute Infected	RPS27
5.49511e-17	1.08202	0.945	0.537	1.4206e-12	Acute Infected	ERICH1
1.86564e-16	2.37175	0.838	0.37	4.82305e-12	Acute Infected	LOC100426537
5.29617e-15	0.36526	0.904	0.389	1.36916e-10	Acute Infected	IFI6
8.38601e-15	0.931916	0.991	0.889	2.16795e-10	Acute Infected	RPS12
1.38748e-14	1.46848	0.936	0.722	3.5869e-10	Acute Infected	KLF2
4.91079e-14	0.961193	0.904	0.519	1.26954e-09	Acute Infected	RPL26
6.39646e-14	0.938267	0.684	0.13	1.65361e-09	Acute Infected	LOC107000809
8.57957e-14	0.912088	1	0.981	2.21799e-09	Acute Infected	C1QB
8.67752e-14	0.959878	0.797	0.296	2.24331e-09	Acute Infected	BMT2
1.08617e-13	0.901578	0.857	0.37	2.80797e-09	Acute Infected	RPL7
1.13651e-13	0.828445	0.993	0.907	2.93811e-09	Acute Infected	RPS7
1.34076e-13	0.889382	1	1	3.46614e-09	Acute Infected	C1QA
2.2373e-13	0.84058	0.913	0.574	5.78388e-09	Acute Infected	ATP6V0B
2.487e-13	0.827211	0.942	0.593	6.4294e-09	Acute Infected	DRAM2
3.72131e-13	0.696525	0.993	0.981	9.62034e-09	Acute Infected	RGS10
6.62442e-13	0.670235	0.997	0.963	1.71255e-08	Acute Infected	EIF1
6.80383e-13	0.85942	0.88	0.556	1.75893e-08	Acute Infected	FCGRT-1
7.12775e-13	0.825389	0.972	0.704	1.84267e-08	Acute Infected	RPS21
2.10388e-12	0.931888	0.81	0.463	5.43896e-08	Acute Infected	SERPINF1
2.14242e-12	0.696232	0.978	0.833	5.53858e-08	Acute Infected	CD37
5.51052e-12	0.907421	0.982	0.87	1.42458e-07	Acute Infected	FTH1
5.52383e-12	0.714923	0.979	0.963	1.42802e-07	Acute Infected	RPL9
7.48519e-12	0.76431	0.976	0.833	1.93507e-07	Acute Infected	RPLP0
8.32518e-12	0.930233	0.924	0.796	2.15223e-07	Acute Infected	AIM2
8.6554e-12	0.808469	0.529	0.037	2.23759e-07	Acute Infected	LOC114679371
1.17344e-11	0.692062	0.994	1	3.03358e-07	Acute Infected	RPS20
1.20307e-11	1.05114	0.984	0.926	3.11017e-07	Acute Infected	SAT1
2.1316e-11	0.818936	0.873	0.556	5.51061e-07	Acute Infected	RPS25
3.1554e-11	0.788807	0.969	0.815	8.15735e-07	Acute Infected	RPS2
3.60978e-11	0.723352	0.509	0.037	9.332e-07	Acute Infected	LOC106997893
4.40613e-11	0.734928	0.489	0.019	1.13907e-06	Acute Infected	LOC705327
4.65569e-11	0.681339	0.999	1	1.20359e-06	Acute Infected	FTL
5.34186e-11	0.740347	0.52	0.037	1.38098e-06	Acute Infected	RBPMS
5.66056e-11	0.699369	0.982	0.833	1.46337e-06	Acute Infected	RPL17
6.33942e-11	1.05782	0.614	0.167	1.63887e-06	Acute Infected	LOC114679282
1.00984e-10	0.676558	0.993	0.926	2.61063e-06	Acute Infected	RPS28
1.45176e-10	0.756265	0.956	0.685	3.75308e-06	Acute Infected	RPL35A
1.48043e-10	0.744031	0.952	0.722	3.8272e-06	Acute Infected	RPL37A-1
1.5103e-10	0.713256	0.998	0.963	3.90442e-06	Acute Infected	RPS19
1.86002e-10	0.663037	0.947	0.833	4.80852e-06	Acute Infected	PNISR
1.9875e-10	0.842938	0.558	0.093	5.13809e-06	Acute Infected	IFI44L
2.09201e-10	0.759027	0.866	0.574	5.40826e-06	Acute Infected	RASL10A
2.39847e-10	0.593088	0.997	0.981	6.20054e-06	Acute Infected	RPL41
2.71963e-10	0.556998	0.986	0.889	7.0308e-06	Acute Infected	LOC695533
2.79842e-10	0.747893	0.721	0.278	7.23449e-06	Acute Infected	C1QTNF3
3.11434e-10	0.717495	0.869	0.463	8.05118e-06	Acute Infected	GAS6
3.15831e-10	0.713496	0.576	0.13	8.16485e-06	Acute Infected	LOC722780
3.18849e-10	1.12284	0.995	0.981	8.24289e-06	Acute Infected	LOC704104
3.67901e-10	0.690126	0.802	0.426	9.51098e-06	Acute Infected	RPL37A
4.63461e-10	0.695365	0.577	0.148	1.19814e-05	Acute Infected	LOC106995452
4.72027e-10	0.773723	0.97	0.778	1.22029e-05	Acute Infected	CD48
5.40579e-10	0.561266	0.999	1	1.3975e-05	Acute Infected	TMSB4X
5.48289e-10	0.726678	0.976	0.759	1.41744e-05	Acute Infected	RPL28
5.92859e-10	0.637284	0.976	0.889	1.53266e-05	Acute Infected	RPL38
6.55706e-10	1.04056	0.44	0	1.69513e-05	Acute Infected	RBMS3
7.81817e-10	0.425596	0.998	1	2.02115e-05	Acute Infected	ITM2B
8.47996e-10	0.605837	0.995	0.926	2.19224e-05	Acute Infected	RPS15
9.95951e-10	0.62864	0.875	0.593	2.57473e-05	Acute Infected	HEXB
1.00401e-09	0.750088	0.763	0.426	2.59557e-05	Acute Infected	PLD3
1.26704e-09	0.651509	0.422	0	3.27555e-05	Acute Infected	LOC106998573
1.33982e-09	0.600094	0.993	0.981	3.4637e-05	Acute Infected	RPL30
1.46636e-09	0.813435	0.49	0.056	3.79083e-05	Acute Infected	LOC106993624
1.58969e-09	0.640058	0.997	1	4.10968e-05	Acute Infected	RPS18
1.92657e-09	0.709556	0.906	0.685	4.98056e-05	Acute Infected	NINJ1
2.01579e-09	0.735995	0.968	0.796	5.21122e-05	Acute Infected	TLR4
2.0381e-09	0.667585	0.692	0.352	5.26889e-05	Acute Infected	LOC106995967
2.13989e-09	0.624805	0.524	0.093	5.53204e-05	Acute Infected	LOC706608
2.48513e-09	0.614665	0.969	0.889	6.42457e-05	Acute Infected	RPL5
2.49071e-09	0.715505	0.777	0.426	6.43898e-05	Acute Infected	RPL32
2.67427e-09	0.678977	0.908	0.667	6.91351e-05	Acute Infected	SCN1B
2.69975e-09	0.647018	0.991	0.944	6.9794e-05	Acute Infected	CFD
2.84258e-09	1.02925	0.526	0.093	7.34865e-05	Acute Infected	HS3ST4
3.29998e-09	0.74725	0.624	0.222	8.5311e-05	Acute Infected	LOC106998259
3.53571e-09	0.654722	0.622	0.185	9.14053e-05	Acute Infected	LOC106996680
3.99508e-09	0.634546	0.989	0.852	0.000103281	Acute Infected	RPS10
4.77586e-09	0.71914	0.708	0.296	0.000123466	Acute Infected	SUSD4
5.49547e-09	0.763609	0.765	0.352	0.000142069	Acute Infected	LOC716161
6.41738e-09	0.60847	0.932	0.796	0.000165902	Acute Infected	SRSF11
6.69558e-09	0.597121	0.855	0.574	0.000173094	Acute Infected	RNASEK
6.80883e-09	0.659949	1	1	0.000176022	Acute Infected	KEG06-r01
7.68715e-09	1.00595	0.864	0.556	0.000198728	Acute Infected	NFKBIA
8.2221e-09	0.649865	0.648	0.241	0.000212558	Acute Infected	LOC106996627
9.02918e-09	0.594655	0.957	0.778	0.000233422	Acute Infected	RPL11
9.52597e-09	0.686422	0.812	0.556	0.000246265	Acute Infected	RPL14
9.6041e-09	1.1477	0.738	0.444	0.000248285	Acute Infected	CCL3
9.61683e-09	0.627302	0.789	0.444	0.000248614	Acute Infected	CIRBP
9.68443e-09	0.61459	0.954	0.852	0.000250362	Acute Infected	OAZ1
1.07028e-08	0.502503	0.991	0.907	0.000276689	Acute Infected	CD81
1.11548e-08	0.59606	0.432	0.037	0.000288373	Acute Infected	CTSF
1.12859e-08	0.646038	0.785	0.481	0.000291763	Acute Infected	MXD4
1.8646e-08	0.437866	1	1	0.000482037	Acute Infected	CSF1R
2.01962e-08	1.17148	0.593	0.241	0.000522112	Acute Infected	LOC114673087
2.1986e-08	0.581223	0.978	0.833	0.000568382	Acute Infected	RPSA
2.20529e-08	0.58224	0.985	0.926	0.000570112	Acute Infected	FAU
2.45887e-08	0.586891	0.478	0.093	0.000635667	Acute Infected	LOC720132
2.50045e-08	0.720113	0.817	0.463	0.000646416	Acute Infected	LOC114669903
2.56965e-08	0.713354	0.541	0.148	0.000664306	Acute Infected	LOC704341
2.92971e-08	1.02768	0.539	0.148	0.000757388	Acute Infected	PDK4
4.63232e-08	0.615527	0.912	0.685	0.00119755	Acute Infected	LOC703365
4.68277e-08	0.500929	0.995	0.981	0.00121059	Acute Infected	RPL27A
4.71849e-08	0.556187	0.988	0.87	0.00121982	Acute Infected	RPS16
4.8798e-08	0.571402	0.995	0.981	0.00126153	Acute Infected	RPL13A
5.05162e-08	0.495881	0.996	1	0.00130594	Acute Infected	RPL10
5.22184e-08	0.628222	0.896	0.63	0.00134995	Acute Infected	ATP5F1E
5.32018e-08	0.552679	0.988	0.963	0.00137537	Acute Infected	CX3CR1
5.64411e-08	0.594678	0.645	0.296	0.00145911	Acute Infected	CD300A
6.03835e-08	0.865919	0.768	0.481	0.00156103	Acute Infected	TSC22D3
6.05105e-08	0.555757	0.956	0.759	0.00156432	Acute Infected	RPL34
6.12632e-08	0.563111	0.996	0.926	0.00158377	Acute Infected	TPT1
6.60513e-08	0.611829	0.507	0.13	0.00170756	Acute Infected	PIK3IP1
6.66311e-08	0.557933	0.668	0.296	0.00172255	Acute Infected	HSBP1
7.76082e-08	0.637008	0.785	0.556	0.00200633	Acute Infected	S100A11
8.71784e-08	0.540081	0.356	0	0.00225374	Acute Infected	LOC100499503
8.81783e-08	0.6359	0.617	0.296	0.00227959	Acute Infected	LOC114671936
1.12435e-07	1.26255	0.666	0.37	0.00290667	Acute Infected	CITED2
1.32467e-07	0.540479	0.976	0.852	0.00342454	Acute Infected	RPL19
1.37704e-07	0.490605	0.988	0.963	0.00355992	Acute Infected	RPL3
1.38891e-07	0.57761	0.786	0.481	0.00359062	Acute Infected	YPEL3
1.54534e-07	0.587401	0.503	0.148	0.00399502	Acute Infected	DDHD1
1.60635e-07	0.420416	1	1	0.00415274	Acute Infected	RNASET2
1.61655e-07	0.576308	0.769	0.389	0.00417912	Acute Infected	LIMD2
1.66177e-07	0.560306	0.694	0.37	0.00429602	Acute Infected	COMMD6
1.80986e-07	0.479323	0.972	0.852	0.00467886	Acute Infected	NACA
1.85039e-07	0.486686	0.967	0.907	0.00478362	Acute Infected	RPS3
1.9796e-07	0.663196	0.954	0.759	0.00511765	Acute Infected	ADAM28
2.03628e-07	0.55453	0.874	0.611	0.00526418	Acute Infected	EIF4A2
2.19905e-07	0.586537	0.805	0.5	0.00568499	Acute Infected	NAA20
2.31615e-07	0.582733	0.513	0.167	0.00598771	Acute Infected	LOC702677
2.56797e-07	0.583908	0.895	0.741	0.00663872	Acute Infected	CD52
2.66337e-07	0.640087	0.908	0.759	0.00688535	Acute Infected	RUBCNL
2.95608e-07	0.518198	0.634	0.259	0.00764205	Acute Infected	PLD4
3.15546e-07	0.754888	0.731	0.426	0.0081575	Acute Infected	SQSTM1
3.49318e-07	0.458622	0.995	0.963	0.00903057	Acute Infected	LOC696748
3.54053e-07	0.552311	0.761	0.481	0.00915298	Acute Infected	TLR1
3.55453e-07	0.542225	0.814	0.537	0.00918917	Acute Infected	SEC62
3.85948e-07	0.565774	0.888	0.667	0.00997752	Acute Infected	RPL36
3.9298e-07	0.578393	0.627	0.278	0.0101593	Acute Infected	H2AFJ
4.20447e-07	0.554747	0.977	0.926	0.0108694	Acute Infected	CREG1
4.29457e-07	0.519774	0.747	0.407	0.0111023	Acute Infected	TNFSF13
5.2461e-07	0.511932	0.715	0.333	0.0135622	Acute Infected	GIMAP1
5.5497e-07	0.640726	0.489	0.13	0.0143471	Acute Infected	LOC114677671
5.81368e-07	0.261895	0.478	0.111	0.0150295	Acute Infected	MX1
5.81695e-07	0.520323	0.921	0.759	0.015038	Acute Infected	SP110
6.08229e-07	0.44954	0.49	0.13	0.0157239	Acute Infected	BLOC1S2
6.5426e-07	0.45169	0.97	0.907	0.0169139	Acute Infected	SON
6.62164e-07	0.581154	0.612	0.278	0.0171183	Acute Infected	LOC704147
7.2266e-07	0.55769	0.914	0.704	0.0186822	Acute Infected	BRI3
7.28108e-07	0.537257	0.576	0.241	0.0188231	Acute Infected	IRF9
7.77072e-07	0.740854	0.643	0.278	0.0200889	Acute Infected	HS3ST1
8.45588e-07	0.542302	0.715	0.444	0.0218601	Acute Infected	SNRNP70
8.49937e-07	0.543252	0.71	0.352	0.0219726	Acute Infected	CARD16
9.06737e-07	0.473297	0.371	0.037	0.023441	Acute Infected	LOC723473
9.67953e-07	0.473962	0.575	0.222	0.0250235	Acute Infected	COMT
1.02872e-06	0.416978	0.618	0.241	0.0265945	Acute Infected	NAGK
1.0582e-06	0.519666	0.572	0.241	0.0273567	Acute Infected	ODF3B
1.18907e-06	0.488061	0.948	0.815	0.0307399	Acute Infected	GNAI2
1.20704e-06	0.5869	0.832	0.556	0.0312043	Acute Infected	GSTP1
1.26586e-06	0.538537	0.513	0.185	0.0327249	Acute Infected	CLDND1
1.285e-06	0.485318	0.867	0.611	0.0332198	Acute Infected	NME2
1.30383e-06	0.469174	0.599	0.222	0.0337067	Acute Infected	LOC100424348
1.48383e-06	0.496369	0.8	0.537	0.0383599	Acute Infected	TMEM59
1.50522e-06	0.530426	0.723	0.463	0.038913	Acute Infected	WDR83OS
1.51405e-06	0.509415	0.616	0.296	0.0391412	Acute Infected	VPS29
1.52436e-06	0.510042	0.914	0.815	0.0394078	Acute Infected	ATP6V0E1
1.53371e-06	0.712703	0.804	0.556	0.0396496	Acute Infected	CD163
1.55369e-06	0.500601	0.852	0.611	0.0401659	Acute Infected	SERF2
1.68306e-06	0.402715	0.991	0.963	0.0435105	Acute Infected	RPS23
1.71352e-06	0.521722	0.603	0.259	0.0442979	Acute Infected	LOC706568
1.75591e-06	0.495393	0.512	0.167	0.0453938	Acute Infected	CTSL
1.81234e-06	0.491001	0.952	0.759	0.0468526	Acute Infected	RPL12
1.83136e-06	0.518237	0.708	0.389	0.0473442	Acute Infected	NCF4
2.12329e-06	0.491388	0.501	0.167	0.0548914	Acute Infected	TMA7
2.20642e-06	0.536702	0.376	0.056	0.0570403	Acute Infected	LOC106995407
2.32208e-06	0.535828	0.846	0.611	0.0600305	Acute Infected	SLC25A37
2.3726e-06	0.408268	0.918	0.704	0.0613365	Acute Infected	RPL22
2.4295e-06	0.544264	0.837	0.556	0.0628076	Acute Infected	EIF4A1
2.5858e-06	0.46416	0.737	0.463	0.0668481	Acute Infected	BTF3
2.74979e-06	0.466852	0.705	0.407	0.0710876	Acute Infected	UBXN1
2.84201e-06	0.488444	0.55	0.241	0.0734716	Acute Infected	SLC25A29
3.38336e-06	0.455948	0.57	0.241	0.0874665	Acute Infected	PSMC5
3.50016e-06	0.489506	0.669	0.37	0.0904862	Acute Infected	NDUFB4
3.55417e-06	0.48097	0.952	0.852	0.0918825	Acute Infected	CTSZ
3.67549e-06	0.495304	0.806	0.519	0.0950188	Acute Infected	EEF1A1
3.69735e-06	0.571203	0.739	0.5	0.0955838	Acute Infected	MAGED2
3.70547e-06	0.526427	0.535	0.222	0.0957937	Acute Infected	GIMAP7
3.9285e-06	0.466161	0.965	0.815	0.101559	Acute Infected	RPL24
4.26123e-06	0.395316	0.976	0.889	0.110161	Acute Infected	ITM2C
4.45643e-06	0.433887	0.97	0.87	0.115208	Acute Infected	LOC703455
4.69931e-06	0.465983	0.481	0.148	0.121487	Acute Infected	LOC107000077
4.85693e-06	0.493298	0.557	0.241	0.125561	Acute Infected	SELENOS
4.91055e-06	0.423238	0.765	0.444	0.126947	Acute Infected	MAMU-A3
4.94464e-06	0.442437	0.968	0.944	0.127829	Acute Infected	RPL27
4.94969e-06	0.464208	0.397	0.093	0.127959	Acute Infected	LOC705400
5.63868e-06	0.43378	0.606	0.259	0.145771	Acute Infected	LMAN2
5.64929e-06	0.437051	0.382	0.074	0.146045	Acute Infected	LOC114672793
5.77565e-06	0.455447	0.468	0.148	0.149312	Acute Infected	TSEN54
5.82303e-06	0.381448	0.997	0.981	0.150537	Acute Infected	TYROBP
5.91376e-06	0.489125	0.823	0.611	0.152883	Acute Infected	CEBPA
5.92854e-06	0.46081	0.502	0.185	0.153265	Acute Infected	ATP5MC3
6.1917e-06	0.438554	0.478	0.167	0.160068	Acute Infected	UNC50
7.30779e-06	0.418643	0.996	0.981	0.188921	Acute Infected	GPR34
7.35355e-06	0.463582	0.481	0.185	0.190104	Acute Infected	VPS28
7.60822e-06	0.376206	0.681	0.333	0.196688	Acute Infected	TLR9
7.69627e-06	0.764471	0.648	0.333	0.198964	Acute Infected	CALCRL
8.50501e-06	0.483532	0.605	0.296	0.219871	Acute Infected	ATP5IF1
1.00908e-05	0.472813	0.499	0.204	0.260868	Acute Infected	ACTR10
1.05969e-05	0.380692	0.982	0.926	0.27395	Acute Infected	RPS13
1.10285e-05	0.400392	0.995	0.963	0.285108	Acute Infected	RPS27A-1
1.11132e-05	0.389451	0.976	0.944	0.287298	Acute Infected	UBA52
1.16987e-05	0.406434	0.266	0	0.302436	Acute Infected	LOC114678430
1.20819e-05	0.45788	0.959	0.944	0.312341	Acute Infected	PNRC1
1.20832e-05	0.463283	0.566	0.278	0.312374	Acute Infected	RPL36AL
1.22608e-05	0.457263	0.315	0.037	0.316965	Acute Infected	CCK
1.31196e-05	0.446514	0.497	0.185	0.339168	Acute Infected	NDUFA3
1.38399e-05	0.415179	0.785	0.537	0.357788	Acute Infected	BST2
1.41998e-05	0.515774	0.697	0.463	0.367094	Acute Infected	SELENOW
1.52088e-05	0.44855	0.965	0.87	0.393179	Acute Infected	RPS9
1.54958e-05	0.384603	0.992	1	0.400596	Acute Infected	HTRA1
1.60163e-05	0.448675	0.612	0.333	0.414054	Acute Infected	RNFT1
1.65724e-05	0.673853	0.804	0.574	0.428428	Acute Infected	ARRDC3
1.66531e-05	0.412418	0.945	0.815	0.430516	Acute Infected	TREML1
1.69735e-05	0.444835	0.9	0.722	0.4388	Acute Infected	LOC701504
1.75429e-05	0.397764	0.948	0.852	0.453518	Acute Infected	C4H6orf62
1.75604e-05	0.47402	0.72	0.444	0.453973	Acute Infected	MGST2
1.78667e-05	0.415627	0.674	0.389	0.461891	Acute Infected	LOC106999151
1.86344e-05	0.442851	0.482	0.185	0.481738	Acute Infected	MFNG
1.86683e-05	0.42286	0.828	0.593	0.482612	Acute Infected	LOC718777
1.90137e-05	1.42905	0.839	0.722	0.491543	Acute Infected	LOC100430627
1.93737e-05	0.379693	0.496	0.204	0.500849	Acute Infected	PSMD8
2.01882e-05	0.472632	0.611	0.333	0.521905	Acute Infected	LOC107000371
2.04026e-05	0.40749	0.359	0.074	0.527447	Acute Infected	SNX22
2.04697e-05	0.397597	0.551	0.241	0.529183	Acute Infected	AP2M1
2.08888e-05	0.385672	0.336	0.056	0.540018	Acute Infected	CHID1
2.15225e-05	0.437409	0.544	0.259	0.5564	Acute Infected	SUCLG1
2.17326e-05	0.413756	0.446	0.148	0.561831	Acute Infected	C2
2.25566e-05	0.476515	0.998	1	0.583134	Acute Infected	SRGN
2.25798e-05	0.449016	0.556	0.278	0.583734	Acute Infected	LAMTOR2
2.26555e-05	0.454262	0.977	0.907	0.58569	Acute Infected	TMSB10
2.28665e-05	0.405106	0.972	0.907	0.591145	Acute Infected	RPS29
2.29306e-05	0.587829	0.903	0.722	0.592802	Acute Infected	TNFAIP8L3
2.45055e-05	0.434393	0.997	1	0.633516	Acute Infected	ZFP36L1
2.61076e-05	0.448472	0.674	0.426	0.674933	Acute Infected	OST4
2.73881e-05	0.41715	0.962	0.852	0.708038	Acute Infected	ARL6IP5
2.73941e-05	0.436853	0.508	0.222	0.708191	Acute Infected	LOC114669847
2.81213e-05	0.365686	0.62	0.315	0.726992	Acute Infected	LYL1
2.861e-05	0.447436	0.49	0.204	0.739627	Acute Infected	DDT
2.93578e-05	0.458443	0.875	0.667	0.758958	Acute Infected	PFDN5
2.9647e-05	1.18724	0.867	0.704	0.766434	Acute Infected	CCL4L1
2.96919e-05	0.426609	0.432	0.148	0.767594	Acute Infected	NOP10
2.99434e-05	0.492418	0.574	0.296	0.774098	Acute Infected	ERV3-1
3.23452e-05	0.508532	0.823	0.648	0.836189	Acute Infected	ASAH1
3.4092e-05	0.436199	0.831	0.556	0.881345	Acute Infected	ATP5MC2
3.41068e-05	0.332786	0.98	0.963	0.881728	Acute Infected	RPL21
3.44631e-05	0.372144	0.69	0.389	0.89094	Acute Infected	TRIR
3.47973e-05	0.457295	0.485	0.185	0.89958	Acute Infected	IFI44
3.50055e-05	0.362003	0.997	0.963	0.904963	Acute Infected	RPL13
3.50439e-05	0.434783	0.719	0.463	0.905954	Acute Infected	BATF3
3.56562e-05	0.405919	0.968	0.907	0.921783	Acute Infected	RPL15
3.71707e-05	0.438214	0.634	0.352	0.960938	Acute Infected	CSTB
3.73023e-05	0.443287	0.611	0.315	0.964338	Acute Infected	BAX
3.75178e-05	0.395984	0.507	0.204	0.96991	Acute Infected	BCAP31
3.80819e-05	0.430468	0.724	0.481	0.984493	Acute Infected	SMDT1
3.94785e-05	0.500264	0.915	0.833	1	Acute Infected	PLAC8
3.99465e-05	0.455866	0.777	0.556	1	Acute Infected	ATP6V0C
3.99638e-05	0.733243	0.348	0.074	1	Acute Infected	VSIG4
4.03691e-05	0.434167	0.533	0.259	1	Acute Infected	NMT1
4.14552e-05	0.398627	0.974	0.889	1	Acute Infected	CDC42
4.16126e-05	0.453327	0.837	0.704	1	Acute Infected	EEF1G
4.18626e-05	0.403901	0.708	0.444	1	Acute Infected	TOMM20
4.25181e-05	0.383194	0.454	0.167	1	Acute Infected	HYI
4.27127e-05	0.376027	0.762	0.481	1	Acute Infected	ATP5F1D
4.40523e-05	0.417386	0.549	0.259	1	Acute Infected	GALNS
4.42986e-05	0.371851	0.97	0.852	1	Acute Infected	RPL23A
4.46155e-05	0.329983	0.674	0.407	1	Acute Infected	RHBDF2
4.82781e-05	0.595382	0.635	0.37	1	Acute Infected	LOC699110
4.90921e-05	0.432854	0.911	0.796	1	Acute Infected	RCSD1
4.94928e-05	0.394354	0.955	0.889	1	Acute Infected	OTULINL
5.16787e-05	0.432573	0.994	0.944	1	Acute Infected	RPL18
5.25157e-05	0.401158	0.362	0.093	1	Acute Infected	LOC106998557
5.5131e-05	0.402949	0.716	0.426	1	Acute Infected	MBOAT7
5.64937e-05	0.398552	0.592	0.315	1	Acute Infected	NDUFB8
5.70808e-05	0.437364	0.971	0.889	1	Acute Infected	MNDA
6.16045e-05	0.37788	0.308	0.056	1	Acute Infected	LRRC25
6.40507e-05	0.427567	0.524	0.241	1	Acute Infected	FAM133B
6.61375e-05	0.462058	0.438	0.167	1	Acute Infected	PLAT
6.83213e-05	0.360457	0.682	0.407	1	Acute Infected	ATP6AP1
6.93569e-05	0.452921	0.521	0.241	1	Acute Infected	TACC1
6.9455e-05	0.38792	0.772	0.611	1	Acute Infected	LAMTOR4
7.17435e-05	0.384576	0.505	0.222	1	Acute Infected	SMIM7
7.18064e-05	0.44118	0.502	0.222	1	Acute Infected	ATP5ME
7.2477e-05	0.351687	0.956	0.907	1	Acute Infected	ARPC3
7.25753e-05	0.383533	0.605	0.315	1	Acute Infected	CCDC12
7.62184e-05	0.410108	0.972	0.889	1	Acute Infected	RPL7A
7.75861e-05	0.45862	0.981	0.889	1	Acute Infected	BHLHE41
7.77689e-05	0.339155	0.98	0.944	1	Acute Infected	CD53
8.09682e-05	0.397167	0.367	0.111	1	Acute Infected	LOC106994091
8.41951e-05	0.388333	0.414	0.148	1	Acute Infected	DCXR
8.47359e-05	0.390317	0.465	0.185	1	Acute Infected	ATP6V1F
8.70324e-05	0.393179	0.999	1	1	Acute Infected	LOC716834
8.80504e-05	0.43372	0.647	0.407	1	Acute Infected	PKM
9.02354e-05	0.55245	0.575	0.315	1	Acute Infected	CPOX
9.41524e-05	0.441996	0.996	0.981	1	Acute Infected	LOC106993196
9.55615e-05	0.445609	0.699	0.463	1	Acute Infected	ADORA3
0.000102947	0.401852	0.717	0.5	1	Acute Infected	RNF145
0.000103399	0.414992	0.729	0.426	1	Acute Infected	REEP3
0.000108088	0.373566	0.447	0.185	1	Acute Infected	UQCRC1
0.00011269	0.379275	0.453	0.185	1	Acute Infected	LAGE3
0.000119802	0.441134	0.6	0.37	1	Acute Infected	SLC3A2
0.000124234	0.397731	0.467	0.204	1	Acute Infected	MAMU-E
0.000124962	0.374994	0.583	0.296	1	Acute Infected	ARRB2
0.000125481	0.40283	0.376	0.111	1	Acute Infected	ABCA1
0.00013082	0.381096	0.577	0.315	1	Acute Infected	ATP5PF
0.000130869	0.392863	0.83	0.648	1	Acute Infected	CLTA
0.000133697	0.347137	0.292	0.056	1	Acute Infected	RCN3
0.000135249	0.501089	0.547	0.315	1	Acute Infected	LOC114677006
0.000141779	0.319467	0.971	0.907	1	Acute Infected	ARGLU1
0.00014278	0.292333	0.534	0.241	1	Acute Infected	GRAMD1A
0.000142984	0.388898	0.665	0.407	1	Acute Infected	RPS19BP1
0.000149597	0.444024	0.451	0.204	1	Acute Infected	LOC114678346
0.000151896	0.38307	0.318	0.074	1	Acute Infected	LOC114671954
0.000152955	0.372193	0.695	0.444	1	Acute Infected	PNN
0.000153337	0.326944	0.265	0.037	1	Acute Infected	MAN1B1
0.00015948	0.355999	0.334	0.093	1	Acute Infected	LOC722212
0.000161558	0.374607	0.656	0.389	1	Acute Infected	ATP5MPL
0.00016468	0.435292	0.902	0.741	1	Acute Infected	IFI16
0.000167025	0.324055	0.739	0.481	1	Acute Infected	EEF1D
0.000170616	0.363146	0.471	0.204	1	Acute Infected	LACTB2
0.000171497	0.396069	0.656	0.407	1	Acute Infected	FIS1
0.000173797	0.366933	0.811	0.667	1	Acute Infected	KRTCAP2
0.000174755	0.394081	0.539	0.278	1	Acute Infected	NDUFA1
0.000176433	0.403908	0.997	1	1	Acute Infected	MS4A7
0.000176434	0.367209	0.731	0.463	1	Acute Infected	MGST3
0.000178729	0.377779	0.771	0.611	1	Acute Infected	RSRC2
0.000183767	0.415126	0.595	0.37	1	Acute Infected	MGAT1
0.000190755	0.336645	0.285	0.056	1	Acute Infected	LOC114679035
0.000194157	0.392852	0.564	0.278	1	Acute Infected	CCDC91
0.000194386	0.326685	0.291	0.056	1	Acute Infected	MCOLN1
0.000195182	0.321895	0.396	0.13	1	Acute Infected	HEATR3
0.000197847	0.326518	0.557	0.278	1	Acute Infected	COPS6
0.000199279	0.340216	0.606	0.333	1	Acute Infected	EIF3F
0.000200583	0.396207	0.566	0.315	1	Acute Infected	POPDC3
0.000200861	0.381358	0.474	0.222	1	Acute Infected	SLIRP
0.000206753	0.302359	0.981	0.907	1	Acute Infected	RPS26
0.000207145	0.370541	0.531	0.278	1	Acute Infected	UBE2I
0.000210204	0.32829	0.534	0.278	1	Acute Infected	TMEM50A
0.000210706	0.352666	0.45	0.185	1	Acute Infected	ZNF706
0.000217993	0.381611	0.424	0.185	1	Acute Infected	APRT
0.000218466	0.345432	0.69	0.426	1	Acute Infected	GPSM3
0.00022094	0.469361	0.394	0.148	1	Acute Infected	GABRA3
0.000228337	0.324389	0.758	0.5	1	Acute Infected	FAM89A
0.000229764	0.399868	0.622	0.37	1	Acute Infected	VAMP8
0.000234154	0.375562	0.758	0.556	1	Acute Infected	SRSF2
0.000240223	0.352224	0.541	0.278	1	Acute Infected	TMEM9B
0.000241287	0.350259	0.548	0.278	1	Acute Infected	MAP2K2
0.000248504	0.394334	0.523	0.296	1	Acute Infected	VDAC3
0.000249276	0.317292	0.53	0.278	1	Acute Infected	NDUFB10
0.000251842	0.32319	0.402	0.148	1	Acute Infected	NDUFA7
0.00025511	0.377768	0.51	0.259	1	Acute Infected	ATRAID
0.000261635	0.394795	0.688	0.426	1	Acute Infected	LOC106992911
0.000268442	0.464981	0.68	0.463	1	Acute Infected	CASP7
0.000268621	0.517797	0.58	0.37	1	Acute Infected	MPC2
0.00027102	0.397815	0.994	0.963	1	Acute Infected	IFNGR1
0.000274107	0.359871	0.503	0.241	1	Acute Infected	CTSA
0.000277947	0.375181	0.752	0.556	1	Acute Infected	ARPC4
0.000278048	0.372208	0.501	0.259	1	Acute Infected	COX14
0.000280863	0.420874	0.619	0.389	1	Acute Infected	ATP6V0D1
0.000287749	0.350132	0.283	0.056	1	Acute Infected	TMEM119
0.000291011	0.331688	0.35	0.111	1	Acute Infected	ATG4B
0.000295938	0.371983	0.418	0.185	1	Acute Infected	FUCA2
0.000297868	0.335355	0.731	0.444	1	Acute Infected	NME3
0.000303751	0.366607	0.56	0.315	1	Acute Infected	C5H4orf3
0.00030422	0.326076	0.256	0.037	1	Acute Infected	LOC697977
0.000307113	0.349694	0.408	0.167	1	Acute Infected	MRPL51
0.000307789	0.358537	0.516	0.278	1	Acute Infected	WFS1
0.000309717	0.307622	0.401	0.13	1	Acute Infected	INTS8
0.000315586	0.364235	0.443	0.204	1	Acute Infected	POLR2J
0.000326519	0.38849	0.689	0.463	1	Acute Infected	MYL6
0.0003338	0.324592	0.31	0.074	1	Acute Infected	LOC694580
0.000336621	0.396363	0.509	0.278	1	Acute Infected	LOC703857
0.000340363	0.337982	0.36	0.13	1	Acute Infected	LOC712324
0.000340484	0.336645	0.532	0.278	1	Acute Infected	PSME1
0.000342044	0.562781	0.338	0.111	1	Acute Infected	SPRY1
0.000343681	0.411118	0.82	0.593	1	Acute Infected	HMGB1
0.000360728	0.344521	0.338	0.111	1	Acute Infected	TOMM6
0.00036856	0.312235	0.43	0.167	1	Acute Infected	C10H20orf24
0.000372511	0.373816	0.371	0.13	1	Acute Infected	LOC106997853
0.000373248	0.374853	0.448	0.222	1	Acute Infected	CIAO2B
0.0003774	0.349406	0.343	0.111	1	Acute Infected	POLR2L
0.000393635	0.285397	0.324	0.093	1	Acute Infected	IFI27
0.000393837	0.348041	0.582	0.333	1	Acute Infected	NCF2
0.000400991	0.328617	0.411	0.167	1	Acute Infected	SRP9
0.000406896	0.351197	0.993	0.944	1	Acute Infected	LGMN
0.000409858	0.352618	0.902	0.833	1	Acute Infected	ARPC1B
0.000410085	0.438602	0.585	0.352	1	Acute Infected	SALL1
0.000414156	0.359928	0.699	0.519	1	Acute Infected	RER1
0.000415478	0.430104	0.617	0.407	1	Acute Infected	ADGRG1
0.000421493	0.354762	0.503	0.259	1	Acute Infected	CCDC107
0.000422906	0.339776	0.382	0.148	1	Acute Infected	SLC39A7
0.000424704	0.384325	0.626	0.37	1	Acute Infected	HHEX
0.000432141	0.403958	0.871	0.741	1	Acute Infected	CLK1
0.000432242	0.453544	0.984	0.889	1	Acute Infected	P2RY13
0.000442208	0.389598	0.448	0.222	1	Acute Infected	PTGDR2
0.000445506	0.304993	0.508	0.241	1	Acute Infected	CIAO2A
0.000460662	0.34254	0.432	0.185	1	Acute Infected	MYO15B
0.000471538	0.401071	0.821	0.704	1	Acute Infected	CEPT1
0.000474821	0.44581	0.757	0.519	1	Acute Infected	ST3GAL6
0.00047608	0.3053	0.302	0.074	1	Acute Infected	GPAT4
0.000486788	0.2824	0.539	0.278	1	Acute Infected	RBIS
0.000490073	0.382645	0.661	0.444	1	Acute Infected	UQCR
0.000490199	0.323401	0.665	0.389	1	Acute Infected	DDOST
0.000514567	0.469766	0.609	0.407	1	Acute Infected	ARF6
0.000516302	0.39815	0.576	0.352	1	Acute Infected	CHCHD10
0.000524414	0.375106	0.751	0.519	1	Acute Infected	TMEM176A
0.000556668	0.310323	0.999	1	1	Acute Infected	MARCKS
0.000562517	0.44978	0.855	0.704	1	Acute Infected	PLA2G4A
0.000562774	0.341528	0.349	0.13	1	Acute Infected	DPM3
0.000563204	0.379246	0.455	0.241	1	Acute Infected	C19H19orf53
0.000563745	0.390685	0.809	0.648	1	Acute Infected	SRSF3
0.000566096	0.42471	0.485	0.259	1	Acute Infected	LOC722294
0.000589682	0.303311	0.589	0.333	1	Acute Infected	BRD9
0.000602153	0.309212	0.284	0.074	1	Acute Infected	SLX1A
0.000606337	0.323763	0.464	0.222	1	Acute Infected	NDUFV3
0.000612025	0.33412	0.495	0.259	1	Acute Infected	PET100
0.000613646	0.339876	0.81	0.593	1	Acute Infected	RPS4Y1
0.000616964	0.323208	0.265	0.056	1	Acute Infected	LOC114679587
0.000622531	0.341321	0.9	0.815	1	Acute Infected	RHOB
0.000629028	0.324764	0.326	0.111	1	Acute Infected	ROGDI
0.000641377	0.290398	0.289	0.074	1	Acute Infected	NIT2
0.000643327	0.352409	0.365	0.13	1	Acute Infected	LOC107000823
0.000643662	0.378016	0.465	0.241	1	Acute Infected	DNASE2
0.000643696	0.373309	0.511	0.278	1	Acute Infected	NDUFB1
0.000646576	0.405775	0.481	0.222	1	Acute Infected	TAGLN2
0.000647848	0.260265	0.313	0.093	1	Acute Infected	SMNDC1
0.000651916	0.320775	0.463	0.222	1	Acute Infected	CNPY2
0.00065669	0.369307	0.858	0.704	1	Acute Infected	RPS17
0.00065681	0.361517	0.725	0.556	1	Acute Infected	FDX1
0.000669164	0.358586	0.669	0.463	1	Acute Infected	MYL12B
0.000692643	0.34707	0.419	0.204	1	Acute Infected	SMIM26
0.00069877	0.303562	0.624	0.407	1	Acute Infected	EDF1
0.000699258	0.317692	0.445	0.204	1	Acute Infected	PDCD7
0.00071622	0.316615	0.358	0.13	1	Acute Infected	CRNKL1
0.000725955	0.304565	0.564	0.296	1	Acute Infected	HIST2H2AC
0.000742123	0.302457	0.503	0.259	1	Acute Infected	SEM1
0.000746203	0.262699	0.338	0.111	1	Acute Infected	CDC40
0.000752516	0.355405	0.642	0.426	1	Acute Infected	RGL2
0.000753226	0.279262	0.971	0.926	1	Acute Infected	RPL23
0.00075639	0.317222	0.409	0.185	1	Acute Infected	GMPR2
0.000768764	0.308221	0.423	0.185	1	Acute Infected	AASDH
0.000778255	0.372065	0.402	0.185	1	Acute Infected	AASS
0.00079103	0.294168	0.336	0.111	1	Acute Infected	EGFL6
0.000792018	0.325444	0.468	0.241	1	Acute Infected	NDUFB7
0.000795722	0.28231	0.358	0.13	1	Acute Infected	LOC698851
0.000805884	0.443483	0.572	0.389	1	Acute Infected	TTC17
0.000807719	0.275651	0.462	0.222	1	Acute Infected	LOC106997895
0.000808925	0.298035	0.277	0.074	1	Acute Infected	TTYH2
0.00080962	0.367635	0.554	0.315	1	Acute Infected	IL7R
0.000817371	0.344521	0.477	0.241	1	Acute Infected	NDUFC1
0.000820195	0.353966	0.798	0.648	1	Acute Infected	GRN
0.000834609	0.271742	0.499	0.278	1	Acute Infected	TMEM14C
0.000835989	0.368857	0.557	0.37	1	Acute Infected	COMMD3
0.000845346	0.467195	0.316	0.111	1	Acute Infected	LOC114677632
0.000847623	0.326532	0.386	0.167	1	Acute Infected	CLNS1A
0.000851	0.319053	0.363	0.13	1	Acute Infected	LOC109910386
0.000856459	0.341256	0.339	0.13	1	Acute Infected	EFCC1
0.00087179	0.285282	0.609	0.333	1	Acute Infected	COPS9
0.000875726	0.324368	0.66	0.463	1	Acute Infected	LAPTM4A
0.000880749	0.301155	0.298	0.093	1	Acute Infected	C7H14orf119
0.000894878	0.266575	0.912	0.833	1	Acute Infected	TRIM22
0.000920649	0.395167	0.812	0.63	1	Acute Infected	VDAC1
0.000934061	0.321791	0.536	0.315	1	Acute Infected	DDRGK1
0.000936577	0.379551	0.71	0.481	1	Acute Infected	LUC7L3
0.000946738	0.540871	0.768	0.611	1	Acute Infected	MAP3K8
0.000951944	0.270444	0.539	0.278	1	Acute Infected	ATP5MF
0.000961989	0.274849	0.28	0.074	1	Acute Infected	ATG101
0.000967354	0.327843	0.751	0.556	1	Acute Infected	ANXA5
0.000977561	0.290931	0.273	0.074	1	Acute Infected	RAB34
0.000977675	0.340945	0.412	0.204	1	Acute Infected	CORO1B
0.000991129	0.364285	0.796	0.704	1	Acute Infected	ATF4
0.00101597	0.305522	0.826	0.63	1	Acute Infected	GABARAPL2
0.00103224	0.328273	0.914	0.759	1	Acute Infected	GABARAP
0.00103249	0.326794	0.971	0.87	1	Acute Infected	RPL6
0.00104304	0.303762	0.611	0.389	1	Acute Infected	HP1BP3
0.00105092	0.35927	0.414	0.204	1	Acute Infected	ATP5MD
0.00106846	0.328066	0.531	0.296	1	Acute Infected	SSBP4
0.00108127	0.377161	0.762	0.574	1	Acute Infected	SNX5
0.00109849	0.302457	0.389	0.167	1	Acute Infected	PSMA4
0.00114818	0.310281	0.501	0.278	1	Acute Infected	TRMT112
0.00115403	0.300253	0.356	0.148	1	Acute Infected	SNAPIN
0.00117679	0.422434	0.264	0.074	1	Acute Infected	HMGA2
0.00118135	0.385565	0.699	0.537	1	Acute Infected	TAF1D
0.00119329	0.276323	0.275	0.074	1	Acute Infected	CHKB
0.00120772	0.317431	0.52	0.278	1	Acute Infected	UPK3A
0.00121319	0.264794	0.328	0.111	1	Acute Infected	SPINT1
0.00122039	0.317742	0.311	0.111	1	Acute Infected	PHPT1
0.00124644	0.262838	0.94	0.852	1	Acute Infected	OSBPL11
0.00126302	0.315838	0.645	0.407	1	Acute Infected	ALDH2
0.00126448	0.3331	0.63	0.407	1	Acute Infected	LOC696956
0.00126604	0.402931	0.942	0.889	1	Acute Infected	ACTG1
0.001271	0.304324	0.379	0.167	1	Acute Infected	CCNDBP1
0.00127375	0.329759	0.473	0.259	1	Acute Infected	DDX18
0.00130187	0.324033	0.706	0.519	1	Acute Infected	PTPN6
0.00131978	0.351428	0.751	0.593	1	Acute Infected	HNRNPA3
0.00132896	0.334734	0.625	0.426	1	Acute Infected	SERBP1
0.00133165	0.356905	0.566	0.37	1	Acute Infected	TTC3
0.0013332	0.439428	0.572	0.37	1	Acute Infected	EFCAB2
0.00134422	0.325444	0.549	0.315	1	Acute Infected	CHMP4A
0.00134916	0.319312	0.472	0.259	1	Acute Infected	SNRPB2
0.00135178	0.500765	0.654	0.426	1	Acute Infected	GADD45B
0.00135965	0.367824	0.632	0.481	1	Acute Infected	CLSTN1
0.00136475	0.330509	0.648	0.407	1	Acute Infected	LENG8
0.0013724	0.341447	0.571	0.352	1	Acute Infected	NDUFC2
0.00138191	0.340856	0.573	0.389	1	Acute Infected	MTPN
0.00140693	0.32497	0.539	0.315	1	Acute Infected	UQCRQ
0.00143797	0.295003	0.911	0.778	1	Acute Infected	TMBIM6
0.00144039	0.3813	0.408	0.185	1	Acute Infected	ACAA2
0.00144759	0.500383	0.615	0.389	1	Acute Infected	DDIT3
0.00145607	0.285412	0.999	0.981	1	Acute Infected	KEG06-p10
0.00146054	0.322591	0.387	0.185	1	Acute Infected	AGA
0.00148519	0.347283	0.564	0.37	1	Acute Infected	MFF
0.00149789	0.314753	0.965	0.889	1	Acute Infected	RPL8
0.00150471	0.312274	0.541	0.315	1	Acute Infected	PRMT2
0.00151591	0.324834	0.935	0.87	1	Acute Infected	BIN2
0.00155045	0.370089	0.726	0.574	1	Acute Infected	TMEM231
0.00156702	0.34384	0.506	0.315	1	Acute Infected	CYTH4
0.00157015	0.289734	0.334	0.13	1	Acute Infected	NDUFS6
0.00157393	0.259995	0.298	0.093	1	Acute Infected	FAM32A
0.00160209	0.275779	0.577	0.315	1	Acute Infected	RABAC1
0.00161916	0.36935	0.648	0.444	1	Acute Infected	LOC706619
0.00162483	0.295641	0.284	0.093	1	Acute Infected	ZCCHC10
0.00165948	0.255762	0.41	0.185	1	Acute Infected	DNAJC19
0.00166368	0.29813	0.534	0.315	1	Acute Infected	EIF2AK2
0.00169988	0.272908	0.312	0.111	1	Acute Infected	PSMC4
0.00170705	0.29919	0.435	0.222	1	Acute Infected	TEX264
0.00173412	0.278524	0.565	0.333	1	Acute Infected	TCIRG1
0.00174648	0.299796	0.309	0.111	1	Acute Infected	IFI27L2
0.00174991	0.285282	0.332	0.13	1	Acute Infected	EXOSC6
0.00175621	0.319301	0.369	0.167	1	Acute Infected	TNFSF13B
0.00176504	0.403643	0.318	0.13	1	Acute Infected	LOC114675375
0.00179791	0.304784	0.408	0.204	1	Acute Infected	MPST
0.00181116	0.270742	0.596	0.389	1	Acute Infected	OCIAD1
0.00181135	0.381991	0.568	0.37	1	Acute Infected	GCNT2
0.00191188	0.285459	0.713	0.519	1	Acute Infected	AKR1A1
0.00191832	0.295898	0.285	0.093	1	Acute Infected	GKAP1
0.0019261	0.30747	0.419	0.204	1	Acute Infected	HSD17B4
0.00195336	0.315922	0.386	0.185	1	Acute Infected	SH3BP1
0.00195595	0.334102	0.804	0.667	1	Acute Infected	CCNI
0.00199657	0.29993	0.451	0.222	1	Acute Infected	RBM23
0.00199811	0.369827	0.505	0.296	1	Acute Infected	DYNLL1
0.00201688	0.269539	0.357	0.148	1	Acute Infected	DCTN2
0.00203929	0.258602	0.715	0.481	1	Acute Infected	PANK2
0.00203968	0.292487	0.322	0.13	1	Acute Infected	PIP4P1
0.00205015	0.51798	0.738	0.648	1	Acute Infected	GLUL
0.00218882	0.278933	0.3	0.111	1	Acute Infected	RPA3
0.00219655	0.310254	0.712	0.537	1	Acute Infected	TMED9
0.00219818	0.300904	0.958	0.852	1	Acute Infected	RSRP1
0.00228002	0.38055	0.278	0.093	1	Acute Infected	CRIP1
0.00230285	0.256701	0.254	0.074	1	Acute Infected	PQBP1
0.00230677	0.301481	0.463	0.259	1	Acute Infected	SF3B5
0.00232957	0.357038	0.334	0.148	1	Acute Infected	LOC114671401
0.0023476	0.31735	0.412	0.204	1	Acute Infected	NARS2
0.00235817	0.286743	0.385	0.185	1	Acute Infected	ELOVL1
0.0023841	0.519885	0.655	0.519	1	Acute Infected	H1FX
0.00239982	0.286516	0.345	0.148	1	Acute Infected	FLCN
0.00243946	0.275877	0.998	0.981	1	Acute Infected	KEG06-p07
0.00246409	0.261514	0.276	0.093	1	Acute Infected	MRPS12
0.00246423	0.271076	0.629	0.426	1	Acute Infected	OS9
0.00248948	0.291515	0.355	0.148	1	Acute Infected	NFKBIB
0.00250747	0.301534	0.49	0.278	1	Acute Infected	LAPTM4B
0.0025315	0.295702	0.53	0.315	1	Acute Infected	CHMP5
0.00254046	0.256532	0.303	0.111	1	Acute Infected	VKORC1
0.00261367	0.312254	0.398	0.204	1	Acute Infected	SMC3
0.00261582	0.332798	0.734	0.574	1	Acute Infected	M6PR
0.00263323	0.353263	0.641	0.5	1	Acute Infected	ATP5MG
0.00268917	0.283671	0.272	0.093	1	Acute Infected	LOC723069
0.00269494	0.290074	0.473	0.259	1	Acute Infected	TPP1
0.00271458	0.291466	0.673	0.5	1	Acute Infected	SUMO2
0.00272641	0.276025	0.628	0.407	1	Acute Infected	ELMOD3
0.0028488	0.256821	0.3	0.111	1	Acute Infected	STXBP2
0.00285912	0.295334	0.913	0.833	1	Acute Infected	EEF1B2
0.00287278	0.267026	0.276	0.093	1	Acute Infected	CYTIP
0.00287966	0.265924	0.321	0.13	1	Acute Infected	LOC114674318
0.00290859	0.316359	0.647	0.444	1	Acute Infected	CARD19
0.00294238	0.25636	0.61	0.352	1	Acute Infected	SYNGR2
0.0029745	0.263799	0.537	0.333	1	Acute Infected	DUT
0.00301346	0.298686	0.432	0.241	1	Acute Infected	MZT2B
0.00304174	0.265584	0.405	0.204	1	Acute Infected	TRABD
0.00305473	0.297519	0.462	0.259	1	Acute Infected	NMRAL1
0.0031262	0.310708	0.375	0.185	1	Acute Infected	LY6E-1
0.00313555	0.297274	0.395	0.204	1	Acute Infected	ARAP1
0.00318393	0.312977	0.511	0.315	1	Acute Infected	LOXHD1
0.00320623	0.276617	0.409	0.204	1	Acute Infected	NARS
0.00335479	0.279346	0.436	0.241	1	Acute Infected	SSBP1
0.00344795	0.317435	0.975	0.963	1	Acute Infected	IL18
0.00345627	0.284454	0.466	0.259	1	Acute Infected	SLC31A2
0.00349413	0.298865	0.421	0.222	1	Acute Infected	BCAP29
0.00353961	0.268993	0.356	0.167	1	Acute Infected	PDRG1
0.00355439	0.293077	0.319	0.13	1	Acute Infected	MPP1
0.00356574	0.3062	0.566	0.389	1	Acute Infected	TMEM86A
0.00366346	0.270812	0.287	0.111	1	Acute Infected	C20H16orf91
0.0036735	0.272613	0.943	0.889	1	Acute Infected	RPS5
0.0037506	0.256996	0.375	0.185	1	Acute Infected	PSMB9
0.00377527	0.260967	0.388	0.185	1	Acute Infected	HDAC1
0.00378627	0.303233	0.401	0.222	1	Acute Infected	IRF5
0.00381622	0.269008	0.45	0.241	1	Acute Infected	RAB5C
0.00386876	0.263133	0.541	0.315	1	Acute Infected	PPP1R35
0.00401071	0.347972	0.395	0.204	1	Acute Infected	LOC106998533
0.00408021	0.281934	0.326	0.148	1	Acute Infected	KIN
0.00411922	0.325201	0.629	0.444	1	Acute Infected	C11H12orf75
0.0041489	0.291573	0.75	0.63	1	Acute Infected	HMGN3
0.00417937	0.254431	0.285	0.111	1	Acute Infected	GSDMD
0.00433589	0.279374	0.265	0.093	1	Acute Infected	CMPK2
0.00442135	0.281025	0.343	0.167	1	Acute Infected	DRAP1
0.00451139	0.257924	0.464	0.278	1	Acute Infected	TIAL1
0.00455655	0.262644	0.432	0.241	1	Acute Infected	STAC3
0.00456295	0.308321	0.526	0.352	1	Acute Infected	LOC100424132
0.00463809	0.255552	0.351	0.167	1	Acute Infected	NDUFB5
0.00470329	0.303131	0.526	0.352	1	Acute Infected	SAT2
0.00477294	0.270244	0.826	0.685	1	Acute Infected	RGS19
0.00478811	0.308976	0.934	0.759	1	Acute Infected	UBB
0.00481045	0.30788	0.395	0.222	1	Acute Infected	CHCHD7
0.00485716	0.271892	0.436	0.241	1	Acute Infected	ALDOA
0.00490286	0.340995	0.774	0.611	1	Acute Infected	HERC4
0.00493203	0.284011	0.421	0.241	1	Acute Infected	IRF3
0.00495606	0.39468	0.487	0.315	1	Acute Infected	LOC107000817
0.004989	0.266791	0.466	0.278	1	Acute Infected	LRPAP1
0.00501468	0.272265	0.278	0.111	1	Acute Infected	LOC106996842
0.0050394	0.311247	0.281	0.111	1	Acute Infected	PAPPA
0.00504153	0.250592	0.307	0.13	1	Acute Infected	NIPSNAP2
0.00511714	0.30788	0.645	0.5	1	Acute Infected	RNMT
0.00515158	0.263942	0.466	0.259	1	Acute Infected	TKT
0.00519041	0.318967	0.661	0.537	1	Acute Infected	RBM3
0.0052135	0.266489	0.321	0.148	1	Acute Infected	BUD31
0.00522427	0.299096	0.652	0.481	1	Acute Infected	SSB
0.00524601	0.281814	0.942	0.778	1	Acute Infected	RPS4X
0.00528929	0.340017	0.253	0.093	1	Acute Infected	CTSD
0.00529784	0.307078	0.578	0.37	1	Acute Infected	NSA2
0.00529893	0.278579	0.319	0.148	1	Acute Infected	DYNC1LI2
0.00532873	0.250079	0.497	0.296	1	Acute Infected	TIA1
0.00533612	0.259886	0.615	0.389	1	Acute Infected	ABHD18
0.00541087	0.251823	0.424	0.222	1	Acute Infected	CCT5
0.00541119	0.260832	0.32	0.148	1	Acute Infected	MED4
0.00544594	0.308068	0.583	0.407	1	Acute Infected	KRT10
0.00548213	0.28551	0.525	0.352	1	Acute Infected	LOC700087
0.00574657	0.271883	0.779	0.63	1	Acute Infected	SPI1
0.00583021	0.288092	0.619	0.463	1	Acute Infected	RBM5
0.00583175	0.256421	0.365	0.185	1	Acute Infected	HMGCL
0.00610432	0.370846	0.648	0.5	1	Acute Infected	ACTB
0.00612117	0.322484	0.425	0.259	1	Acute Infected	STX6
0.00617107	0.306625	0.654	0.5	1	Acute Infected	UNC93B1
0.00627477	0.284124	0.693	0.556	1	Acute Infected	SRSF10
0.00630309	0.313181	0.957	0.833	1	Acute Infected	FKBP5
0.0063616	0.294127	0.48	0.296	1	Acute Infected	TERF1
0.00640845	0.26872	0.355	0.185	1	Acute Infected	TMEM179B
0.00645013	0.294836	0.493	0.333	1	Acute Infected	C16H17orf62
0.00668497	0.281534	0.27	0.111	1	Acute Infected	ARMCX2
0.00669132	0.30764	0.679	0.5	1	Acute Infected	FGD2
0.00671179	0.253796	0.451	0.259	1	Acute Infected	CERK
0.00671378	0.279978	0.312	0.148	1	Acute Infected	HSF1
0.00674357	0.280711	0.751	0.556	1	Acute Infected	LAMP1
0.00686511	0.279234	0.474	0.296	1	Acute Infected	MRPL53
0.00691069	0.35252	0.81	0.648	1	Acute Infected	CEBPD
0.00693976	0.255393	0.692	0.537	1	Acute Infected	FUCA1
0.00699344	0.276617	0.494	0.296	1	Acute Infected	MAFG
0.00701415	0.302238	0.536	0.37	1	Acute Infected	ANAPC16
0.00718584	0.26541	0.972	0.944	1	Acute Infected	SARAF
0.00727083	0.295734	0.861	0.685	1	Acute Infected	SORT1
0.00730044	0.265576	0.838	0.722	1	Acute Infected	TRIM38
0.0073029	0.254591	0.364	0.185	1	Acute Infected	IGBP1
0.00735073	0.263462	0.458	0.278	1	Acute Infected	CTBS
0.00740229	0.255503	0.402	0.222	1	Acute Infected	NSMCE3
0.00754075	0.311602	0.833	0.704	1	Acute Infected	OGFRL1
0.00771777	0.305883	0.77	0.667	1	Acute Infected	IL10RA
0.00773531	0.250306	0.311	0.148	1	Acute Infected	PSMA5
0.00804008	0.257776	0.421	0.241	1	Acute Infected	MX2
0.00812531	0.296126	0.711	0.593	1	Acute Infected	SVBP
0.00813743	0.270812	0.629	0.463	1	Acute Infected	POMP
0.00816635	0.276095	0.845	0.722	1	Acute Infected	ARPC5
0.00829095	0.262872	0.748	0.593	1	Acute Infected	SUB1
0.00835209	0.286922	0.55	0.389	1	Acute Infected	DBNL
0.00840186	0.295348	0.796	0.648	1	Acute Infected	SKIL
0.00876638	0.283248	0.417	0.259	1	Acute Infected	CGGBP1
0.00889164	0.546675	0.502	0.315	1	Acute Infected	TNFAIP3
0.00890455	0.261094	0.931	0.87	1	Acute Infected	MTDH
0.00895949	0.267531	0.447	0.278	1	Acute Infected	RSL24D1
0.00899596	0.288227	0.579	0.407	1	Acute Infected	ZNRF1
0.00899851	0.264334	0.568	0.389	1	Acute Infected	PSMB1
0.00907515	0.258179	0.455	0.259	1	Acute Infected	PLAAT3
0.00909753	0.264903	0.452	0.278	1	Acute Infected	SCPEP1
0.00915828	0.253814	0.326	0.167	1	Acute Infected	RRAS
0.00920623	0.257599	0.385	0.204	1	Acute Infected	ROMO1
0.00928031	0.282556	0.746	0.611	1	Acute Infected	NDUFA4
0.00928922	0.27023	0.263	0.111	1	Acute Infected	CPT1A
0.00939213	0.305914	0.484	0.333	1	Acute Infected	SH3GLB1
0.00939556	0.250306	0.306	0.148	1	Acute Infected	BIRC2
0.00956719	0.272672	0.498	0.333	1	Acute Infected	REX1BD
0.00962682	0.265623	0.468	0.296	1	Acute Infected	NDUFS7
0.00979305	0.255762	0.392	0.222	1	Acute Infected	C1H1orf35
0.00979648	0.251639	0.452	0.278	1	Acute Infected	TMEM35B
0.00983998	0.263089	0.421	0.241	1	Acute Infected	NCOA4

## Sheet: Micro11
p_val	avg_log2FC	pct.1	pct.2	p_val_adj	condition	gene
3.45687e-167	3.15521	0.879	0.005	8.93669e-163	Uninfected	BCL11A
5.23619e-167	5.45287	0.931	0.016	1.35366e-162	Uninfected	JCHAIN
6.06509e-162	2.32384	0.862	0.006	1.56795e-157	Uninfected	PTPRS
2.88505e-152	2.59888	0.845	0.011	7.45842e-148	Uninfected	ADAM19
2.0561e-151	2.08609	0.836	0.009	5.31544e-147	Uninfected	CD38
2.61417e-151	2.50177	0.845	0.011	6.75816e-147	Uninfected	CLNK
2.23035e-150	1.68436	0.836	0.011	5.7659e-146	Uninfected	LOC711872
1.32616e-148	1.92169	0.853	0.015	3.42839e-144	Uninfected	PLP2
1.77942e-147	2.01571	0.793	0.006	4.60015e-143	Uninfected	BCAS4
3.87595e-145	1.97279	0.793	0.007	1.00201e-140	Uninfected	ATP10A
8.17389e-145	1.72585	0.784	0.006	2.11311e-140	Uninfected	SELL
2.31505e-143	2.9438	0.828	0.016	5.98488e-139	Uninfected	TGFBR3
9.96467e-143	1.79664	0.75	0.002	2.57607e-138	Uninfected	COBLL1
6.76848e-141	2.19376	0.75	0.004	1.74979e-136	Uninfected	MSRB3
1.269e-140	4.02343	0.853	0.026	3.28061e-136	Uninfected	AFF3
2.91289e-140	2.0966	0.914	0.037	7.53039e-136	Uninfected	LSP1
3.53183e-140	3.11215	0.81	0.016	9.13048e-136	Uninfected	RGS7
1.29683e-138	1.28281	0.741	0.004	3.35257e-134	Uninfected	FLT3
5.44995e-138	1.57532	0.802	0.015	1.40892e-133	Uninfected	SLAMF7
2.30536e-137	1.94328	0.741	0.005	5.95982e-133	Uninfected	SLC35F3
2.3067e-137	1.7825	0.793	0.014	5.96328e-133	Uninfected	ANTXR2
2.8773e-136	2.55832	0.871	0.035	7.43839e-132	Uninfected	IQGAP2
1.11857e-135	1.46405	0.784	0.014	2.89172e-131	Uninfected	CYFIP2
3.78172e-135	1.63184	0.81	0.02	9.7765e-131	Uninfected	BANK1
1.10683e-134	1.86423	0.802	0.017	2.86138e-130	Uninfected	SLC38A1
9.18412e-134	2.07406	0.741	0.007	2.37428e-129	Uninfected	TIGIT
4.71591e-132	1.7223	0.75	0.011	1.21916e-127	Uninfected	CFP
1.00122e-129	3.50292	0.914	0.057	2.58835e-125	Uninfected	S100A6
3.41801e-126	1.60701	0.759	0.017	8.83623e-122	Uninfected	LOC719235
5.71486e-126	1.46579	0.681	0.004	1.47741e-121	Uninfected	SCN9A
4.00315e-124	1.65092	0.655	0.001	1.03489e-119	Uninfected	ADAM22
4.02016e-123	1.31044	0.707	0.01	1.03929e-118	Uninfected	HRH2
6.57939e-122	2.83525	0.802	0.035	1.7009e-117	Uninfected	TNNI2
1.34894e-121	2.42316	0.845	0.046	3.48728e-117	Uninfected	GPR183
2.15944e-121	2.12659	0.793	0.031	5.58259e-117	Uninfected	SH3BP5
4.02283e-121	1.90094	0.759	0.024	1.03998e-116	Uninfected	EMILIN2
5.98822e-121	1.15051	0.733	0.017	1.54807e-116	Uninfected	FZD1
9.29801e-121	3.27998	0.828	0.044	2.40372e-116	Uninfected	LILRA4
1.03091e-120	1.34026	0.698	0.011	2.66511e-116	Uninfected	FAM81A
1.67214e-120	1.51218	0.664	0.005	4.32281e-116	Uninfected	IGF2R
7.86521e-119	1.43647	0.724	0.017	2.03331e-114	Uninfected	SLC24A4
9.9233e-119	3.61492	0.793	0.037	2.56537e-114	Uninfected	EPHB1
5.938e-118	1.80329	0.802	0.039	1.53509e-113	Uninfected	FAM129C
3.1215e-117	0.961399	0.638	0.004	8.0697e-113	Uninfected	NGFR
4.00189e-117	1.04174	0.629	0.002	1.03457e-112	Uninfected	IL18R1
8.56796e-116	1.36798	0.69	0.014	2.21499e-111	Uninfected	SLA2
2.50335e-115	2.05843	0.672	0.011	6.47167e-111	Uninfected	LOC106997180
8.14268e-115	1.33315	0.724	0.021	2.10505e-110	Uninfected	SLC41A2
2.70489e-114	1.80019	0.629	0.005	6.99268e-110	Uninfected	PRKD1
1.10178e-113	1.00601	0.629	0.005	2.84832e-109	Uninfected	LOC106999632
1.84579e-111	1.39628	0.638	0.009	4.77174e-107	Uninfected	LOC697689
5.37615e-111	1.22722	0.664	0.012	1.38984e-106	Uninfected	CCDC69
1.63091e-110	1.01854	0.578	0	4.21623e-106	Uninfected	KLRF2
4.41422e-109	1.36177	0.75	0.034	1.14116e-104	Uninfected	ATP2B4
7.66893e-109	3.42928	0.853	0.076	1.98257e-104	Uninfected	SULF2
7.61706e-108	2.04798	0.879	0.077	1.96916e-103	Uninfected	RIPOR2
1.53545e-107	1.00601	0.621	0.009	3.96945e-103	Uninfected	BCL7A
2.09274e-107	1.86778	0.81	0.055	5.41015e-103	Uninfected	ITGA4
3.31212e-107	1.87508	0.914	0.085	8.56249e-103	Uninfected	LOC697476
9.29111e-107	1.64103	0.664	0.017	2.40194e-102	Uninfected	MREG
9.06726e-106	1.28615	0.707	0.027	2.34407e-101	Uninfected	TMC4
4.7372e-105	1.88636	0.629	0.012	1.22466e-100	Uninfected	NEGR1
1.48169e-103	1.27645	0.543	0	3.83048e-99	Uninfected	LOC106994484
3.28817e-102	1.29619	0.586	0.007	8.50058e-98	Uninfected	LOC114679643
3.30671e-102	1.37624	0.707	0.031	8.5485e-98	Uninfected	OPN3
3.98679e-102	0.826041	0.655	0.019	1.03067e-97	Uninfected	SEPTIN1
4.30699e-102	1.20274	0.586	0.007	1.11344e-97	Uninfected	DCLK2
7.78001e-102	1.09039	0.534	0	2.01129e-97	Uninfected	PTCRA
1.11322e-101	2.28353	0.819	0.07	2.87789e-97	Uninfected	PLAUR
1.85942e-101	1.00083	0.543	0.001	4.80696e-97	Uninfected	PLEKHD1
1.23737e-100	1.67222	0.569	0.006	3.19886e-96	Uninfected	ADGRB3
1.75107e-99	1.93234	0.707	0.035	4.52687e-95	Uninfected	P2RY14
2.33535e-99	1.00246	0.595	0.011	6.03735e-95	Uninfected	CHST15
5.12424e-99	4.75002	0.853	0.093	1.32472e-94	Uninfected	GZMB
3.46575e-98	4.01852	0.888	0.12	8.95965e-94	Uninfected	HIP1
1.53068e-96	1.87287	0.888	0.107	3.95711e-92	Uninfected	MAMU-DPA
3.63352e-95	2.73279	0.81	0.085	9.39337e-91	Uninfected	RFLNB
5.59677e-95	1.05491	0.5	0	1.44688e-90	Uninfected	DSC3
1.24766e-94	1.49858	0.509	0.001	3.22546e-90	Uninfected	MZB1
6.68917e-94	1.05372	0.578	0.012	1.72929e-89	Uninfected	HSH2D
3.7105e-93	0.819704	0.5	0.001	9.59239e-89	Uninfected	LRRN2
6.40378e-93	0.986576	0.578	0.014	1.6555e-88	Uninfected	CNR2
6.99304e-93	1.45469	0.707	0.045	1.80784e-88	Uninfected	CR1
1.71772e-92	1.30964	0.672	0.035	4.44064e-88	Uninfected	RAB30
9.92126e-92	1.33703	0.664	0.034	2.56484e-87	Uninfected	FBXO31
2.489e-91	0.852676	0.5	0.002	6.43456e-87	Uninfected	CD79A
2.55904e-91	1.57285	0.698	0.044	6.61562e-87	Uninfected	RAB11FIP1
4.23105e-91	2.54143	0.819	0.098	1.09381e-86	Uninfected	RPS15A
5.95439e-91	3.76228	0.897	0.149	1.53933e-86	Uninfected	SEL1L3
2.08887e-90	1.51956	0.664	0.037	5.40015e-86	Uninfected	MCC
2.34799e-88	1.52169	0.629	0.03	6.07003e-84	Uninfected	PLCB1
2.45554e-88	1.26581	0.698	0.046	6.34807e-84	Uninfected	TRPS1
3.45804e-88	0.807355	0.466	0	8.93973e-84	Uninfected	SCT
3.53623e-88	0.936435	0.466	0	9.14186e-84	Uninfected	PCSK1N
1.7025e-87	1.20967	0.75	0.064	4.40131e-83	Uninfected	CBFA2T3
2.34437e-87	1.5556	0.802	0.085	6.06066e-83	Uninfected	CD44
2.27538e-86	0.902696	0.595	0.024	5.88231e-82	Uninfected	RAB15
3.90442e-85	0.920355	0.517	0.01	1.00937e-80	Uninfected	DYRK3
6.83798e-85	1.42123	0.75	0.067	1.76775e-80	Uninfected	CLECL1
7.84594e-85	0.625835	0.448	0	2.02833e-80	Uninfected	KEG06-p05
4.05371e-83	0.741932	0.44	0	1.04796e-78	Uninfected	PACSIN1
4.60755e-83	3.50028	0.948	0.235	1.19114e-78	Uninfected	TXN
9.93483e-83	0.604245	0.466	0.004	2.56835e-78	Uninfected	GPR171
1.19083e-82	0.683534	0.457	0.002	3.07853e-78	Uninfected	LOC106992602
7.62181e-82	1.07934	0.552	0.02	1.97039e-77	Uninfected	PTPRK
7.90054e-82	0.707353	0.517	0.012	2.04245e-77	Uninfected	LTBP4
8.06874e-82	0.958054	0.509	0.011	2.08593e-77	Uninfected	MDFIC
9.56657e-82	1.33051	0.491	0.009	2.47315e-77	Uninfected	LRIG1
2.72573e-81	0.819564	0.474	0.006	7.04655e-77	Uninfected	GAS2L3
6.22903e-81	1.22663	0.647	0.042	1.61033e-76	Uninfected	ANKRD28
4.3576e-80	0.949113	0.638	0.041	1.12653e-75	Uninfected	ST3GAL4
9.36622e-80	0.785875	0.422	0	2.42136e-75	Uninfected	MPPED2
2.99069e-79	0.740394	0.457	0.005	7.73153e-75	Uninfected	LOC114673061
5.48812e-78	0.653059	0.474	0.009	1.41879e-73	Uninfected	NECTIN1
6.32462e-78	0.776848	0.422	0.001	1.63504e-73	Uninfected	LRFN2
1.017e-77	2.63434	0.974	0.289	2.62914e-73	Uninfected	MAMU-DQB1
1.16376e-77	3.00511	0.922	0.23	3.00856e-73	Uninfected	KEG06-p04
1.09889e-76	2.743	0.819	0.139	2.84085e-72	Uninfected	GRAMD1B
2.61327e-76	2.207	0.94	0.249	6.75581e-72	Uninfected	NGLY1
3.00367e-75	1.94092	0.888	0.187	7.7651e-71	Uninfected	UGCG
8.61082e-75	1.34164	0.586	0.036	2.22607e-70	Uninfected	BACH2
6.9093e-74	2.59994	0.793	0.13	1.78619e-69	Uninfected	SLC7A5
1.23105e-73	2.25743	0.879	0.208	3.1825e-69	Uninfected	SUSD1
4.87916e-73	0.789491	0.44	0.007	1.26136e-68	Uninfected	RETREG1
1.43837e-72	1.83959	0.819	0.132	3.71847e-68	Uninfected	ZEB1
7.94089e-72	0.874132	0.448	0.01	2.05288e-67	Uninfected	GSG1L
7.14042e-71	0.530377	0.431	0.007	1.84594e-66	Uninfected	ACAP1
8.88396e-71	0.660879	0.422	0.006	2.29668e-66	Uninfected	LOC114677679
5.90597e-70	2.63581	0.914	0.247	1.52681e-65	Uninfected	MAPKAPK2
7.53439e-70	1.4357	0.767	0.12	1.94779e-65	Uninfected	LOC719262
7.67405e-70	0.595323	0.44	0.01	1.9839e-65	Uninfected	CHML
7.99947e-70	0.906887	0.517	0.025	2.06802e-65	Uninfected	AHNAK
9.36083e-70	1.04784	0.733	0.092	2.41996e-65	Uninfected	PPM1J
1.12612e-69	0.686406	0.44	0.01	2.91125e-65	Uninfected	LY9
4.18771e-68	0.916806	0.362	0	1.08261e-63	Uninfected	INSM1
7.79481e-68	0.723393	0.379	0.002	2.01511e-63	Uninfected	VASH2
1.36144e-67	0.684633	0.448	0.014	3.51959e-63	Uninfected	AP1S3
2.94089e-66	0.671605	0.362	0.001	7.60278e-62	Uninfected	EGLN3
3.50201e-66	0.896985	0.586	0.046	9.05338e-62	Uninfected	CLEC2B
4.61767e-66	1.2885	0.647	0.071	1.19376e-61	Uninfected	DAPK1
1.24068e-65	0.595323	0.397	0.006	3.2074e-61	Uninfected	TGFBI
2.77183e-65	1.38242	0.793	0.146	7.16573e-61	Uninfected	BTBD3
3.93379e-65	1.85268	0.828	0.187	1.01696e-60	Uninfected	MTMR9
1.09644e-64	1.71486	0.75	0.123	2.83452e-60	Uninfected	ROBO2
1.23332e-64	2.55297	0.828	0.196	3.18837e-60	Uninfected	LARGE1
2.74243e-64	0.495819	0.397	0.007	7.08973e-60	Uninfected	DOK2
6.08657e-63	0.926333	0.353	0.002	1.5735e-58	Uninfected	FAM160A1
9.93616e-63	0.53573	0.371	0.005	2.5687e-58	Uninfected	PLEKHG5
2.2847e-62	1.50512	0.612	0.062	5.90642e-58	Uninfected	S100A10
5.31071e-62	0.717367	0.457	0.021	1.37293e-57	Uninfected	SLC9A7
5.79094e-62	1.91994	0.819	0.214	1.49707e-57	Uninfected	ZDHHC17
1.48994e-61	0.43664	0.328	0	3.8518e-57	Uninfected	LRRC26
1.89468e-61	1.80878	0.767	0.13	4.89812e-57	Uninfected	VIM
2.63859e-61	0.488952	0.336	0.001	6.82128e-57	Uninfected	GPR174
2.65106e-61	0.497775	0.336	0.001	6.85353e-57	Uninfected	THBD
2.90374e-61	2.6201	0.552	0.051	7.50675e-57	Uninfected	PDE1A
3.58999e-61	0.555762	0.379	0.007	9.28085e-57	Uninfected	TES
3.88199e-61	0.476489	0.336	0.001	1.00357e-56	Uninfected	SIT1
4.19514e-61	1.79272	0.819	0.196	1.08453e-56	Uninfected	TEX2
4.69845e-61	1.01675	0.612	0.067	1.21464e-56	Uninfected	EFR3B
2.38758e-60	1.3677	0.698	0.106	6.17237e-56	Uninfected	TBL1X
5.18391e-60	2.1183	0.948	0.374	1.34014e-55	Uninfected	CRIP1
5.90698e-60	1.53202	0.81	0.199	1.52707e-55	Uninfected	NUCB2
6.13486e-60	3.05182	0.853	0.259	1.58598e-55	Uninfected	TBC1D8
7.42829e-60	0.72465	0.543	0.045	1.92036e-55	Uninfected	SERPINI1
2.73617e-59	0.811643	0.526	0.041	7.07354e-55	Uninfected	PDLIM2
3.25241e-59	0.828313	0.552	0.05	8.40814e-55	Uninfected	CDKN2D
7.64626e-59	0.632659	0.474	0.029	1.97671e-54	Uninfected	TMEM229B
9.10722e-59	2.23936	0.707	0.123	2.3544e-54	Uninfected	ERN1
1.824e-58	0.870964	0.371	0.009	4.71542e-54	Uninfected	BLK
4.94002e-58	0.488952	0.319	0.001	1.27709e-53	Uninfected	SMIM5
5.25994e-58	1.3793	0.733	0.128	1.3598e-53	Uninfected	DUSP5
6.88588e-58	0.827634	0.603	0.068	1.78014e-53	Uninfected	JAML
1.42122e-57	0.656849	0.534	0.045	3.67413e-53	Uninfected	FHL1
1.32193e-56	0.509644	0.371	0.01	3.41746e-52	Uninfected	ITGB7
2.09164e-56	0.515263	0.31	0.001	5.4073e-52	Uninfected	LOC106993522
2.63767e-56	0.946312	0.543	0.052	6.81891e-52	Uninfected	PHACTR2
4.5771e-56	3.72545	0.957	0.649	1.18327e-51	Uninfected	CCDC50
1.55777e-55	0.831917	0.517	0.046	4.02714e-51	Uninfected	HOMER2
1.69575e-55	1.10719	0.767	0.152	4.38385e-51	Uninfected	RAC2
3.74526e-55	0.574132	0.422	0.021	9.68224e-51	Uninfected	FCRL5
5.84299e-55	1.84115	0.741	0.157	1.51053e-50	Uninfected	CDK14
8.91101e-55	0.779415	0.56	0.06	2.30367e-50	Uninfected	ATP2A3
1.12206e-54	0.864607	0.569	0.064	2.90075e-50	Uninfected	GPR65
1.19754e-54	0.499386	0.336	0.006	3.09588e-50	Uninfected	KMO
1.34504e-54	0.544241	0.328	0.005	3.4772e-50	Uninfected	TESPA1
1.79224e-54	0.544241	0.319	0.004	4.63331e-50	Uninfected	KLHL13
5.96102e-54	1.8766	0.966	0.553	1.54104e-49	Uninfected	SEC61B
8.44547e-54	1.01816	0.698	0.123	2.18332e-49	Uninfected	LIMD1
1.25974e-53	1.3573	0.759	0.169	3.25667e-49	Uninfected	IRF7
1.59171e-53	1.99291	0.862	0.329	4.1149e-49	Uninfected	CCDC186
5.37269e-53	0.989634	0.578	0.07	1.38895e-48	Uninfected	TENT5C
5.41223e-53	0.487158	0.302	0.002	1.39917e-48	Uninfected	CAVIN3
7.20221e-53	1.26539	0.698	0.131	1.86192e-48	Uninfected	PPP1R16B
7.4336e-53	0.43126	0.302	0.002	1.92174e-48	Uninfected	PNOC
1.06599e-52	0.444318	0.371	0.014	2.75579e-48	Uninfected	MAMU-DOA
1.9083e-52	1.81409	0.922	0.432	4.93333e-48	Uninfected	MAMU-DPB
2.4448e-52	1.80713	0.819	0.28	6.32031e-48	Uninfected	MGAT4A
8.94698e-52	0.43664	0.276	0	2.31297e-47	Uninfected	PLA2G2D
9.99238e-52	1.30299	0.879	0.294	2.58323e-47	Uninfected	UBE2J1
1.41727e-51	0.911499	0.379	0.017	3.66392e-47	Uninfected	S100A13
1.51171e-51	0.449645	0.336	0.009	3.90807e-47	Uninfected	SSX2IP
2.10102e-51	0.527168	0.31	0.005	5.43155e-47	Uninfected	CDYL2
7.43757e-51	1.02411	0.603	0.087	1.92276e-46	Uninfected	TNRC6C
7.69588e-51	0.474635	0.379	0.017	1.98954e-46	Uninfected	LOC106993643
1.11209e-50	0.608126	0.405	0.024	2.87497e-46	Uninfected	UHRF1
2.58985e-50	1.70179	0.905	0.366	6.69528e-46	Uninfected	CBLB
3.16051e-50	1.13722	0.457	0.039	8.17055e-46	Uninfected	DPP10
3.71353e-50	0.454902	0.267	0	9.60022e-46	Uninfected	DRAXIN
3.71441e-50	0.4458	0.267	0	9.6025e-46	Uninfected	GFRA1
3.71844e-50	0.43664	0.267	0	9.6129e-46	Uninfected	FCRLA
4.77978e-50	0.76353	0.466	0.04	1.23567e-45	Uninfected	LOC114674016
6.25692e-50	0.462196	0.319	0.007	1.61754e-45	Uninfected	IFITM10
6.79974e-50	0.378628	0.276	0.001	1.75787e-45	Uninfected	CLEC4C
8.72164e-50	0.562904	0.293	0.004	2.25472e-45	Uninfected	PARM1
9.51442e-50	0.479942	0.353	0.014	2.45967e-45	Uninfected	RHOF
9.97541e-50	0.624802	0.448	0.035	2.57884e-45	Uninfected	ADD3
1.22829e-49	0.919463	0.647	0.108	3.17538e-45	Uninfected	IQGAP1
1.73093e-49	0.884385	0.388	0.021	4.47481e-45	Uninfected	IRF4
2.26964e-49	0.464014	0.345	0.012	5.86748e-45	Uninfected	KIAA1211L
2.28898e-49	1.62543	0.983	0.757	5.91748e-45	Uninfected	SUB1
2.39171e-49	0.492261	0.302	0.005	6.18305e-45	Uninfected	GALNT3
4.3322e-49	3.72051	0.991	0.821	1.11996e-44	Uninfected	TCF4
4.39941e-49	1.89213	0.784	0.243	1.13734e-44	Uninfected	PHB
9.98912e-49	1.6675	0.784	0.247	2.58239e-44	Uninfected	ATP13A2
1.1844e-48	0.57238	0.405	0.026	3.06192e-44	Uninfected	LRP5
1.50511e-48	0.370838	0.259	0	3.891e-44	Uninfected	TTC24
1.50941e-48	0.389947	0.259	0	3.90213e-44	Uninfected	ACKR3
1.67495e-48	0.557544	0.31	0.007	4.33007e-44	Uninfected	PPP1R14C
3.62795e-48	0.606851	0.509	0.055	9.37898e-44	Uninfected	MAD2L2
4.59476e-48	1.78841	0.991	0.74	1.18784e-43	Uninfected	MAMU-DRB1
5.15281e-48	2.1273	0.897	0.435	1.3321e-43	Uninfected	SNX9
5.16739e-48	0.394027	0.276	0.002	1.33587e-43	Uninfected	MAMU-DOB
7.46186e-48	1.19738	0.733	0.171	1.92904e-43	Uninfected	SEPTIN11
1.01117e-46	1.10129	0.759	0.194	2.61408e-42	Uninfected	GTF2E2
1.06423e-46	1.0052	0.741	0.172	2.75124e-42	Uninfected	CXXC5
1.58122e-46	0.414555	0.267	0.002	4.08778e-42	Uninfected	LOC106995252
1.60202e-46	0.431498	0.302	0.007	4.14155e-42	Uninfected	LOC100425072
1.93888e-46	0.518555	0.276	0.004	5.0124e-42	Uninfected	AHR
3.2704e-46	0.867406	0.319	0.011	8.45464e-42	Uninfected	LOC700544
3.43074e-46	2.45642	0.81	0.333	8.86916e-42	Uninfected	PROS1
4.56807e-46	1.91725	0.793	0.267	1.18094e-41	Uninfected	HIVEP1
1.02331e-45	0.514435	0.345	0.016	2.64546e-41	Uninfected	LOC106993642
1.23231e-45	1.64131	0.905	0.319	3.18576e-41	Uninfected	MAMU-DQA1
1.45939e-45	1.35363	0.681	0.153	3.77281e-41	Uninfected	NRP1
2.31005e-45	0.745418	0.474	0.049	5.97193e-41	Uninfected	BHLHE40
2.54556e-45	1.29942	0.759	0.222	6.58078e-41	Uninfected	SEPTIN6
3.65309e-45	1.71897	0.957	0.575	9.44398e-41	Uninfected	LOC114675357
3.71023e-45	0.682008	0.336	0.015	9.59169e-41	Uninfected	FYN
5.84611e-45	0.380991	0.284	0.006	1.51134e-40	Uninfected	LOC106995771
9.29881e-45	0.464014	0.319	0.012	2.40393e-40	Uninfected	LOC114674152
9.58397e-45	0.361882	0.276	0.005	2.47765e-40	Uninfected	SLC2A6
1.06259e-44	0.747083	0.612	0.102	2.74701e-40	Uninfected	RPL31
1.083e-44	1.72004	0.888	0.507	2.79977e-40	Uninfected	SPCS1
1.29826e-44	1.37277	0.94	0.595	3.35627e-40	Uninfected	AP1S2
1.80458e-44	0.526819	0.31	0.011	4.66521e-40	Uninfected	SLC2A9
2.14205e-44	0.930348	0.638	0.125	5.53763e-40	Uninfected	SERPINB9
2.60559e-44	1.78285	0.716	0.192	6.73597e-40	Uninfected	ARHGEF3
2.7623e-44	0.745263	0.603	0.105	7.14109e-40	Uninfected	CYB5R3
3.73061e-44	1.48046	0.991	0.95	9.64438e-40	Uninfected	CD74
5.87876e-44	1.59883	0.655	0.136	1.51978e-39	Uninfected	PPM1E
1.00728e-43	1.0508	0.319	0.014	2.60401e-39	Uninfected	ENOX1
1.00802e-43	1.37462	0.853	0.352	2.60592e-39	Uninfected	LPGAT1
1.356e-43	0.844425	0.621	0.118	3.50553e-39	Uninfected	KAT2A
2.28702e-43	1.18232	0.716	0.187	5.91242e-39	Uninfected	CHST12
3.48087e-43	0.572265	0.422	0.037	8.99874e-39	Uninfected	FLNA
5.70324e-43	1.85974	0.75	0.24	1.4744e-38	Uninfected	GAB1
1.1489e-42	1.49875	0.81	0.298	2.97013e-38	Uninfected	TPM4
1.25993e-42	1.51304	0.966	1	3.25716e-38	Uninfected	RPS8
1.49846e-42	0.68911	0.509	0.068	3.87383e-38	Uninfected	CARHSP1
1.50022e-42	1.04469	0.664	0.146	3.87837e-38	Uninfected	DIPK2A
1.63747e-42	1.73469	0.75	0.229	4.23319e-38	Uninfected	USP36
2.06438e-42	0.519729	0.319	0.015	5.33683e-38	Uninfected	MYBPC2
3.12093e-42	1.63705	0.974	0.736	8.06824e-38	Uninfected	CD164
4.17197e-42	2.26978	0.853	0.599	1.07854e-37	Uninfected	C11H12orf75
4.48343e-42	0.40072	0.336	0.019	1.15906e-37	Uninfected	TMEM132A
1.06032e-41	2.19882	0.94	0.793	2.74114e-37	Uninfected	IRF8
1.24071e-41	0.460577	0.371	0.027	3.20748e-37	Uninfected	ZNF385C
1.68774e-41	0.639836	0.457	0.052	4.36314e-37	Uninfected	ATF7IP2
1.80758e-41	1.60827	0.733	0.23	4.67296e-37	Uninfected	MAMU-A
2.8879e-41	0.536854	0.328	0.017	7.4658e-37	Uninfected	GZMH
3.53165e-41	1.95765	0.922	0.593	9.13003e-37	Uninfected	FOXP1
3.81763e-41	0.52481	0.44	0.047	9.86933e-37	Uninfected	SLC38A5
3.92862e-41	2.04086	0.845	0.435	1.01563e-36	Uninfected	CERS6
8.39257e-41	1.20901	0.776	0.27	2.16965e-36	Uninfected	ABRACL
1.00151e-40	1.10289	0.698	0.186	2.58911e-36	Uninfected	IL3RA
1.39676e-40	1.61608	0.836	0.367	3.6109e-36	Uninfected	IFNAR2
1.81567e-40	0.903592	0.578	0.103	4.69386e-36	Uninfected	CSGALNACT1
2.17744e-40	1.48436	0.974	0.984	5.62913e-36	Uninfected	RPS9
2.26771e-40	1.01833	0.75	0.23	5.86248e-36	Uninfected	TLE5
2.52463e-40	0.951583	0.707	0.181	6.52668e-36	Uninfected	ADA2
3.75094e-40	0.964394	0.871	0.313	9.69694e-36	Uninfected	SMIM14
7.38349e-40	1.84566	0.948	0.66	1.90878e-35	Uninfected	PTEN
1.27452e-39	0.418784	0.284	0.011	3.2949e-35	Uninfected	SEMA4B
2.40831e-39	0.47287	0.319	0.019	6.22596e-35	Uninfected	IFNLR1
2.66236e-39	0.81483	0.664	0.144	6.88274e-35	Uninfected	CKS2
3.23192e-39	1.55306	0.853	0.374	8.35515e-35	Uninfected	MYO1E
3.92144e-39	1.62213	0.931	0.661	1.01377e-34	Uninfected	BLNK
4.31815e-39	1.74674	0.845	0.438	1.11633e-34	Uninfected	STK24
9.84534e-39	0.655498	0.362	0.03	2.54522e-34	Uninfected	FGR
2.54614e-38	1.29665	0.948	0.999	6.58228e-34	Uninfected	RPLP1
3.29172e-38	1.74818	0.862	0.506	8.50976e-34	Uninfected	TAGLN2
3.70257e-38	0.691514	0.603	0.121	9.57187e-34	Uninfected	CNN2
1.78389e-37	0.4587	0.284	0.014	4.6117e-33	Uninfected	CCDC88C
1.88186e-37	1.60054	0.845	0.423	4.86498e-33	Uninfected	AOPEP
2.35478e-37	1.5037	0.81	0.321	6.08759e-33	Uninfected	DERL3
2.6052e-37	1.42865	0.948	1	6.73495e-33	Uninfected	RPL10
2.77902e-37	0.749001	0.638	0.148	7.18431e-33	Uninfected	ST6GALNAC4
2.92512e-37	0.479751	0.362	0.032	7.56202e-33	Uninfected	MOB3A
3.80781e-37	0.453599	0.362	0.032	9.84395e-33	Uninfected	ZNF175
6.10707e-37	1.36692	0.741	0.243	1.5788e-32	Uninfected	ZDHHC14
7.20988e-37	0.715413	0.526	0.088	1.8639e-32	Uninfected	TUBB6
1.2635e-36	1.16553	0.948	0.975	3.2664e-32	Uninfected	RPL15
1.30299e-36	1.10421	0.871	0.453	3.3685e-32	Uninfected	SPCS3
1.32959e-36	1.15888	0.819	0.316	3.43727e-32	Uninfected	ARAP2
1.50564e-36	0.557738	0.328	0.025	3.89238e-32	Uninfected	FGD6
1.52767e-36	0.934037	0.655	0.168	3.94934e-32	Uninfected	TASP1
1.59715e-36	1.34612	0.922	0.588	4.12895e-32	Uninfected	COX6C
1.92024e-36	0.4244	0.284	0.015	4.96421e-32	Uninfected	PILRB
1.9971e-36	1.41078	0.836	0.453	5.1629e-32	Uninfected	PPP1R14B
2.55595e-36	1.23476	0.888	0.479	6.60765e-32	Uninfected	SND1
2.80556e-36	0.557106	0.466	0.067	7.25295e-32	Uninfected	ENO2
3.70021e-36	1.62444	0.957	0.986	9.56577e-32	Uninfected	RPS11
4.11732e-36	1.55002	0.888	0.526	1.06441e-31	Uninfected	OSBPL8
4.34724e-36	1.17988	0.948	0.732	1.12385e-31	Uninfected	RPL4
6.44412e-36	0.379778	0.276	0.014	1.66593e-31	Uninfected	PFKP
1.00257e-35	0.442712	0.276	0.014	2.59186e-31	Uninfected	PTPN22
1.19051e-35	0.550577	0.371	0.037	3.0777e-31	Uninfected	LY6D
1.32866e-35	1.06199	0.819	0.379	3.43485e-31	Uninfected	EEF2
1.49556e-35	1.28307	0.759	0.305	3.86633e-31	Uninfected	CYB5A
1.59897e-35	0.597463	0.517	0.09	4.13364e-31	Uninfected	IL2RG
2.11812e-35	1.67442	0.888	0.46	5.47575e-31	Uninfected	PTPN1
2.40352e-35	0.420864	0.284	0.016	6.21358e-31	Uninfected	SH3PXD2B
2.78343e-35	0.559802	0.422	0.055	7.19573e-31	Uninfected	ZBTB18
3.37636e-35	1.1429	0.948	0.994	8.72857e-31	Uninfected	RPS14
4.2355e-35	0.437638	0.336	0.029	1.09496e-30	Uninfected	STX3
5.97569e-35	1.05919	0.776	0.301	1.54483e-30	Uninfected	SGTA
1.28607e-34	1.21686	0.75	0.284	3.32475e-30	Uninfected	AZIN1
1.29076e-34	1.15664	0.974	0.852	3.33688e-30	Uninfected	CALM1
1.92962e-34	1.53689	0.931	0.753	4.98844e-30	Uninfected	ARID1B
1.9525e-34	1.9612	0.879	0.578	5.04759e-30	Uninfected	SETBP1
2.34756e-34	1.24771	0.957	0.961	6.06892e-30	Uninfected	RACK1
2.73887e-34	1.10924	0.966	0.955	7.08054e-30	Uninfected	RPLP2
2.98702e-34	0.949728	0.672	0.191	7.72205e-30	Uninfected	KLHL6
3.15524e-34	1.52538	0.966	0.761	8.15691e-30	Uninfected	RABGAP1L
3.21813e-34	0.539658	0.5	0.085	8.3195e-30	Uninfected	KIAA0040
3.79564e-34	1.49482	0.974	0.867	9.8125e-30	Uninfected	MAMU-DRA
3.98688e-34	0.68423	0.414	0.056	1.03069e-29	Uninfected	DMD
4.11499e-34	0.375067	0.31	0.024	1.06381e-29	Uninfected	LOC106994861
5.47284e-34	1.89495	0.836	0.496	1.41484e-29	Uninfected	ZNRF2
7.35912e-34	1.17878	0.681	0.198	1.90248e-29	Uninfected	PBX3
7.74171e-34	0.900504	0.388	0.046	2.00139e-29	Uninfected	ZC3H12B
7.81022e-34	1.83373	0.94	0.861	2.0191e-29	Uninfected	RUNX2
9.22048e-34	0.9612	0.819	0.342	2.38368e-29	Uninfected	C11H12orf45
1.04035e-33	0.959109	0.664	0.189	2.68951e-29	Uninfected	CYTH1
1.14564e-33	1.22174	0.759	0.267	2.9617e-29	Uninfected	MAP2K6
1.36209e-33	1.34857	0.767	0.325	3.52128e-29	Uninfected	SMAD3
1.49901e-33	0.782397	0.681	0.193	3.87525e-29	Uninfected	IGFLR1
1.75854e-33	0.464079	0.31	0.025	4.54617e-29	Uninfected	LOC114678885
2.92873e-33	1.28523	0.776	0.342	7.57135e-29	Uninfected	SDHB
3.23147e-33	1.28894	0.888	0.553	8.35399e-29	Uninfected	MYL12A
3.40544e-33	1.31357	0.931	0.894	8.80373e-29	Uninfected	NME2
4.21811e-33	0.967306	0.56	0.128	1.09046e-28	Uninfected	SNX25
5.94129e-33	1.23895	0.828	0.406	1.53594e-28	Uninfected	CD55
6.67494e-33	0.390094	0.336	0.03	1.72561e-28	Uninfected	CST7
7.97833e-33	0.560596	0.457	0.072	2.06256e-28	Uninfected	PARP15
1.1984e-32	0.623952	0.328	0.031	3.0981e-28	Uninfected	PGAP1
1.4196e-32	1.41963	0.81	0.445	3.66994e-28	Uninfected	GNA15
1.57183e-32	1.43898	0.922	0.91	4.06348e-28	Uninfected	SH3BGRL3
2.42163e-32	0.857618	0.69	0.22	6.2604e-28	Uninfected	ESYT2
3.03276e-32	0.514566	0.388	0.05	7.84029e-28	Uninfected	SLC2A1
4.49955e-32	1.13191	0.948	0.966	1.16322e-27	Uninfected	RPS4X
4.95896e-32	1.52255	0.931	0.702	1.28199e-27	Uninfected	CUX1
6.95454e-32	1.47686	0.957	0.983	1.79789e-27	Uninfected	RPS26
8.97244e-32	0.910386	0.638	0.178	2.31955e-27	Uninfected	CPPED1
1.14214e-31	2.5522	0.914	0.939	2.95266e-27	Uninfected	PLAC8
1.96268e-31	0.890717	0.681	0.228	5.07393e-27	Uninfected	GSN
2.49976e-31	0.667779	0.517	0.108	6.46238e-27	Uninfected	RNF11
2.69481e-31	1.18506	0.647	0.205	6.96663e-27	Uninfected	PRKCE
2.92686e-31	1.20867	0.784	0.34	7.56652e-27	Uninfected	HCST
3.32163e-31	1.49858	0.991	0.988	8.58708e-27	Uninfected	MBNL1
4.26736e-31	0.935057	0.948	0.763	1.1032e-26	Uninfected	PFN1
4.56462e-31	0.908831	0.517	0.113	1.18005e-26	Uninfected	INPP5A
4.80104e-31	1.00558	0.733	0.289	1.24117e-26	Uninfected	PTPRE
5.48551e-31	1.12747	0.948	0.98	1.41811e-26	Uninfected	RPL8
6.44717e-31	0.866632	0.698	0.22	1.66672e-26	Uninfected	EZR
6.78632e-31	0.641725	0.552	0.126	1.7544e-26	Uninfected	ST14
7.8574e-31	1.50954	0.853	0.555	2.03129e-26	Uninfected	CCDC88A
1.92787e-30	1.61266	0.948	0.785	4.98393e-26	Uninfected	ETV6
2.90024e-30	0.537904	0.405	0.061	7.4977e-26	Uninfected	ICAM3
4.00643e-30	1.09933	0.888	0.462	1.03574e-25	Uninfected	ANXA1
4.92627e-30	0.932687	0.948	1	1.27354e-25	Uninfected	RPL13
6.54922e-30	0.802546	0.655	0.194	1.69311e-25	Uninfected	AHI1
8.90487e-30	0.38968	0.267	0.02	2.30209e-25	Uninfected	SHB
1.27323e-29	1.18812	0.94	0.939	3.29156e-25	Uninfected	RPL10A
1.74054e-29	0.603824	0.517	0.108	4.49965e-25	Uninfected	ETS1
1.89488e-29	0.936092	0.603	0.178	4.89865e-25	Uninfected	LOC714964
2.17754e-29	1.00898	0.69	0.249	5.62937e-25	Uninfected	GLCE
2.515e-29	0.455832	0.414	0.066	6.50178e-25	Uninfected	RECQL5
3.45407e-29	0.881182	0.517	0.116	8.92946e-25	Uninfected	KIRREL3
3.81909e-29	1.12814	0.931	0.973	9.87311e-25	Uninfected	RPS5
4.21241e-29	1.02665	0.931	0.543	1.08899e-24	Uninfected	MAMU-DRB5
5.48661e-29	1.11143	0.828	0.438	1.4184e-24	Uninfected	KDM4C
6.98229e-29	1.00714	0.759	0.344	1.80506e-24	Uninfected	ERCC6L2
7.21363e-29	1.05491	0.871	0.618	1.86487e-24	Uninfected	VAMP8
9.06369e-29	1.3204	0.888	0.597	2.34315e-24	Uninfected	TBC1D9
1.43882e-28	0.515812	0.466	0.088	3.71964e-24	Uninfected	SVIP
1.60113e-28	1.06661	0.647	0.202	4.13925e-24	Uninfected	DIPK1A
1.64798e-28	0.907507	0.431	0.078	4.26036e-24	Uninfected	FAM241A
1.71893e-28	1.98589	0.931	0.885	4.44377e-24	Uninfected	ARHGAP24
2.32002e-28	1.08116	0.638	0.203	5.99772e-24	Uninfected	JAZF1
2.61231e-28	1.25531	0.905	0.656	6.75335e-24	Uninfected	RRBP1
2.62976e-28	0.373369	0.276	0.024	6.79847e-24	Uninfected	CD247
2.94813e-28	1.15037	0.983	0.824	7.62151e-24	Uninfected	NCOA3
3.72769e-28	1.32122	0.94	0.778	9.63683e-24	Uninfected	SENP6
4.14108e-28	0.947394	0.319	0.039	1.07055e-23	Uninfected	APBB2
4.96908e-28	0.721717	0.707	0.245	1.28461e-23	Uninfected	SMARCA4
6.44717e-28	0.993575	0.957	0.981	1.66672e-23	Uninfected	RPS3
8.64861e-28	0.555856	0.474	0.097	2.23584e-23	Uninfected	FGFR1OP
9.52311e-28	1.26885	0.698	0.271	2.46191e-23	Uninfected	PDE7A
1.11946e-27	1.13318	0.957	0.991	2.89403e-23	Uninfected	TMSB10
1.20247e-27	0.68636	0.664	0.21	3.10863e-23	Uninfected	CBX6
1.40034e-27	1.20404	0.776	0.384	3.62015e-23	Uninfected	CARMIL1
1.79474e-27	0.971026	0.931	0.863	4.63977e-23	Uninfected	EEF1G
2.24134e-27	1.05619	0.81	0.37	5.79432e-23	Uninfected	EXOC6
2.40556e-27	1.63442	0.931	0.785	6.21885e-23	Uninfected	LOC708686
2.56158e-27	1.07201	0.707	0.275	6.62219e-23	Uninfected	SEC11C
3.02961e-27	1.27655	0.819	0.455	7.83214e-23	Uninfected	SMCHD1
3.02978e-27	0.488029	0.345	0.047	7.83258e-23	Uninfected	BOC
3.11845e-27	1.0302	0.94	0.986	8.06181e-23	Uninfected	RPL7A
3.17718e-27	1.18956	0.802	0.438	8.21365e-23	Uninfected	C11H12orf57
3.2999e-27	0.417975	0.293	0.031	8.53091e-23	Uninfected	RAB11FIP4
3.32406e-27	0.947355	0.948	0.983	8.59336e-23	Uninfected	RPL9
3.84473e-27	1.20496	0.957	0.93	9.9394e-23	Uninfected	RPL22
4.53921e-27	0.919876	0.957	1	1.17348e-22	Uninfected	RPS18
4.60072e-27	0.76165	0.595	0.171	1.18938e-22	Uninfected	TSC22D1
7.47174e-27	1.14032	0.914	0.709	1.93159e-22	Uninfected	PTBP3
7.50707e-27	0.92832	0.966	0.974	1.94073e-22	Uninfected	NACA
8.97082e-27	0.994589	0.948	0.98	2.31914e-22	Uninfected	RPL6
9.25959e-27	0.914973	0.681	0.255	2.39379e-22	Uninfected	SLC15A4
9.41818e-27	0.329205	0.259	0.022	2.43479e-22	Uninfected	CERKL
9.81547e-27	1.01879	0.948	0.98	2.53749e-22	Uninfected	RPL23
1.11462e-26	1.11365	0.931	0.869	2.88152e-22	Uninfected	RPS17
1.20108e-26	0.400255	0.31	0.037	3.10503e-22	Uninfected	LOC114672435
1.28347e-26	1.05801	0.922	0.672	3.31801e-22	Uninfected	SEPTIN7
1.42969e-26	0.325695	0.267	0.025	3.69604e-22	Uninfected	LOC106993404
1.51994e-26	1.20079	0.957	0.978	3.92936e-22	Uninfected	LOC703455
1.64401e-26	0.805246	0.897	0.553	4.25011e-22	Uninfected	HSPA5
2.17424e-26	1.02243	0.957	0.999	5.62085e-22	Uninfected	RPS27A-1
2.51351e-26	0.892572	0.957	0.999	6.49792e-22	Uninfected	RPS7
2.81513e-26	1.12323	0.974	0.949	7.27766e-22	Uninfected	KEG06-r02
3.31138e-26	0.939983	0.94	0.999	8.56059e-22	Uninfected	RPL13A
3.64269e-26	1.01556	0.733	0.331	9.41708e-22	Uninfected	UTRN
4.08943e-26	0.880163	0.836	0.499	1.0572e-21	Uninfected	NPM1
5.43557e-26	0.559649	0.302	0.037	1.4052e-21	Uninfected	ABLIM1
5.74422e-26	1.34744	0.914	0.768	1.485e-21	Uninfected	SFMBT2
5.87495e-26	1.06123	0.948	0.996	1.51879e-21	Uninfected	RPS23
6.54257e-26	0.355176	0.284	0.031	1.69138e-21	Uninfected	CRACR2A
6.96767e-26	0.728415	0.681	0.247	1.80128e-21	Uninfected	EP400
7.69981e-26	0.993592	0.879	0.582	1.99055e-21	Uninfected	ATAD2B
8.00268e-26	0.64869	0.603	0.181	2.06885e-21	Uninfected	ESYT1
8.26718e-26	0.751747	0.629	0.205	2.13723e-21	Uninfected	OFD1
9.77695e-26	1.05228	0.491	0.127	2.52754e-21	Uninfected	ATXN1
1.16034e-25	0.593974	0.543	0.146	2.99972e-21	Uninfected	MPRIP
1.29292e-25	0.98927	0.948	0.983	3.34246e-21	Uninfected	RPS29
1.57497e-25	0.63295	0.629	0.204	4.0716e-21	Uninfected	CDK2AP2
2.60895e-25	0.428222	0.371	0.062	6.74466e-21	Uninfected	ATP8B2
3.20521e-25	0.572725	0.405	0.077	8.2861e-21	Uninfected	GALC
3.50131e-25	0.831568	0.862	0.494	9.05157e-21	Uninfected	TKT
4.00155e-25	0.625612	0.655	0.22	1.03448e-20	Uninfected	PLIN3
4.84117e-25	0.690392	0.491	0.123	1.25154e-20	Uninfected	VCL
5.29339e-25	0.987821	0.948	0.999	1.36845e-20	Uninfected	RPL30
7.13504e-25	0.739228	0.647	0.228	1.84455e-20	Uninfected	ERGIC1
8.91461e-25	0.661992	0.552	0.161	2.3046e-20	Uninfected	C6H5orf34
1.0082e-24	0.757769	0.707	0.283	2.60641e-20	Uninfected	BLOC1S1
1.04354e-24	0.731428	0.603	0.193	2.69776e-20	Uninfected	SIK1
1.05612e-24	0.629153	0.509	0.132	2.73029e-20	Uninfected	LOC107000241
1.31026e-24	1.34568	0.707	0.374	3.38727e-20	Uninfected	CUX2
1.32081e-24	0.48593	0.388	0.072	3.41455e-20	Uninfected	SHQ1
1.39012e-24	0.773248	0.853	0.511	3.59373e-20	Uninfected	EIF3H
1.43774e-24	0.563635	0.5	0.126	3.71684e-20	Uninfected	PTRHD1
1.62435e-24	0.95692	0.948	0.961	4.19927e-20	Uninfected	LOC712274
1.76816e-24	1.11868	0.957	0.996	4.57105e-20	Uninfected	RPS20
1.85444e-24	0.754678	0.647	0.227	4.79409e-20	Uninfected	REPS1
2.21976e-24	1.09902	0.724	0.331	5.73853e-20	Uninfected	RAP1GAP2
2.23102e-24	0.733195	0.388	0.072	5.76763e-20	Uninfected	EZH2
2.36349e-24	0.715122	0.552	0.167	6.11008e-20	Uninfected	LOC696076
2.43353e-24	0.94303	0.716	0.318	6.29117e-20	Uninfected	MYO5A
2.92081e-24	0.903348	0.914	0.584	7.55089e-20	Uninfected	LCP1
3.92942e-24	0.6921	0.767	0.341	1.01583e-19	Uninfected	RPN1
5.3305e-24	0.754122	0.534	0.159	1.37804e-19	Uninfected	MED26
5.42223e-24	0.373957	0.319	0.046	1.40175e-19	Uninfected	DNMBP
6.65021e-24	0.347459	0.259	0.027	1.71921e-19	Uninfected	LOC100424232
7.12947e-24	0.925	0.681	0.289	1.84311e-19	Uninfected	MTMR1
7.41976e-24	0.324866	0.267	0.03	1.91816e-19	Uninfected	LMNA
8.65827e-24	0.82039	0.948	0.995	2.23834e-19	Uninfected	RPL18
1.51304e-23	0.846952	1	0.946	3.91152e-19	Uninfected	KEG06-p11
1.52837e-23	0.48401	0.422	0.091	3.95115e-19	Uninfected	ZFYVE26
1.83082e-23	0.795145	0.707	0.303	4.73302e-19	Uninfected	TOP2B
2.04969e-23	1.25273	0.905	0.669	5.29886e-19	Uninfected	SSR4
2.25687e-23	1.06913	0.948	0.738	5.83447e-19	Uninfected	HSP90B1
4.02057e-23	1.05776	0.836	0.589	1.0394e-18	Uninfected	WDFY4
5.07514e-23	0.809314	0.948	0.958	1.31202e-18	Uninfected	OAZ1
5.14152e-23	1.296	0.879	0.761	1.32919e-18	Uninfected	KLF12
5.2877e-23	0.852065	0.948	0.995	1.36698e-18	Uninfected	TPT1
5.61439e-23	0.796259	0.741	0.361	1.45143e-18	Uninfected	PI4KA
6.49878e-23	0.811293	0.578	0.189	1.68007e-18	Uninfected	STAMBPL1
7.28472e-23	1.23507	0.905	0.689	1.88325e-18	Uninfected	INPP4A
7.39589e-23	0.578972	0.543	0.159	1.91199e-18	Uninfected	LITAF
8.12523e-23	0.756787	0.862	0.595	2.10053e-18	Uninfected	LOC705636
9.99301e-23	0.839565	0.672	0.288	2.58339e-18	Uninfected	SLC30A5
1.02881e-22	1.05207	0.629	0.243	2.65967e-18	Uninfected	UBE2Q2
1.04802e-22	0.589641	0.491	0.128	2.70934e-18	Uninfected	ULK1
1.07188e-22	0.977209	0.724	0.372	2.77103e-18	Uninfected	FOXRED1
1.12116e-22	0.930859	0.784	0.408	2.89842e-18	Uninfected	SMG6
1.2048e-22	0.531494	0.422	0.096	3.11464e-18	Uninfected	MRNIP
1.3911e-22	0.339579	0.293	0.041	3.59627e-18	Uninfected	LRRC18
1.54373e-22	0.5267	0.526	0.146	3.99085e-18	Uninfected	CBX4
1.84985e-22	0.811255	0.966	0.999	4.78223e-18	Uninfected	RPS19
2.01969e-22	0.827801	0.741	0.389	5.2213e-18	Uninfected	PRXL2A
2.14676e-22	0.869637	0.948	0.994	5.54981e-18	Uninfected	RPS16
2.55275e-22	0.893862	0.879	0.621	6.59936e-18	Uninfected	MTREX
3.33111e-22	0.742366	0.897	0.659	8.6116e-18	Uninfected	TRAM1
4.97696e-22	0.685741	0.534	0.167	1.28664e-17	Uninfected	GRAMD4
6.50182e-22	0.936116	0.948	1	1.68085e-17	Uninfected	RPS12
8.14046e-22	0.467699	0.362	0.07	2.10447e-17	Uninfected	SLFN5
8.25545e-22	0.871552	0.862	0.538	2.1342e-17	Uninfected	SELENOS
8.42421e-22	1.48617	0.931	0.885	2.17783e-17	Uninfected	TGFBR2
9.91904e-22	0.403601	0.328	0.056	2.56427e-17	Uninfected	CENPO
1.03989e-21	1.71284	0.871	0.692	2.68832e-17	Uninfected	FMNL2
1.0542e-21	0.893155	0.897	0.623	2.72532e-17	Uninfected	KIF5B
1.12268e-21	0.367594	0.276	0.037	2.90235e-17	Uninfected	PLEC
1.34142e-21	0.696535	0.483	0.134	3.46783e-17	Uninfected	NT5DC1
1.45282e-21	0.778748	0.612	0.238	3.75584e-17	Uninfected	PARVB
1.53352e-21	0.811397	0.845	0.516	3.96445e-17	Uninfected	SERP1
1.69247e-21	0.903455	0.957	0.989	4.37537e-17	Uninfected	FAU
1.79167e-21	0.741807	0.776	0.381	4.63183e-17	Uninfected	EVI2B
2.86804e-21	0.758455	0.914	0.605	7.41445e-17	Uninfected	AKAP9
2.93789e-21	0.846347	0.595	0.215	7.59504e-17	Uninfected	ARHGEF18
2.97433e-21	0.735533	0.957	0.763	7.68924e-17	Uninfected	PABPC1
3.3797e-21	0.986896	0.784	0.558	8.73719e-17	Uninfected	MPEG1
3.56294e-21	0.342235	0.259	0.034	9.21091e-17	Uninfected	MMP25
3.73316e-21	1.1265	0.871	0.671	9.65096e-17	Uninfected	DST
3.94789e-21	0.484944	0.483	0.133	1.02061e-16	Uninfected	SPG21
4.13408e-21	0.449807	0.422	0.1	1.06874e-16	Uninfected	KEG06-p02
4.22006e-21	0.820553	0.819	0.477	1.09097e-16	Uninfected	FXYD5
4.34345e-21	1.12801	0.931	0.927	1.12287e-16	Uninfected	TBC1D5
6.46071e-21	0.567853	0.5	0.147	1.67022e-16	Uninfected	NSUN2
7.14121e-21	0.790266	0.948	0.975	1.84615e-16	Uninfected	RPL5
7.31502e-21	0.856995	0.724	0.354	1.89108e-16	Uninfected	MGMT
8.27538e-21	0.688309	0.793	0.417	2.13935e-16	Uninfected	NAP1L1
8.78784e-21	0.919283	0.698	0.341	2.27183e-16	Uninfected	FUOM
1.09518e-20	0.705135	0.81	0.496	2.83127e-16	Uninfected	ATP5F1A
1.23352e-20	0.609999	0.517	0.161	3.18891e-16	Uninfected	AKAP11
1.35316e-20	0.930758	0.94	0.979	3.49818e-16	Uninfected	RPL23A
1.38791e-20	1.0092	0.948	0.99	3.58804e-16	Uninfected	RPS13
1.44375e-20	0.548873	0.302	0.051	3.7324e-16	Uninfected	LOC106992989
1.61964e-20	0.766381	0.784	0.451	4.1871e-16	Uninfected	ZNF706
1.81728e-20	0.676751	0.578	0.21	4.69804e-16	Uninfected	ACTN4
2.27878e-20	0.526402	0.509	0.157	5.89111e-16	Uninfected	DCPS
2.70336e-20	0.511167	0.457	0.126	6.98872e-16	Uninfected	NBN
3.01586e-20	0.79072	0.957	0.988	7.79659e-16	Uninfected	RPSA
4.20288e-20	1.0994	0.784	0.467	1.08653e-15	Uninfected	XYLT1
5.35714e-20	0.674445	0.647	0.275	1.38493e-15	Uninfected	ZDHHC21
6.08731e-20	0.472504	0.44	0.111	1.57369e-15	Uninfected	RHOBTB1
7.46831e-20	0.69456	0.664	0.28	1.93071e-15	Uninfected	SEC24D
7.87988e-20	0.985787	0.836	0.595	2.03711e-15	Uninfected	KIF13B
8.05076e-20	0.543722	0.534	0.173	2.08128e-15	Uninfected	STAT2
8.07664e-20	0.7592	0.698	0.305	2.08797e-15	Uninfected	STIM2
8.63142e-20	0.478392	0.509	0.151	2.23139e-15	Uninfected	GNB5
8.76661e-20	0.604216	0.284	0.047	2.26634e-15	Uninfected	KIFC1
9.45368e-20	0.347255	0.267	0.04	2.44397e-15	Uninfected	MFAP3L
9.65483e-20	0.665338	0.534	0.182	2.49597e-15	Uninfected	VOPP1
1.28074e-19	0.648535	0.681	0.301	3.31098e-15	Uninfected	RPS4Y2
1.6279e-19	0.828967	0.784	0.493	4.20844e-15	Uninfected	IFNAR1
1.71142e-19	0.928415	0.776	0.394	4.42436e-15	Uninfected	PDE4B
1.9997e-19	0.742955	0.879	0.593	5.16963e-15	Uninfected	EIF4G2
2.0341e-19	0.663268	0.802	0.433	5.25855e-15	Uninfected	SELENOF
3.7006e-19	0.871799	0.922	0.894	9.5668e-15	Uninfected	LOC701504
3.72566e-19	0.885679	0.871	0.615	9.63157e-15	Uninfected	ERC1
3.7951e-19	0.821382	0.405	0.108	9.8111e-15	Uninfected	RFTN1
4.371e-19	0.322445	0.284	0.047	1.12999e-14	Uninfected	HYOU1
5.16153e-19	1.19512	0.948	0.872	1.33436e-14	Uninfected	PRKCB
5.22489e-19	0.512849	0.543	0.181	1.35074e-14	Uninfected	POLE4
5.37454e-19	0.657364	0.862	0.529	1.38943e-14	Uninfected	PDIA3
6.25485e-19	0.691228	0.741	0.396	1.617e-14	Uninfected	PSMA6
6.30875e-19	0.831366	0.871	0.511	1.63094e-14	Uninfected	BBX
6.82516e-19	0.99842	0.741	0.484	1.76444e-14	Uninfected	MYO6
8.16821e-19	0.911133	0.716	0.369	2.11165e-14	Uninfected	LOC114674108
8.27542e-19	1.06009	0.828	0.522	2.13936e-14	Uninfected	KDM2B
8.9854e-19	0.811006	0.94	0.99	2.32291e-14	Uninfected	RPS10
9.20427e-19	0.776124	0.966	0.766	2.37949e-14	Uninfected	ANKRD12
1.00778e-18	0.880543	0.716	0.36	2.60532e-14	Uninfected	NCF1
1.03252e-18	0.510255	0.405	0.106	2.66926e-14	Uninfected	INTS7
1.26539e-18	0.947476	0.974	0.811	3.27128e-14	Uninfected	TBL1XR1
1.32929e-18	0.762685	0.948	0.991	3.43648e-14	Uninfected	RPLP0
1.4139e-18	0.612036	0.569	0.214	3.65522e-14	Uninfected	CSF2RB
1.44128e-18	0.815254	0.612	0.264	3.726e-14	Uninfected	PIK3CG
1.47615e-18	0.348978	0.259	0.04	3.81613e-14	Uninfected	TRAF1
1.59469e-18	0.642471	0.612	0.253	4.1226e-14	Uninfected	IDS
1.71982e-18	0.704502	0.603	0.243	4.44608e-14	Uninfected	KDM1A
1.90143e-18	0.563937	0.543	0.196	4.91558e-14	Uninfected	IDH3G
1.97104e-18	0.844438	0.957	0.983	5.09553e-14	Uninfected	RPL19
1.99643e-18	0.628045	0.647	0.293	5.16117e-14	Uninfected	RAB8A
2.03899e-18	0.693883	0.621	0.264	5.27119e-14	Uninfected	AVL9
2.0997e-18	0.535738	0.552	0.191	5.42815e-14	Uninfected	LOC114678893
2.16515e-18	0.697299	0.517	0.181	5.59735e-14	Uninfected	ZHX2
2.18219e-18	0.810786	0.793	0.456	5.64139e-14	Uninfected	TMEM268
2.45277e-18	0.705827	0.724	0.412	6.3409e-14	Uninfected	SEMA4D
2.49052e-18	1.00455	0.914	0.804	6.43849e-14	Uninfected	TMEM131
2.63752e-18	0.62653	0.509	0.174	6.81853e-14	Uninfected	SEMA7A
3.10704e-18	0.641814	0.474	0.151	8.03231e-14	Uninfected	SLC35E1
3.66214e-18	0.655263	0.5	0.172	9.46738e-14	Uninfected	PECAM1
4.83643e-18	0.857163	0.828	0.57	1.25031e-13	Uninfected	LOC716530
5.02184e-18	0.990584	0.862	0.629	1.29825e-13	Uninfected	GPX1
5.15961e-18	0.764043	0.776	0.456	1.33386e-13	Uninfected	PSMB8
5.31239e-18	0.738624	0.966	0.727	1.37336e-13	Uninfected	FNBP1
6.79737e-18	0.538974	0.543	0.199	1.75726e-13	Uninfected	TMEM184B
8.34563e-18	0.747971	0.836	0.562	2.15751e-13	Uninfected	UBE2E1
8.43464e-18	0.668165	0.655	0.303	2.18052e-13	Uninfected	SLC1A4
8.6479e-18	0.772057	0.569	0.232	2.23566e-13	Uninfected	RUFY3
1.04901e-17	0.435513	0.414	0.113	2.71189e-13	Uninfected	BORCS7
1.06084e-17	0.893242	0.793	0.589	2.74248e-13	Uninfected	NSA2
1.2841e-17	1.25033	0.543	0.224	3.31967e-13	Uninfected	PLXNC1
1.44372e-17	0.399364	0.371	0.091	3.7323e-13	Uninfected	FAM117A
1.78828e-17	0.463019	0.431	0.125	4.62306e-13	Uninfected	OXSM
2.23791e-17	0.590474	0.603	0.258	5.78544e-13	Uninfected	HINT2
2.24911e-17	0.394272	0.284	0.055	5.81439e-13	Uninfected	PRKAR2B
2.273e-17	0.435988	0.31	0.065	5.87616e-13	Uninfected	ABCC1
2.50931e-17	0.650413	0.707	0.346	6.48706e-13	Uninfected	HSPD1
2.64573e-17	0.361198	0.405	0.107	6.83974e-13	Uninfected	ZBTB33
2.86558e-17	0.689193	0.698	0.38	7.4081e-13	Uninfected	ECHDC1
3.22643e-17	0.389413	0.328	0.071	8.34098e-13	Uninfected	GCNT1
3.33559e-17	0.831633	0.638	0.306	8.62317e-13	Uninfected	MSRA
3.47573e-17	0.743075	0.862	0.618	8.98546e-13	Uninfected	SETD2
3.54839e-17	0.432049	0.302	0.062	9.17331e-13	Uninfected	KIAA1958
3.58342e-17	0.747247	0.931	0.988	9.26387e-13	Uninfected	RPL27
3.9294e-17	0.580541	0.517	0.182	1.01583e-12	Uninfected	CIITA
4.33962e-17	0.786399	0.922	0.973	1.12188e-12	Uninfected	RPL11
4.57706e-17	0.335168	0.328	0.072	1.18326e-12	Uninfected	TRDMT1
4.87508e-17	0.787811	0.716	0.41	1.26031e-12	Uninfected	SEC61G
5.12893e-17	0.670716	0.828	0.537	1.32593e-12	Uninfected	CD47
5.32822e-17	0.678322	0.905	0.63	1.37745e-12	Uninfected	PPP2R5C
5.93154e-17	0.335168	0.336	0.077	1.53342e-12	Uninfected	NSDHL
8.03025e-17	0.687516	0.931	0.746	2.07598e-12	Uninfected	YWHAZ
8.2301e-17	0.697701	0.724	0.415	2.12765e-12	Uninfected	CAPG
8.93587e-17	0.728265	0.578	0.257	2.3101e-12	Uninfected	LOC710897
1.02341e-16	0.297286	0.267	0.049	2.64572e-12	Uninfected	BDH2
1.02879e-16	0.63291	0.853	0.645	2.65962e-12	Uninfected	H2AFY
1.081e-16	0.387077	0.371	0.096	2.7946e-12	Uninfected	ST6GALNAC6
1.11092e-16	0.759592	0.698	0.356	2.87196e-12	Uninfected	ITPR1
1.21154e-16	0.747028	0.724	0.407	3.13207e-12	Uninfected	UBR5
1.40138e-16	0.8132	0.905	0.802	3.62286e-12	Uninfected	EIF3K
1.46398e-16	0.510706	0.379	0.106	3.78468e-12	Uninfected	ST3GAL2
1.46854e-16	0.593117	0.69	0.344	3.79647e-12	Uninfected	EIF3L
1.57439e-16	0.388489	0.388	0.105	4.07011e-12	Uninfected	UBA5
1.6e-16	0.646225	0.414	0.126	4.13632e-12	Uninfected	CEP78
1.74258e-16	0.903867	0.681	0.379	4.50492e-12	Uninfected	CARD11
2.11567e-16	0.297286	0.267	0.05	5.46942e-12	Uninfected	ZNF395
2.32477e-16	0.568401	0.534	0.212	6.01e-12	Uninfected	ZMIZ1
2.47585e-16	0.684685	0.543	0.227	6.40055e-12	Uninfected	TBC1D16
2.52399e-16	0.786962	0.741	0.453	6.52501e-12	Uninfected	TLK1
3.30676e-16	0.824706	0.81	0.563	8.54863e-12	Uninfected	FRYL
4.47239e-16	0.529438	0.466	0.154	1.1562e-11	Uninfected	ZNF608
5.74183e-16	0.529468	0.457	0.157	1.48438e-11	Uninfected	ABHD17B
6.15013e-16	0.767766	0.784	0.519	1.58993e-11	Uninfected	CSNK1G1
6.82134e-16	0.728863	0.905	0.738	1.76345e-11	Uninfected	MYL6
8.08294e-16	0.885013	0.638	0.303	2.0896e-11	Uninfected	HIST1H2BK
1.25923e-15	0.858389	0.56	0.252	3.25535e-11	Uninfected	KAT2B
1.26464e-15	0.439041	0.405	0.123	3.26934e-11	Uninfected	LHPP
2.16884e-15	0.298174	0.267	0.052	5.60688e-11	Uninfected	PTPRCAP
2.17711e-15	0.298361	0.276	0.057	5.62825e-11	Uninfected	LOC710961
2.29467e-15	0.380564	0.362	0.1	5.93219e-11	Uninfected	RIPOR1
2.50158e-15	0.614841	0.802	0.575	6.46708e-11	Uninfected	IRF2BP2
2.98513e-15	0.577559	0.75	0.426	7.71715e-11	Uninfected	SDHA
3.34949e-15	0.657514	0.948	0.879	8.65911e-11	Uninfected	COX4I1
3.43125e-15	0.649087	0.957	0.869	8.87047e-11	Uninfected	PTMA
3.49664e-15	0.521815	0.56	0.228	9.03952e-11	Uninfected	SMC4
3.55448e-15	0.410905	0.414	0.126	9.18904e-11	Uninfected	CASP3
3.62602e-15	0.593814	0.724	0.401	9.37398e-11	Uninfected	PAIP1
3.63978e-15	0.587042	0.517	0.212	9.40955e-11	Uninfected	NCOA7
3.86959e-15	0.511167	0.802	0.468	1.00037e-10	Uninfected	TAX1BP1
4.74423e-15	0.617091	0.948	0.961	1.22648e-10	Uninfected	ACTG1
5.27158e-15	0.632309	0.966	0.995	1.36281e-10	Uninfected	RPL3
5.30705e-15	0.420019	0.414	0.126	1.37198e-10	Uninfected	CDKN1A
5.30804e-15	0.626259	0.534	0.224	1.37223e-10	Uninfected	STIM1
5.34441e-15	0.594383	0.483	0.177	1.38164e-10	Uninfected	EDEM1
5.78179e-15	0.698807	0.879	0.563	1.49471e-10	Uninfected	LOC114669810
6.32123e-15	1.04719	0.966	0.904	1.63417e-10	Uninfected	HDAC9
6.58739e-15	0.357986	0.293	0.066	1.70297e-10	Uninfected	CMAH
7.38692e-15	0.327673	0.302	0.071	1.90967e-10	Uninfected	LOC114676183
8.48244e-15	0.314689	0.25	0.049	2.19288e-10	Uninfected	ADSSL1
8.95538e-15	0.277921	0.25	0.049	2.31514e-10	Uninfected	TMEM53
1.04225e-14	0.535596	0.707	0.382	2.69442e-10	Uninfected	EIF3M
1.17906e-14	0.544635	0.647	0.333	3.04809e-10	Uninfected	CFAP299
1.319e-14	0.577454	0.448	0.159	3.40988e-10	Uninfected	TENT4A
1.34435e-14	0.489547	0.397	0.128	3.47541e-10	Uninfected	PIM3
1.38681e-14	0.56109	0.474	0.177	3.58518e-10	Uninfected	WDR47
1.46319e-14	0.576007	0.707	0.387	3.78263e-10	Uninfected	DIAPH1
1.47903e-14	0.505304	0.879	0.608	3.82359e-10	Uninfected	CANX
1.85673e-14	0.307511	0.302	0.072	4.80002e-10	Uninfected	CETN2
1.86753e-14	0.653952	0.81	0.518	4.82795e-10	Uninfected	MAMU-DMB
1.87614e-14	0.638717	0.638	0.34	4.85019e-10	Uninfected	DNAJC3
1.9025e-14	0.640359	0.853	0.651	4.91835e-10	Uninfected	EIF3E
1.93835e-14	0.673541	1	0.93	5.01101e-10	Uninfected	KEG06-p08
2.04943e-14	0.606446	0.431	0.146	5.29818e-10	Uninfected	IKZF2
2.12678e-14	0.330184	0.31	0.077	5.49816e-10	Uninfected	DHRS3
2.18103e-14	0.622352	0.957	0.907	5.6384e-10	Uninfected	KMT2C
2.2908e-14	0.345965	0.405	0.126	5.92219e-10	Uninfected	MICAL1
2.29211e-14	0.491831	0.44	0.149	5.92555e-10	Uninfected	LOC114679405
2.72053e-14	0.653035	0.888	0.731	7.0331e-10	Uninfected	SP100
2.8048e-14	0.473886	0.431	0.148	7.25098e-10	Uninfected	AVEN
2.8058e-14	0.627064	0.629	0.325	7.25357e-10	Uninfected	ATP6V1G1
2.95312e-14	0.314406	0.328	0.086	7.63441e-10	Uninfected	TUBG1
3.12565e-14	0.268977	0.276	0.061	8.08043e-10	Uninfected	THOP1
3.18038e-14	0.414656	0.388	0.12	8.22191e-10	Uninfected	LOC114678423
3.20645e-14	0.29101	0.259	0.054	8.28931e-10	Uninfected	ABCD2
3.59908e-14	1.60841	0.448	0.188	9.30435e-10	Uninfected	LOC106993406
3.67421e-14	0.493983	0.397	0.13	9.49856e-10	Uninfected	SFMBT1
4.29234e-14	0.546073	0.672	0.351	1.10966e-09	Uninfected	PPP3CC
4.37737e-14	0.38247	0.414	0.136	1.13164e-09	Uninfected	ELL
4.48945e-14	0.742581	0.759	0.483	1.16061e-09	Uninfected	RREB1
4.52469e-14	0.713089	0.871	0.628	1.16972e-09	Uninfected	BTG1
5.50354e-14	0.415541	0.569	0.242	1.42277e-09	Uninfected	DYNLL2
6.03863e-14	0.774139	0.578	0.276	1.56111e-09	Uninfected	DAAM1
6.81803e-14	0.41614	0.422	0.143	1.7626e-09	Uninfected	SEPTIN9
7.26676e-14	0.70495	0.828	0.601	1.8786e-09	Uninfected	GATAD2B
9.49322e-14	0.441242	0.405	0.133	2.45419e-09	Uninfected	SNRK
9.56096e-14	0.457965	0.543	0.232	2.4717e-09	Uninfected	UNC119
1.01005e-13	0.284846	0.267	0.06	2.61118e-09	Uninfected	BMF
1.03499e-13	0.2986	0.328	0.088	2.67565e-09	Uninfected	TRAPPC6A
1.10131e-13	0.713024	0.716	0.443	2.8471e-09	Uninfected	RCOR1
1.1912e-13	0.565736	0.595	0.291	3.07949e-09	Uninfected	EIF3G
1.20857e-13	0.545088	0.69	0.376	3.1244e-09	Uninfected	MEF2D
1.53715e-13	0.432125	0.362	0.112	3.97385e-09	Uninfected	NUAK2
1.54976e-13	0.689775	0.802	0.621	4.00645e-09	Uninfected	EIF3F
1.68152e-13	0.562456	0.75	0.493	4.34706e-09	Uninfected	PSMA2
1.72227e-13	1.00747	0.776	0.577	4.45242e-09	Uninfected	SUPT3H
1.73988e-13	0.413938	0.491	0.191	4.49793e-09	Uninfected	HDGF
1.83499e-13	0.667254	0.595	0.29	4.74382e-09	Uninfected	EIF2B3
1.87056e-13	0.681571	0.914	0.74	4.83577e-09	Uninfected	TOP1
2.19729e-13	0.299215	0.31	0.082	5.68042e-09	Uninfected	MIIP
2.32129e-13	0.343223	0.302	0.078	6.00099e-09	Uninfected	SYNE1
2.39615e-13	0.426935	0.414	0.146	6.19453e-09	Uninfected	GORASP2
2.64873e-13	0.646419	0.612	0.325	6.84751e-09	Uninfected	TFCP2
2.79942e-13	0.364807	0.328	0.093	7.23705e-09	Uninfected	LOC106992283
3.38383e-13	0.280313	0.259	0.059	8.74787e-09	Uninfected	LOC114672822
4.1463e-13	0.439946	0.56	0.252	1.0719e-08	Uninfected	SRPRA
4.57793e-13	0.382084	0.362	0.115	1.18349e-08	Uninfected	USP38
4.7027e-13	0.645512	0.914	0.773	1.21574e-08	Uninfected	ARHGDIB
4.91515e-13	0.349804	0.388	0.127	1.27066e-08	Uninfected	GTPBP8
5.12099e-13	0.649341	0.595	0.329	1.32388e-08	Uninfected	SMG7
5.68472e-13	0.331029	0.31	0.085	1.46961e-08	Uninfected	CRELD2
5.86203e-13	0.36501	0.517	0.209	1.51545e-08	Uninfected	NAXE
5.86952e-13	0.646419	0.595	0.31	1.51739e-08	Uninfected	R3HDM1
5.92841e-13	0.543038	0.655	0.356	1.53261e-08	Uninfected	ERGIC2
5.9499e-13	0.522671	0.629	0.316	1.53817e-08	Uninfected	PTPN2
6.77654e-13	0.321024	0.302	0.082	1.75187e-08	Uninfected	LOC718979
7.24651e-13	0.43314	0.379	0.13	1.87337e-08	Uninfected	MTM1
7.33251e-13	0.462005	0.483	0.196	1.8956e-08	Uninfected	RPS27A
7.74821e-13	0.794069	0.922	0.878	2.00307e-08	Uninfected	RNF130
8.23101e-13	0.544749	0.716	0.457	2.12788e-08	Uninfected	RTRAF
8.76713e-13	0.345019	0.302	0.083	2.26648e-08	Uninfected	KATNAL1
8.99113e-13	0.565384	0.991	0.945	2.32439e-08	Uninfected	KEG06-p12
9.06197e-13	0.507195	0.578	0.271	2.3427e-08	Uninfected	ATL2
9.20019e-13	0.58457	0.741	0.458	2.37843e-08	Uninfected	KEG06-p06
1.0804e-12	0.533887	0.569	0.268	2.79304e-08	Uninfected	CYTIP
1.09263e-12	0.271108	0.25	0.057	2.82468e-08	Uninfected	ENTPD7
1.09331e-12	0.351406	0.302	0.083	2.82642e-08	Uninfected	PGM2L1
1.11951e-12	0.362313	0.414	0.146	2.89417e-08	Uninfected	ALKBH5
1.21511e-12	0.522616	0.845	0.592	3.14131e-08	Uninfected	HNRNPD
1.21882e-12	0.611169	0.871	0.767	3.15089e-08	Uninfected	ANKRD11
1.21915e-12	0.539023	0.69	0.406	3.15175e-08	Uninfected	STT3B
1.23268e-12	0.434835	0.457	0.183	3.18673e-08	Uninfected	RHOC
1.23654e-12	0.713377	0.836	0.589	3.19671e-08	Uninfected	FBXW11
1.30871e-12	0.619846	0.914	0.726	3.38329e-08	Uninfected	BIRC6
1.36211e-12	0.797949	0.629	0.34	3.52132e-08	Uninfected	FAM129A
1.59176e-12	0.396535	0.31	0.088	4.11502e-08	Uninfected	VWA8
1.59908e-12	0.393013	0.371	0.122	4.13394e-08	Uninfected	CTPS1
1.79054e-12	0.637506	0.897	0.751	4.6289e-08	Uninfected	EEF1D
1.86509e-12	0.532988	0.629	0.355	4.82163e-08	Uninfected	PRDX5
2.07775e-12	0.496171	0.81	0.573	5.3714e-08	Uninfected	YBX1
2.08939e-12	0.277396	0.328	0.095	5.40148e-08	Uninfected	LOC106992953
2.13031e-12	0.687584	0.871	0.716	5.50727e-08	Uninfected	RPS24
2.44714e-12	0.497316	0.681	0.38	6.32633e-08	Uninfected	ROMO1
2.87082e-12	0.314183	0.259	0.064	7.42163e-08	Uninfected	JADE3
2.90861e-12	0.513784	0.5	0.22	7.51935e-08	Uninfected	PXK
2.95619e-12	0.459528	0.534	0.239	7.64235e-08	Uninfected	TRIM25
3.10215e-12	0.389638	0.328	0.1	8.01968e-08	Uninfected	TMEM170B
3.15705e-12	0.633734	0.759	0.497	8.1616e-08	Uninfected	DLG1
3.25129e-12	0.365207	0.379	0.13	8.40525e-08	Uninfected	TRAF4
3.34239e-12	0.400556	0.345	0.111	8.64075e-08	Uninfected	TARBP1
3.40729e-12	0.673729	0.578	0.325	8.80852e-08	Uninfected	STAT1
3.48081e-12	0.533532	0.638	0.345	8.99858e-08	Uninfected	OSTC
3.60964e-12	0.903683	0.966	0.96	9.33163e-08	Uninfected	LYN
3.69674e-12	0.371976	0.336	0.105	9.5568e-08	Uninfected	GPR155
4.03628e-12	0.632462	0.845	0.68	1.04346e-07	Uninfected	ROCK1
4.51952e-12	0.52597	0.767	0.513	1.16839e-07	Uninfected	ADNP
4.56798e-12	0.605561	0.75	0.537	1.18092e-07	Uninfected	ATP5PO
4.64243e-12	0.413699	0.379	0.131	1.20016e-07	Uninfected	NDRG1
4.66763e-12	0.533646	0.905	0.735	1.20667e-07	Uninfected	UBE2D2
4.93655e-12	0.555034	0.724	0.465	1.2762e-07	Uninfected	LNPEP
5.22864e-12	0.860538	0.948	0.973	1.35171e-07	Uninfected	RPL34
5.27087e-12	0.698695	0.655	0.376	1.36263e-07	Uninfected	ARHGAP6
5.53501e-12	0.457897	0.707	0.403	1.43091e-07	Uninfected	DAD1
5.77945e-12	0.541391	0.828	0.675	1.4941e-07	Uninfected	NAGK
5.9045e-12	0.532102	0.888	0.626	1.52643e-07	Uninfected	TM9SF3
6.17911e-12	0.571882	0.836	0.608	1.59742e-07	Uninfected	PIP4K2A
6.5801e-12	0.518792	0.733	0.491	1.70109e-07	Uninfected	ANXA7
6.63047e-12	0.531631	0.5	0.225	1.71411e-07	Uninfected	LOC107000213
7.98242e-12	0.341062	0.25	0.062	2.06362e-07	Uninfected	RANBP3L
8.90392e-12	1.03237	0.509	0.244	2.30184e-07	Uninfected	NR4A3
9.15308e-12	0.51434	0.621	0.33	2.36625e-07	Uninfected	DENND1B
9.1637e-12	0.29138	0.362	0.116	2.369e-07	Uninfected	KIF20B
9.19198e-12	0.659791	0.569	0.293	2.37631e-07	Uninfected	STK17A
9.69727e-12	0.790612	0.879	0.765	2.50694e-07	Uninfected	TAOK3
9.95158e-12	0.569444	0.853	0.689	2.57268e-07	Uninfected	CAP1
1.02013e-11	0.614555	0.784	0.597	2.63725e-07	Uninfected	COG5
1.04633e-11	0.618105	0.698	0.441	2.70496e-07	Uninfected	JARID2
1.10558e-11	0.445901	0.888	0.711	2.85814e-07	Uninfected	RBM3
1.14546e-11	0.500374	0.612	0.333	2.96125e-07	Uninfected	NOP58
1.14876e-11	0.67125	0.595	0.335	2.96976e-07	Uninfected	SINHCAF
1.24168e-11	0.255222	0.276	0.073	3.20998e-07	Uninfected	AACS
1.26708e-11	0.28338	0.336	0.106	3.27566e-07	Uninfected	TCF3
1.28494e-11	0.534935	0.603	0.32	3.32183e-07	Uninfected	RAP1GDS1
1.37619e-11	0.704754	0.957	0.99	3.55773e-07	Uninfected	RPL21
1.39232e-11	0.302149	0.259	0.067	3.59943e-07	Uninfected	LOC114672865
1.41117e-11	0.453106	0.569	0.28	3.64816e-07	Uninfected	LOC100425484
1.41193e-11	0.618097	0.871	0.71	3.65012e-07	Uninfected	CALR
1.61489e-11	0.266877	0.267	0.071	4.1748e-07	Uninfected	LOC693573
1.6723e-11	0.569611	0.707	0.46	4.32324e-07	Uninfected	MANF
1.72506e-11	0.38499	0.474	0.197	4.45961e-07	Uninfected	FBL
1.84327e-11	0.492344	0.509	0.227	4.76522e-07	Uninfected	TPD52
1.98945e-11	0.609425	0.888	0.732	5.14314e-07	Uninfected	SMDT1
2.26099e-11	0.594785	0.672	0.425	5.8451e-07	Uninfected	BTAF1
2.42223e-11	0.657488	0.595	0.336	6.26195e-07	Uninfected	NLK
2.80468e-11	0.535317	0.69	0.431	7.25067e-07	Uninfected	RSL24D1
2.86956e-11	0.449156	0.828	0.564	7.41839e-07	Uninfected	EIF3A
2.97914e-11	0.404694	0.466	0.198	7.70168e-07	Uninfected	MOB1B
3.02711e-11	0.49476	0.672	0.39	7.82568e-07	Uninfected	ADGRG5
3.13744e-11	0.496383	0.638	0.349	8.11092e-07	Uninfected	APMAP
3.13877e-11	0.586214	0.793	0.528	8.11435e-07	Uninfected	CDKAL1
3.47915e-11	0.590935	0.905	0.819	8.99429e-07	Uninfected	PPIB
3.57846e-11	0.554429	0.543	0.264	9.25105e-07	Uninfected	PDIA4
3.83117e-11	0.557387	0.931	0.842	9.90433e-07	Uninfected	IKZF1
3.9598e-11	0.467059	0.707	0.426	1.02369e-06	Uninfected	SECISBP2
3.98955e-11	0.631131	0.716	0.46	1.03138e-06	Uninfected	MSI2
4.05984e-11	0.45658	0.612	0.334	1.04955e-06	Uninfected	NDUFA9
4.09704e-11	0.46751	0.828	0.58	1.05917e-06	Uninfected	PSME1
4.31805e-11	0.592145	0.991	0.945	1.1163e-06	Uninfected	KEG06-p13
4.42549e-11	0.520479	0.491	0.219	1.14408e-06	Uninfected	TFRC
4.80513e-11	0.880662	0.802	0.674	1.24222e-06	Uninfected	FBXL17
4.85808e-11	0.512559	0.802	0.544	1.25591e-06	Uninfected	MAN2A1
4.95864e-11	0.359265	0.345	0.118	1.28191e-06	Uninfected	LY96
5.0057e-11	0.578053	0.828	0.528	1.29407e-06	Uninfected	MAMU-DMA
5.21053e-11	0.511012	0.698	0.461	1.34703e-06	Uninfected	GTF3A
5.31956e-11	0.588312	0.655	0.407	1.37521e-06	Uninfected	ASPH
5.31983e-11	0.632653	0.698	0.482	1.37528e-06	Uninfected	FKBP2
5.53081e-11	0.54634	0.638	0.369	1.42983e-06	Uninfected	ARFGAP3
5.80448e-11	0.570507	0.94	0.826	1.50057e-06	Uninfected	VPS13B
5.87243e-11	0.568301	0.931	0.939	1.51814e-06	Uninfected	EEF1B2
6.18682e-11	0.338604	0.44	0.178	1.59942e-06	Uninfected	SIVA1
6.39916e-11	0.443352	0.638	0.366	1.65431e-06	Uninfected	DRAP1
6.45682e-11	0.625792	0.56	0.309	1.66922e-06	Uninfected	MIB1
6.78464e-11	0.365756	0.44	0.181	1.75396e-06	Uninfected	ACAT1
6.80487e-11	0.821873	0.474	0.218	1.7592e-06	Uninfected	SLC20A1
6.95525e-11	0.341968	0.371	0.136	1.79807e-06	Uninfected	ARCN1
8.4359e-11	0.473863	0.707	0.433	2.18085e-06	Uninfected	SSR1
8.80654e-11	0.496268	0.612	0.357	2.27667e-06	Uninfected	PGK1
9.23548e-11	0.310148	0.474	0.199	2.38756e-06	Uninfected	FDFT1
9.60265e-11	0.625921	0.94	0.862	2.48248e-06	Uninfected	SERF2
9.6532e-11	0.572107	0.707	0.484	2.49554e-06	Uninfected	RPN2
9.65531e-11	0.383899	0.388	0.149	2.49609e-06	Uninfected	DGKD
1.03086e-10	0.438486	0.379	0.148	2.66499e-06	Uninfected	LCLAT1
1.06055e-10	0.610978	0.897	0.765	2.74172e-06	Uninfected	PAN3
1.12548e-10	0.256498	0.336	0.111	2.90958e-06	Uninfected	LOC720418
1.13371e-10	0.458249	0.724	0.462	2.93086e-06	Uninfected	COX8A
1.21963e-10	0.324238	0.414	0.161	3.15298e-06	Uninfected	RRP1B
1.22542e-10	0.341749	0.509	0.229	3.16797e-06	Uninfected	XPNPEP1
1.31932e-10	0.551117	0.733	0.488	3.41069e-06	Uninfected	ASXL2
1.3297e-10	0.498202	0.448	0.199	3.43754e-06	Uninfected	CCDC6
1.39303e-10	0.540796	0.802	0.59	3.60127e-06	Uninfected	SEC63
1.4811e-10	0.561972	0.845	0.666	3.82895e-06	Uninfected	ERP44
1.62522e-10	0.456017	0.647	0.39	4.20151e-06	Uninfected	DNAJB11
1.75156e-10	0.367809	0.509	0.229	4.52814e-06	Uninfected	LOC696959
1.92847e-10	0.541733	0.707	0.483	4.98548e-06	Uninfected	SEC31A
2.06133e-10	0.295518	0.379	0.141	5.32896e-06	Uninfected	CA9
2.07967e-10	0.455815	0.422	0.182	5.37636e-06	Uninfected	PAPSS1
2.11738e-10	0.279985	0.284	0.087	5.47385e-06	Uninfected	LOC114674200
2.19925e-10	0.501196	0.569	0.316	5.6855e-06	Uninfected	ARHGAP27
2.31405e-10	0.525381	0.733	0.509	5.98228e-06	Uninfected	VDAC3
2.33193e-10	0.513527	0.647	0.391	6.02851e-06	Uninfected	KLC1
2.33968e-10	0.426703	0.621	0.34	6.04855e-06	Uninfected	UFC1
2.49934e-10	0.69718	0.94	0.973	6.46129e-06	Uninfected	RPL24
2.52034e-10	0.982675	0.888	0.69	6.51559e-06	Uninfected	WWOX
2.55631e-10	0.584968	0.94	0.899	6.60857e-06	Uninfected	ATP5F1E
2.64534e-10	0.285692	0.397	0.152	6.83873e-06	Uninfected	KARS
2.72668e-10	0.491151	0.638	0.369	7.049e-06	Uninfected	CCT8
2.80141e-10	0.527542	0.621	0.372	7.24221e-06	Uninfected	UHRF1BP1L
2.8719e-10	0.317164	0.31	0.105	7.42444e-06	Uninfected	LOC709077
2.92292e-10	0.529145	0.612	0.379	7.55633e-06	Uninfected	PTMS
2.93784e-10	0.399293	0.586	0.306	7.5949e-06	Uninfected	COPZ1
3.19472e-10	0.460237	0.569	0.3	8.25899e-06	Uninfected	EEF2K
3.2608e-10	0.505724	0.638	0.37	8.42982e-06	Uninfected	CTCF
3.43787e-10	0.254893	0.259	0.073	8.88757e-06	Uninfected	PPA1
3.76469e-10	0.456762	0.94	0.936	9.73248e-06	Uninfected	CFL1
3.77431e-10	0.434663	0.862	0.687	9.75734e-06	Uninfected	HNRNPC
3.83589e-10	0.302375	0.353	0.13	9.91653e-06	Uninfected	CYBRD1
3.99128e-10	0.381205	0.543	0.269	1.03183e-05	Uninfected	RAD21
4.30513e-10	0.591118	0.905	0.714	1.11296e-05	Uninfected	ARID2
4.62915e-10	0.350931	0.319	0.11	1.19673e-05	Uninfected	KLHL25
4.87037e-10	0.673383	0.948	0.988	1.25909e-05	Uninfected	RPS21
4.87099e-10	0.317344	0.319	0.111	1.25925e-05	Uninfected	CNTROB
5.07591e-10	0.282765	0.293	0.095	1.31222e-05	Uninfected	MAGOHB
5.28908e-10	0.582134	0.578	0.325	1.36733e-05	Uninfected	CREB3L2
6.31346e-10	0.467713	0.853	0.69	1.63216e-05	Uninfected	CDV3
6.35218e-10	0.358022	0.44	0.191	1.64217e-05	Uninfected	ANAPC13
6.64596e-10	0.464316	0.595	0.334	1.71811e-05	Uninfected	TMOD3
6.83125e-10	1.0682	0.948	0.993	1.76601e-05	Uninfected	FCHSD2
7.41427e-10	0.731764	0.767	0.64	1.91674e-05	Uninfected	SPCS2
7.57296e-10	0.389365	0.552	0.283	1.95776e-05	Uninfected	PHPT1
7.82296e-10	0.316847	0.44	0.191	2.02239e-05	Uninfected	CNP
8.47075e-10	0.432589	0.862	0.651	2.18986e-05	Uninfected	SET
8.91931e-10	0.419594	0.259	0.08	2.30582e-05	Uninfected	DENND5B
9.43539e-10	0.318554	0.362	0.141	2.43924e-05	Uninfected	ASF1A
1.01557e-09	0.662951	0.552	0.315	2.62544e-05	Uninfected	CDC14A
1.05972e-09	0.407571	0.629	0.366	2.73959e-05	Uninfected	EIF4A3
1.13942e-09	0.591915	0.948	0.98	2.94563e-05	Uninfected	UBA52
1.15205e-09	0.431472	0.491	0.24	2.97828e-05	Uninfected	L3MBTL3
1.19898e-09	0.321083	0.388	0.158	3.09961e-05	Uninfected	RRP36
1.4712e-09	0.505026	0.672	0.423	3.80335e-05	Uninfected	NT5C2
1.54814e-09	0.275324	0.319	0.113	4.00225e-05	Uninfected	LOC706087
1.56766e-09	0.509772	0.733	0.535	4.05273e-05	Uninfected	AFTPH
1.75269e-09	0.435892	0.836	0.707	4.53104e-05	Uninfected	MATR3
1.77659e-09	0.296082	0.345	0.13	4.59283e-05	Uninfected	SACS
1.79457e-09	0.301026	0.319	0.115	4.63933e-05	Uninfected	MLLT1
1.84065e-09	0.66348	0.69	0.477	4.75844e-05	Uninfected	UBL3
1.92289e-09	0.640002	0.931	0.908	4.97105e-05	Uninfected	NR3C1
1.95074e-09	0.569057	0.922	0.9	5.04305e-05	Uninfected	ZFAND3
2.04043e-09	0.345965	0.319	0.116	5.27491e-05	Uninfected	DBF4
2.13655e-09	0.44053	0.612	0.369	5.52341e-05	Uninfected	PDRG1
2.21274e-09	0.321208	0.371	0.149	5.72038e-05	Uninfected	TTC7A
2.25289e-09	0.385579	0.397	0.173	5.82418e-05	Uninfected	TXNDC11
2.35452e-09	0.379377	0.681	0.42	6.08691e-05	Uninfected	ERH
2.51591e-09	0.613694	0.733	0.594	6.50412e-05	Uninfected	CD2AP
2.64396e-09	0.453215	0.664	0.403	6.83517e-05	Uninfected	FGL2
2.81176e-09	0.465637	0.595	0.337	7.26896e-05	Uninfected	FAM13B
2.92505e-09	0.377717	0.414	0.182	7.56185e-05	Uninfected	SPRED2
2.94143e-09	0.462383	0.655	0.42	7.60418e-05	Uninfected	NDUFA11
3.14482e-09	0.357405	0.371	0.153	8.12998e-05	Uninfected	PTK2B
3.20289e-09	0.280791	0.328	0.122	8.28011e-05	Uninfected	UXT
3.4374e-09	0.584209	0.931	0.966	8.88636e-05	Uninfected	RPL12
3.8412e-09	0.311974	0.44	0.198	9.93028e-05	Uninfected	RELT
3.86168e-09	0.286694	0.362	0.144	9.9832e-05	Uninfected	CSNK1G2
4.15801e-09	0.383528	0.431	0.2	0.000107493	Uninfected	ACVR1
5.22202e-09	0.434205	0.56	0.325	0.000135	Uninfected	SFSWAP
5.5562e-09	0.465568	0.784	0.609	0.000143639	Uninfected	JTB
5.78875e-09	0.312571	0.379	0.158	0.000149651	Uninfected	IDH3A
5.8082e-09	0.298235	0.328	0.125	0.000150154	Uninfected	NAGA
6.08565e-09	0.299225	0.336	0.131	0.000157326	Uninfected	RMDN3
6.13889e-09	0.296803	0.284	0.098	0.000158703	Uninfected	MBNL3
6.60888e-09	0.441883	0.888	0.654	0.000170853	Uninfected	NCL
6.74896e-09	0.386195	0.56	0.319	0.000174474	Uninfected	ROGDI
6.8049e-09	0.280162	0.397	0.167	0.00017592	Uninfected	CBX5
6.9786e-09	0.372723	0.534	0.278	0.000180411	Uninfected	TM7SF3
7.04839e-09	0.479856	0.612	0.396	0.000182215	Uninfected	SENP2
7.50762e-09	0.464625	0.853	0.717	0.000194087	Uninfected	TOMM20
8.03922e-09	0.606451	0.612	0.4	0.00020783	Uninfected	HNRNPLL
8.10745e-09	0.472642	0.672	0.451	0.000209594	Uninfected	SLIRP
8.14752e-09	0.540764	0.759	0.579	0.00021063	Uninfected	SAMHD1
8.76372e-09	0.436349	0.914	0.78	0.00022656	Uninfected	SRP14
1.00846e-08	0.528753	0.81	0.638	0.000260707	Uninfected	ATP5MG
1.04281e-08	0.513481	0.75	0.565	0.000269587	Uninfected	PCMTD1
1.09988e-08	0.420712	0.664	0.426	0.000284342	Uninfected	GOLPH3
1.18883e-08	0.429608	0.586	0.335	0.000307337	Uninfected	HBS1L
1.26885e-08	0.440939	0.828	0.684	0.000328023	Uninfected	LOC694823
1.3061e-08	0.31477	0.353	0.146	0.000337654	Uninfected	KCTD5
1.32097e-08	0.294309	0.388	0.164	0.000341496	Uninfected	STT3A
1.37928e-08	0.383041	0.767	0.592	0.00035657	Uninfected	MTPN
1.38645e-08	0.446285	0.466	0.23	0.000358424	Uninfected	IRF1
1.59262e-08	0.468723	0.931	0.834	0.000411725	Uninfected	RPL14
1.61969e-08	0.576655	0.845	0.793	0.000418722	Uninfected	UBAC2
1.63764e-08	0.508928	0.75	0.552	0.000423361	Uninfected	TRIP12
1.64827e-08	0.68907	0.698	0.499	0.000426111	Uninfected	SMYD3
1.65702e-08	0.282726	0.397	0.173	0.000428373	Uninfected	AHDC1
1.75289e-08	0.291981	0.302	0.113	0.000453157	Uninfected	TRPV2
1.83739e-08	0.543965	0.56	0.361	0.000475001	Uninfected	RPL39
1.89268e-08	0.386602	0.629	0.392	0.000489296	Uninfected	UBE2V1
1.98314e-08	0.510589	0.483	0.264	0.000512681	Uninfected	MSL2
1.99592e-08	0.472766	0.931	0.984	0.000515985	Uninfected	RPL17
2.04632e-08	0.835309	0.879	0.836	0.000529015	Uninfected	TTC39C
2.09835e-08	0.389348	0.638	0.4	0.000542466	Uninfected	DNAJC7
2.27209e-08	0.460921	0.621	0.386	0.000587381	Uninfected	MRPL23
2.37338e-08	0.499393	0.681	0.451	0.000613566	Uninfected	HM13
2.50966e-08	0.418232	0.655	0.431	0.000648796	Uninfected	TAF10
2.51655e-08	0.499758	0.75	0.534	0.000650577	Uninfected	YPEL5
2.54312e-08	0.288775	0.336	0.137	0.000657447	Uninfected	NUP50
2.61361e-08	0.359822	0.595	0.349	0.000675669	Uninfected	ETFB
2.66415e-08	0.291333	0.353	0.147	0.000688735	Uninfected	SLC25A17
2.66463e-08	0.443596	0.862	0.832	0.000688859	Uninfected	GRN
2.74955e-08	0.588762	0.828	0.706	0.000710813	Uninfected	LRBA
2.78251e-08	0.531039	0.905	0.877	0.000719334	Uninfected	PFDN5
2.84593e-08	0.510995	0.534	0.303	0.000735729	Uninfected	HIST1H2BJ
2.85642e-08	0.329622	0.405	0.187	0.000738442	Uninfected	BOLA2B
3.03779e-08	0.478191	0.845	0.625	0.00078533	Uninfected	CNOT6L
3.19812e-08	0.520277	0.629	0.4	0.000826778	Uninfected	MAN1A2
3.51667e-08	0.345019	0.638	0.384	0.00090913	Uninfected	RAB21
3.631e-08	0.318339	0.405	0.189	0.000938687	Uninfected	LOC698942
3.69622e-08	0.312378	0.388	0.174	0.000955546	Uninfected	VEZT
3.81482e-08	0.493357	0.431	0.215	0.000986206	Uninfected	GFPT1
3.93116e-08	0.474615	0.905	0.786	0.00101628	Uninfected	HNRNPU
4.03101e-08	0.518365	0.905	0.829	0.0010421	Uninfected	GNG5
4.42518e-08	0.334637	0.483	0.252	0.001144	Uninfected	MCEE
5.2946e-08	0.400922	0.543	0.308	0.00136876	Uninfected	CCNT1
5.4774e-08	0.305848	0.379	0.171	0.00141602	Uninfected	EIF1AY
5.49974e-08	0.267713	0.422	0.196	0.00142179	Uninfected	MRPS25
5.62306e-08	0.324793	0.319	0.131	0.00145367	Uninfected	PRPS2
5.6408e-08	0.367119	0.552	0.325	0.00145826	Uninfected	SAP30BP
5.77944e-08	0.277536	0.431	0.203	0.0014941	Uninfected	LOC693947
5.95611e-08	0.426622	0.914	0.878	0.00153977	Uninfected	RPL7
6.02905e-08	0.310402	0.353	0.152	0.00155863	Uninfected	TAF5L
6.75444e-08	0.429846	0.716	0.524	0.00174616	Uninfected	SPEN
6.80981e-08	0.710488	0.716	0.58	0.00176047	Uninfected	EXOC6B
6.93573e-08	0.338763	0.491	0.258	0.00179302	Uninfected	SETDB2
6.96055e-08	0.605461	0.922	0.874	0.00179944	Uninfected	UVRAG
7.00792e-08	0.608053	0.707	0.519	0.00181169	Uninfected	MAP3K1
7.11005e-08	0.420588	0.664	0.469	0.00183809	Uninfected	CAT
7.42906e-08	0.25824	0.371	0.161	0.00192056	Uninfected	LOC707873
7.44567e-08	0.342876	0.388	0.181	0.00192485	Uninfected	RAP2A
7.84204e-08	0.488995	0.422	0.213	0.00202732	Uninfected	AP3S1
8.52635e-08	0.284987	0.466	0.233	0.00220423	Uninfected	ALG5
8.56074e-08	0.482683	0.888	0.735	0.00221312	Uninfected	EXOC4
9.73632e-08	0.256778	0.328	0.134	0.00251703	Uninfected	TMEM123
1.03692e-07	0.466862	0.552	0.321	0.00268065	Uninfected	NSMAF
1.05927e-07	0.530271	0.526	0.329	0.00273843	Uninfected	LRRFIP2
1.07328e-07	0.31075	0.44	0.22	0.00277466	Uninfected	NDUFAF8
1.1743e-07	0.284787	0.388	0.178	0.00303579	Uninfected	CPNE3
1.21189e-07	0.2604	0.276	0.105	0.00313299	Uninfected	LOC708443
1.21515e-07	0.465966	0.81	0.671	0.0031414	Uninfected	NSD3
1.27235e-07	0.458185	0.431	0.227	0.00328927	Uninfected	CPT1A
1.29288e-07	0.486186	0.698	0.531	0.00334235	Uninfected	MILR1
1.32669e-07	0.285225	0.526	0.28	0.00342976	Uninfected	TMEM160
1.34054e-07	0.519145	0.474	0.262	0.00346556	Uninfected	FAM214A
1.34428e-07	0.407745	0.759	0.568	0.00347524	Uninfected	ANKRD10
1.41264e-07	0.327237	0.534	0.298	0.00365196	Uninfected	SNRPD2
1.44438e-07	0.410851	0.466	0.252	0.003734	Uninfected	PPP4R1
1.47639e-07	0.410983	0.534	0.311	0.00381676	Uninfected	ANO6
1.52117e-07	0.336127	0.431	0.22	0.00393253	Uninfected	UGGT1
1.532e-07	0.331844	0.534	0.304	0.00396053	Uninfected	LSM5
1.65213e-07	0.578134	0.931	0.968	0.00427109	Uninfected	ITPR2
1.65899e-07	0.39384	0.845	0.71	0.00428881	Uninfected	TRIR
1.69355e-07	0.336271	0.388	0.183	0.00437817	Uninfected	RBL1
1.80848e-07	0.315355	0.353	0.154	0.00467529	Uninfected	PPARA
1.85359e-07	0.437396	0.638	0.427	0.0047919	Uninfected	PSMB9
2.01812e-07	0.404252	0.431	0.22	0.00521725	Uninfected	CD28
2.01812e-07	0.27761	0.293	0.118	0.00521725	Uninfected	NUDCD1
2.0957e-07	0.366296	0.638	0.411	0.00541779	Uninfected	HNRNPAB
2.19944e-07	0.510319	0.586	0.381	0.005686	Uninfected	LRRFIP1
2.23729e-07	0.304239	0.25	0.092	0.00578384	Uninfected	LOC718406
2.27879e-07	0.576519	0.948	0.966	0.00589112	Uninfected	RPL37A-1
2.29511e-07	0.38627	0.888	0.783	0.00593332	Uninfected	HSPA8
2.31171e-07	0.403855	0.724	0.506	0.00597624	Uninfected	GPBP1L1
2.31748e-07	0.42159	0.776	0.608	0.00599116	Uninfected	MYH9
2.33271e-07	0.375887	0.698	0.499	0.00603052	Uninfected	COPE
2.4134e-07	0.315453	0.448	0.23	0.00623913	Uninfected	FBXO7
2.42971e-07	0.529889	0.466	0.263	0.0062813	Uninfected	DAPP1
2.43705e-07	0.40974	0.707	0.519	0.00630025	Uninfected	XRN1
2.47023e-07	0.45547	0.672	0.462	0.00638603	Uninfected	CSGALNACT2
2.51871e-07	0.447548	0.664	0.446	0.00651137	Uninfected	SCLT1
2.53161e-07	0.37379	0.379	0.186	0.00654471	Uninfected	AGO2
3.06399e-07	0.487726	0.724	0.593	0.00792102	Uninfected	UTY
3.16153e-07	0.393191	0.534	0.305	0.00817318	Uninfected	GOLGB1
3.23236e-07	0.395838	0.698	0.513	0.00835629	Uninfected	CSNK2A1
3.24643e-07	0.289265	0.397	0.191	0.00839267	Uninfected	HPS1
3.31471e-07	0.527499	0.578	0.369	0.00856919	Uninfected	SELENOK
3.32011e-07	0.46149	0.716	0.568	0.00858316	Uninfected	C5H4orf3
3.34014e-07	0.339112	0.517	0.301	0.00863493	Uninfected	CDKN1B
3.34249e-07	0.261607	0.345	0.153	0.008641	Uninfected	LMTK2
3.58654e-07	0.254589	0.302	0.126	0.00927192	Uninfected	SNRPF
3.6013e-07	0.553841	0.776	0.639	0.00931008	Uninfected	LOC696005
3.63749e-07	0.291756	0.388	0.189	0.00940363	Uninfected	SEC13
3.74299e-07	0.473388	0.681	0.508	0.00967638	Uninfected	NSF
3.75056e-07	0.483512	0.802	0.681	0.00969594	Uninfected	SLC25A5
4.08462e-07	0.368245	0.716	0.526	0.0105596	Uninfected	TMED10
4.31868e-07	0.397445	0.578	0.359	0.0111647	Uninfected	RWDD1
4.34436e-07	0.357702	0.707	0.54	0.011231	Uninfected	EIF4B
4.58268e-07	0.280738	0.448	0.234	0.0118471	Uninfected	GLRX3
4.58601e-07	0.476263	0.905	0.841	0.0118558	Uninfected	HINT1
4.93185e-07	0.608028	0.862	0.804	0.0127498	Uninfected	EML4
4.9783e-07	0.373241	0.948	0.996	0.0128699	Uninfected	RPS15
5.03784e-07	0.344079	0.405	0.205	0.0130238	Uninfected	AP2A2
5.2425e-07	0.627639	0.586	0.399	0.0135529	Uninfected	FUT8
5.34371e-07	0.374408	0.431	0.229	0.0138146	Uninfected	PI4K2B
5.52058e-07	0.323981	0.44	0.23	0.0142718	Uninfected	GPD1L
5.75091e-07	0.816769	0.552	0.387	0.0148673	Uninfected	CDK17
5.81879e-07	0.494345	0.759	0.62	0.0150427	Uninfected	SH2B3
6.16493e-07	0.383771	0.534	0.326	0.0159376	Uninfected	VPS36
6.18382e-07	0.487735	0.793	0.701	0.0159864	Uninfected	COMMD6
6.27063e-07	0.404539	0.888	0.841	0.0162108	Uninfected	DOCK2
6.30179e-07	0.436432	0.552	0.349	0.0162914	Uninfected	RIC1
6.43447e-07	0.357013	0.517	0.313	0.0166344	Uninfected	COPB1
6.52138e-07	0.286366	0.431	0.22	0.0168591	Uninfected	HPS4
6.57087e-07	0.251425	0.293	0.121	0.016987	Uninfected	C15H9orf16
6.65005e-07	0.312342	0.302	0.127	0.0171917	Uninfected	MFHAS1
7.11505e-07	0.254111	0.474	0.25	0.0183938	Uninfected	MRPL11
7.12307e-07	0.435281	0.543	0.341	0.0184146	Uninfected	LOC114674191
7.12844e-07	0.376238	0.569	0.359	0.0184285	Uninfected	TRAPPC5
7.73478e-07	0.256778	0.302	0.128	0.0199959	Uninfected	CCDC146
7.95431e-07	0.487836	0.612	0.448	0.0205635	Uninfected	ARMH3
8.06994e-07	0.443857	0.966	0.9	0.0208624	Uninfected	HERPUD1
8.36961e-07	0.407116	0.56	0.341	0.0216371	Uninfected	SOX4
9.04479e-07	0.381884	0.638	0.441	0.0233826	Uninfected	NOP53
9.68078e-07	0.289257	0.414	0.214	0.0250268	Uninfected	HEATR6
1.0102e-06	0.306394	0.466	0.254	0.0261157	Uninfected	C18H18orf25
1.04182e-06	0.52324	0.698	0.516	0.0269331	Uninfected	PDIA6
1.06666e-06	0.308242	0.698	0.479	0.0275752	Uninfected	DHX9
1.10244e-06	0.41684	0.647	0.458	0.0285002	Uninfected	SLMAP
1.12679e-06	0.32519	0.362	0.176	0.0291299	Uninfected	OAS2
1.13491e-06	0.378552	0.621	0.418	0.0293396	Uninfected	RALY
1.16683e-06	0.324411	0.94	1	0.030165	Uninfected	RPL27A
1.16934e-06	0.359065	0.534	0.329	0.0302297	Uninfected	ABCB10
1.18985e-06	0.518021	0.828	0.7	0.03076	Uninfected	PIK3R5
1.21356e-06	0.389454	0.724	0.548	0.0313729	Uninfected	RBM6
1.21977e-06	0.404882	0.784	0.674	0.0315336	Uninfected	CYBB
1.23028e-06	0.314651	0.414	0.219	0.0318051	Uninfected	EIF4ENIF1
1.25872e-06	0.28417	0.466	0.252	0.0325404	Uninfected	NFU1
1.3092e-06	0.354183	0.819	0.623	0.0338454	Uninfected	DYNLRB1
1.31887e-06	0.4472	0.284	0.126	0.0340955	Uninfected	ZNF331
1.32099e-06	0.29847	0.543	0.315	0.0341501	Uninfected	KLF13
1.32803e-06	0.392976	0.733	0.554	0.0343321	Uninfected	FBXW7
1.38898e-06	0.2747	0.448	0.239	0.0359079	Uninfected	SUPT5H
1.44836e-06	0.414737	0.371	0.188	0.0374431	Uninfected	HLCS
1.44983e-06	0.281803	0.371	0.183	0.0374811	Uninfected	SPTY2D1
1.49656e-06	0.358316	0.509	0.306	0.0386891	Uninfected	PPIP5K2
1.5001e-06	0.30234	0.629	0.403	0.0387806	Uninfected	NRDC
1.56996e-06	0.347559	0.457	0.254	0.0405865	Uninfected	B3GNT2
1.58579e-06	0.396303	0.31	0.147	0.0409958	Uninfected	HIVEP2
1.59869e-06	0.337293	0.569	0.376	0.0413293	Uninfected	PPM1G
1.63572e-06	0.527793	0.776	0.654	0.0422867	Uninfected	SIK3
1.6493e-06	0.282375	0.388	0.196	0.0426376	Uninfected	RPA1
1.71413e-06	0.429355	0.353	0.178	0.0443136	Uninfected	FBXO22
1.78494e-06	0.413295	0.776	0.592	0.0461442	Uninfected	FNDC3A
1.81683e-06	0.398693	0.69	0.481	0.0469687	Uninfected	SEM1
1.84524e-06	0.383698	0.491	0.301	0.0477031	Uninfected	NAA15
1.86354e-06	0.329026	0.431	0.232	0.0481763	Uninfected	ARPC5L
1.98278e-06	0.34099	0.405	0.213	0.0512588	Uninfected	VKORC1L1
2.085e-06	0.689364	0.491	0.305	0.0539015	Uninfected	OXSR1
2.09824e-06	0.468291	0.603	0.446	0.0542436	Uninfected	NCOA1
2.13186e-06	0.30628	0.69	0.478	0.0551127	Uninfected	CSDE1
2.24132e-06	0.337996	0.655	0.458	0.0579426	Uninfected	ANP32A
2.25657e-06	0.450531	0.612	0.445	0.0583368	Uninfected	SCFD1
2.39968e-06	0.282367	0.474	0.259	0.0620366	Uninfected	KDM4B
2.40223e-06	0.356683	0.612	0.427	0.0621025	Uninfected	DDX6
2.45962e-06	0.302729	0.276	0.12	0.063586	Uninfected	LOC107000608
2.46516e-06	0.559216	0.517	0.314	0.0637293	Uninfected	DISC1
2.49436e-06	0.255222	0.379	0.188	0.0644841	Uninfected	CASP12
2.69598e-06	0.352742	0.853	0.745	0.0696963	Uninfected	TPM3
2.77952e-06	0.370943	0.802	0.64	0.0718561	Uninfected	UBL5
2.79688e-06	0.367857	0.595	0.399	0.0723051	Uninfected	MNAT1
2.95246e-06	0.282262	0.336	0.162	0.0763271	Uninfected	GLMN
2.96627e-06	0.275025	0.388	0.203	0.0766839	Uninfected	MRPL21
3.12999e-06	0.390025	0.586	0.391	0.0809165	Uninfected	HNRNPUL1
3.16661e-06	0.309485	0.621	0.413	0.0818631	Uninfected	ADAR
3.19755e-06	0.444241	0.983	0.994	0.0826632	Uninfected	MED13L
3.2372e-06	0.259619	0.388	0.198	0.0836882	Uninfected	MAP7D1
3.28393e-06	0.331844	0.621	0.426	0.0848963	Uninfected	NDUFA7
3.32129e-06	0.356752	0.569	0.386	0.085862	Uninfected	PSME2
3.34456e-06	0.456408	0.491	0.31	0.0864637	Uninfected	TMEM258
3.43696e-06	0.262557	0.388	0.198	0.0888523	Uninfected	HDAC3
3.60766e-06	0.305446	0.75	0.531	0.0932652	Uninfected	CUL3
3.72581e-06	0.386885	0.681	0.545	0.0963196	Uninfected	DAZAP2
3.78123e-06	0.427001	0.552	0.369	0.0977522	Uninfected	MAPKAP1
4.00728e-06	0.30611	0.509	0.299	0.103596	Uninfected	NAA25
4.04877e-06	0.30189	0.422	0.233	0.104669	Uninfected	TAPBP
4.11121e-06	0.341497	0.716	0.557	0.106283	Uninfected	VAPA
4.15352e-06	0.396098	0.371	0.188	0.107377	Uninfected	POLG2
4.57321e-06	0.283128	0.422	0.233	0.118227	Uninfected	RNF126
4.75014e-06	0.374986	0.543	0.362	0.122801	Uninfected	VPS41
4.80512e-06	0.424629	0.466	0.276	0.124222	Uninfected	OSBPL3
5.11059e-06	0.457942	0.931	0.919	0.132119	Uninfected	IFI16
5.26519e-06	0.513853	0.957	0.996	0.136116	Uninfected	RPS28
5.27501e-06	0.71072	0.716	0.583	0.13637	Uninfected	EIF2AK3
5.28155e-06	0.35447	0.586	0.382	0.136539	Uninfected	HDLBP
5.53196e-06	0.264989	0.474	0.269	0.143012	Uninfected	DTX2
5.66022e-06	0.311215	0.5	0.295	0.146328	Uninfected	UBXN2A
5.70563e-06	0.286961	0.397	0.212	0.147502	Uninfected	DDX60
6.48119e-06	0.314356	0.871	0.716	0.167552	Uninfected	CSNK1A1
6.54741e-06	0.304326	0.534	0.342	0.169264	Uninfected	SNRPE
6.61353e-06	0.297011	0.457	0.265	0.170973	Uninfected	RBBP4
6.77324e-06	0.321861	0.948	0.801	0.175102	Uninfected	STK17B
6.93135e-06	0.254947	0.44	0.242	0.179189	Uninfected	SUPT16H
7.02481e-06	0.337872	0.552	0.371	0.181605	Uninfected	RUFY1
8.1054e-06	0.393287	0.664	0.499	0.209541	Uninfected	MICU2
8.16123e-06	0.310264	0.422	0.244	0.210984	Uninfected	CCNK
8.46261e-06	0.472899	0.534	0.36	0.218775	Uninfected	TRAF3
8.51452e-06	0.376901	0.698	0.532	0.220117	Uninfected	CDYL
8.7318e-06	0.281835	0.44	0.249	0.225735	Uninfected	OSBP
8.82136e-06	0.382261	0.552	0.372	0.22805	Uninfected	CCDC85B
8.84121e-06	0.318579	0.405	0.218	0.228563	Uninfected	CEP112
8.94513e-06	0.431119	0.474	0.286	0.23125	Uninfected	NBAS
9.34435e-06	0.293696	0.448	0.259	0.24157	Uninfected	PPP2R5A
9.52366e-06	0.535094	0.397	0.223	0.246206	Uninfected	RAB8B
1.00685e-05	0.355707	0.707	0.547	0.260291	Uninfected	CNOT2
1.01913e-05	0.302926	0.655	0.433	0.263466	Uninfected	EIF2S2
1.03609e-05	0.2747	0.431	0.24	0.267851	Uninfected	CEP120
1.04882e-05	0.298817	0.578	0.375	0.271141	Uninfected	PPP4R3B
1.05777e-05	0.324518	0.672	0.472	0.273456	Uninfected	CAST
1.07937e-05	0.380163	0.707	0.539	0.27904	Uninfected	KDM6A
1.09954e-05	0.270141	0.431	0.244	0.284252	Uninfected	HTT
1.14494e-05	0.353609	0.259	0.117	0.295991	Uninfected	PAM
1.19455e-05	0.308385	0.871	0.69	0.308816	Uninfected	ARF1
1.25516e-05	0.498408	0.897	0.817	0.324485	Uninfected	HIST1H2AC
1.25521e-05	0.279331	0.534	0.333	0.324496	Uninfected	POLR2L
1.25848e-05	0.276702	0.526	0.331	0.325342	Uninfected	UCP2
1.26325e-05	0.261056	0.491	0.284	0.326575	Uninfected	UBTF
1.30198e-05	0.40518	0.828	0.705	0.336588	Uninfected	SUMO2
1.37737e-05	0.301793	0.543	0.354	0.356078	Uninfected	PSMB4
1.48093e-05	0.268418	0.397	0.215	0.382851	Uninfected	LOC702071
1.48259e-05	0.267713	0.414	0.235	0.383279	Uninfected	SEC61A1
1.50991e-05	0.335553	0.328	0.173	0.390341	Uninfected	LOC114672751
1.5829e-05	0.335885	0.681	0.497	0.409212	Uninfected	PHF14
1.66106e-05	0.332516	0.44	0.265	0.429418	Uninfected	LOC106995211
1.76942e-05	0.439416	0.793	0.681	0.457431	Uninfected	LOC106998836
1.87887e-05	0.290679	0.603	0.422	0.485726	Uninfected	XRCC6
1.90025e-05	0.547274	0.379	0.215	0.491251	Uninfected	RALA
2.13347e-05	0.309805	0.828	0.681	0.551544	Uninfected	RNASEH2B
2.16122e-05	0.330392	0.733	0.531	0.558719	Uninfected	GLG1
2.20475e-05	0.328541	0.621	0.441	0.569973	Uninfected	TAF7
2.26529e-05	0.283397	0.457	0.262	0.585623	Uninfected	PNPLA8
2.28952e-05	0.428705	0.543	0.369	0.591887	Uninfected	PANX1
2.30467e-05	0.305848	0.629	0.465	0.595802	Uninfected	SNX3
2.41689e-05	0.276196	0.897	0.783	0.624814	Uninfected	HNRNPA3
2.55471e-05	0.317147	0.716	0.598	0.660444	Uninfected	LOC693992
2.59045e-05	0.381068	0.336	0.182	0.669683	Uninfected	REV3L
2.66068e-05	0.433856	0.655	0.487	0.68784	Uninfected	RNF149
2.85178e-05	0.251194	0.474	0.281	0.737243	Uninfected	USP7
2.99142e-05	0.410341	0.422	0.269	0.773343	Uninfected	RNF34
3.01853e-05	0.285325	0.328	0.171	0.780351	Uninfected	LOC114673441
3.02732e-05	0.421879	0.681	0.577	0.782622	Uninfected	STK10
3.12275e-05	0.332937	0.647	0.483	0.807294	Uninfected	EWSR1
3.30917e-05	0.274859	0.371	0.208	0.855487	Uninfected	LOC106996136
3.45038e-05	0.483932	0.957	0.961	0.891993	Uninfected	DOCK10
3.48246e-05	0.397283	0.578	0.443	0.900286	Uninfected	DIS3L2
3.51165e-05	0.317842	0.948	0.902	0.907832	Uninfected	GABARAP
3.60545e-05	0.395298	0.948	0.999	0.93208	Uninfected	RPL41
3.60958e-05	0.577723	0.56	0.433	0.93315	Uninfected	SPATS2L
3.6749e-05	0.6259	0.414	0.271	0.950035	Uninfected	UST
3.77121e-05	0.26262	0.569	0.377	0.974933	Uninfected	FBXW4
3.77405e-05	0.309239	0.569	0.377	0.975669	Uninfected	EIF5A
3.78623e-05	0.310774	0.638	0.478	0.978816	Uninfected	THOC2
3.79726e-05	0.340855	0.75	0.624	0.981667	Uninfected	MGAT1
3.9019e-05	0.339176	0.716	0.544	1	Uninfected	LOC698045
3.91486e-05	0.470408	0.603	0.461	1	Uninfected	MBTD1
3.98514e-05	0.357018	0.647	0.493	1	Uninfected	SSR3
3.98717e-05	0.264345	0.466	0.281	1	Uninfected	NNT
4.00243e-05	0.289139	0.629	0.468	1	Uninfected	SNU13
4.16758e-05	0.256498	0.526	0.34	1	Uninfected	SMIM19
4.32037e-05	0.315848	0.526	0.365	1	Uninfected	GHITM
4.32101e-05	0.299727	0.534	0.335	1	Uninfected	USP12
4.57658e-05	0.307884	0.595	0.435	1	Uninfected	PPP2R5E
4.62419e-05	0.284701	0.552	0.376	1	Uninfected	PSMA5
4.90217e-05	0.304049	0.612	0.452	1	Uninfected	TMED2
4.91332e-05	0.269255	0.81	0.641	1	Uninfected	SERBP1
4.91684e-05	0.293995	0.819	0.72	1	Uninfected	ARID4B
5.07131e-05	0.430088	0.517	0.371	1	Uninfected	LOC107000401
5.17227e-05	0.295318	0.431	0.264	1	Uninfected	GABPB1
5.75601e-05	0.361432	0.828	0.715	1	Uninfected	SHTN1
5.84881e-05	0.287337	0.371	0.215	1	Uninfected	PTPN11
6.21416e-05	0.321003	0.56	0.411	1	Uninfected	SMARCC1
6.46532e-05	0.283275	0.828	0.721	1	Uninfected	PAFAH1B1
6.51432e-05	0.267381	0.44	0.265	1	Uninfected	NDEL1
6.54959e-05	0.252916	0.491	0.311	1	Uninfected	ZNHIT1
6.55739e-05	0.251756	0.716	0.584	1	Uninfected	PSMB7
6.68494e-05	0.251637	0.491	0.304	1	Uninfected	LOC106994675
6.77007e-05	0.462423	0.948	0.958	1	Uninfected	AKAP13
7.15481e-05	0.352503	0.483	0.326	1	Uninfected	ATP11B
7.69145e-05	0.320724	0.802	0.634	1	Uninfected	GDI2
7.92857e-05	0.373835	0.543	0.38	1	Uninfected	LOC717879
7.98245e-05	0.443651	0.767	0.626	1	Uninfected	SCAPER
8.21069e-05	0.318141	0.336	0.187	1	Uninfected	CEMIP2
8.44434e-05	0.305336	0.5	0.331	1	Uninfected	ZNF451
8.45448e-05	0.283209	0.845	0.73	1	Uninfected	DYRK1A
8.61316e-05	0.29854	0.578	0.415	1	Uninfected	PDCD10
8.70623e-05	0.267039	0.457	0.295	1	Uninfected	TMPO
9.20284e-05	0.487026	0.707	0.585	1	Uninfected	RABAC1
9.24412e-05	0.40166	0.879	0.978	1	Uninfected	FCER1G
9.5597e-05	0.383016	0.56	0.418	1	Uninfected	ATF7
0.000100553	0.267713	0.664	0.483	1	Uninfected	TACC1
0.000105553	0.270089	0.414	0.254	1	Uninfected	LOC707459
0.000108677	0.346423	0.914	0.852	1	Uninfected	EEF1A1
0.000109462	0.768963	0.629	0.519	1	Uninfected	EXT1
0.000115537	0.344389	0.733	0.61	1	Uninfected	GALNT2
0.000116531	0.538361	0.586	0.45	1	Uninfected	NRP2
0.000123808	0.318916	0.466	0.304	1	Uninfected	TRAPPC8
0.000129917	0.36922	0.879	0.824	1	Uninfected	KRTCAP2
0.000131568	0.396711	0.647	0.529	1	Uninfected	NDUFA1
0.000143352	0.251107	0.353	0.205	1	Uninfected	CNOT9
0.000144367	0.37672	0.353	0.205	1	Uninfected	SREBF2
0.000147228	0.431754	0.5	0.369	1	Uninfected	SCFD2
0.000152141	0.276292	0.724	0.601	1	Uninfected	TMEM14B
0.000155441	0.250094	0.457	0.298	1	Uninfected	DIABLO
0.000157801	0.27543	0.957	0.949	1	Uninfected	LOC694289
0.00015888	0.275437	0.836	0.75	1	Uninfected	SCAF11
0.00016313	0.267867	0.914	0.828	1	Uninfected	UBE2D3
0.000164725	0.381523	0.362	0.214	1	Uninfected	REXO2
0.000170267	0.309817	0.448	0.295	1	Uninfected	PANK3
0.000173424	0.284815	0.871	0.715	1	Uninfected	EPC1
0.000179523	0.69195	0.284	0.166	1	Uninfected	SEMA5A
0.000181292	0.275078	0.56	0.402	1	Uninfected	RB1CC1
0.000185914	0.261563	0.362	0.212	1	Uninfected	DDB1
0.000186148	0.288775	0.69	0.548	1	Uninfected	NDUFB2
0.000188818	0.318916	0.466	0.313	1	Uninfected	FRS2
0.000192457	0.413062	0.759	0.675	1	Uninfected	MBD5
0.000197004	0.295017	0.56	0.412	1	Uninfected	CLINT1
0.00020249	0.317462	0.638	0.501	1	Uninfected	CHURC1
0.000207853	0.395215	0.759	0.687	1	Uninfected	MYL12B
0.000211064	0.429978	0.836	0.795	1	Uninfected	GNAQ
0.000215776	0.347744	0.69	0.557	1	Uninfected	TET2
0.000228649	0.280038	0.414	0.264	1	Uninfected	TMX3
0.000229027	0.254334	0.319	0.181	1	Uninfected	POLR3G
0.000230857	0.382189	0.75	0.641	1	Uninfected	SWAP70
0.000234582	0.255766	0.414	0.257	1	Uninfected	LEMD3
0.000240633	0.305848	0.776	0.69	1	Uninfected	CORO1A
0.000245921	0.306401	0.853	0.743	1	Uninfected	ITGB2
0.000249401	0.251781	0.638	0.496	1	Uninfected	PRKDC
0.000270366	0.286183	0.578	0.448	1	Uninfected	URI1
0.000271969	0.46573	0.517	0.372	1	Uninfected	SATB1
0.000278352	0.272429	0.862	0.821	1	Uninfected	CHD9
0.000280819	0.319387	0.81	0.72	1	Uninfected	GPBP1
0.000283374	0.253802	0.371	0.229	1	Uninfected	TCF20
0.00028748	0.253947	0.5	0.344	1	Uninfected	DCTN3
0.000288724	0.45662	0.595	0.463	1	Uninfected	IGF1
0.000289532	0.260468	0.414	0.249	1	Uninfected	TNFSF4
0.000294751	0.309123	0.629	0.501	1	Uninfected	ERO1B
0.00030072	0.307634	0.569	0.441	1	Uninfected	NOP10
0.000326656	0.258509	0.483	0.325	1	Uninfected	PITPNB
0.00033022	0.366595	0.526	0.389	1	Uninfected	FARS2
0.000341325	0.348087	0.422	0.291	1	Uninfected	MALT1
0.000352614	0.317016	0.31	0.184	1	Uninfected	PPM1D
0.000354329	0.271083	0.509	0.365	1	Uninfected	NDUFS4
0.000365798	0.399999	0.578	0.468	1	Uninfected	ZNF407
0.000370886	0.297431	0.328	0.193	1	Uninfected	GBE1
0.000372402	0.280926	0.612	0.473	1	Uninfected	ZMYND8
0.000374091	0.43832	0.612	0.509	1	Uninfected	ETNK1
0.000375798	0.264062	0.922	0.863	1	Uninfected	RB1
0.000388014	0.2537	0.474	0.32	1	Uninfected	RASSF2
0.000390873	0.269701	0.586	0.438	1	Uninfected	NIN
0.000401485	0.333995	0.302	0.173	1	Uninfected	CRPPA
0.000415052	0.372917	0.457	0.324	1	Uninfected	RPS6KA3
0.000415289	0.252706	0.647	0.519	1	Uninfected	PAIP2
0.000427581	0.330506	0.397	0.262	1	Uninfected	MBNL2
0.000476696	0.310801	0.431	0.285	1	Uninfected	RASA2
0.00048829	0.274252	0.664	0.534	1	Uninfected	HUWE1
0.000494669	0.269776	0.552	0.415	1	Uninfected	GGA2
0.000550767	0.263878	0.466	0.318	1	Uninfected	NUP214
0.000553302	0.29184	0.422	0.284	1	Uninfected	GPD2
0.000579505	0.266707	0.405	0.27	1	Uninfected	LOC106994447
0.00058324	0.303053	0.534	0.387	1	Uninfected	RNGTT
0.000592205	0.28132	0.879	0.746	1	Uninfected	USP34
0.000618316	0.382776	0.931	0.986	1	Uninfected	RPL28
0.000639728	0.292173	0.75	0.656	1	Uninfected	CREBBP
0.000646556	0.303149	0.672	0.55	1	Uninfected	C20H16orf72
0.000681827	0.30684	0.655	0.535	1	Uninfected	HOOK3
0.000717509	0.267009	0.716	0.605	1	Uninfected	COX6B1
0.000732978	0.476118	0.629	0.471	1	Uninfected	ZC3HAV1
0.000766186	0.260882	0.578	0.446	1	Uninfected	BANF1
0.000852715	0.26107	0.379	0.252	1	Uninfected	KRR1
0.000882821	0.336081	0.802	0.702	1	Uninfected	GLS
0.000884872	0.393269	0.483	0.359	1	Uninfected	SPATA5
0.000888877	0.252172	0.741	0.619	1	Uninfected	UQCRH
0.000925392	0.401708	0.328	0.212	1	Uninfected	ALCAM
0.000965834	0.268507	0.621	0.518	1	Uninfected	TALDO1
0.000978122	0.257121	0.612	0.477	1	Uninfected	ENY2
0.00102002	0.303214	0.647	0.533	1	Uninfected	LOC114669847
0.00103941	0.45605	0.81	0.709	1	Uninfected	COMMD10
0.00107675	0.261854	0.483	0.35	1	Uninfected	SLC44A2
0.00107987	0.576594	0.724	0.682	1	Uninfected	MAML2
0.00110688	0.316582	0.655	0.559	1	Uninfected	COMT
0.00110989	0.251594	0.379	0.247	1	Uninfected	ARHGAP1
0.00118333	0.258152	0.293	0.171	1	Uninfected	EFCAB11
0.00121991	0.288389	0.56	0.423	1	Uninfected	RBM17
0.00123537	0.279817	0.672	0.557	1	Uninfected	NEDD8
0.0012401	0.27781	0.767	0.679	1	Uninfected	SSR2
0.00127957	0.3069	0.629	0.509	1	Uninfected	SPAG9
0.00129916	0.346737	0.526	0.402	1	Uninfected	GMDS
0.00133374	0.297669	0.879	0.831	1	Uninfected	TOMM7
0.00134831	0.357724	0.629	0.553	1	Uninfected	RPL36AL
0.00137921	0.29426	0.534	0.396	1	Uninfected	NFX1
0.00141691	0.297426	0.767	0.655	1	Uninfected	ATP5MPL
0.00146617	0.423216	0.922	0.905	1	Uninfected	ANKRD44
0.00162236	0.286386	0.819	0.753	1	Uninfected	CEP170
0.0016947	0.40098	0.552	0.476	1	Uninfected	ATP8A1
0.0016971	0.258319	0.448	0.329	1	Uninfected	NDUFS6
0.00171197	0.262347	0.526	0.4	1	Uninfected	ERP29
0.00174174	0.318306	0.664	0.589	1	Uninfected	ATP5PF
[truncated: 1,611 more rows]

## Sheet: Macro-6
p_val	avg_log2FC	pct.1	pct.2	p_val_adj	condition	gene
[truncated: 1,922 more rows]

[truncated: 1 more sheets: Macro-8]
