# Supplementary material for: Microglia and macrophages alterations in the CNS during acute SIV infection: A single-cell analysis in rhesus macaques
Source: PLoS Pathog. 2024 Sep 16;20(9):e1012168. doi: 10.1371/journal.ppat.1012168 (PMC11426456; doi:10.1371/journal.ppat.1012168)
Supplement: S5 Table — (XLSX) [file ppat.1012168.s009.xlsx]

## Sheet: KEGG_Micro0
Description	GeneRatio	BgRatio	pvalue	p.adjust	qvalue	geneID	Count
Ribosome - Macaca mulatta (rhesus monkey)	77/203	266/9133	5.04e-68	1.16e-65	1.09e-65	RPL37/RPS19/RPS28/RPS12/RPS9/RPL41/RPS29/RPS18/RPS7/RPL30/RPS27/RPS15/RPL35/RPL28/RPS16/RPL23/RPL35A/RPL17/RPL34/RPL38/RPL7A/RPL26/RPL11/RPL37A/RPL37A/RPS20/RPL27A/FAU/LOC703365/RPS10/RPL27/RPL10/RPL12/RPS21/RPS14/RPS23/RPS13/RPL18/RPS2/RPL3/RPL19/RPL13A/RPS25/RPL21/RPL22/RPL23A/LOC107000809/RPS4Y1/RPS5/RPS4X/RPS3/LOC703455/RPL6/RPSA/RPS26/RPL24/RPL7/RPS11/RPL15/UBA52/RPLP0/RPL10A/RPS8/RPL9/RPLP2…	77
Coronavirus disease - COVID-19 - Macaca mulatta (rhesus monkey)	83/203	373/9133	1.97e-63	2.28e-61	2.13e-61	RPL37/RPS19/RPS28/RPS12/RPS9/RPL41/RPS29/RPS18/RPS7/RPL30/RPS27/RPS15/RPL35/RPL28/RPS16/RPL23/RPL35A/RPL17/RPL34/RPL38/RPL7A/RPL26/RPL11/RPL37A/RPL37A/RPS20/RPL27A/FAU/LOC703365/RPS10/RPL27/RPL10/RPL12/RPS21/RPS14/RPS23/RPS13/RPL18/RPS2/RPL3/RPL19/RPL13A/RPS25/TLR4/RPL21/RPL22/RPL23A/LOC107000809/RPS4Y1/RPS5/RPS4X/RPS3/LOC703455/RPL6/RPSA/RPS26/RPL24/RPL7/RPS11/RPL15/UBA52/RPLP0/RPL10A/RPS8/RPL9/…	83
Phagosome - Macaca mulatta (rhesus monkey)	14/203	187/9133	6.96e-05	0.00535988	0.00500695	LOC114677644/MAMU-A/LOC694372/MAMU-AG/LOC106996627/LOC719702/TLR4/LOC106997893/ATP6V0B/TLR2/ACTG1/FCGR1A/STX7/NCF4	14
Type I diabetes mellitus - Macaca mulatta (rhesus monkey)	7/203	64/9133	0.000513349	0.0286199	0.0267354	LOC114677644/MAMU-A/LOC694372/MAMU-AG/LOC106996627/LOC719702/LOC106997893	7
Graft-versus-host disease - Macaca mulatta (rhesus monkey)	7/203	67/9133	0.000679433	0.0286199	0.0267354	LOC114677644/MAMU-A/LOC694372/MAMU-AG/LOC106996627/LOC719702/LOC106997893	7
Allograft rejection - Macaca mulatta (rhesus monkey)	7/203	68/9133	0.000743374	0.0286199	0.0267354	LOC114677644/MAMU-A/LOC694372/MAMU-AG/LOC106996627/LOC719702/LOC106997893	7
Osteoclast differentiation - Macaca mulatta (rhesus monkey)	10/203	138/9133	0.000985681	0.0325275	0.0303857	LOC722780/CALCR/JUND/TGFBR1/IFNGR1/LOC718403/JUNB/FCGR1A/IRF9/NCF4	10
Antigen processing and presentation - Macaca mulatta (rhesus monkey)	8/203	100/9133	0.00167971	0.0411745	0.0384633	LOC114677644/MAMU-A/B2M/LOC694372/MAMU-AG/LOC106996627/LOC719702/LOC106997893	8
Kaposi sarcoma-associated herpesvirus infection - Macaca mulatta (rhesus monkey)	13/203	229/9133	0.00176842	0.0411745	0.0384633	LOC114677644/MAMU-A/LOC694372/MAMU-AG/LOC106996627/LOC719702/LOC106997893/UBA52/BAX/ZFP36/IFNGR1/IRF9/MAP2K2	13
Cellular senescence - Macaca mulatta (rhesus monkey)	11/203	175/9133	0.00178245	0.0411745	0.0384633	LOC114677644/MAMU-A/LOC694372/MAMU-AG/LOC106996627/LOC719702/ZFP36L1/LOC106997893/GADD45B/TGFBR1/MAP2K2	11

## Sheet: KEGG_Micro1
Description	GeneRatio	BgRatio	pvalue	p.adjust	qvalue	geneID	Count
Ribosome - Macaca mulatta (rhesus monkey)	59/142	266/9133	2.09e-54	3.53e-52	3.06e-52	RPL37/RPS19/RPS12/RPS9/RPS28/RPL35/RPL37A/RPL37A/RPS27/RPL23/RPS29/RPL26/LOC107000809/RPS7/RPS18/RPL30/RPL41/RPL28/RPL35A/RPL17/RPS15/RPS16/LOC703365/RPL7A/RPL34/FAU/RPS2/RPS10/RPS4Y1/RPL38/RPL11/RPS25/RPL10/RPL12/RPS21/RPL27/RPL7/RPL27A/RPL18/RPL21/RPS14/RPS5/RPS20/RPL13A/RPL3/RPL22/LOC702677/RPS23/RPS3/RPSA/RPS4X/RPL24/RPL36AL/RPL15/RPLP0/RPL32/RPL19/RPS13/RPL14	59
Coronavirus disease - COVID-19 - Macaca mulatta (rhesus monkey)	63/142	373/9133	1.52e-50	1.29e-48	1.11e-48	RPL37/RPS19/RPS12/RPS9/RPS28/RPL35/RPL37A/RPL37A/RPS27/RPL23/RPS29/RPL26/LOC107000809/RPS7/RPS18/RPL30/RPL41/RPL28/RPL35A/RPL17/RPS15/RPS16/LOC703365/RPL7A/RPL34/TLR4/FAU/RPS2/RPS10/RPS4Y1/RPL38/RPL11/RPS25/RPL10/RPL12/RPS21/RPL27/RPL7/RPL27A/RPL18/RPL21/RPS14/RPS5/RPS20/RPL13A/RPL3/LOC706568/RPL22/LOC702677/RPS23/RPS3/RPSA/RPS4X/RPL24/RPL36AL/RPL15/MX1/RPLP0/RPL32/RPL19/RPS13/RPL14/IRF9	63
Type I diabetes mellitus - Macaca mulatta (rhesus monkey)	8/142	64/9133	5.95e-06	0.000316583	0.000274089	LOC114677644/LOC694372/MAMU-A/MAMU-AG/LOC106996627/LOC719702/LOC106997893/LOC719250	8
Graft-versus-host disease - Macaca mulatta (rhesus monkey)	8/142	67/9133	8.43e-06	0.000316583	0.000274089	LOC114677644/LOC694372/MAMU-A/MAMU-AG/LOC106996627/LOC719702/LOC106997893/LOC719250	8
Allograft rejection - Macaca mulatta (rhesus monkey)	8/142	68/9133	9.43e-06	0.000316583	0.000274089	LOC114677644/LOC694372/MAMU-A/MAMU-AG/LOC106996627/LOC719702/LOC106997893/LOC719250	8
Human cytomegalovirus infection - Macaca mulatta (rhesus monkey)	15/142	259/9133	1.12e-05	0.000316583	0.000274089	LOC114677644/LOC100426632/LOC694372/MAMU-A/B2M/LOC100426537/MAMU-AG/LOC106996627/LOC719702/LOC106997893/LOC114673087/CCL3/BAX/CCL5/LOC719250	15
Antigen processing and presentation - Macaca mulatta (rhesus monkey)	9/142	100/9133	2.36e-05	0.000569661	0.000493198	LOC114677644/LOC694372/MAMU-A/B2M/MAMU-AG/LOC106996627/LOC719702/LOC106997893/LOC719250	9
Autoimmune thyroid disease - Macaca mulatta (rhesus monkey)	8/142	86/9133	5.35e-05	0.00113075	0.000978979	LOC114677644/LOC694372/MAMU-A/MAMU-AG/LOC106996627/LOC719702/LOC106997893/LOC719250	8
Cellular senescence - Macaca mulatta (rhesus monkey)	11/142	175/9133	8.47e-05	0.00159072	0.00137721	LOC114677644/LOC694372/MAMU-A/MAMU-AG/LOC106996627/LOC719702/LOC106997893/TGFBR1/ZFP36L1/GADD45B/LOC719250	11
Viral myocarditis - Macaca mulatta (rhesus monkey)	8/142	107/9133	0.000250058	0.00422598	0.00365874	LOC114677644/LOC694372/MAMU-A/MAMU-AG/LOC106996627/LOC719702/LOC106997893/LOC719250	8
Epstein-Barr virus infection - Macaca mulatta (rhesus monkey)	12/142	249/9133	0.000487942	0.00687185	0.00594947	LOC114677644/LOC694372/MAMU-A/B2M/MAMU-AG/LOC106996627/LOC719702/LOC106997893/GADD45B/BAX/LOC719250/IRF9	12
Human immunodeficiency virus 1 infection - Macaca mulatta (rhesus monkey)	12/142	249/9133	0.000487942	0.00687185	0.00594947	LOC114677644/LOC694372/MAMU-A/B2M/MAMU-AG/LOC106996627/LOC719702/LOC106997893/TLR4/BAX/BST2/LOC719250	12
Phagosome - Macaca mulatta (rhesus monkey)	10/142	187/9133	0.00065317	0.0084912	0.00735146	LOC114677644/LOC694372/MAMU-A/MAMU-AG/LOC106996627/LOC719702/LOC106997893/TLR4/LOC719250/PLA2R1	10
Kaposi sarcoma-associated herpesvirus infection - Macaca mulatta (rhesus monkey)	11/142	229/9133	0.000863328	0.0104216	0.00902275	LOC114677644/LOC694372/MAMU-A/MAMU-AG/LOC106996627/LOC719702/LOC106997893/BAX/LOC719250/IFNGR1/IRF9	11
Human T-cell leukemia virus 1 infection - Macaca mulatta (rhesus monkey)	11/142	248/9133	0.00164561	0.0175373	0.0151833	LOC114677644/LOC694372/MAMU-A/B2M/MAMU-AG/LOC106996627/LOC719702/LOC106997893/TGFBR1/BAX/LOC719250	11
Chagas disease - Macaca mulatta (rhesus monkey)	7/142	111/9133	0.00167521	0.0175373	0.0151833	LOC100426537/LOC114673087/TLR4/TGFBR1/CCL3/CCL5/IFNGR1	7
Toll-like receptor signaling pathway - Macaca mulatta (rhesus monkey)	7/142	112/9133	0.00176411	0.0175373	0.0151833	LOC100426632/LOC100426537/LOC114673087/TLR4/CCL3/CCL5/IRF9	7
Rheumatoid arthritis - Macaca mulatta (rhesus monkey)	7/142	117/9133	0.00226498	0.0212656	0.0184112	LOC100426537/LOC114673087/TLR4/CCL3/IL18/TNFSF13/CCL5	7
Viral carcinogenesis - Macaca mulatta (rhesus monkey)	10/142	224/9133	0.00254566	0.022643	0.0196037	LOC114677644/LOC694372/MAMU-A/MAMU-AG/LOC106996627/LOC719702/LOC106997893/BAX/LOC719250/IRF9	10
Endocytosis - Macaca mulatta (rhesus monkey)	11/142	265/9133	0.00276767	0.0233868	0.0202477	LOC114677644/LOC694372/MAMU-A/MAMU-AG/LOC106996627/LOC719702/LOC106997893/EPS15/TGFBR1/SNX2/LOC719250	11
Osteoclast differentiation - Macaca mulatta (rhesus monkey)	7/142	138/9133	0.00565598	0.0455171	0.0394076	LOC722780/CALCR/LILRA3/TGFBR1/IFNGR1/IRF9/LILRA2	7
Viral protein interaction with cytokine and cytokine receptor - Macaca mulatta (rhesus monkey)	6/142	106/9133	0.00607512	0.046668	0.0404039	LOC100426632/LOC100426537/LOC114673087/CCL3/IL18/CCL5	6
Cell adhesion molecules - Macaca mulatta (rhesus monkey)	8/142	178/9133	0.006512	0.0478491	0.0414265	LOC114677644/LOC694372/MAMU-A/MAMU-AG/LOC106996627/LOC719702/LOC106997893/LOC719250	8

## Sheet: KEGG_Micro3
Description	GeneRatio	BgRatio	pvalue	p.adjust	qvalue	geneID	Count
Coronavirus disease - COVID-19 - Macaca mulatta (rhesus monkey)	91/309	373/9133	4.29e-55	1.17e-52	9.62e-53	C1QB/C1QC/C1QA/LOC693820/RPS18/RPL27A/RPS28/RPL41/RPS20/RPS27/RPS19/RPS7/RPL10/LOC114669857/RPS15/RPL30/RPL13A/RPS12/RPL18/RPL35/CFD/RPS23/RPS16/RPS13/RPL13/RPS10/RPLP1/RPL17/FAU/RPL7A/RPL28/RPS14/RPL37/RPL38/RPS2/RPSA/RPLP0/RPL35A/RPS8/RPS3/RPL34/RPL9/RPL23A/RPL3/RPL23/RPL27/RPL21/LOC703455/RPL19/RPL11/RPS29/LOC107000809/RPS21/UBA52/RPS26/RPL15/RPS11/RPL26/RPL6/RPL24/TLR4/RPL12/RPL5/RPL37A/RPL37…	91
Ribosome - Macaca mulatta (rhesus monkey)	78/309	266/9133	2.12e-53	2.89e-51	2.37e-51	LOC693820/RPS18/RPL27A/RPS28/RPL41/RPS20/RPS27/RPS19/RPS7/RPL10/LOC114669857/RPS15/RPL30/RPL13A/RPS12/RPL18/RPL35/RPS23/RPS16/RPS13/RPL13/RPS10/RPLP1/RPL17/FAU/RPL7A/RPL28/RPS14/RPL37/RPL38/RPS2/RPSA/RPLP0/RPL35A/RPS8/RPS3/RPL34/RPL9/RPL23A/RPL3/RPL23/RPL27/RPL21/LOC703455/RPL19/RPL11/RPS29/LOC107000809/RPS21/UBA52/RPS26/RPL15/RPS11/RPL26/RPL6/RPL24/RPL12/RPL5/RPL37A/RPL37A/LOC703365/RPL8/RPS4X/R…	78
Oxidative phosphorylation - Macaca mulatta (rhesus monkey)	30/309	187/9133	7.38e-13	6.72e-11	5.52e-11	ATP6V0E1/ATP6V0B/NDUFB4/ATP6AP1/ATP5MC2/LOC720636/COX7B/LOC696956/UQCRQ/ATP5MF/CYC1/NDUFC2/LOC707227/NDUFA1/ATP5PO/LOC114669847/ATP5F1E/NDUFB10/ATP5ME/NDUFB8/ATP5PF/COX6B1/NDUFA2/NDUFA13/NDUFA3/LOC700087/NDUFB1/ATP5MC3/NDUFS2/NDUFA11	30
Non-alcoholic fatty liver disease - Macaca mulatta (rhesus monkey)	27/309	200/9133	6.36e-10	4.34e-08	3.57e-08	CASP7/NDUFB4/BAX/CEBPA/LOC720636/COX7B/LOC696956/UQCRQ/CYC1/NDUFC2/LOC707227/NDUFA1/LOC114669847/NDUFB10/NDUFB8/COX6B1/DDIT3/JUN/NDUFA2/NDUFA13/NDUFA3/CDC42/LOC700087/NDUFB1/TNFRSF1A/NDUFS2/NDUFA11	27
Thermogenesis - Macaca mulatta (rhesus monkey)	32/309	281/9133	1.29e-09	6.51e-08	5.35e-08	ACTG1/LOC712274/LOC705671/NDUFB4/ATP5MC2/LOC720636/COX7B/LOC696956/UQCRQ/ATP5MF/CYC1/NDUFC2/LOC707227/NDUFA1/ATP5PO/LOC114669847/ATP5F1E/NDUFB10/ATP5ME/NDUFB8/ATP5PF/COX6B1/COX14/ACTB/NDUFA2/NDUFA13/NDUFA3/LOC700087/NDUFB1/ATP5MC3/NDUFS2/NDUFA11	32
Parkinson disease - Macaca mulatta (rhesus monkey)	35/309	330/9133	1.43e-09	6.51e-08	5.35e-08	DUSP1/UBA52/NDUFB4/BAX/ATP5MC2/LOC720636/COX7B/LOC696956/PARK7/UQCRQ/CYC1/UBC/NDUFC2/LOC707227/NDUFA1/SLC39A1/ATP5PO/LOC114669847/ATP5F1E/NDUFB10/NDUFB8/GNAI2/ATP5PF/COX6B1/DDIT3/NDUFA2/NDUFA13/NDUFA3/LOC700087/NDUFB1/ATP5MC3/SEM1/NDUFS2/UBB/NDUFA11	35
Diabetic cardiomyopathy - Macaca mulatta (rhesus monkey)	29/309	245/9133	3.31e-09	1.29e-07	1.06e-07	PDK4/MPC2/NCF4/NDUFB4/ATP5MC2/LOC720636/COX7B/LOC696956/UQCRQ/CYC1/NDUFC2/LOC707227/NDUFA1/ATP5PO/LOC114669847/ATP5F1E/NDUFB10/NDUFB8/GAPDH/ATP5PF/COX6B1/NDUFA2/NDUFA13/NDUFA3/LOC700087/NDUFB1/ATP5MC3/NDUFS2/NDUFA11	29
Prion disease - Macaca mulatta (rhesus monkey)	34/309	329/9133	4.91e-09	1.68e-07	1.38e-07	C1QB/C1QC/C1QA/NCF4/NDUFB4/BAX/ATP5MC2/LOC720636/COX7B/LOC696956/UQCRQ/CYC1/NDUFC2/LOC707227/PRNP/NDUFA1/ATP5PO/LOC114669847/ATP5F1E/NDUFB10/NDUFB8/CCL5/ATP5PF/COX6B1/DDIT3/NDUFA2/NDUFA13/NDUFA3/LOC700087/NDUFB1/ATP5MC3/SEM1/NDUFS2/NDUFA11	34
Chemical carcinogenesis - reactive oxygen species - Macaca mulatta (rhesus monkey)	28/309	275/9133	1.66e-07	5.05e-06	4.14e-06	MGST2/NDUFB4/NFKBIA/ATP5MC2/LOC720636/COX7B/LOC696956/UQCRQ/CYC1/NDUFC2/LOC707227/NDUFA1/ATP5PO/LOC114669847/ATP5F1E/NDUFB10/NDUFB8/ATP5PF/COX6B1/JUN/NDUFA2/NDUFA13/NDUFA3/LOC700087/NDUFB1/ATP5MC3/NDUFS2/NDUFA11	28
Phagosome - Macaca mulatta (rhesus monkey)	22/309	187/9133	3.14e-07	8.57e-06	7.03e-06	LOC114677644/LOC100426197/LOC719702/MAMU-AG/TLR4/ATP6V0E1/ACTG1/MAMU-A3/FCGR1A/ATP6V0B/NCF4/LOC705671/LOC106996627/ATP6AP1/TLR2/LOC106995452/LOC100424348/LOC106997893/CTSL/CTSS/CD14/ACTB	22
Toll-like receptor signaling pathway - Macaca mulatta (rhesus monkey)	16/309	112/9133	1.01e-06	2.5e-05	2.05e-05	LOC100426632/LOC100426537/CCL4L1/LOC100430627/CCL3/LOC114673087/TLR1/TLR4/IRF9/TLR9/NFKBIA/TLR2/CD14/CCL5/TLR7/JUN	16
Amyotrophic lateral sclerosis - Macaca mulatta (rhesus monkey)	34/309	432/9133	3.42e-06	7.78e-05	6.39e-05	ACTG1/LOC705671/NDUFB4/BAX/LOC706568/CHCHD10/ATP5MC2/LOC720636/COX7B/LOC696956/UQCRQ/CYC1/NDUFC2/LOC707227/NDUFA1/ATP5PO/LOC114669847/ATP5F1E/NDUFB10/NDUFB8/ATP5PF/COX6B1/ACTB/DDIT3/NDUFA2/NDUFA13/NDUFA3/LOC700087/NDUFB1/ATP5MC3/TNFRSF1A/SEM1/NDUFS2/NDUFA11	34
Chagas disease - Macaca mulatta (rhesus monkey)	15/309	111/9133	4.48e-06	9.4e-05	7.72e-05	C1QB/C1QC/C1QA/LOC100426537/IFNGR1/CCL3/LOC114673087/TLR4/TLR9/NFKBIA/TLR2/GNAI2/CCL5/JUN/TNFRSF1A	15
Antigen processing and presentation - Macaca mulatta (rhesus monkey)	14/309	100/9133	6.14e-06	0.000119736	9.83e-05	B2M/LOC114677644/LOC100426197/LOC719702/CD74/MAMU-AG/LGMN/MAMU-A3/LOC106996627/LOC106995452/LOC100424348/LOC106997893/CTSL/CTSS	14
Salmonella infection - Macaca mulatta (rhesus monkey)	24/309	264/9133	9.58e-06	0.000174362	0.000143201	RHOB/RPS3/TLR4/IL18/ACTG1/CASP7/TLR9/ARPC3/LOC705671/BAX/LOC706568/NFKBIA/BRK1/TLR2/ARF6/GAPDH/CD14/RHOG/ACTB/JUN/MYC/CDC42/TNFRSF1A/DYNLL1	24
Alzheimer disease - Macaca mulatta (rhesus monkey)	33/309	442/9133	1.46e-05	0.000238475	0.000195855	APOE/CASP7/NDUFB4/ATP5MC2/LOC720636/PSENEN/COX7B/LOC696956/UQCRQ/CYC1/NDUFC2/LOC707227/NDUFA1/SLC39A1/ATP5PO/LOC114669847/ATP5F1E/NDUFB10/NDUFB8/GAPDH/ATP5PF/COX6B1/DDIT3/NDUFA2/NDUFA13/NDUFA3/LOC700087/NDUFB1/ATP5MC3/TNFRSF1A/SEM1/NDUFS2/NDUFA11	33
Huntington disease - Macaca mulatta (rhesus monkey)	29/309	364/9133	1.49e-05	0.000238475	0.000195855	NDUFB4/BAX/ATP5MC2/LOC720636/COX7B/LOC696956/UQCRQ/CYC1/NDUFC2/LOC707227/NDUFA1/AP2M1/ATP5PO/LOC114669847/ATP5F1E/NDUFB10/NDUFB8/ATP5PF/COX6B1/NDUFA2/NDUFA13/NDUFA3/LOC700087/NDUFB1/ATP5MC3/POLR2J/SEM1/NDUFS2/NDUFA11	29
Lysosome - Macaca mulatta (rhesus monkey)	16/309	139/9133	1.75e-05	0.000265506	0.000218056	CTSC/LGMN/CD63/CTSZ/ATP6V0B/FUCA1/ATP6AP1/LAPTM5/CD68/HEXB/CTSL/LAPTM4A/CTSS/ASAH1/DNASE2/CTSF	16
Apoptosis - Macaca mulatta (rhesus monkey)	16/309	150/9133	4.53e-05	0.000650699	0.000534408	CTSC/ACTG1/CASP7/CTSZ/LOC705671/BAX/GADD45B/NFKBIA/PMAIP1/CTSL/CTSS/ACTB/DDIT3/JUN/TNFRSF1A/CTSF	16
Human cytomegalovirus infection - Macaca mulatta (rhesus monkey)	22/309	259/9133	6.41e-05	0.000875056	0.000718669	LOC100426632/B2M/LOC100426537/LOC114677644/LOC100426197/CCL4L1/LOC100430627/LOC719702/CCL3/LOC114673087/MAMU-AG/MAMU-A3/LOC106996627/BAX/NFKBIA/LOC106995452/LOC100424348/LOC106997893/GNAI2/CCL5/MYC/TNFRSF1A	22
Kaposi sarcoma-associated herpesvirus infection - Macaca mulatta (rhesus monkey)	20/309	229/9133	9.42e-05	0.00122521	0.00100625	LOC114677644/LOC100426197/LOC719702/IFNGR1/MAMU-AG/ZFP36/UBA52/MAMU-A3/IRF9/LOC106996627/BAX/NFKBIA/UBC/LOC106995452/LOC100424348/LOC106997893/JUN/MYC/TNFRSF1A/UBB	20
Rheumatoid arthritis - Macaca mulatta (rhesus monkey)	13/309	117/9133	0.000154722	0.00191995	0.00157683	LOC100426537/CCL3/LOC114673087/TLR4/IL18/TNFSF13/ATP6V0E1/ATP6V0B/ATP6AP1/TLR2/CTSL/CCL5/JUN	13
Viral myocarditis - Macaca mulatta (rhesus monkey)	12/309	107/9133	0.000252982	0.00300279	0.00246614	LOC114677644/LOC100426197/LOC719702/MAMU-AG/ACTG1/MAMU-A3/LOC705671/LOC106996627/LOC106995452/LOC100424348/LOC106997893/ACTB	12
Type I diabetes mellitus - Macaca mulatta (rhesus monkey)	9/309	64/9133	0.000276622	0.00314657	0.00258423	LOC114677644/LOC100426197/LOC719702/MAMU-AG/MAMU-A3/LOC106996627/LOC106995452/LOC100424348/LOC106997893	9
Graft-versus-host disease - Macaca mulatta (rhesus monkey)	9/309	67/9133	0.00039297	0.00429123	0.00352432	LOC114677644/LOC100426197/LOC719702/MAMU-AG/MAMU-A3/LOC106996627/LOC106995452/LOC100424348/LOC106997893	9
Cytosolic DNA-sensing pathway - Macaca mulatta (rhesus monkey)	10/309	82/9133	0.000419276	0.0044024	0.00361562	LOC100426632/CCL4L1/LOC100430627/IL18/CASP7/AIM2/LOC706568/NFKBIA/CCL5/DNASE2	10
Allograft rejection - Macaca mulatta (rhesus monkey)	9/309	68/9133	0.000439712	0.00444597	0.00365141	LOC114677644/LOC100426197/LOC719702/MAMU-AG/MAMU-A3/LOC106996627/LOC106995452/LOC100424348/LOC106997893	9
Pertussis - Macaca mulatta (rhesus monkey)	10/309	85/9133	0.000560857	0.00546835	0.00449107	C1QB/C1QC/C1QA/TLR4/CASP7/LOC706568/CD14/GNAI2/CFL1/JUN	10
Epstein-Barr virus infection - Macaca mulatta (rhesus monkey)	19/309	249/9133	0.000776567	0.0068826	0.00565257	B2M/LOC114677644/LOC100426197/LOC719702/MAMU-AG/MAMU-A3/IRF9/LOC106996627/BAX/GADD45B/NFKBIA/TLR2/LOC106995452/LOC100424348/LOC106997893/TNFAIP3/JUN/MYC/SEM1	19
Human immunodeficiency virus 1 infection - Macaca mulatta (rhesus monkey)	19/309	249/9133	0.000776567	0.0068826	0.00565257	B2M/LOC114677644/LOC100426197/LOC719702/MAMU-AG/TLR4/MAMU-A3/LOC106996627/BST2/BAX/NFKBIA/TLR2/LOC106995452/LOC100424348/LOC106997893/GNAI2/CFL1/JUN/TNFRSF1A	19
Osteoclast differentiation - Macaca mulatta (rhesus monkey)	13/309	138/9133	0.00078154	0.0068826	0.00565257	TYROBP/IFNGR1/JUNB/LOC722780/FCGR1A/JUND/NCF4/IRF9/NFKBIA/CSF1R/JUN/LOC718403/TNFRSF1A	13
Viral protein interaction with cytokine and cytokine receptor - Macaca mulatta (rhesus monkey)	11/309	106/9133	0.000882651	0.00753012	0.00618436	LOC100426632/LOC100426537/CCL4L1/LOC100430627/CCL3/CX3CR1/LOC114673087/IL18/CSF1R/CCL5/TNFRSF1A	11
Ferroptosis - Macaca mulatta (rhesus monkey)	7/309	48/9133	0.00105906	0.0087613	0.00719552	FTL/SAT1/FTH1/SLC3A2/PRNP/GPX4/SAT2	7
Tuberculosis - Macaca mulatta (rhesus monkey)	16/309	206/9133	0.00165727	0.0133069	0.0109288	IFNGR1/CD74/TLR1/TLR4/FCER1G/IL18/FCGR1A/ATP6V0B/TLR9/CEBPB/ATP6AP1/BAX/TLR2/CTSS/CD14/TNFRSF1A	16
Autoimmune thyroid disease - Macaca mulatta (rhesus monkey)	9/309	86/9133	0.0024132	0.018823	0.015459	LOC114677644/LOC100426197/LOC719702/MAMU-AG/MAMU-A3/LOC106996627/LOC106995452/LOC100424348/LOC106997893	9
Lipid and atherosclerosis - Macaca mulatta (rhesus monkey)	17/309	238/9133	0.0029286	0.0220782	0.0181324	LOC100426537/CCL3/LOC114673087/TLR4/IL18/CASP7/NCF4/BAX/LOC706568/NFKBIA/TLR2/CD14/CCL5/DDIT3/JUN/CDC42/TNFRSF1A	17
Retrograde endocannabinoid signaling - Macaca mulatta (rhesus monkey)	13/309	160/9133	0.00299228	0.0220782	0.0181324	NDUFB4/NDUFC2/NDUFA1/LOC114669847/NDUFB10/NDUFB8/GNAI2/NDUFA2/NDUFA13/NDUFA3/NDUFB1/NDUFS2/NDUFA11	13
Human T-cell leukemia virus 1 infection - Macaca mulatta (rhesus monkey)	17/309	248/9133	0.00445638	0.0320156	0.0262939	B2M/LOC114677644/LOC100426197/LOC719702/MAMU-AG/ZFP36/MAMU-A3/LOC106996627/BAX/NFKBIA/LOC106995452/LOC100424348/LOC106997893/JUN/MYC/TNFRSF1A/ANAPC16	17
Influenza A - Macaca mulatta (rhesus monkey)	14/309	190/9133	0.00508909	0.035373	0.0290513	IFNGR1/TLR4/IL18/ACTG1/IRF9/LOC705671/BAX/LOC706568/RAB11A/NFKBIA/CCL5/TLR7/ACTB/TNFRSF1A	14
Transcriptional misregulation in cancer - Macaca mulatta (rhesus monkey)	16/309	231/9133	0.00518286	0.035373	0.0290513	NUPR1/LOC114677671/FCGR1A/LYL1/HHEX/CEBPB/BAX/CEBPA/GADD45B/CSF1R/TSPAN7/IGF1/CD14/DDIT3/MYC/MAF	16
Yersinia infection - Macaca mulatta (rhesus monkey)	12/309	153/9133	0.00566388	0.0377132	0.0309732	TLR4/IL18/ACTG1/ARPC3/LOC705671/LOC706568/NFKBIA/ARF6/RHOG/ACTB/JUN/CDC42	12
Cellular senescence - Macaca mulatta (rhesus monkey)	13/309	175/9133	0.00638994	0.0415346	0.0341117	LOC114677644/LOC100426197/LOC719702/MAMU-AG/ZFP36L1/MAMU-A3/LOC106996627/GADD45B/ZFP36L2/LOC106995452/LOC100424348/LOC106997893/MYC	13

## Sheet: KEGG_Micro5
Description	GeneRatio	BgRatio	pvalue	p.adjust	qvalue	geneID	Count
Ribosome - Macaca mulatta (rhesus monkey)	62/167	266/9133	1.37e-53	3.09e-51	2.64e-51	LOC693820/RPL37/RPS19/RPS28/RPL35/RPS27/RPS9/RPS12/RPL37A/RPL37A/RPS20/RPL26/LOC114674534/RPL23/RPS7/RPS18/RPL30/RPL34/RPL41/RPL35A/LOC109910387/LOC107000809/RPL38/RPL17/RPS29/RPL7/LOC703365/RPL28/RPS15/RPS25/RPS2/RPL27A/RPL11/RPS10/LOC114669857/RPS16/RPL7A/LOC702677/FAU/RPL32/RPS4Y1/RPL36/RPL27/RPS14/RPS3/RPL12/RPL13A/RPL22/RPL21/RPL3/RPL18/RPL9/RPSA/RPS21/RPL36AL/RPS13/RPL14/RPL15/RPS5/LOC70345…	62
Coronavirus disease - COVID-19 - Macaca mulatta (rhesus monkey)	66/167	373/9133	5.59e-49	6.32e-47	5.39e-47	LOC693820/RPL37/RPS19/RPS28/RPL35/RPS27/RPS9/RPS12/RPL37A/RPL37A/RPS20/RPL26/RPL23/RPS7/MX1/RPS18/RPL30/RPL34/RPL41/RPL35A/LOC107000809/RPL38/RPL17/RPS29/RPL7/LOC703365/RPL28/TLR2/RPS15/RPS25/RPS2/RPL27A/RPL11/RPS10/LOC114669857/RPS16/TLR4/RPL7A/IRF9/LOC702677/FAU/EIF2AK2/RPL32/RPS4Y1/RPL36/RPL27/RPS14/RPS3/RPL12/RPL13A/RPL22/RPL21/RPL3/RPL18/RPL9/RPSA/RPS21/RPL36AL/LOC706568/RPS13/RPL14/RPL15/RP…	66
Cellular senescence - Macaca mulatta (rhesus monkey)	17/167	175/9133	1.78e-08	1.34e-06	1.14e-06	LOC114677644/LOC694372/LOC100426197/LOC719702/MAMU-A/LOC106996627/MAMU-AG/LOC106997893/ZFP36L1/LOC720132/GADD45B/TGFBR1/MYC/ITPR1/LOC719250/SQSTM1/MAP2K2	17
Type I diabetes mellitus - Macaca mulatta (rhesus monkey)	10/167	64/9133	2.06e-07	1.05e-05	8.98e-06	LOC114677644/LOC694372/LOC100426197/LOC719702/MAMU-A/LOC106996627/MAMU-AG/LOC106997893/LOC720132/LOC719250	10
Human cytomegalovirus infection - Macaca mulatta (rhesus monkey)	19/167	259/9133	2.33e-07	1.05e-05	8.98e-06	LOC114677644/LOC100426632/LOC694372/B2M/LOC100426537/LOC100426197/LOC719702/MAMU-A/LOC106996627/MAMU-AG/LOC106997893/LOC114673087/BAX/LOC720132/CCL3/MYC/ITPR1/LOC719250/MAP2K2	19
Graft-versus-host disease - Macaca mulatta (rhesus monkey)	10/167	67/9133	3.22e-07	1.2e-05	1.02e-05	LOC114677644/LOC694372/LOC100426197/LOC719702/MAMU-A/LOC106996627/MAMU-AG/LOC106997893/LOC720132/LOC719250	10
Allograft rejection - Macaca mulatta (rhesus monkey)	10/167	68/9133	3.72e-07	1.2e-05	1.02e-05	LOC114677644/LOC694372/LOC100426197/LOC719702/MAMU-A/LOC106996627/MAMU-AG/LOC106997893/LOC720132/LOC719250	10
Kaposi sarcoma-associated herpesvirus infection - Macaca mulatta (rhesus monkey)	17/167	229/9133	8.88e-07	2.51e-05	2.14e-05	LOC114677644/LOC694372/LOC100426197/LOC719702/MAMU-A/LOC106996627/MAMU-AG/LOC106997893/BAX/LOC720132/IRF9/EIF2AK2/MYC/ZFP36/ITPR1/LOC719250/MAP2K2	17
Antigen processing and presentation - Macaca mulatta (rhesus monkey)	11/167	100/9133	1.91e-06	4.79e-05	4.08e-05	LOC114677644/LOC694372/B2M/LOC100426197/LOC719702/MAMU-A/LOC106996627/MAMU-AG/LOC106997893/LOC720132/LOC719250	11
Epstein-Barr virus infection - Macaca mulatta (rhesus monkey)	17/167	249/9133	2.83e-06	5.81e-05	4.95e-05	LOC114677644/LOC694372/B2M/LOC100426197/LOC719702/MAMU-A/LOC106996627/MAMU-AG/LOC106997893/TLR2/BAX/LOC720132/GADD45B/IRF9/EIF2AK2/MYC/LOC719250	17
Human immunodeficiency virus 1 infection - Macaca mulatta (rhesus monkey)	17/167	249/9133	2.83e-06	5.81e-05	4.95e-05	LOC114677644/LOC694372/B2M/LOC100426197/LOC719702/MAMU-A/LOC106996627/MAMU-AG/LOC106997893/TLR2/TLR4/BAX/LOC720132/BST2/ITPR1/LOC719250/MAP2K2	17
Autoimmune thyroid disease - Macaca mulatta (rhesus monkey)	10/167	86/9133	3.41e-06	6.43e-05	5.48e-05	LOC114677644/LOC694372/LOC100426197/LOC719702/MAMU-A/LOC106996627/MAMU-AG/LOC106997893/LOC720132/LOC719250	10
Human T-cell leukemia virus 1 infection - Macaca mulatta (rhesus monkey)	16/167	248/9133	1.16e-05	0.000200903	0.00017124	LOC114677644/LOC694372/B2M/LOC100426197/LOC719702/MAMU-A/LOC106996627/MAMU-AG/LOC106997893/BAX/LOC720132/TGFBR1/MYC/ZFP36/LOC719250/MAP2K2	16
Viral myocarditis - Macaca mulatta (rhesus monkey)	10/167	107/9133	2.44e-05	0.000393325	0.000335251	LOC114677644/LOC694372/LOC100426197/LOC719702/MAMU-A/LOC106996627/MAMU-AG/LOC106997893/LOC720132/LOC719250	10
Phagosome - Macaca mulatta (rhesus monkey)	13/167	187/9133	3.65e-05	0.000549663	0.000468507	LOC114677644/LOC694372/LOC100426197/LOC719702/MAMU-A/LOC106996627/MAMU-AG/LOC106997893/TLR2/TLR4/LOC720132/LOC719250/PLA2R1	13
Viral carcinogenesis - Macaca mulatta (rhesus monkey)	13/167	224/9133	0.000228361	0.0032256	0.00274935	LOC114677644/LOC694372/LOC100426197/LOC719702/MAMU-A/LOC106996627/MAMU-AG/LOC106997893/BAX/LOC720132/IRF9/EIF2AK2/LOC719250	13
Toll-like receptor signaling pathway - Macaca mulatta (rhesus monkey)	8/167	112/9133	0.00100162	0.0133156	0.0113496	LOC100426632/LOC100426537/TLR2/LOC114673087/TLR4/IRF9/CCL3/MAP2K2	8
Endocytosis - Macaca mulatta (rhesus monkey)	13/167	265/9133	0.00112403	0.0141128	0.0120291	LOC114677644/LOC694372/LOC100426197/LOC719702/MAMU-A/LOC106996627/MAMU-AG/LOC106997893/EPS15/LOC720132/TGFBR1/ARF6/LOC719250	13
Rheumatoid arthritis - Macaca mulatta (rhesus monkey)	8/167	117/9133	0.00133009	0.0158211	0.0134851	LOC100426537/TLR2/LOC114673087/TLR4/TNFSF13/CCL3/IL18/TNFSF13B	8
Cell adhesion molecules - Macaca mulatta (rhesus monkey)	10/167	178/9133	0.00155324	0.0175516	0.0149601	LOC114677644/LOC694372/LOC100426197/LOC719702/MAMU-A/LOC106996627/MAMU-AG/LOC106997893/LOC720132/LOC719250	10
Ether lipid metabolism - Macaca mulatta (rhesus monkey)	5/167	48/9133	0.00174651	0.0187958	0.0160206	ENPP2/PLD3/LPCAT2/CEPT1/PLAAT3	5
Human papillomavirus infection - Macaca mulatta (rhesus monkey)	15/167	353/9133	0.00200833	0.020631	0.0175849	LOC114677644/LOC694372/LOC100426197/LOC719702/MAMU-A/LOC106996627/MAMU-AG/LOC106997893/MX1/BAX/LOC720132/IRF9/EIF2AK2/LOC719250/MAP2K2	15
Legionellosis - Macaca mulatta (rhesus monkey)	6/167	75/9133	0.00242775	0.0238553	0.0203331	TLR2/TLR4/IL18/EEF1G/CASP7/LOC706568	6
Lipid and atherosclerosis - Macaca mulatta (rhesus monkey)	11/167	238/9133	0.00424074	0.0399336	0.0340375	LOC100426537/TLR2/LOC114673087/TLR4/BAX/CCL3/IL18/POU2F2/CASP7/LOC706568/ITPR1	11
Thyroid cancer - Macaca mulatta (rhesus monkey)	4/167	39/9133	0.00538822	0.0487095	0.0415177	BAX/GADD45B/MYC/MAP2K2	4

## Sheet: KEGG_Macro6
Description	GeneRatio	BgRatio	pvalue	p.adjust	qvalue	geneID	Count
Coronavirus disease - COVID-19 - Macaca mulatta (rhesus monkey)	55/279	373/9133	2.21e-23	5.82e-21	4.64e-21	C1QA/C1QC/C1QB/RPL37/LOC693820/RPS19/RPL35/CFD/C3/RPL37A/RPL37A/LOC107000809/JUN/RPL3/RPLP0/RPS9/RPL32/RPS7/RPS28/TLR4/RPS25/FAU/ISG15/RPS16/RPL35A/RPL28/RPS21/RPS2/UBA52/RPS10/RPS15/RPS5/RPSA/RPL10/RPS27/RPS29/RPL19/LOC703365/MX1/RPL27/NFKBIA/RPL41/RPL6/RPL5/RPL36/RPL18/RPL13A/LOC702677/RPL14/RPS12/FOS/RPL22/RPL7A/IL6R/RPL11	55
Ribosome - Macaca mulatta (rhesus monkey)	43/279	266/9133	6.74e-20	8.89e-18	7.09e-18	RPL37/LOC693820/RPS19/RPL35/RPL37A/RPL37A/LOC107000809/RPL3/RPLP0/RPS9/RPL32/RPS7/RPS28/RPS25/FAU/RPS16/RPL35A/RPL28/RPS21/RPS2/UBA52/RPS10/RPS15/RPS5/RPSA/RPL10/RPS27/RPS29/RPL19/LOC703365/RPL27/RPL41/RPL6/RPL5/RPL36/RPL18/RPL13A/LOC702677/RPL14/RPS12/RPL22/RPL7A/RPL11	43
Antigen processing and presentation - Macaca mulatta (rhesus monkey)	23/279	100/9133	1.75e-14	1.54e-12	1.23e-12	LOC694372/HSPA1A/LOC719702/LOC114669810/LOC720132/MAMU-DRA/LOC106995452/MAMU-DMA/LOC719250/HSP90AA1/LOC114675357/MAMU-DQA1/MAMU-DRB5/LGMN/CTSL/MAMU-DPB/CD74/PSME2/HSPA8/B2M/LOC106997893/IFI30/MAMU-DMB	23
Phagosome - Macaca mulatta (rhesus monkey)	29/279	187/9133	3.27e-13	2.16e-11	1.72e-11	LOC694372/LOC719702/LOC114669810/C3/LOC720132/MAMU-DRA/LOC106995452/MAMU-DMA/LOC719250/LOC114675357/TLR4/MAMU-DQA1/MAMU-DRB5/CD14/PLA2R1/FCGR1A/CTSL/MAMU-DPB/MRC1/ITGB5/ATP6V0B/ATP6V0A1/OLR1/LOC106997893/TCIRG1/NCF1/CORO1A/ITGAM/MAMU-DMB	29
Leishmaniasis - Macaca mulatta (rhesus monkey)	17/279	91/9133	1.63e-09	8.58e-08	6.84e-08	LOC114669810/C3/MAMU-DRA/JUN/MAMU-DMA/LOC114675357/TLR4/MAMU-DQA1/MAMU-DRB5/FCGR1A/MAMU-DPB/IFNGR1/NFKBIA/NCF1/FOS/ITGAM/MAMU-DMB	17
Rheumatoid arthritis - Macaca mulatta (rhesus monkey)	19/279	117/9133	2.08e-09	9.17e-08	7.31e-08	LOC114669810/LOC100426537/MAMU-DRA/JUN/IL18/MAMU-DMA/LOC114675357/TLR4/MAMU-DQA1/MAMU-DRB5/CTSL/MAMU-DPB/ATP6V0B/ATP6V0A1/CCL5/CCL3/TCIRG1/FOS/MAMU-DMB	19
Tuberculosis - Macaca mulatta (rhesus monkey)	25/279	206/9133	3.21e-09	1.21e-07	9.65e-08	LOC114669810/C3/MAMU-DRA/IL18/MAMU-DMA/LOC114675357/TLR4/MAMU-DQA1/MAMU-DRB5/CD14/PLA2R1/FCGR1A/BAX/MAMU-DPB/MRC1/ATP6V0B/TLR9/ATP6V0A1/CD74/IFNGR1/TCIRG1/CAMK2D/CORO1A/ITGAM/MAMU-DMB	25
Type I diabetes mellitus - Macaca mulatta (rhesus monkey)	14/279	64/9133	5.41e-09	1.79e-07	1.42e-07	LOC694372/LOC719702/LOC114669810/LOC720132/MAMU-DRA/LOC106995452/MAMU-DMA/LOC719250/LOC114675357/MAMU-DQA1/MAMU-DRB5/MAMU-DPB/LOC106997893/MAMU-DMB	14
Graft-versus-host disease - Macaca mulatta (rhesus monkey)	14/279	67/9133	1.02e-08	2.99e-07	2.38e-07	LOC694372/LOC719702/LOC114669810/LOC720132/MAMU-DRA/LOC106995452/MAMU-DMA/LOC719250/LOC114675357/MAMU-DQA1/MAMU-DRB5/MAMU-DPB/LOC106997893/MAMU-DMB	14
Allograft rejection - Macaca mulatta (rhesus monkey)	14/279	68/9133	1.25e-08	3.3e-07	2.63e-07	LOC694372/LOC719702/LOC114669810/LOC720132/MAMU-DRA/LOC106995452/MAMU-DMA/LOC719250/LOC114675357/MAMU-DQA1/MAMU-DRB5/MAMU-DPB/LOC106997893/MAMU-DMB	14
Staphylococcus aureus infection - Macaca mulatta (rhesus monkey)	17/279	122/9133	1.55e-07	3.71e-06	2.96e-06	C1QA/C1QC/C1QB/LOC114669810/CFD/C3/MAMU-DRA/MAMU-DMA/LOC114675357/SELPLG/MAMU-DQA1/MAMU-DRB5/PTAFR/FCGR1A/MAMU-DPB/ITGAM/MAMU-DMB	17
Inflammatory bowel disease - Macaca mulatta (rhesus monkey)	13/279	71/9133	1.82e-07	3.99e-06	3.18e-06	LOC114669810/MAMU-DRA/JUN/IL18/MAMU-DMA/LOC114675357/MAF/TLR4/MAMU-DQA1/MAMU-DRB5/MAMU-DPB/IFNGR1/MAMU-DMB	13
Autoimmune thyroid disease - Macaca mulatta (rhesus monkey)	14/279	86/9133	2.81e-07	5.7e-06	4.55e-06	LOC694372/LOC719702/LOC114669810/LOC720132/MAMU-DRA/LOC106995452/MAMU-DMA/LOC719250/LOC114675357/MAMU-DQA1/MAMU-DRB5/MAMU-DPB/LOC106997893/MAMU-DMB	14
Th17 cell differentiation - Macaca mulatta (rhesus monkey)	16/279	117/9133	4.7e-07	8.86e-06	7.07e-06	LOC114669810/RUNX1/MAMU-DRA/JUN/MAMU-DMA/HSP90AA1/LOC114675357/MAMU-DQA1/MAMU-DRB5/MAMU-DPB/IFNGR1/NFKBIA/FOS/NFATC2/IL6R/MAMU-DMB	16
Viral myocarditis - Macaca mulatta (rhesus monkey)	15/279	107/9133	7.8e-07	1.37e-05	1.1e-05	LOC694372/LOC719702/LOC114669810/LOC720132/MAMU-DRA/LOC106995452/MAMU-DMA/LOC719250/LOC114675357/MAMU-DQA1/MAMU-DRB5/EIF4G3/MAMU-DPB/LOC106997893/MAMU-DMB	15
Toll-like receptor signaling pathway - Macaca mulatta (rhesus monkey)	15/279	112/9133	1.42e-06	2.34e-05	1.86e-05	LOC100426632/LOC100430627/CCL4L1/LOC100426537/JUN/TLR4/CD14/MAP2K2/SPP1/TLR9/CCL5/CCL3/NFKBIA/FOS/MAP3K8	15
Th1 and Th2 cell differentiation - Macaca mulatta (rhesus monkey)	14/279	99/9133	1.65e-06	2.56e-05	2.04e-05	LOC114669810/MAMU-DRA/JUN/MAMU-DMA/LOC114675357/MAF/MAMU-DQA1/MAMU-DRB5/MAMU-DPB/IFNGR1/NFKBIA/FOS/NFATC2/MAMU-DMB	14
Human T-cell leukemia virus 1 infection - Macaca mulatta (rhesus monkey)	23/279	248/9133	1.92e-06	2.71e-05	2.16e-05	LOC694372/LOC719702/LOC114669810/LOC720132/MAMU-DRA/JUN/LOC106995452/MAMU-DMA/LOC719250/LOC114675357/MAMU-DQA1/MAMU-DRB5/MAP2K2/BAX/MAMU-DPB/SLC25A5/B2M/NFKBIA/LOC106997893/FOS/NFATC2/MAMU-DMB/TLN2	23
Cell adhesion molecules - Macaca mulatta (rhesus monkey)	19/279	178/9133	1.95e-06	2.71e-05	2.16e-05	LOC694372/LOC719702/LOC114669810/LOC720132/MAMU-DRA/LOC106995452/MAMU-DMA/LOC719250/LOC114675357/SELPLG/MAMU-DQA1/MAMU-DRB5/VCAN/MAMU-DPB/MPZL1/LOC106997893/PTPRM/ITGAM/MAMU-DMB	19
Epstein-Barr virus infection - Macaca mulatta (rhesus monkey)	22/279	249/9133	7.13e-06	9.41e-05	7.5e-05	LOC694372/LOC719702/LOC114669810/LOC720132/MAMU-DRA/JUN/LOC106995452/MAMU-DMA/LOC719250/LOC114675357/MAMU-DQA1/MAMU-DRB5/ISG15/VIM/BAX/MAMU-DPB/MDM2/BLNK/B2M/NFKBIA/LOC106997893/MAMU-DMB	22
Osteoclast differentiation - Macaca mulatta (rhesus monkey)	15/279	138/9133	1.93e-05	0.000242088	0.000193053	LILRA3/JUND/JUN/TYROBP/JUNB/FCGR1A/SIRPA/LOC722780/IFNGR1/BLNK/TREM2/NFKBIA/NCF1/FOS/NFATC2	15
Kaposi sarcoma-associated herpesvirus infection - Macaca mulatta (rhesus monkey)	20/279	229/9133	2.23e-05	0.000267157	0.000213044	LOC694372/LOC719702/C3/LOC720132/UBC/JUN/LOC106995452/LOC719250/UBB/UBA52/MAP2K2/CLEC2B/BAX/IFNGR1/CCR1/NFKBIA/LOC106997893/GNG7/FOS/NFATC2	20
Chagas disease - Macaca mulatta (rhesus monkey)	13/279	111/9133	3.15e-05	0.000361083	0.000287945	C1QA/C1QC/C1QB/C3/LOC100426537/JUN/TLR4/TLR9/IFNGR1/CCL5/CCL3/NFKBIA/FOS	13
Human cytomegalovirus infection - Macaca mulatta (rhesus monkey)	21/279	259/9133	4.22e-05	0.000464279	0.000370239	LOC694372/LOC719702/LOC100426632/LOC100430627/CCL4L1/LOC100426537/LOC720132/LOC106995452/LOC719250/MAP2K2/BAX/MDM2/CCR1/CCL5/CCL3/B2M/NFKBIA/LOC106997893/GNG7/NFATC2/IL6R	21
Influenza A - Macaca mulatta (rhesus monkey)	17/279	190/9133	6.84e-05	0.000722612	0.000576246	LOC114669810/MAMU-DRA/IL18/MAMU-DMA/LOC114675357/TLR4/MAMU-DQA1/MAMU-DRB5/MAP2K2/BAX/MAMU-DPB/SLC25A5/IFNGR1/MX1/CCL5/NFKBIA/MAMU-DMB	17
Toxoplasmosis - Macaca mulatta (rhesus monkey)	13/279	122/9133	8.52e-05	0.000865605	0.000690275	HSPA1A/LOC114669810/MAMU-DRA/MAMU-DMA/LOC114675357/TLR4/MAMU-DQA1/MAMU-DRB5/MAMU-DPB/IFNGR1/HSPA8/NFKBIA/MAMU-DMB	13
Asthma - Macaca mulatta (rhesus monkey)	8/279	49/9133	0.000104135	0.00101821	0.000811966	LOC114669810/MAMU-DRA/MAMU-DMA/LOC114675357/MAMU-DQA1/MAMU-DRB5/MAMU-DPB/MAMU-DMB	8
Hematopoietic cell lineage - Macaca mulatta (rhesus monkey)	12/279	113/9133	0.00016462	0.00155213	0.00123774	LOC114669810/MAMU-DRA/MAMU-DMA/LOC114675357/MAMU-DQA1/MAMU-DRB5/CD14/FCGR1A/MAMU-DPB/ITGAM/IL6R/MAMU-DMB	12
Pertussis - Macaca mulatta (rhesus monkey)	10/279	85/9133	0.000249322	0.00226969	0.00180996	C1QA/C1QC/C1QB/C3/JUN/TLR4/CD14/FOS/IRF8/ITGAM	10
Legionellosis - Macaca mulatta (rhesus monkey)	9/279	75/9133	0.000437012	0.0038457	0.00306675	HSPA1A/C3/IL18/TLR4/CD14/EEF1G/HSPA8/NFKBIA/ITGAM	9
Human immunodeficiency virus 1 infection - Macaca mulatta (rhesus monkey)	18/279	249/9133	0.000609615	0.00519156	0.00414	LOC694372/LOC719702/LOC720132/JUN/LOC106995452/LOC719250/BST2/TLR4/MAP2K2/BAX/B2M/NFKBIA/LOC106997893/GNG7/RBX1/FOS/NFATC2/AP1B1	18
Intestinal immune network for IgA production - Macaca mulatta (rhesus monkey)	8/279	65/9133	0.000764166	0.00630437	0.00502741	LOC114669810/MAMU-DRA/MAMU-DMA/LOC114675357/MAMU-DQA1/MAMU-DRB5/MAMU-DPB/MAMU-DMB	8
Lipid and atherosclerosis - Macaca mulatta (rhesus monkey)	17/279	238/9133	0.000983171	0.00779866	0.00621903	HSPA1A/LOC100426537/JUN/IL18/HSP90AA1/TLR4/CD14/BAX/HSPA8/OLR1/CCL5/CCL3/NFKBIA/CAMK2D/NCF1/FOS/NFATC2	17
HIF-1 signaling pathway - Macaca mulatta (rhesus monkey)	11/279	119/9133	0.00100437	0.00779866	0.00621903	GAPDH/HMOX1/LDHA/TLR4/MAP2K2/IFNGR1/MKNK1/CAMK2D/RBX1/ENO1/IL6R	11
Endocytosis - Macaca mulatta (rhesus monkey)	18/279	265/9133	0.00125361	0.00945577	0.00754049	LOC694372/HSPA1A/LOC719702/LOC720132/LOC106995452/LOC719250/DNM3/PLD1/BIN1/SH3KBP1/MDM2/ARPC1B/HSPA8/LOC106997893/DAB2/RAB31/MVB12B/MVB12A	18
Efferocytosis - Macaca mulatta (rhesus monkey)	13/279	165/9133	0.00160362	0.0117599	0.00937788	C1QA/C1QC/C1QB/P2RY12/MERTK/SIRPA/GAS6/MAP2K2/ITGB5/HAVCR2/AXL/CAMK2D/NFATC2	13
Systemic lupus erythematosus - Macaca mulatta (rhesus monkey)	13/279	166/9133	0.0016934	0.0120826	0.00963528	C1QA/C1QC/C1QB/LOC114669810/C3/MAMU-DRA/MAMU-DMA/LOC114675357/MAMU-DQA1/MAMU-DRB5/FCGR1A/MAMU-DPB/MAMU-DMB	13
Chemical carcinogenesis - reactive oxygen species - Macaca mulatta (rhesus monkey)	18/279	275/9133	0.00189769	0.0131839	0.0105135	JUN/HMOX1/PLD1/ATP5F1E/MAP2K2/SLC25A5/MGST2/NDUFA4/NFKBIA/AKR1A1/LOC720636/NCF1/NDUFA3/FOS/ATP5MC2/NDUFB4/ATP5F1D/UQCRH	18
PD-L1 expression and PD-1 checkpoint pathway in cancer - Macaca mulatta (rhesus monkey)	9/279	93/9133	0.00207613	0.0140538	0.0112072	JUN/TLR4/MAP2K2/TLR9/IFNGR1/NFKBIA/BATF3/FOS/NFATC2	9
B cell receptor signaling pathway - Macaca mulatta (rhesus monkey)	9/279	98/9133	0.00297624	0.0196432	0.0156644	LILRA3/JUN/CD81/MAP2K2/LOC722780/BLNK/NFKBIA/FOS/NFATC2	9
Cytosolic DNA-sensing pathway - Macaca mulatta (rhesus monkey)	8/279	82/9133	0.00345498	0.0218786	0.017447	LOC100426632/LOC100430627/CCL4L1/IL18/AIM2/POLR2L/CCL5/NFKBIA	8
Lysosome - Macaca mulatta (rhesus monkey)	11/279	139/9133	0.00348068	0.0218786	0.017447	CD63/LGMN/CTSL/ATP6V0B/ATP6V0A1/HEXA/SORT1/TCIRG1/FUCA1/AP1B1/HEXB	11
Complement and coagulation cascades - Macaca mulatta (rhesus monkey)	8/279	87/9133	0.00497101	0.0301753	0.0240633	C1QA/C1QC/C1QB/LOC716834/CFD/C3/SERPINA1/ITGAM	8
Viral protein interaction with cytokine and cytokine receptor - Macaca mulatta (rhesus monkey)	9/279	106/9133	0.00502922	0.0301753	0.0240633	LOC100426632/LOC100430627/CCL4L1/LOC100426537/IL18/CCR1/CCL5/CCL3/IL6R	9
Fluid shear stress and atherosclerosis - Macaca mulatta (rhesus monkey)	11/279	151/9133	0.00649174	0.0380849	0.0303707	KLF2/JUN/HMOX1/HSP90AA1/MEF2C/BMPR1A/CTSL/MGST2/NCF1/FOS/SUMO2	11
Cellular senescence - Macaca mulatta (rhesus monkey)	12/279	175/9133	0.00732982	0.0420668	0.0335461	LOC694372/LOC719702/ZFP36L1/LOC720132/LOC106995452/LOC719250/ZFP36L2/MAP2K2/SLC25A5/MDM2/LOC106997893/NFATC2	12

## Sheet: KEGG_Micro7
Description	GeneRatio	BgRatio	pvalue	p.adjust	qvalue	geneID	Count
Coronavirus disease - COVID-19 - Macaca mulatta (rhesus monkey)	56/118	373/9133	6.07e-47	1.01e-44	8.37e-45	LOC693820/RPL37/LOC114669857/RPL35/RPS27/C1QC/NFKBIA/RPL26/LOC107000809/RPS12/C1QB/RPL7/C1QA/RPS7/RPS21/RPS25/RPS2/RPLP0/RPL35A/TLR4/RPL28/RPL32/RPL9/RPS19/RPL17/RPS20/RPL37A/RPL37A/RPL14/RPS28/CFD/RPS18/RPL38/RPS10/LOC703365/RPL5/RPS15/RPL30/RPL11/RPL41/LOC702677/FAU/RPSA/RPL13A/RPL36/RPS16/RPL34/RPL19/IRF9/LOC706568/RPL27A/RPL10/RPL12/RPL3/RPS3/RPS23	56
Ribosome - Macaca mulatta (rhesus monkey)	50/118	266/9133	1.69e-46	1.41e-44	1.17e-44	LOC693820/LOC114674534/LOC109910387/RPL37/LOC114669857/RPL35/RPS27/RPL26/LOC107000809/RPS12/RPL7/RPS7/RPS21/RPS25/RPS2/RPLP0/RPL35A/RPL28/RPL32/RPL9/RPS19/RPL17/RPS20/RPL37A/RPL37A/RPL14/RPS28/RPS18/RPL38/RPS10/LOC703365/RPL5/RPS15/RPL30/RPL11/RPL41/LOC702677/FAU/RPSA/RPL13A/RPL36/RPS16/RPL34/RPL19/RPL27A/RPL10/RPL12/RPL3/RPS3/RPS23	50
Antigen processing and presentation - Macaca mulatta (rhesus monkey)	12/118	100/9133	4.96e-09	2.75e-07	2.28e-07	LOC114677644/LOC100426197/LOC719702/B2M/MAMU-AG/LOC106997893/LOC106995452/LOC106996627/LOC720132/CTSL/LOC723473/LOC100424348	12
Type I diabetes mellitus - Macaca mulatta (rhesus monkey)	10/118	64/9133	7.43e-09	3.08e-07	2.56e-07	LOC114677644/LOC100426197/LOC719702/MAMU-AG/LOC106997893/LOC106995452/LOC106996627/LOC720132/LOC723473/LOC100424348	10
Graft-versus-host disease - Macaca mulatta (rhesus monkey)	10/118	67/9133	1.18e-08	3.61e-07	3e-07	LOC114677644/LOC100426197/LOC719702/MAMU-AG/LOC106997893/LOC106995452/LOC106996627/LOC720132/LOC723473/LOC100424348	10
Allograft rejection - Macaca mulatta (rhesus monkey)	10/118	68/9133	1.37e-08	3.61e-07	3e-07	LOC114677644/LOC100426197/LOC719702/MAMU-AG/LOC106997893/LOC106995452/LOC106996627/LOC720132/LOC723473/LOC100424348	10
Phagosome - Macaca mulatta (rhesus monkey)	15/118	187/9133	1.52e-08	3.61e-07	3e-07	LOC114677644/LOC100426197/LOC719702/MAMU-AG/ATP6V0B/TLR4/LOC106997893/LOC106995452/LOC106996627/LOC720132/NCF4/ATP6V0E1/CTSL/LOC723473/LOC100424348	15
Human cytomegalovirus infection - Macaca mulatta (rhesus monkey)	17/118	259/9133	3.16e-08	6.56e-07	5.45e-07	LOC100426632/LOC114677644/LOC100426537/LOC100426197/LOC719702/LOC114673087/CCL3/B2M/MAMU-AG/NFKBIA/LOC106997893/LOC106995452/LOC106996627/LOC720132/GNAI2/LOC723473/LOC100424348	17
Autoimmune thyroid disease - Macaca mulatta (rhesus monkey)	10/118	86/9133	1.37e-07	2.53e-06	2.1e-06	LOC114677644/LOC100426197/LOC719702/MAMU-AG/LOC106997893/LOC106995452/LOC106996627/LOC720132/LOC723473/LOC100424348	10
Viral myocarditis - Macaca mulatta (rhesus monkey)	10/118	107/9133	1.08e-06	1.8e-05	1.49e-05	LOC114677644/LOC100426197/LOC719702/MAMU-AG/LOC106997893/LOC106995452/LOC106996627/LOC720132/LOC723473/LOC100424348	10
Human immunodeficiency virus 1 infection - Macaca mulatta (rhesus monkey)	14/118	249/9133	3.63e-06	5.48e-05	4.55e-05	LOC114677644/LOC100426197/LOC719702/B2M/MAMU-AG/NFKBIA/TLR4/LOC106997893/LOC106995452/LOC106996627/LOC720132/GNAI2/LOC723473/LOC100424348	14
Chagas disease - Macaca mulatta (rhesus monkey)	9/118	111/9133	1.24e-05	0.000171152	0.000142175	LOC100426537/LOC114673087/CCL3/C1QC/NFKBIA/C1QB/C1QA/TLR4/GNAI2	9
Cellular senescence - Macaca mulatta (rhesus monkey)	11/118	175/9133	1.51e-05	0.000193155	0.000160452	LOC114677644/LOC100426197/LOC719702/MAMU-AG/SQSTM1/LOC106997893/LOC106995452/LOC106996627/LOC720132/LOC723473/LOC100424348	11
Epstein-Barr virus infection - Macaca mulatta (rhesus monkey)	13/118	249/9133	1.83e-05	0.00021754	0.000180709	LOC114677644/LOC100426197/LOC719702/B2M/MAMU-AG/NFKBIA/LOC106997893/LOC106995452/LOC106996627/LOC720132/IRF9/LOC723473/LOC100424348	13
Viral carcinogenesis - Macaca mulatta (rhesus monkey)	12/118	224/9133	3.04e-05	0.000336908	0.000279866	LOC114677644/LOC100426197/LOC719702/MAMU-AG/NFKBIA/LOC106997893/LOC106995452/LOC106996627/LOC720132/IRF9/LOC723473/LOC100424348	12
Kaposi sarcoma-associated herpesvirus infection - Macaca mulatta (rhesus monkey)	12/118	229/9133	3.78e-05	0.000392538	0.000326078	LOC114677644/LOC100426197/LOC719702/MAMU-AG/NFKBIA/LOC106997893/LOC106995452/LOC106996627/LOC720132/IRF9/LOC723473/LOC100424348	12
Human T-cell leukemia virus 1 infection - Macaca mulatta (rhesus monkey)	12/118	248/9133	8.2e-05	0.000800548	0.000665008	LOC114677644/LOC100426197/LOC719702/B2M/MAMU-AG/NFKBIA/LOC106997893/LOC106995452/LOC106996627/LOC720132/LOC723473/LOC100424348	12
Toll-like receptor signaling pathway - Macaca mulatta (rhesus monkey)	8/118	112/9133	9.5e-05	0.000849437	0.00070562	LOC100426632/LOC100426537/LOC114673087/CCL3/NFKBIA/TLR4/TLR1/IRF9	8
Cell adhesion molecules - Macaca mulatta (rhesus monkey)	10/118	178/9133	9.72e-05	0.000849437	0.00070562	LOC114677644/LOC100426197/LOC719702/MAMU-AG/LOC106997893/LOC106995452/LOC106996627/LOC720132/LOC723473/LOC100424348	10
Rheumatoid arthritis - Macaca mulatta (rhesus monkey)	8/118	117/9133	0.000129197	0.00107233	0.000890777	LOC100426537/LOC114673087/CCL3/ATP6V0B/TLR4/TNFSF13/ATP6V0E1/CTSL	8
Human papillomavirus infection - Macaca mulatta (rhesus monkey)	13/118	353/9133	0.000610032	0.00461686	0.00383519	LOC114677644/LOC100426197/LOC719702/MAMU-AG/ATP6V0B/LOC106997893/LOC106995452/LOC106996627/LOC720132/IRF9/ATP6V0E1/LOC723473/LOC100424348	13
Endocytosis - Macaca mulatta (rhesus monkey)	11/118	265/9133	0.000611873	0.00461686	0.00383519	LOC114677644/LOC100426197/LOC719702/MAMU-AG/LOC106997893/LOC106995452/LOC106996627/LOC720132/VPS29/LOC723473/LOC100424348	11
Pertussis - Macaca mulatta (rhesus monkey)	6/118	85/9133	0.000780331	0.00563196	0.00467842	C1QC/C1QB/C1QA/TLR4/LOC706568/GNAI2	6
Viral protein interaction with cytokine and cytokine receptor - Macaca mulatta (rhesus monkey)	6/118	106/9133	0.00244493	0.0169108	0.0140476	LOC100426632/LOC100426537/LOC114673087/CCL3/CX3CR1/CSF1R	6

## Sheet: KEGG_Macro8
Description	GeneRatio	BgRatio	pvalue	p.adjust	qvalue	geneID	Count
Salmonella infection - Macaca mulatta (rhesus monkey)	28/271	264/9133	3.93e-09	1.09e-06	7.58e-07	GAPDH/PYCARD/ARPC1B/HSP90AA1/JUN/RHOB/ARPC3/PKN1/TLR9/MYL12B/CDC42/ACTG1/TLR4/RHOG/DYNLL1/MAP2K2/BAX/BRK1/IL18/RHOH/DYNLRB1/ARF1/SKP1/MYL12A/HSP90AB1/PIK3CD/IKBKB/ACTB	28
Prion disease - Macaca mulatta (rhesus monkey)	30/271	329/9133	3.63e-08	5.02e-06	3.49e-06	C1QB/C1QC/C1QA/HSPA1A/CCL5/SLC25A5/VDAC1/PSMB1/NDUFB4/NDUFC2/PSMA7/SLC25A4/ATP5PF/ATP5F1D/ATF4/BAX/LOC696956/NDUFB9/PSMB7/DDIT3/LOC707227/UQCRH/VDAC2/COX7B/LOC720636/COX6B1/PRNP/ATP5F1E/PIK3CD/NDUFB2	30
Phagosome - Macaca mulatta (rhesus monkey)	21/271	187/9133	1.44e-07	1.24e-05	8.6e-06	LOC114677644/C3/LOC694372/ATP6V0B/MAMU-AG/LOC720132/TCIRG1/CORO1A/PLA2R1/ACTG1/TLR4/ITGAV/ATP6AP1/FCGR3/ATP6V0C/LAMP1/SEC61B/LOC719702/ATP6V0E1/LOC719250/ACTB	21
Protein processing in endoplasmic reticulum - Macaca mulatta (rhesus monkey)	20/271	173/9133	1.79e-07	1.24e-05	8.6e-06	HSP90AA1/HSPA1A/DNAJA1/UBXN1/RBX1/SEC62/ATF4/DDOST/LMAN2/BAX/SEC61B/HSPH1/DDIT3/SSR2/SSR4/SKP1/VCP/SEL1L/HSP90AB1/UBXN4	20
Human T-cell leukemia virus 1 infection - Macaca mulatta (rhesus monkey)	24/271	248/9133	3.07e-07	1.7e-05	1.18e-05	LOC114677644/LOC694372/B2M/MAMU-AG/LOC720132/SLC25A5/JUN/TGFB1/VDAC1/TSPO/TLN2/SLC25A4/MAP2K2/ATF4/BAX/LOC719702/VDAC2/ITGAL/LOC719250/ADCY7/CCND3/PIK3CD/IKBKB/SPI1	24
Chemical carcinogenesis - reactive oxygen species - Macaca mulatta (rhesus monkey)	25/271	275/9133	5.67e-07	2.38e-05	1.66e-05	MGST3/HMOX1/SLC25A5/JUN/VDAC1/NDUFB4/MGST2/NDUFC2/SLC25A4/ATP5PF/ATP5F1D/AKR1A1/MAP2K2/LOC696956/NDUFB9/LOC707227/UQCRH/VDAC2/COX7B/LOC720636/COX6B1/ATP5F1E/PIK3CD/IKBKB/NDUFB2	25
Human cytomegalovirus infection - Macaca mulatta (rhesus monkey)	24/271	259/9133	6.82e-07	2.38e-05	1.66e-05	LOC114677644/LOC694372/B2M/LOC100426632/MAMU-AG/CCL5/CCR1/LOC720132/CCL3/ITGAV/LOC100426537/MAP2K2/ATF4/BAX/GNAI2/GNB4/LOC719702/GNB2/RHEB/BID/LOC719250/ADCY7/PIK3CD/IKBKB	24
Lysosome - Macaca mulatta (rhesus monkey)	17/271	139/9133	6.88e-07	2.38e-05	1.66e-05	CD63/ATP6V0B/LGMN/CTSZ/CTSC/TCIRG1/CLTA/HEXB/SORT1/LAPTM4A/ATP6AP1/ATP6V0C/LAPTM5/LAMP1/FUCA1/GNPTAB/HEXA	17
Chagas disease - Macaca mulatta (rhesus monkey)	15/271	111/9133	8.73e-07	2.69e-05	1.87e-05	C3/IFNGR1/C1QB/C1QC/C1QA/CCL5/JUN/TGFB1/TLR9/TLR4/CCL3/LOC100426537/GNAI2/PIK3CD/IKBKB	15
Parkinson disease - Macaca mulatta (rhesus monkey)	27/271	330/9133	1.58e-06	4.37e-05	3.04e-05	UBC/UBB/SLC25A5/VDAC1/PSMB1/NDUFB4/NDUFC2/PSMA7/PARK7/SLC25A4/ATP5PF/ATP5F1D/ATF4/BAX/GNAI2/LOC696956/NDUFB9/PSMB7/DDIT3/LOC707227/UQCRH/VDAC2/COX7B/LOC720636/COX6B1/ATP5F1E/NDUFB2	27
Non-alcoholic fatty liver disease - Macaca mulatta (rhesus monkey)	20/271	200/9133	1.85e-06	4.67e-05	3.24e-05	JUN/CEBPA/TGFB1/NDUFB4/NDUFC2/CDC42/ATF4/BAX/LOC696956/NDUFB9/DDIT3/LOC707227/UQCRH/BID/COX7B/LOC720636/COX6B1/PIK3CD/IKBKB/NDUFB2	20
Oxidative phosphorylation - Macaca mulatta (rhesus monkey)	19/271	187/9133	2.66e-06	6.14e-05	4.27e-05	ATP6V0B/TCIRG1/NDUFB4/NDUFC2/ATP6AP1/ATP5PF/ATP5F1D/ATP6V0C/LOC696956/NDUFB9/LOC707227/UQCRH/COX7B/ATP5MG/LOC720636/ATP6V0E1/COX6B1/ATP5F1E/NDUFB2	19
Kaposi sarcoma-associated herpesvirus infection - Macaca mulatta (rhesus monkey)	21/271	229/9133	4.12e-06	8.78e-05	6.1e-05	LOC114677644/C3/IFNGR1/LOC694372/UBC/UBB/MAMU-AG/CCR1/LOC720132/JUN/MAP2K2/IL6ST/BAX/GNB4/LOC719702/GNB2/BID/LOC719250/ATG3/PIK3CD/IKBKB	21
Human immunodeficiency virus 1 infection - Macaca mulatta (rhesus monkey)	22/271	249/9133	4.45e-06	8.81e-05	6.13e-05	LOC114677644/LOC694372/B2M/MAMU-AG/BST2/LOC720132/JUN/TLR4/RBX1/MAP2K2/BAX/GNAI2/TNFRSF1B/GNB4/LOC719702/GNB2/BID/SKP1/LOC719250/PIK3CD/IKBKB/CFL1	22
Antigen processing and presentation - Macaca mulatta (rhesus monkey)	13/271	100/9133	7.34e-06	0.000135556	9.43e-05	LOC114677644/LOC694372/B2M/MAMU-AG/HSP90AA1/HSPA1A/LGMN/LOC720132/PSME1/IFI30/LOC719702/LOC719250/HSP90AB1	13
Rheumatoid arthritis - Macaca mulatta (rhesus monkey)	14/271	117/9133	8.74e-06	0.000151225	0.000105165	ATP6V0B/CCL5/JUN/TCIRG1/TGFB1/TLR4/CCL3/LOC100426537/ATP6AP1/ATP6V0C/TNFSF13/IL18/ATP6V0E1/ITGAL	14
Diabetic cardiomyopathy - Macaca mulatta (rhesus monkey)	20/271	245/9133	3.88e-05	0.000632617	0.000439935	GAPDH/SLC25A5/TGFB1/VDAC1/NDUFB4/NDUFC2/SLC25A4/ATP5PF/ATP5F1D/LOC696956/NDUFB9/LOC707227/UQCRH/VDAC2/COX7B/LOC720636/COX6B1/ATP5F1E/PIK3CD/NDUFB2	20
Yersinia infection - Macaca mulatta (rhesus monkey)	15/271	153/9133	4.66e-05	0.000658705	0.000458077	PYCARD/ARPC1B/JUN/ARPC3/PKN1/CDC42/ACTG1/TLR4/RHOG/MAP2K2/IL18/RPS6KA1/PIK3CD/IKBKB/ACTB	15
Alzheimer disease - Macaca mulatta (rhesus monkey)	29/271	442/9133	4.68e-05	0.000658705	0.000458077	GAPDH/SLC25A5/VDAC1/PSMB1/NDUFB4/NDUFC2/PSMA7/SLC25A4/ATP5PF/ATP5F1D/APOE/MAP2K2/ATF4/LOC696956/NDUFB9/PSMB7/DDIT3/LOC707227/UQCRH/VDAC2/BID/COX7B/LOC720636/COX6B1/ATP5F1E/PSENEN/PIK3CD/IKBKB/NDUFB2	29
Influenza A - Macaca mulatta (rhesus monkey)	17/271	190/9133	4.76e-05	0.000658705	0.000458077	IFNGR1/PYCARD/CCL5/MX1/SLC25A5/VDAC1/ACTG1/TLR4/SLC25A4/MAP2K2/BAX/IL18/BID/CCND3/PIK3CD/IKBKB/ACTB	17
NOD-like receptor signaling pathway - Macaca mulatta (rhesus monkey)	17/271	198/9133	7.99e-05	0.00105387	0.000732883	PYCARD/HSP90AA1/CCL5/JUN/VDAC1/PKN1/CARD16/TLR4/IFI16/LOC694538/GPSM3/AIM2/IL18/VDAC2/GABARAPL2/HSP90AB1/IKBKB	17
Efferocytosis - Macaca mulatta (rhesus monkey)	15/271	165/9133	0.00011097	0.00139722	0.000971654	CX3CR1/P2RY12/C1QB/CEBPB/C1QC/C1QA/TGFB1/BSG/ITGAV/MAP2K2/HAVCR2/GAS6/ODC1/PTPN6/CD47	15
Tuberculosis - Macaca mulatta (rhesus monkey)	17/271	206/9133	0.000130232	0.00156845	0.00109073	C3/IFNGR1/CEBPB/ATP6V0B/TCIRG1/TGFB1/CORO1A/PLA2R1/TLR9/TLR4/ATP6AP1/FCGR3/ATP6V0C/BAX/LAMP1/IL18/BID	17
Fluid shear stress and atherosclerosis - Macaca mulatta (rhesus monkey)	14/271	151/9133	0.000152286	0.00175763	0.00122229	KLF2/MGST3/HSP90AA1/HMOX1/JUN/MGST2/ACTG1/ITGAV/GSTP1/SUMO2/HSP90AB1/PIK3CD/IKBKB/ACTB	14
Cellular senescence - Macaca mulatta (rhesus monkey)	15/271	175/9133	0.000213833	0.00236927	0.00164764	LOC114677644/LOC694372/MAMU-AG/LOC720132/SLC25A5/TGFB1/VDAC1/SLC25A4/MAP2K2/LOC719702/RHEB/VDAC2/LOC719250/CCND3/PIK3CD	15
Lipid and atherosclerosis - Macaca mulatta (rhesus monkey)	18/271	238/9133	0.000248818	0.00265087	0.00184347	PYCARD/HSP90AA1/HSPA1A/CCL5/JUN/CDC42/TLR4/CCL3/LOC100426537/ATF4/BAX/DDIT3/IL18/RAP1A/BID/HSP90AB1/PIK3CD/IKBKB	18
Platelet activation - Macaca mulatta (rhesus monkey)	12/271	128/9133	0.000405347	0.00415856	0.00289195	P2RY12/MYL12B/ACTG1/TLN2/GNAI2/RAP1A/MYL12A/ADCY7/GUCY1A1/PIK3CD/ARHGAP35/ACTB	12
Bacterial invasion of epithelial cells - Macaca mulatta (rhesus monkey)	9/271	77/9133	0.000430735	0.0042612	0.00296333	ARPC1B/CLTA/ARPC3/DNM3/CDC42/ACTG1/RHOG/PIK3CD/ACTB	9
Toll-like receptor signaling pathway - Macaca mulatta (rhesus monkey)	11/271	112/9133	0.000472764	0.00451571	0.00314032	SPP1/LOC100426632/CCL5/JUN/TLR9/TLR4/CCL3/LOC100426537/MAP2K2/PIK3CD/IKBKB	11
Huntington disease - Macaca mulatta (rhesus monkey)	23/271	364/9133	0.000500991	0.00462582	0.00321689	SLC25A5/CLTA/VDAC1/PSMB1/NDUFB4/NDUFC2/PSMA7/SLC25A4/ATP5PF/ATP5F1D/BAX/LOC696956/NDUFB9/PSMB7/LOC707227/UQCRH/VDAC2/SLC1A3/COX7B/LOC720636/COX6B1/ATP5F1E/NDUFB2	23
Thermogenesis - Macaca mulatta (rhesus monkey)	19/271	281/9133	0.000687091	0.00613949	0.00426953	NDUFB4/NDUFC2/ACTG1/ATP5PF/ATP5F1D/LOC696956/NDUFB9/LOC707227/UQCRH/RHEB/COX7B/ATP5MG/LOC720636/COX6B1/ATP5F1E/RPS6KA1/ADCY7/NDUFB2/ACTB	19
Leukocyte transendothelial migration - Macaca mulatta (rhesus monkey)	11/271	118/9133	0.000736997	0.00637963	0.00443653	MYL12B/CDC42/ACTG1/GNAI2/RAP1A/RHOH/ITGAL/MYL12A/PIK3CD/ARHGAP35/ACTB	11
Human papillomavirus infection - Macaca mulatta (rhesus monkey)	22/271	353/9133	0.000796767	0.00668801	0.00465098	LOC114677644/SPP1/LOC694372/ATP6V0B/MAMU-AG/MX1/LOC720132/TCIRG1/CDC42/ITGAV/ATP6AP1/MAP2K2/ATP6V0C/PKM/BAX/LOC719702/RHEB/ATP6V0E1/LOC719250/CCND3/PIK3CD/IKBKB	22
Protein export - Macaca mulatta (rhesus monkey)	5/271	26/9133	0.00087394	0.00691515	0.00480894	SEC62/SPCS2/SEC61B/SRP14/SEC11A	5
Pertussis - Macaca mulatta (rhesus monkey)	9/271	85/9133	0.000894495	0.00691515	0.00480894	C3/C1QB/PYCARD/C1QC/C1QA/JUN/TLR4/GNAI2/CFL1	9
Endocytosis - Macaca mulatta (rhesus monkey)	18/271	265/9133	0.00089872	0.00691515	0.00480894	LOC114677644/LOC694372/MAMU-AG/ARPC1B/BIN1/HSPA1A/LOC720132/CLTA/ARPC3/DNM3/CDC42/CAPZB/LOC719702/SMAP1/ARF1/LOC719250/SNX5/SNX1	18
Chemokine signaling pathway - Macaca mulatta (rhesus monkey)	15/271	201/9133	0.000930999	0.00696991	0.00484702	CX3CR1/LOC100426632/CCL5/CCR1/TIAM1/CDC42/CCL3/LOC100426537/GNAI2/GNB4/GNB2/RAP1A/ADCY7/PIK3CD/IKBKB	15
Viral carcinogenesis - Macaca mulatta (rhesus monkey)	16/271	224/9133	0.00101491	0.00737679	0.00512997	LOC114677644/C3/LOC694372/MAMU-AG/LOC720132/JUN/YWHAH/CDC42/ATF4/IL6ST/PKM/BAX/LOC719702/LOC719250/CCND3/PIK3CD	16
Amyotrophic lateral sclerosis - Macaca mulatta (rhesus monkey)	25/271	432/9133	0.00103861	0.00737679	0.00512997	VDAC1/PSMB1/NDUFB4/NDUFC2/PSMA7/ACTG1/ATP5PF/ATP5F1D/ATF4/BAX/LOC696956/TNFRSF1B/NDUFB9/PSMB7/DDIT3/LOC707227/UQCRH/BID/COX7B/LOC720636/COX6B1/VCP/ATP5F1E/NDUFB2/ACTB	25
Viral myocarditis - Macaca mulatta (rhesus monkey)	10/271	107/9133	0.00124952	0.00865295	0.00601744	LOC114677644/LOC694372/MAMU-AG/LOC720132/ACTG1/LOC719702/BID/ITGAL/LOC719250/ACTB	10
Regulation of actin cytoskeleton - Macaca mulatta (rhesus monkey)	16/271	232/9133	0.00146763	0.00991542	0.00689539	ARPC1B/ARPC3/TIAM1/MYL12B/LPAR5/CDC42/ACTG1/ITGAV/MAP2K2/BRK1/ITGAL/MYL12A/PIK3CD/CFL1/ARHGAP35/ACTB	16
Apoptosis - Macaca mulatta (rhesus monkey)	12/271	150/9133	0.00165507	0.0109156	0.00759094	CTSZ/CTSC/JUN/ACTG1/MAP2K2/ATF4/BAX/DDIT3/BID/PIK3CD/IKBKB/ACTB	12
PD-L1 expression and PD-1 checkpoint pathway in cancer - Macaca mulatta (rhesus monkey)	9/271	93/9133	0.00170104	0.0109579	0.00762034	IFNGR1/JUN/TLR9/TLR4/BATF3/MAP2K2/PTPN6/PIK3CD/IKBKB	9
Glutathione metabolism - Macaca mulatta (rhesus monkey)	7/271	62/9133	0.00228491	0.0143846	0.0100033	MGST3/MGST2/IDH1/GPX4/GSTP1/ODC1/LAP3	7
Ferroptosis - Macaca mulatta (rhesus monkey)	6/271	48/9133	0.00278217	0.0171258	0.0119096	FTL/HMOX1/SAT1/GPX4/VDAC2/PRNP	6
Proteasome - Macaca mulatta (rhesus monkey)	6/271	49/9133	0.00309312	0.018626	0.0129529	PSMB9/PSMB1/PSMA7/POMP/PSME1/PSMB7	6
Neurotrophin signaling pathway - Macaca mulatta (rhesus monkey)	10/271	122/9133	0.00332553	0.0193939	0.0134869	JUN/CDC42/SORT1/MAP2K2/ATF4/BAX/RAP1A/RPS6KA1/PIK3CD/IKBKB	10
Rap1 signaling pathway - Macaca mulatta (rhesus monkey)	15/271	229/9133	0.00336067	0.0193939	0.0134869	ADORA2B/SIPA1L2/TIAM1/LPAR5/CDC42/ACTG1/TLN2/MAP2K2/GNAI2/EVL/RAP1A/ITGAL/ADCY7/PIK3CD/ACTB	15
Coronavirus disease - COVID-19 - Macaca mulatta (rhesus monkey)	21/271	373/9133	0.0035983	0.0203414	0.0141459	LOC693820/CFD/C3/RPL37/C1QB/C1QC/C1QA/MX1/RPL37A/RPL37A/JUN/TLR4/LOC107000809/RPS9/IL6ST/RPL35/RPS7/RPS4Y1/RPL36AL/PIK3CD/IKBKB	21
Viral protein interaction with cytokine and cytokine receptor - Macaca mulatta (rhesus monkey)	9/271	106/9133	0.00416166	0.0227156	0.0157969	CX3CR1/LOC100426632/CCL5/CCR1/CCL3/LOC100426537/IL6ST/TNFRSF1B/IL18	9
Malaria - Macaca mulatta (rhesus monkey)	6/271	52/9133	0.00418229	0.0227156	0.0157969	CD81/TGFB1/TLR9/TLR4/IL18/ITGAL	6
Necroptosis - Macaca mulatta (rhesus monkey)	12/271	170/9133	0.0046555	0.0247995	0.0172461	IFNGR1/FTL/PYCARD/HSP90AA1/SLC25A5/VDAC1/TLR4/SLC25A4/BAX/VDAC2/BID/HSP90AB1	12
Mitophagy - animal - Macaca mulatta (rhesus monkey)	9/271	110/9133	0.00531249	0.0273284	0.0190047	UBC/CITED2/UBB/JUN/ATF4/TOMM20/GABARAPL2/VCP/FIS1	9
Renal cell carcinoma - Macaca mulatta (rhesus monkey)	7/271	72/9133	0.00532756	0.0273284	0.0190047	JUN/TGFB1/CDC42/RBX1/MAP2K2/RAP1A/PIK3CD	7
Legionellosis - Macaca mulatta (rhesus monkey)	7/271	75/9133	0.0066601	0.0335427	0.0233263	C3/PYCARD/HSPA1A/TLR4/IL18/ARF1/VCP	7
Focal adhesion - Macaca mulatta (rhesus monkey)	13/271	207/9133	0.00865842	0.042045	0.029239	SPP1/JUN/MYL12B/CDC42/ACTG1/TLN2/ITGAV/RAP1A/MYL12A/CCND3/PIK3CD/ARHGAP35/ACTB	13
HIF-1 signaling pathway - Macaca mulatta (rhesus monkey)	9/271	119/9133	0.00879607	0.042045	0.029239	GAPDH/IFNGR1/HMOX1/TLR4/RBX1/MAP2K2/MKNK1/ENO1/PIK3CD	9
Synaptic vesicle cycle - Macaca mulatta (rhesus monkey)	7/271	79/9133	0.00880365	0.042045	0.029239	ATP6V0B/TCIRG1/CLTA/DNM3/ATP6V0C/SLC1A3/ATP6V0E1	7
Glycosphingolipid biosynthesis - ganglio series - Macaca mulatta (rhesus monkey)	3/271	15/9133	0.00902221	0.0423585	0.029457	ST6GALNAC3/HEXB/HEXA	3
IL-17 signaling pathway - Macaca mulatta (rhesus monkey)	8/271	101/9133	0.010139	0.0466635	0.0324508	S100A9/S100A8/CEBPB/HSP90AA1/JUN/JUND/HSP90AB1/IKBKB	8
Staphylococcus aureus infection - Macaca mulatta (rhesus monkey)	9/271	122/9133	0.0102761	0.0466635	0.0324508	CFD/C3/SELPLG/C1QB/C1QC/C1QA/PTAFR/FCGR3/ITGAL	9

## Sheet: KEGG_Micro11
Description	GeneRatio	BgRatio	pvalue	p.adjust	qvalue	geneID	Count
Chagas disease - Macaca mulatta (rhesus monkey)	20/261	111/9133	3.34e-11	5.5e-09	3.95e-09	C1QB/C1QA/C1QC/C3/LOC100426537/IFNGR1/TLR4/JUN/FOS/IFNGR2/CCL5/CCL3/PIK3R1/NFKBIA/LOC114673087/TLR2/TGFB1/GNAI2/TNFRSF1A/TNF	20
Osteoclast differentiation - Macaca mulatta (rhesus monkey)	22/261	138/9133	4.2e-11	5.5e-09	3.95e-09	IFNGR1/CSF1R/JUN/FOS/IFNGR2/FCGR1A/JUNB/TREM2/PIK3R1/NFKBIA/SPI1/SIRPA/FOSB/LCP2/GAB2/PLCG2/TGFB1/NFATC2/LOC722780/LOC718403/TNFRSF1A/TNF	22
Toll-like receptor signaling pathway - Macaca mulatta (rhesus monkey)	19/261	112/9133	3.12e-10	2.73e-08	1.96e-08	LOC100426632/CCL4L1/LOC100430627/LOC100426537/TLR4/JUN/FOS/CCL5/CCL3/SPP1/PIK3R1/MAP3K8/NFKBIA/LOC114673087/TLR2/CD14/TLR1/CD86/TNF	19
Efferocytosis - Macaca mulatta (rhesus monkey)	21/261	165/9133	8.16e-09	5.34e-07	3.84e-07	C1QB/C1QA/C1QC/P2RY12/CX3CR1/MERTK/HAVCR2/CEBPB/ITGB5/SIRPA/LRP1/GAS6/TGFB1/NFATC2/AXL/P2RY6/LIPA/LOC706568/PLA2G15/CASP7/HIF1A	21
Pertussis - Macaca mulatta (rhesus monkey)	14/261	85/9133	1.06e-07	5.56e-06	4e-06	C1QB/C1QA/C1QC/C3/TLR4/JUN/FOS/ITGAM/CD14/PYCARD/GNAI2/LOC706568/CASP7/TNF	14
Legionellosis - Macaca mulatta (rhesus monkey)	13/261	75/9133	1.64e-07	7.1e-06	5.11e-06	C3/IL18/TLR4/NFKBIA/ITGAM/TLR2/HSPA1A/CD14/PYCARD/RAB1A/LOC706568/CASP7/TNF	13
Rheumatoid arthritis - Macaca mulatta (rhesus monkey)	16/261	117/9133	1.9e-07	7.1e-06	5.11e-06	LOC100426537/IL18/TLR4/JUN/FOS/CCL5/CCL3/LOC114673087/TLR2/ATP6V0A1/TGFB1/CD86/ATP6V0B/TNFSF13/TNF/CTSL	16
Lipid and atherosclerosis - Macaca mulatta (rhesus monkey)	23/261	238/9133	2.87e-07	8.53e-06	6.14e-06	LOC100426537/IL18/TLR4/JUN/FOS/CCL5/CCL3/OLR1/PIK3R1/NFKBIA/LOC114673087/TLR2/DDIT3/HSPA1A/CD14/VAV3/PYCARD/NFATC2/CDC42/LOC706568/TNFRSF1A/CASP7/TNF	23
Viral protein interaction with cytokine and cytokine receptor - Macaca mulatta (rhesus monkey)	15/261	106/9133	2.93e-07	8.53e-06	6.14e-06	LOC100426632/CCL4L1/LOC100430627/LOC100426537/CX3CR1/CSF1R/IL18/CCL5/CCL3/TNFRSF1B/LOC114673087/CCR1/IL6ST/TNFRSF1A/TNF	15
Tuberculosis - Macaca mulatta (rhesus monkey)	20/261	206/9133	1.64e-06	4.3e-05	3.09e-05	C3/IFNGR1/IL18/TLR4/IFNGR2/FCGR1A/CEBPB/PLA2R1/ITGAM/TLR2/CD14/ATP6V0A1/TLR1/MRC1/TGFB1/ATP6V0B/MRC2/RIPK2/TNFRSF1A/TNF	20
Lysosome - Macaca mulatta (rhesus monkey)	16/261	139/9133	2.03e-06	4.84e-05	3.48e-05	LGMN/AP1B1/ASAH1/CTSZ/ATP6V0A1/HEXB/CTSC/PPT1/CD63/CTSH/LIPA/ATP6V0B/PLA2G15/MANBA/SORT1/CTSL	16
Chemokine signaling pathway - Macaca mulatta (rhesus monkey)	19/261	201/9133	4.48e-06	9.77e-05	7.03e-05	LOC100426632/CCL4L1/LOC100430627/LOC100426537/CX3CR1/CCL5/CCL3/PIK3R1/NFKBIA/LOC114673087/CCR1/VAV3/CXCL16/PLCG2/TIAM1/GNB4/CDC42/GNAI2/PAK1	19
Complement and coagulation cascades - Macaca mulatta (rhesus monkey)	12/261	87/9133	6.08e-06	0.000116591	8.38e-05	C1QB/C1QA/C1QC/C3/LOC716834/C3AR1/CFD/ITGAM/SERPINA1/C5AR1/VWF/CD46	12
Phagosome - Macaca mulatta (rhesus monkey)	18/261	187/9133	6.23e-06	0.000116591	8.38e-05	C3/LOC114677644/TLR4/FCGR1A/LOC100426197/OLR1/ITGB5/PLA2R1/ITGAM/TLR2/CD14/ATP6V0A1/LOC719702/MRC1/MSR1/ATP6V0B/MRC2/CTSL	18
Fc gamma R-mediated phagocytosis - Macaca mulatta (rhesus monkey)	13/261	106/9133	9.36e-06	0.000150498	0.000108233	MARCKS/PLD1/BIN1/FCGR1A/PLA2G4A/PIK3R1/VAV3/GAB2/PLCG2/CDC42/INPP5D/SCIN/PAK1	13
Transcriptional misregulation in cancer - Macaca mulatta (rhesus monkey)	20/261	231/9133	9.5e-06	0.000150498	0.000108233	CSF1R/FCGR1A/MAF/CEBPB/CEBPA/ITGAM/DDIT3/MEF2C/CD14/SPI1/GADD45B/NUPR1/ETV5/LMO2/CD86/LYL1/DUSP6/BCL6/TSPAN7/MYC	20
Leishmaniasis - Macaca mulatta (rhesus monkey)	12/261	91/9133	9.77e-06	0.000150498	0.000108233	C3/IFNGR1/TLR4/JUN/FOS/IFNGR2/FCGR1A/NFKBIA/ITGAM/TLR2/TGFB1/TNF	12
MAPK signaling pathway - Macaca mulatta (rhesus monkey)	23/261	308/9133	2.32e-05	0.000337162	0.000242475	DUSP1/CSF1R/JUN/FOS/PLA2G4A/FGFR1/MAP3K8/CACNB4/MAP4K4/DDIT3/MEF2C/HSPA1A/CD14/MKNK1/GADD45B/NR4A1/TGFB1/CDC42/DUSP6/TNFRSF1A/TNF/MYC/PAK1	23
TNF signaling pathway - Macaca mulatta (rhesus monkey)	13/261	117/9133	2.75e-05	0.000379458	0.000272893	JUN/FOS/CCL5/JUNB/PIK3R1/MAP3K8/CEBPB/NFKBIA/TNFRSF1B/TNFAIP3/TNFRSF1A/CASP7/TNF	13
Cytokine-cytokine receptor interaction - Macaca mulatta (rhesus monkey)	23/261	315/9133	3.31e-05	0.000433379	0.000311671	LOC100426632/CCL4L1/LOC100430627/LOC100426537/IFNGR1/CX3CR1/CSF1R/IL18/IFNGR2/CCL5/CCL3/IL13RA1/TNFRSF1B/LOC114673087/CCR1/BMPR1A/IL6ST/CXCL16/EDA/TGFB1/TNFRSF1A/TNFSF13/TNF	23
Human cytomegalovirus infection - Macaca mulatta (rhesus monkey)	20/261	259/9133	5.02e-05	0.000625688	0.000449972	LOC100426632/CCL4L1/LOC100430627/LOC100426537/LOC114677644/CCL5/CCL3/GNA13/LOC100426197/PIK3R1/NFKBIA/LOC114673087/CCR1/LOC719702/NFATC2/GNB4/GNAI2/TNFRSF1A/TNF/MYC	20
PD-L1 expression and PD-1 checkpoint pathway in cancer - Macaca mulatta (rhesus monkey)	11/261	93/9133	6.44e-05	0.000747453	0.000537542	IFNGR1/TLR4/JUN/FOS/IFNGR2/PIK3R1/NFKBIA/TLR2/BATF3/NFATC2/HIF1A	11
Salmonella infection - Macaca mulatta (rhesus monkey)	20/261	264/9133	6.56e-05	0.000747453	0.000537542	RHOB/IL18/TLR4/JUN/FOS/NFKBIA/TLR2/CD14/PYCARD/CDC42/GAPDH/CYFIP1/LOC706568/RIPK2/TNFRSF1A/CASP7/PKN1/TNF/MYC/PAK1	20
Apoptosis - Macaca mulatta (rhesus monkey)	14/261	150/9133	9.52e-05	0.00100108	0.000719941	JUN/PMAIP1/FOS/PIK3R1/NFKBIA/DDIT3/CTSZ/GADD45B/CTSC/CTSH/TNFRSF1A/CASP7/TNF/CTSL	14
Kaposi sarcoma-associated herpesvirus infection - Macaca mulatta (rhesus monkey)	18/261	229/9133	9.55e-05	0.00100108	0.000719941	C3/IFNGR1/LOC114677644/JUN/FOS/LOC100426197/PIK3R1/NFKBIA/CCR1/LOC719702/IL6ST/PLCG2/NFATC2/GNB4/CD86/TNFRSF1A/HIF1A/MYC	18
B cell receptor signaling pathway - Macaca mulatta (rhesus monkey)	11/261	98/9133	0.000104329	0.00103663	0.000745504	JUN/FOS/PIK3R1/NFKBIA/CD81/VAV3/PLCG2/NFATC2/INPP5D/LOC722780/LOC718403	11
Cytosolic DNA-sensing pathway - Macaca mulatta (rhesus monkey)	10/261	82/9133	0.000106828	0.00103663	0.000745504	LOC100426632/CCL4L1/LOC100430627/IL18/AIM2/CCL5/NFKBIA/PYCARD/LOC706568/CASP7	10
Yersinia infection - Macaca mulatta (rhesus monkey)	14/261	153/9133	0.000117886	0.00110308	0.000793294	IL18/TLR4/JUN/FOS/PIK3R1/NFKBIA/LCP2/VAV3/PYCARD/NFATC2/CDC42/LOC706568/PKN1/TNF	14
Acute myeloid leukemia - Macaca mulatta (rhesus monkey)	9/261	69/9133	0.000140084	0.00126558	0.000910163	CSF1R/FCGR1A/PIK3R1/CEBPA/ITGAM/CD14/SPI1/DUSP6/MYC	9
Inflammatory bowel disease - Macaca mulatta (rhesus monkey)	9/261	71/9133	0.000175153	0.00150034	0.00107899	IFNGR1/IL18/TLR4/JUN/IFNGR2/MAF/TLR2/TGFB1/TNF	9
NF-kappa B signaling pathway - Macaca mulatta (rhesus monkey)	12/261	122/9133	0.000183248	0.00150034	0.00107899	LOC100426632/CCL4L1/LOC100430627/TLR4/NFKBIA/CD14/GADD45B/TNFAIP3/PLCG2/EDA/TNFRSF1A/TNF	12
Staphylococcus aureus infection - Macaca mulatta (rhesus monkey)	12/261	122/9133	0.000183248	0.00150034	0.00107899	C1QB/C1QA/C1QC/C3/FCGR1A/C3AR1/PTAFR/CFD/SELPLG/ITGAM/C5AR1/FPR1	12
T cell receptor signaling pathway - Macaca mulatta (rhesus monkey)	12/261	125/9133	0.000230533	0.00183029	0.00131628	JUN/FOS/PIK3R1/MAP3K8/NFKBIA/LCP2/VAV3/NFATC2/CDC42/NCK2/TNF/PAK1	12
Human immunodeficiency virus 1 infection - Macaca mulatta (rhesus monkey)	18/261	249/9133	0.000273394	0.00210674	0.00151509	LOC114677644/TLR4/JUN/FOS/AP1B1/LOC100426197/PIK3R1/NFKBIA/TNFRSF1B/TLR2/LOC719702/PLCG2/NFATC2/GNB4/GNAI2/TNFRSF1A/TNF/PAK1	18
Rap1 signaling pathway - Macaca mulatta (rhesus monkey)	17/261	229/9133	0.000295864	0.00221475	0.00159277	DOCK4/CSF1R/ADORA2B/TLN2/FGFR1/PIK3R1/SIPA1L2/EVL/ITGAM/LPAR5/LCP2/VAV3/CTNND1/TIAM1/CDC42/GNAI2/FPR1	17
Proteoglycans in cancer - Macaca mulatta (rhesus monkey)	16/261	211/9133	0.000350861	0.00255225	0.00183549	TLR4/FGFR1/PIK3R1/ITGB5/TLR2/VAV3/PLCG2/CD63/TGFB1/TIAM1/CDC42/TNF/HIF1A/CTSL/MYC/PAK1	16
Fc epsilon RI signaling pathway - Macaca mulatta (rhesus monkey)	9/261	78/9133	0.000360432	0.00255225	0.00183549	PLA2G4A/PIK3R1/LCP2/VAV3/ALOX5AP/GAB2/PLCG2/INPP5D/TNF	9
NOD-like receptor signaling pathway - Macaca mulatta (rhesus monkey)	15/261	198/9133	0.00054037	0.00372571	0.0026794	IL18/TLR4/JUN/AIM2/CCL5/NFKBIA/PYCARD/TNFAIP3/TXNIP/VDAC1/LOC706568/CARD16/RIPK2/PKN1/TNF	15
HIF-1 signaling pathway - Macaca mulatta (rhesus monkey)	11/261	119/9133	0.000578904	0.00388905	0.00279686	IFNGR1/TLR4/IFNGR2/PIK3R1/MKNK1/PLCG2/PFKFB3/GAPDH/HMOX1/HK2/HIF1A	11
Malaria - Macaca mulatta (rhesus monkey)	7/261	52/9133	0.000639785	0.00419059	0.00301373	IL18/TLR4/CD81/TLR2/LRP1/TGFB1/TNF	7
Regulation of actin cytoskeleton - Macaca mulatta (rhesus monkey)	16/261	232/9133	0.000989356	0.00632222	0.00454672	GNA13/FGFR1/PIK3R1/ITGB5/SSH1/ITGAM/SSH2/DIAPH2/LPAR5/VAV3/TMSB4X/TIAM1/CDC42/CYFIP1/SCIN/PAK1	16
Platelet activation - Macaca mulatta (rhesus monkey)	11/261	128/9133	0.00106616	0.00665084	0.00478304	P2RY12/GUCY1A1/TLN2/PLA2G4A/GNA13/PIK3R1/TBXAS1/LCP2/PLCG2/VWF/GNAI2	11
Fluid shear stress and atherosclerosis - Macaca mulatta (rhesus monkey)	12/261	151/9133	0.00127246	0.00775312	0.00557577	KLF2/DUSP1/JUN/MEF2A/FOS/PIK3R1/MEF2C/BMPR1A/HMOX1/TNFRSF1A/TNF/CTSL	12
Glycerophospholipid metabolism - Macaca mulatta (rhesus monkey)	9/261	100/9133	0.002181	0.0129869	0.00933969	PLD1/PLA2G4A/LPCAT2/PLD3/GPCPD1/MBOAT7/CHKA/PLA2G15/CEPT1	9
Sphingolipid signaling pathway - Macaca mulatta (rhesus monkey)	10/261	122/9133	0.00253634	0.0144461	0.0103891	PLD1/GNA13/PIK3R1/ASAH1/ADORA3/GAB2/GNAI2/TNFRSF1A/SGPP1/TNF	10
Toxoplasmosis - Macaca mulatta (rhesus monkey)	10/261	122/9133	0.00253634	0.0144461	0.0103891	IFNGR1/TLR4/IFNGR2/NFKBIA/TLR2/HSPA1A/TGFB1/GNAI2/TNFRSF1A/TNF	10
Necroptosis - Macaca mulatta (rhesus monkey)	12/261	170/9133	0.00344561	0.0192074	0.0138133	IFNGR1/TLR4/IFNGR2/PLA2G4A/GLUL/FTL/PYCARD/TNFAIP3/VDAC1/LOC706568/TNFRSF1A/TNF	12
Alcoholic liver disease - Macaca mulatta (rhesus monkey)	11/261	149/9133	0.00357418	0.0195091	0.0140302	C1QB/C1QA/C1QC/C3/TLR4/C3AR1/NFKBIA/C5AR1/CD14/TNFRSF1A/TNF	11
C-type lectin receptor signaling pathway - Macaca mulatta (rhesus monkey)	9/261	108/9133	0.00368205	0.0196877	0.0141587	JUN/PIK3R1/NFKBIA/PYCARD/PLCG2/NFATC2/LOC706568/TNF/PAK1	9
Parathyroid hormone synthesis, secretion and action - Macaca mulatta (rhesus monkey)	9/261	109/9133	0.00391586	0.0205191	0.0147566	MEF2A/PLD1/FOS/GNA13/FGFR1/MEF2C/PDE4D/MAFB/GNAI2	9
Human T-cell leukemia virus 1 infection - Macaca mulatta (rhesus monkey)	15/261	248/9133	0.0049749	0.0253594	0.0182376	LOC114677644/JUN/FOS/TLN2/LOC100426197/PIK3R1/NFKBIA/SPI1/LOC719702/VDAC1/TGFB1/NFATC2/TNFRSF1A/TNF/MYC	15
Coronavirus disease - COVID-19 - Macaca mulatta (rhesus monkey)	20/261	373/9133	0.00503316	0.0253594	0.0182376	C1QB/C1QA/C1QC/C3/TLR4/JUN/LOC693820/FOS/C3AR1/CFD/PIK3R1/NFKBIA/TLR2/C5AR1/IL6ST/PLCG2/VWF/LOC706568/TNFRSF1A/TNF	20
Th17 cell differentiation - Macaca mulatta (rhesus monkey)	9/261	117/9133	0.00623148	0.0308047	0.0221536	IFNGR1/JUN/FOS/IFNGR2/NFKBIA/IL6ST/TGFB1/NFATC2/HIF1A	9
Chronic myeloid leukemia - Macaca mulatta (rhesus monkey)	7/261	80/9133	0.00773008	0.0375052	0.0269724	PIK3R1/NFKBIA/GADD45B/GAB2/TGFB1/CTBP2/MYC	7
Influenza A - Macaca mulatta (rhesus monkey)	12/261	190/9133	0.00827947	0.0391634	0.0281649	IFNGR1/IL18/TLR4/IFNGR2/CCL5/PIK3R1/NFKBIA/PYCARD/VDAC1/LOC706568/TNFRSF1A/TNF	12
Neutrophil extracellular trap formation - Macaca mulatta (rhesus monkey)	13/261	214/9133	0.0083708	0.0391634	0.0281649	C3/TLR4/FCGR1A/PIK3R1/SELPLG/ITGAM/TLR2/C5AR1/PLCG2/VDAC1/VWF/LOC706568/FPR1	13
cGMP-PKG signaling pathway - Macaca mulatta (rhesus monkey)	11/261	169/9133	0.0090876	0.0417711	0.0300403	GUCY1A1/MEF2A/RGS2/GNA13/MEF2C/ADORA3/PDE3B/SLC8A1/VDAC1/NFATC2/GNAI2	11

## Sheet: GO_Microglia
Cluster	Description	GeneRatio	BgRatio	pvalue	p.adjust	qvalue	geneID	Count
Micro-0	cellular response to transforming growth factor beta stimulus	10/189	98/8847	4.28e-05	0.0398367	0.0369431	SPRED1/LDLRAD4/CHST11/USP15/MEF2C/SMURF1/ITGB5/CREBBP/USP9X/TGFBR2	10
Micro-0	response to transforming growth factor beta	10/189	99/8847	4.68e-05	0.0398367	0.0369431	SPRED1/LDLRAD4/CHST11/USP15/MEF2C/SMURF1/ITGB5/CREBBP/USP9X/TGFBR2	10
Micro-0	transforming growth factor beta receptor signaling pathway	9/189	81/8847	5.31e-05	0.0398367	0.0369431	SPRED1/LDLRAD4/CHST11/USP15/SMURF1/ITGB5/CREBBP/USP9X/TGFBR2	9
Micro-0	positive regulation of supramolecular fiber organization	8/189	66/8847	7.45e-05	0.0419182	0.0388734	FCHSD2/MTSS1/ROCK2/DLG1/APP/BRAF/FER/NRP1	8
Micro-1	translation	64/160	369/8847	2.44e-47	4.13e-44	3.69e-44	RPLP1/GAPDH/RPS23/CALR/RPL10/RPL8/RPS18/UBA52/RPS15/RPL10A/RPS11/RPL13/RPS29/RPL3/RPS5/RPS28/LOC703455/RPL18/RPS8/RPL23A/LOC712274/RPL19/FAU/RPL27/RPL30/RPS16/RPL41/RPS19/RPS13/RPS14/RPS9/RPL13A/RPS21/RPL15/RPS12/RPL28/RPL21/RPL6/RPS7/RPS4X/RPLP2/RPL12/RPL27A/RPL35A/RPS3/RPL34/RPL17/RPL11/RPL22/RPSA/RPL38/RPS26/RPL36/RPL5/RPL9/RPS27/RPS20/EIF3K/RPS2/RPL23/RPS24/RPL4/RPS4Y1/RPL37	64
Micro-1	peptide biosynthetic process	64/160	377/8847	1e-46	8.5e-44	7.59e-44	RPLP1/GAPDH/RPS23/CALR/RPL10/RPL8/RPS18/UBA52/RPS15/RPL10A/RPS11/RPL13/RPS29/RPL3/RPS5/RPS28/LOC703455/RPL18/RPS8/RPL23A/LOC712274/RPL19/FAU/RPL27/RPL30/RPS16/RPL41/RPS19/RPS13/RPS14/RPS9/RPL13A/RPS21/RPL15/RPS12/RPL28/RPL21/RPL6/RPS7/RPS4X/RPLP2/RPL12/RPL27A/RPL35A/RPS3/RPL34/RPL17/RPL11/RPL22/RPSA/RPL38/RPS26/RPL36/RPL5/RPL9/RPS27/RPS20/EIF3K/RPS2/RPL23/RPS24/RPL4/RPS4Y1/RPL37	64
Micro-1	peptide metabolic process	66/160	425/8847	9.81e-46	5.53e-43	4.94e-43	RPLP1/GAPDH/RPS23/CALR/RPL10/RPL8/RPS18/UBA52/RPS15/RPL10A/RPS11/RPL13/RPS29/RPL3/RPS5/RPS28/LOC703455/RPL18/RPS8/RPL23A/LOC712274/RPL19/FAU/RPL27/RPL30/RPS16/RPL41/RPS19/RPS13/RPS14/RPS9/RPL13A/RPS21/RPL15/RPS12/RPL28/RPL21/RPL6/RPS7/RPS4X/RPLP2/RPL12/RPL27A/RPL35A/RPS3/RPL34/RPL17/RPL11/RPL22/RPSA/RPL38/RPS26/RPL36/RPL5/RPL9/RPS27/PSENEN/RPS20/EIF3K/RPS2/RPL23/RPS24/RPL4/ATP6AP2/RPS4Y1/RPL37	66
Micro-1	amide biosynthetic process	64/160	437/8847	1.48e-42	6.26e-40	5.6e-40	RPLP1/GAPDH/RPS23/CALR/RPL10/RPL8/RPS18/UBA52/RPS15/RPL10A/RPS11/RPL13/RPS29/RPL3/RPS5/RPS28/LOC703455/RPL18/RPS8/RPL23A/LOC712274/RPL19/FAU/RPL27/RPL30/RPS16/RPL41/RPS19/RPS13/RPS14/RPS9/RPL13A/RPS21/RPL15/RPS12/RPL28/RPL21/RPL6/RPS7/RPS4X/RPLP2/RPL12/RPL27A/RPL35A/RPS3/RPL34/RPL17/RPL11/RPL22/RPSA/RPL38/RPS26/RPL36/RPL5/RPL9/RPS27/RPS20/EIF3K/RPS2/RPL23/RPS24/RPL4/RPS4Y1/RPL37	64
Micro-1	cytoplasmic translation	17/160	64/8847	6.66e-16	2.25e-13	2.01e-13	RPLP1/RPL8/RPL10A/RPS28/RPL18/RPL19/RPL30/RPS21/RPL15/RPL6/RPLP2/RPL22/RPSA/RPL38/RPL36/RPL9/EIF3K	17
Micro-1	ribosome biogenesis	17/160	144/8847	7.24e-10	2.04e-07	1.82e-07	RPL10/RPS15/RPL10A/RPS28/RPS8/RPL27/RPS16/RPS14/RPL7A/RPS21/RPL6/RPLP0/RPL35A/RPSA/RPL38/RPL5/RPS27	17
Micro-1	ribosome assembly	8/160	26/8847	1.14e-08	2.75e-06	2.46e-06	RPL10/RPS28/RPS14/RPL6/RPSA/RPL38/RPL5/RPS27	8
Micro-1	ribosomal small subunit biogenesis	9/160	41/8847	3.53e-08	7.46e-06	6.66e-06	RPS15/RPS28/RPS8/RPS16/RPS14/RPS21/RPSA/RPL38/RPS27	9
Micro-1	ribonucleoprotein complex biogenesis	18/160	211/8847	4.17e-08	7.84e-06	7e-06	RPL10/RPS15/RPL10A/RPS28/RPS8/RPL27/RPS16/RPS14/RPL7A/RPS21/RPL6/RPLP0/RPL35A/RPSA/RPL38/RPL5/RPS27/EIF3K	18
Micro-1	rRNA processing	12/160	102/8847	2.68e-07	4.54e-05	4.06e-05	RPS15/RPL10A/RPS28/RPS8/RPL27/RPS16/RPS14/RPL7A/RPS21/RPL35A/RPL5/RPS27	12
Micro-1	rRNA metabolic process	12/160	114/8847	9.1e-07	0.000139957	0.00012502	RPS15/RPL10A/RPS28/RPS8/RPL27/RPS16/RPS14/RPL7A/RPS21/RPL35A/RPL5/RPS27	12
Micro-1	ribosomal large subunit biogenesis	7/160	39/8847	5.25e-06	0.000739403	0.000660489	RPL10/RPL10A/RPL7A/RPL6/RPL35A/RPL38/RPL5	7
Micro-1	ribonucleoprotein complex assembly	9/160	90/8847	3.34e-05	0.00434213	0.00387871	RPL10/RPS28/RPS14/RPL6/RPSA/RPL38/RPL5/RPS27/EIF3K	9
Micro-1	supramolecular fiber organization	17/160	309/8847	4.11e-05	0.00489361	0.00437134	CST3/AIF1/TMSB4X/TMSB10/CFL1/PFN1/PYCARD/HSPA8/ACTG1/ARPC3/RPS3/GMFG/B2M/ARPC2/ARPC1B/PFDN5/HSP90B1	17
Micro-1	ribonucleoprotein complex subunit organization	9/160	93/8847	4.34e-05	0.00489361	0.00437134	RPL10/RPS28/RPS14/RPL6/RPSA/RPL38/RPL5/RPS27/EIF3K	9
Micro-1	purine ribonucleoside triphosphate metabolic process	9/160	95/8847	5.14e-05	0.00543452	0.00485451	GAPDH/ATP5F1E/HSPA8/NME2/ENO1/ATP5F1D/ATP5MG/TSPO/TPI1	9
Micro-1	purine nucleoside triphosphate metabolic process	9/160	97/8847	6.06e-05	0.00603256	0.00538873	GAPDH/ATP5F1E/HSPA8/NME2/ENO1/ATP5F1D/ATP5MG/TSPO/TPI1	9
Micro-1	ribosomal large subunit assembly	4/160	13/8847	6.49e-05	0.00609424	0.00544383	RPL10/RPL6/RPL38/RPL5	4
Micro-1	ribonucleoside triphosphate metabolic process	9/160	99/8847	7.12e-05	0.00633953	0.00566293	GAPDH/ATP5F1E/HSPA8/NME2/ENO1/ATP5F1D/ATP5MG/TSPO/TPI1	9
Micro-1	humoral immune response	8/160	81/8847	0.000100845	0.00852648	0.00761648	GAPDH/C1QC/RARRES2/FAU/RPL30/RNASE6/C3/VSIG4	8
Micro-1	ATP metabolic process	8/160	83/8847	0.000119947	0.00932608	0.00833075	GAPDH/ATP5F1E/HSPA8/ENO1/ATP5F1D/ATP5MG/TSPO/TPI1	8
Micro-1	nucleoside triphosphate metabolic process	9/160	106/8847	0.000121333	0.00932608	0.00833075	GAPDH/ATP5F1E/HSPA8/NME2/ENO1/ATP5F1D/ATP5MG/TSPO/TPI1	9
Micro-1	actin filament organization	12/160	189/8847	0.000155693	0.0112858	0.0100813	AIF1/TMSB4X/TMSB10/CFL1/PFN1/PYCARD/ACTG1/ARPC3/GMFG/ARPC2/ARPC1B/HSP90B1	12
Micro-1	oxidative phosphorylation	7/160	65/8847	0.000160177	0.0112858	0.0100813	ATP5F1E/COX4I1/ATP5F1D/PARK7/COX6C/COX7B/LOC696956	7
Micro-1	maturation of SSU-rRNA	5/160	30/8847	0.000179646	0.0121513	0.0108544	RPS28/RPS8/RPS16/RPS14/RPS21	5
Micro-1	leukocyte chemotaxis	8/160	89/8847	0.000195975	0.0127459	0.0113856	CCL4L1/AIF1/FCER1G/CALR/RARRES2/NINJ1/PPIB/CXCL16	8
Micro-1	antigen processing and presentation of peptide antigen	4/160	17/8847	0.000204062	0.0127803	0.0114163	FCER1G/CALR/PYCARD/B2M	4
Micro-1	leukocyte migration	10/160	143/8847	0.000256416	0.0154857	0.013833	CCL4L1/AIF1/FCER1G/CALR/PYCARD/RARRES2/NINJ1/PPIB/P2RY12/CXCL16	10
Micro-1	ncRNA processing	12/160	201/8847	0.000276358	0.0161145	0.0143947	RPS15/RPL10A/RPS28/RPS8/RPL27/RPS16/RPS14/RPL7A/RPS21/RPL35A/RPL5/RPS27	12
Micro-1	non-membrane-bounded organelle assembly	10/160	147/8847	0.000320499	0.0176235	0.0157426	RPL10/RPS28/RPS14/ACTG1/RPL6/RPS3/RPSA/RPL38/RPL5/RPS27	10
Micro-1	positive regulation of phagocytosis	4/160	19/8847	0.00032308	0.0176235	0.0157426	FCER1G/CALR/PYCARD/C3	4
Micro-1	regulation of protein stability	9/160	127/8847	0.000474263	0.0248527	0.0222003	CALR/PFN1/PYCARD/HSPA8/RPL5/PPIB/TOMM7/PARK7/PFDN5	9
Micro-1	Arp2/3 complex-mediated actin nucleation	4/160	21/8847	0.000485003	0.0248527	0.0222003	ARPC3/GMFG/ARPC2/ARPC1B	4
Micro-1	maturation of SSU-rRNA from tricistronic rRNA transcript (SSU-rRNA, 5.8S rRNA, LSU-rRNA)	4/160	22/8847	0.00058449	0.0290698	0.0259673	RPS8/RPS16/RPS14/RPS21	4
Micro-1	protein refolding	3/160	1947-10-01	0.000634552	0.0306579	0.0273859	HSPA8/B2M/HSPA5	3
Micro-1	actin cytoskeleton organization	14/160	286/8847	0.000659678	0.0309865	0.0276795	AIF1/TMSB4X/TMSB10/CFL1/CALR/PFN1/PYCARD/ACTG1/ARPC3/GMFG/ARPC2/ARHGDIB/ARPC1B/HSP90B1	14
Micro-1	innate immune response	15/160	321/8847	0.000686785	0.0313879	0.028038	CCL4L1/AIF1/FCER1G/TYROBP/GAPDH/PYCARD/RARRES2/FAU/RNASE6/ACTG1/C3/CXCL16/FCGR3/CD14/VSIG4	15
Micro-1	response to type II interferon	5/160	41/8847	0.000804889	0.0358176	0.0319949	CCL4L1/AIF1/GAPDH/ACTG1/CXCL16	5
Micro-1	positive regulation of transport	14/160	293/8847	0.000836295	0.0362609	0.0323909	SPP1/FCER1G/CD63/CALR/PYCARD/OAZ1/NDUFA4/B2M/TOMM7/CEBPB/C3/P2RY12/PARK7/CD14	14
Micro-1	antigen processing and presentation of peptide antigen via MHC class II	3/160	1947-11-01	0.000860959	0.036397	0.0325125	FCER1G/PYCARD/B2M	3
Micro-1	positive regulation of inflammatory response	5/160	42/8847	0.000900481	0.0371393	0.0331756	PYCARD/NINJ1/CEBPB/C3/PARK7	5
Micro-1	purine ribonucleotide metabolic process	10/160	169/8847	0.000959868	0.0386149	0.0344937	GAPDH/ATP5F1E/HSPA8/NME2/ENO1/ATP5F1D/HINT1/ATP5MG/TSPO/TPI1	10
Micro-1	mononuclear cell migration	6/160	64/8847	0.00100476	0.0386149	0.0344937	CCL4L1/AIF1/CALR/PYCARD/RARRES2/CXCL16	6
Micro-1	signal transduction by p53 class mediator	6/160	64/8847	0.00100476	0.0386149	0.0344937	RPS15/PYCARD/UBB/RPL5/RPS20/HINT1	6
Micro-1	positive regulation of cytokine production	10/160	171/8847	0.00105034	0.0394695	0.0352571	AIF1/GAPDH/PYCARD/RPS3/B2M/CEBPB/C3/PARK7/ATP6AP2/CD14	10
Micro-1	positive regulation of signal transduction by p53 class mediator	3/160	1947-12-01	0.00113276	0.0416413	0.0371971	RPS15/UBB/RPS20	3
Micro-1	aerobic respiration	7/160	91/8847	0.00125844	0.0452543	0.0404245	ATP5F1E/COX4I1/ATP5F1D/PARK7/COX6C/COX7B/LOC696956	7
Micro-1	actin nucleation	4/160	27/8847	0.00130708	0.0452543	0.0404245	ARPC3/GMFG/ARPC2/ARPC1B	4
Micro-1	actin filament-based process	14/160	307/8847	0.00131133	0.0452543	0.0404245	AIF1/TMSB4X/TMSB10/CFL1/CALR/PFN1/PYCARD/ACTG1/ARPC3/GMFG/ARPC2/ARHGDIB/ARPC1B/HSP90B1	14
Micro-1	cell chemotaxis	8/160	119/8847	0.00137836	0.046616	0.0416409	CCL4L1/AIF1/FCER1G/CALR/RARRES2/NINJ1/PPIB/CXCL16	8
Micro-1	ribonucleotide metabolic process	10/160	179/8847	0.00148493	0.0479753	0.0428551	GAPDH/ATP5F1E/HSPA8/NME2/ENO1/ATP5F1D/HINT1/ATP5MG/TSPO/TPI1	10
Micro-1	phagocytosis	6/160	69/8847	0.00149182	0.0479753	0.0428551	AIF1/FCER1G/TYROBP/CALR/PYCARD/C3	6
Micro-1	regulation of phagocytosis	4/160	28/8847	0.00150366	0.0479753	0.0428551	FCER1G/CALR/PYCARD/C3	4
Micro-3	monocyte chemotaxis	1954-05-01	23/8847	2.17e-07	0.000255446	0.000212005	LGMN/CCL3/CCL5/CCL4L1/DUSP1	5
Micro-3	amide biosynthetic process	13/54	437/8847	1.51e-06	0.000599781	0.000497783	LOC693820/RPS20/PDK4/RPL35/RPL26/RPS17/RPL36/RPS2/RPS27/BTG2/RPL14/RPL27A/ZFP36	13
Micro-3	translation	1954-12-01	369/8847	1.63e-06	0.000599781	0.000497783	LOC693820/RPS20/RPL35/RPL26/RPS17/RPL36/RPS2/RPS27/BTG2/RPL14/RPL27A/ZFP36	12
Micro-3	peptide biosynthetic process	1954-12-01	377/8847	2.04e-06	0.000599781	0.000497783	LOC693820/RPS20/RPL35/RPL26/RPS17/RPL36/RPS2/RPS27/BTG2/RPL14/RPL27A/ZFP36	12
Micro-3	peptide metabolic process	1954-12-01	425/8847	7.05e-06	0.00165957	0.00137735	LOC693820/RPS20/RPL35/RPL26/RPS17/RPL36/RPS2/RPS27/BTG2/RPL14/RPL27A/ZFP36	12
Micro-3	positive regulation of immune system process	1954-11-01	368/8847	1.06e-05	0.00208171	0.0017277	B2M/CD83/IL7R/C1QC/LGMN/CCL3/SUSD4/VSIG4/NFKBIA/TNFAIP3/CCL5	11
Micro-3	negative regulation of multicellular organismal process	1954-11-01	387/8847	1.7e-05	0.00257908	0.00214049	B2M/CD83/C1QC/LGMN/BTG2/CCL3/SOCS6/VSIG4/ARRDC3/TNFAIP3/ZFP36	11
Micro-3	interleukin-2 production	1954-04-01	28/8847	2.28e-05	0.00257908	0.00214049	CD83/VSIG4/TNFAIP3/ZFP36	4
Micro-3	regulation of interleukin-2 production	1954-04-01	28/8847	2.28e-05	0.00257908	0.00214049	CD83/VSIG4/TNFAIP3/ZFP36	4
Micro-3	negative regulation of interleukin-2 production	1954-03-01	1947-10-01	2.5e-05	0.00257908	0.00214049	VSIG4/TNFAIP3/ZFP36	3
Micro-3	response to chemokine	1954-04-01	29/8847	2.63e-05	0.00257908	0.00214049	CCL3/CCL5/CCL4L1/DUSP1	4
Micro-3	cellular response to chemokine	1954-04-01	29/8847	2.63e-05	0.00257908	0.00214049	CCL3/CCL5/CCL4L1/DUSP1	4
Micro-3	mononuclear cell migration	1954-05-01	64/8847	4.07e-05	0.00368382	0.00305735	LGMN/CCL3/CCL5/CCL4L1/DUSP1	5
Micro-3	regulation of hemopoiesis	1954-07-01	163/8847	5.42e-05	0.00442682	0.003674	B2M/CD83/IL7R/C1QC/CCL3/NFKBIA/ZFP36	7
Micro-3	negative regulation of myeloid cell differentiation	1954-04-01	35/8847	5.64e-05	0.00442682	0.003674	C1QC/CCL3/NFKBIA/ZFP36	4
Micro-3	negative regulation of immune system process	1954-07-01	173/8847	7.9e-05	0.00581427	0.00482551	IL7R/C1QC/CCL3/SOCS6/VSIG4/TNFAIP3/DUSP1	7
Micro-3	regulation of mononuclear cell migration	1954-04-01	39/8847	8.7e-05	0.00602595	0.00500119	LGMN/CCL3/CCL5/DUSP1	4
Micro-3	complement activation	1954-03-01	15/8847	9.29e-05	0.00607273	0.00504002	C1QC/SUSD4/VSIG4	3
Micro-3	positive regulation of hydrolase activity	1954-07-01	186/8847	0.000124586	0.0077178	0.00640533	LGMN/CCL3/PLEK/PMAIP1/CCL5/CCL4L1/RGS1	7
Micro-3	lymphocyte chemotaxis	1954-03-01	17/8847	0.000137601	0.00809783	0.00672073	CCL3/CCL5/CCL4L1	3
Micro-3	regulation of leukocyte chemotaxis	1954-04-01	45/8847	0.000153447	0.00860035	0.00713779	LGMN/CCL3/CCL5/DUSP1	4
Micro-3	myeloid leukocyte migration	1954-05-01	88/8847	0.00018714	0.0096792	0.00803318	LGMN/CCL3/CCL5/CCL4L1/DUSP1	5
Micro-3	leukocyte chemotaxis	1954-05-01	89/8847	0.000197367	0.0096792	0.00803318	LGMN/CCL3/CCL5/CCL4L1/DUSP1	5
Micro-3	cellular response to tumor necrosis factor	1954-05-01	89/8847	0.000197367	0.0096792	0.00803318	CCL3/NFKBIA/CCL5/CCL4L1/ZFP36	5
Micro-3	regulation of myeloid cell differentiation	1954-05-01	91/8847	0.000219096	0.0103151	0.0085609	B2M/C1QC/CCL3/NFKBIA/ZFP36	5
Micro-3	inflammatory response	1954-08-01	275/8847	0.00023652	0.0107071	0.00888626	LOC100426632/CCL3/NFKBIA/TNFAIP3/CCL5/CCL4L1/LOC100430627/ZFP36	8
Micro-3	response to tumor necrosis factor	1954-05-01	95/8847	0.000267986	0.0116822	0.00969556	CCL3/NFKBIA/CCL5/CCL4L1/ZFP36	5
Micro-3	positive regulation of mononuclear cell migration	1954-03-01	22/8847	0.000304967	0.0122697	0.0101832	LGMN/CCL3/CCL5	3
Micro-3	response to molecule of bacterial origin	1954-05-01	98/8847	0.000309786	0.0122697	0.0101832	B2M/CCL3/NFKBIA/TNFAIP3/ZFP36	5
Micro-3	antigen processing and presentation	1954-04-01	54/8847	0.000312737	0.0122697	0.0101832	LOC719702/B2M/MAMU-A3/LOC106995452	4
Micro-3	regulation of cell development	1954-08-01	294/8847	0.000371761	0.0141149	0.0117146	B2M/CD83/IL7R/C1QC/BTG2/CCL3/NFKBIA/ZFP36	8
Micro-3	p38MAPK cascade	1954-03-01	24/8847	0.000397368	0.0141728	0.0117626	GADD45B/DUSP1/ZFP36	3
Micro-3	chemokine-mediated signaling pathway	1954-03-01	24/8847	0.000397368	0.0141728	0.0117626	CCL3/CCL5/CCL4L1	3
Micro-3	negative regulation of transferase activity	1954-05-01	107/8847	0.00046524	0.0161055	0.0133666	GADD45B/SPRY1/TNFAIP3/DUSP1/ZFP36	5
Micro-3	response to bacterium	1954-07-01	234/8847	0.000508295	0.0170932	0.0141864	B2M/IL7R/CCL3/NFKBIA/TNFAIP3/ZFP36/RGS1	7
Micro-3	lipopolysaccharide-mediated signaling pathway	1954-03-01	27/8847	0.000566873	0.0185336	0.0153818	CCL3/NFKBIA/TNFAIP3	3
Micro-3	regulation of lymphocyte activation	1954-06-01	178/8847	0.000706819	0.0224845	0.0186608	B2M/CD83/IL7R/SOCS6/VSIG4/TNFAIP3	6
Micro-3	cell chemotaxis	1954-05-01	119/8847	0.000756297	0.0234253	0.0194417	LGMN/CCL3/CCL5/CCL4L1/DUSP1	5
Micro-3	regulation of hydrolase activity	1954-08-01	329/8847	0.000784005	0.0236609	0.0196372	IFI6/LGMN/CCL3/PLEK/PMAIP1/CCL5/CCL4L1/RGS1	8
Micro-3	immune effector process	1954-06-01	183/8847	0.000817341	0.0240503	0.0199603	B2M/IL7R/C1QC/CCL3/SUSD4/VSIG4	6
Micro-3	cellular response to lipopolysaccharide	1954-04-01	71/8847	0.000889978	0.0255489	0.0212041	CCL3/NFKBIA/TNFAIP3/ZFP36	4
Micro-3	negative regulation of molecular function	1954-08-01	337/8847	0.000917062	0.0256996	0.0213292	IFI6/B2M/GADD45B/NFKBIA/SPRY1/TNFAIP3/DUSP1/ZFP36	8
Micro-3	cellular response to type II interferon	1954-03-01	32/8847	0.000940763	0.0257506	0.0213715	CCL3/CCL5/CCL4L1	3
Micro-3	cellular response to molecule of bacterial origin	1954-04-01	75/8847	0.00109344	0.0292494	0.0242753	CCL3/NFKBIA/TNFAIP3/ZFP36	4
Micro-3	cellular response to interleukin-1	1954-03-01	34/8847	0.00112525	0.0293747	0.0243793	CCL3/CCL5/CCL4L1	3
Micro-3	regulation of T cell activation	1954-05-01	132/8847	0.00120649	0.0293747	0.0243793	B2M/CD83/IL7R/SOCS6/VSIG4	5
Micro-3	regulation of leukocyte migration	1954-04-01	77/8847	0.00120652	0.0293747	0.0243793	LGMN/CCL3/CCL5/DUSP1	4
Micro-3	hemopoiesis	1954-08-01	352/8847	0.00121541	0.0293747	0.0243793	B2M/CD83/IL7R/C1QC/CCL3/PLEK/NFKBIA/ZFP36	8
Micro-3	positive regulation of leukocyte chemotaxis	1954-03-01	35/8847	0.00122545	0.0293747	0.0243793	LGMN/CCL3/CCL5	3
Micro-3	regulation of leukocyte cell-cell adhesion	1954-05-01	133/8847	0.00124786	0.0293747	0.0243793	B2M/CD83/IL7R/SOCS6/VSIG4	5
Micro-3	regulation of chemotaxis	1954-04-01	79/8847	0.00132756	0.0306381	0.0254279	LGMN/CCL3/CCL5/DUSP1	4
Micro-3	cellular response to cytokine stimulus	1954-07-01	277/8847	0.00137313	0.0310679	0.0257845	IL7R/CCL3/NFKBIA/CCL5/CCL4L1/DUSP1/ZFP36	7
Micro-3	regulation of leukocyte activation	1954-06-01	203/8847	0.00139898	0.0310679	0.0257845	B2M/CD83/IL7R/SOCS6/VSIG4/TNFAIP3	6
Micro-3	lymphocyte migration	1954-03-01	37/8847	0.00144234	0.0311769	0.0258751	CCL3/CCL5/CCL4L1	3
Micro-3	positive regulation of GTPase activity	1954-04-01	81/8847	0.00145687	0.0311769	0.0258751	CCL3/CCL5/CCL4L1/RGS1	4
Micro-3	regulation of T cell mediated cytotoxicity	1954-02-01	1947-10-01	0.00159483	0.0318155	0.0264051	B2M/IL7R	2
Micro-3	response to muramyl dipeptide	1954-02-01	1947-10-01	0.00159483	0.0318155	0.0264051	NFKBIA/TNFAIP3	2
Micro-3	regulation of monocyte chemotaxis	1954-02-01	1947-10-01	0.00159483	0.0318155	0.0264051	LGMN/DUSP1	2
Micro-3	positive regulation of lymphocyte migration	1954-02-01	1947-10-01	0.00159483	0.0318155	0.0264051	CCL3/CCL5	2
Micro-3	ribosomal large subunit biogenesis	1954-03-01	39/8847	0.00168193	0.0329938	0.027383	RPL35/RPL26/RPL7	3
Micro-3	leukocyte migration	1954-05-01	143/8847	0.00172166	0.0331785	0.0275362	LGMN/CCL3/CCL5/CCL4L1/DUSP1	5
Micro-3	response to interleukin-1	1954-03-01	40/8847	0.00181049	0.0331785	0.0275362	CCL3/CCL5/CCL4L1	3
Micro-3	positive regulation of catalytic activity	1954-08-01	375/8847	0.00181945	0.0331785	0.0275362	LGMN/CCL3/PLEK/PMAIP1/ARRDC3/CCL5/CCL4L1/RGS1	8
Micro-3	regulation of cell activation	1954-06-01	215/8847	0.00187515	0.0331785	0.0275362	B2M/CD83/IL7R/SOCS6/VSIG4/TNFAIP3	6
Micro-3	regulation of response to external stimulus	1954-08-01	378/8847	0.00191326	0.0331785	0.0275362	LGMN/CCL3/VSIG4/NFKBIA/TNFAIP3/CCL5/DUSP1/ZFP36	8
Micro-3	negative regulation of catalytic activity	1954-06-01	216/8847	0.00191977	0.0331785	0.0275362	IFI6/GADD45B/SPRY1/TNFAIP3/DUSP1/ZFP36	6
Micro-3	T cell mediated cytotoxicity	1954-02-01	1947-11-01	0.00194162	0.0331785	0.0275362	B2M/IL7R	2
Micro-3	eosinophil chemotaxis	1954-02-01	1947-11-01	0.00194162	0.0331785	0.0275362	CCL3/CCL4L1	2
Micro-3	response to type II interferon	1954-03-01	41/8847	0.00194504	0.0331785	0.0275362	CCL3/CCL5/CCL4L1	3
Micro-3	cellular response to biotic stimulus	1954-04-01	88/8847	0.00197868	0.0332016	0.0275554	CCL3/NFKBIA/TNFAIP3/ZFP36	4
Micro-3	leukocyte cell-cell adhesion	1954-05-01	148/8847	0.00200281	0.0332016	0.0275554	B2M/CD83/IL7R/SOCS6/VSIG4	5
Micro-3	negative regulation of protein kinase activity	1954-04-01	90/8847	0.00214877	0.0351264	0.0291529	GADD45B/SPRY1/TNFAIP3/DUSP1	4
Micro-3	B cell homeostasis	1954-02-01	1947-12-01	0.00232085	0.0356704	0.0296043	IL7R/TNFAIP3	2
Micro-3	eosinophil migration	1954-02-01	1947-12-01	0.00232085	0.0356704	0.0296043	CCL3/CCL4L1	2
Micro-3	negative regulation of cell development	1954-04-01	92/8847	0.00232871	0.0356704	0.0296043	B2M/C1QC/BTG2/CCL3	4
Micro-3	positive regulation of leukocyte migration	1954-03-01	44/8847	0.00238556	0.0356704	0.0296043	LGMN/CCL3/CCL5	3
Micro-3	neutrophil chemotaxis	1954-03-01	44/8847	0.00238556	0.0356704	0.0296043	CCL3/CCL5/CCL4L1	3
Micro-3	adaptive immune response based on somatic recombination of immune receptors built from immunoglobulin superfamily domains	1954-04-01	93/8847	0.00242247	0.0356704	0.0296043	B2M/IL7R/C1QC/TNFAIP3	4
Micro-3	response to lipopolysaccharide	1954-04-01	93/8847	0.00242247	0.0356704	0.0296043	CCL3/NFKBIA/TNFAIP3/ZFP36	4
Micro-3	response to cytokine	1954-07-01	306/8847	0.00242449	0.0356704	0.0296043	IL7R/CCL3/NFKBIA/CCL5/CCL4L1/DUSP1/ZFP36	7
Micro-3	MAPK cascade	1954-07-01	308/8847	0.00251511	0.0365467	0.0303317	CCL3/GADD45B/SPRY1/CCL5/CCL4L1/DUSP1/ZFP36	7
Micro-3	regulation of immune response	1954-07-01	311/8847	0.00265593	0.0379135	0.031466	B2M/IL7R/C1QC/SUSD4/VSIG4/NFKBIA/TNFAIP3	7
Micro-3	nuclear-transcribed mRNA poly(A) tail shortening	1954-02-01	13/8847	0.00273212	0.0379135	0.031466	BTG2/ZFP36	2
Micro-3	maturation of LSU-rRNA	1954-02-01	13/8847	0.00273212	0.0379135	0.031466	RPL35/RPL7	2
Micro-3	cytokine-mediated signaling pathway	1954-05-01	159/8847	0.00273802	0.0379135	0.031466	IL7R/CCL3/NFKBIA/CCL5/CCL4L1	5
Micro-3	negative regulation of cytokine production	1954-04-01	98/8847	0.00293054	0.0396465	0.0329043	CD83/VSIG4/TNFAIP3/ZFP36	4
Micro-3	negative regulation of kinase activity	1954-04-01	98/8847	0.00293054	0.0396465	0.0329043	GADD45B/SPRY1/TNFAIP3/DUSP1	4
Micro-3	negative regulation of cell differentiation	1954-06-01	237/8847	0.00305711	0.0404855	0.0336006	B2M/C1QC/BTG2/CCL3/NFKBIA/ZFP36	6
Micro-3	leukocyte activation	1954-07-01	319/8847	0.00306135	0.0404855	0.0336006	B2M/CD83/IL7R/CCL3/SOCS6/VSIG4/TNFAIP3	7
Micro-3	neutrophil migration	1954-03-01	50/8847	0.0034406	0.0444148	0.0368617	CCL3/CCL5/CCL4L1	3
Micro-3	negative regulation of phosphorus metabolic process	1954-05-01	168/8847	0.00347168	0.0444148	0.0368617	PLEK/GADD45B/SPRY1/TNFAIP3/DUSP1	5
Micro-3	negative regulation of phosphate metabolic process	1954-05-01	168/8847	0.00347168	0.0444148	0.0368617	PLEK/GADD45B/SPRY1/TNFAIP3/DUSP1	5
Micro-3	tumor necrosis factor production	1954-03-01	51/8847	0.00363999	0.0447409	0.0371323	CCL3/TNFAIP3/ZFP36	3
Micro-3	regulation of tumor necrosis factor production	1954-03-01	51/8847	0.00363999	0.0447409	0.0371323	CCL3/TNFAIP3/ZFP36	3
Micro-3	negative regulation of protein serine/threonine kinase activity	1954-03-01	51/8847	0.00363999	0.0447409	0.0371323	SPRY1/TNFAIP3/DUSP1	3
Micro-3	negative regulation of G protein-coupled receptor signaling pathway	1954-02-01	15/8847	0.00364921	0.0447409	0.0371323	PLEK/ARRDC3	2
Micro-3	negative regulation of developmental process	1954-07-01	332/8847	0.00381994	0.0456472	0.0378846	B2M/C1QC/LGMN/BTG2/CCL3/NFKBIA/ZFP36	7
Micro-3	multicellular organismal-level homeostasis	1954-06-01	248/8847	0.00382436	0.0456472	0.0378846	B2M/PDK4/IL7R/ARRDC3/TNFAIP3/ZFP36	6
Micro-3	myeloid cell differentiation	1954-05-01	172/8847	0.00383949	0.0456472	0.0378846	B2M/C1QC/CCL3/NFKBIA/ZFP36	5
Micro-3	positive regulation of immune response	1954-06-01	250/8847	0.00397799	0.0463901	0.0385011	B2M/C1QC/SUSD4/VSIG4/NFKBIA/TNFAIP3	6
Micro-3	positive regulation of chemotaxis	1954-03-01	53/8847	0.00405963	0.0463901	0.0385011	LGMN/CCL3/CCL5	3
Micro-3	tumor necrosis factor superfamily cytokine production	1954-03-01	53/8847	0.00405963	0.0463901	0.0385011	CCL3/TNFAIP3/ZFP36	3
Micro-3	regulation of tumor necrosis factor superfamily cytokine production	1954-03-01	53/8847	0.00405963	0.0463901	0.0385011	CCL3/TNFAIP3/ZFP36	3
Micro-3	regulation of cell-cell adhesion	1954-05-01	175/8847	0.00413317	0.0465674	0.0386482	B2M/CD83/IL7R/SOCS6/VSIG4	5
Micro-3	regulation of humoral immune response	1954-02-01	16/8847	0.00415427	0.0465674	0.0386482	SUSD4/VSIG4	2
Micro-3	granulocyte chemotaxis	1954-03-01	54/8847	0.00428003	0.0475245	0.0394426	CCL3/CCL5/CCL4L1	3
Micro-3	activation of immune response	1954-05-01	178/8847	0.00444263	0.048869	0.0405584	C1QC/SUSD4/VSIG4/NFKBIA/TNFAIP3	5
Micro-5	translation	34/93	369/8847	8.3e-24	8.87e-21	8.29e-21	RPS19/RPS12/RPS28/RPS2/RPS18/RPL10/RPS9/RPL28/RPL27A/RPS29/RPL37/RPS20/RPS15/RPL41/RPL12/RPSA/RPS7/RPL35/RPL3/RPL34/RPS5/RPL23/RPL18/RPL17/UBA52/RPL38/LOC107000809/RPS27/RPL11/RPL36/RPL37A/RPL37A/RPL26/LOC693820	34
Micro-5	peptide biosynthetic process	34/93	377/8847	1.69e-23	9.02e-21	8.43e-21	RPS19/RPS12/RPS28/RPS2/RPS18/RPL10/RPS9/RPL28/RPL27A/RPS29/RPL37/RPS20/RPS15/RPL41/RPL12/RPSA/RPS7/RPL35/RPL3/RPL34/RPS5/RPL23/RPL18/RPL17/UBA52/RPL38/LOC107000809/RPS27/RPL11/RPL36/RPL37A/RPL37A/RPL26/LOC693820	34
Micro-5	peptide metabolic process	34/93	425/8847	8.56e-22	3.05e-19	2.85e-19	RPS19/RPS12/RPS28/RPS2/RPS18/RPL10/RPS9/RPL28/RPL27A/RPS29/RPL37/RPS20/RPS15/RPL41/RPL12/RPSA/RPS7/RPL35/RPL3/RPL34/RPS5/RPL23/RPL18/RPL17/UBA52/RPL38/LOC107000809/RPS27/RPL11/RPL36/RPL37A/RPL37A/RPL26/LOC693820	34
Micro-5	amide biosynthetic process	34/93	437/8847	2.11e-21	5.65e-19	5.28e-19	RPS19/RPS12/RPS28/RPS2/RPS18/RPL10/RPS9/RPL28/RPL27A/RPS29/RPL37/RPS20/RPS15/RPL41/RPL12/RPSA/RPS7/RPL35/RPL3/RPL34/RPS5/RPL23/RPL18/RPL17/UBA52/RPL38/LOC107000809/RPS27/RPL11/RPL36/RPL37A/RPL37A/RPL26/LOC693820	34
Micro-5	antigen processing and presentation of peptide or polysaccharide antigen via MHC class II	1993-06-01	21/8847	5.48e-08	1.17e-05	1.09e-05	MAMU-DRA/CD74/MAMU-DPB/MAMU-DRB5/B2M/MAMU-DRB1	6
Micro-5	ribosome biogenesis	1993-11-01	144/8847	2.82e-07	5.02e-05	4.69e-05	RPS28/RPLP0/RPL10/RPS15/RPSA/RPL35/RPL7A/RPL38/RPL7/RPS27/RPL26	11
Micro-5	antigen processing and presentation	1993-07-01	54/8847	1.34e-06	0.000204252	0.000190867	MAMU-DRA/CD74/MAMU-DPB/MAMU-DRB5/B2M/MAMU-DRB1/LOC719702	7
Micro-5	ribosomal large subunit biogenesis	1993-06-01	39/8847	2.83e-06	0.000378099	0.000353322	RPL10/RPL35/RPL7A/RPL38/RPL7/RPL26	6
Micro-5	antigen processing and presentation of exogenous peptide antigen	1993-04-01	1947-11-01	3.57e-06	0.000381591	0.000356585	MAMU-DRA/CD74/MAMU-DPB/B2M	4
Micro-5	antigen processing and presentation of peptide antigen via MHC class II	1993-04-01	1947-11-01	3.57e-06	0.000381591	0.000356585	MAMU-DRA/CD74/MAMU-DPB/B2M	4
Micro-5	cytoplasmic translation	1993-07-01	64/8847	4.31e-06	0.000418648	0.000391214	RPS28/RPSA/RPL18/RPL38/LOC107000809/RPL36/RPL26	7
Micro-5	ribosome assembly	1993-05-01	26/8847	6.36e-06	0.000566893	0.000529744	RPS28/RPL10/RPSA/RPL38/RPS27	5
Micro-5	antigen processing and presentation of exogenous antigen	1993-04-01	14/8847	1.06e-05	0.000869088	0.000812135	MAMU-DRA/CD74/MAMU-DPB/B2M	4
Micro-5	ribonucleoprotein complex biogenesis	1993-11-01	211/8847	1.2e-05	0.000918172	0.000858004	RPS28/RPLP0/RPL10/RPS15/RPSA/RPL35/RPL7A/RPL38/RPL7/RPS27/RPL26	11
Micro-5	antigen processing and presentation of peptide antigen	1993-04-01	17/8847	2.45e-05	0.00174805	0.0016335	MAMU-DRA/CD74/MAMU-DPB/B2M	4
Micro-5	ribosomal small subunit biogenesis	1993-05-01	41/8847	6.4e-05	0.00427715	0.00399686	RPS28/RPS15/RPSA/RPL38/RPS27	5
Micro-5	maturation of LSU-rRNA	1993-03-01	13/8847	0.000298008	0.0187394	0.0175114	RPL35/RPL7A/RPL7	3
Micro-5	regulation of fatty acid metabolic process	1993-04-01	35/8847	0.000466916	0.0277296	0.0259125	APOC1/CD74/PPARG/FABP5	4
Micro-5	iron ion homeostasis	1993-04-01	37/8847	0.000579581	0.032609	0.0304721	FTL/B2M/ATP6AP1/FTH1	4
Micro-5	rRNA processing	1993-06-01	102/8847	0.000687023	0.0367214	0.034315	RPS28/RPS15/RPL35/RPL7A/RPL7/RPS27	6
Micro-5	regulation of fatty acid biosynthetic process	1993-03-01	18/8847	0.000818466	0.0416638	0.0389336	APOC1/CD74/FABP5	3
Micro-7	translation	29/121	369/8847	7.26e-15	1.2e-11	1.01e-11	LOC693820/RPS20/RPL35/RPS2/RPL27A/RPL26/BTG2/ZFP36L1/RPL36/RPS27/RPL32/RPL13A/RPL14/RPL41/RPS17/RPS12/RPL9/RPL38/RPSA/RPL34/RPL37A/RPL37A/RPL22L1/RPS7/KBTBD8/EEF1A1/ZFP36/TNF/RGS2	29
Micro-7	peptide biosynthetic process	29/121	377/8847	1.27e-14	1.2e-11	1.01e-11	LOC693820/RPS20/RPL35/RPS2/RPL27A/RPL26/BTG2/ZFP36L1/RPL36/RPS27/RPL32/RPL13A/RPL14/RPL41/RPS17/RPS12/RPL9/RPL38/RPSA/RPL34/RPL37A/RPL37A/RPL22L1/RPS7/KBTBD8/EEF1A1/ZFP36/TNF/RGS2	29
Micro-7	amide biosynthetic process	30/121	437/8847	8.56e-14	5.38e-11	4.51e-11	LOC693820/RPS20/RPL35/RPS2/RPL27A/RPL26/BTG2/ZFP36L1/RPL36/RPS27/RPL32/RPL13A/RPL14/RPL41/RPS17/RPS12/RPL9/PDK4/RPL38/RPSA/RPL34/RPL37A/RPL37A/RPL22L1/RPS7/KBTBD8/EEF1A1/ZFP36/TNF/RGS2	30
Micro-7	peptide metabolic process	29/121	425/8847	2.82e-13	1.33e-10	1.12e-10	LOC693820/RPS20/RPL35/RPS2/RPL27A/RPL26/BTG2/ZFP36L1/RPL36/RPS27/RPL32/RPL13A/RPL14/RPL41/RPS17/RPS12/RPL9/RPL38/RPSA/RPL34/RPL37A/RPL37A/RPL22L1/RPS7/KBTBD8/EEF1A1/ZFP36/TNF/RGS2	29
Micro-7	antigen processing and presentation	12/121	54/8847	5.21e-12	1.97e-09	1.65e-09	LOC719702/MAMU-DRA/CD74/B2M/MAMU-A3/LOC106995452/LOC723473/MAMU-DPB/MAMU-DRB1/MAMU-DMB/MAMU-DRB5/CLEC4A	12
Micro-7	antigen processing and presentation of exogenous peptide antigen	6/121	1947-11-01	2.53e-09	7.94e-07	6.65e-07	MAMU-DRA/CD74/B2M/MAMU-DPB/MAMU-DMB/CLEC4A	6
Micro-7	antigen processing and presentation of peptide or polysaccharide antigen via MHC class II	7/121	21/8847	7.46e-09	2.01e-06	1.68e-06	MAMU-DRA/CD74/B2M/MAMU-DPB/MAMU-DRB1/MAMU-DMB/MAMU-DRB5	7
Micro-7	antigen processing and presentation of exogenous antigen	6/121	14/8847	1.59e-08	3.74e-06	3.14e-06	MAMU-DRA/CD74/B2M/MAMU-DPB/MAMU-DMB/CLEC4A	6
Micro-7	antigen processing and presentation of peptide antigen	6/121	17/8847	6.32e-08	1.33e-05	1.11e-05	MAMU-DRA/CD74/B2M/MAMU-DPB/MAMU-DMB/CLEC4A	6
Micro-7	antigen processing and presentation of peptide antigen via MHC class II	5/121	1947-11-01	1.91e-07	3.6e-05	3.01e-05	MAMU-DRA/CD74/B2M/MAMU-DPB/MAMU-DMB	5
Micro-7	adaptive immune response	12/121	134/8847	2.55e-07	4.38e-05	3.67e-05	MAMU-DRA/CD74/B2M/C1QC/MAMU-DPB/IL7R/MAMU-DRB1/MAMU-DMB/MAMU-DRB5/TNFAIP3/PLA2G4A/TNF	12
Micro-7	positive regulation of immune system process	18/121	368/8847	2.3e-06	0.000362129	0.000303416	MAMU-DRA/CD74/B2M/C1QC/CD83/MAMU-DPB/IL7R/CCL3/LGMN/CCL5/MAMU-DMB/TLR2/TLR1/NFKBIA/TNFAIP3/PLA2G4A/TGFBR2/TNF	18
Micro-7	positive regulation of leukocyte cell-cell adhesion	9/121	94/8847	4.98e-06	0.000722588	0.000605431	MAMU-DRA/CD74/B2M/CD83/MAMU-DPB/IL7R/MAMU-DMB/TGFBR2/TNF	9
Micro-7	monocyte chemotaxis	5/121	23/8847	1.22e-05	0.00162403	0.00136072	CCL3/LGMN/CCL5/DUSP1/CCL4L1	5
Micro-7	regulation of leukocyte cell-cell adhesion	10/121	133/8847	1.29e-05	0.00162403	0.00136072	MAMU-DRA/CD74/B2M/CD83/MAMU-DPB/IL7R/MAMU-DMB/SOCS6/TGFBR2/TNF	10
Micro-7	positive regulation of cell-cell adhesion	9/121	107/8847	1.45e-05	0.00170544	0.00142893	MAMU-DRA/CD74/B2M/CD83/MAMU-DPB/IL7R/MAMU-DMB/TGFBR2/TNF	9
Micro-7	negative regulation of multicellular organismal process	17/121	387/8847	1.87e-05	0.00207639	0.00173973	CD74/B2M/C1QC/CD83/BTG2/CCL3/SRGN/LGMN/PLAC8/SERPINF1/CLEC4A/TNFAIP3/ZFP36/SOCS6/ARRDC3/TNF/RGS2	17
Micro-7	positive regulation of T cell activation	8/121	86/8847	2.11e-05	0.00221577	0.00185652	MAMU-DRA/CD74/B2M/CD83/MAMU-DPB/IL7R/MAMU-DMB/TGFBR2	8
Micro-7	leukocyte activation	15/121	319/8847	2.76e-05	0.00274101	0.0022966	MAMU-DRA/CD74/B2M/CD83/MAMU-DPB/IL7R/CCL3/MAMU-DMB/JUN/CLEC4A/TNFAIP3/PLA2G4A/SOCS6/TGFBR2/TNF	15
Micro-7	leukocyte cell-cell adhesion	10/121	148/8847	3.28e-05	0.00305574	0.0025603	MAMU-DRA/CD74/B2M/CD83/MAMU-DPB/IL7R/MAMU-DMB/SOCS6/TGFBR2/TNF	10
Micro-7	positive regulation of leukocyte activation	9/121	119/8847	3.4e-05	0.00305574	0.0025603	MAMU-DRA/CD74/B2M/CD83/MAMU-DPB/IL7R/MAMU-DMB/PLA2G4A/TGFBR2	9
Micro-7	positive regulation of cell activation	9/121	122/8847	4.14e-05	0.00355405	0.00297781	MAMU-DRA/CD74/B2M/CD83/MAMU-DPB/IL7R/MAMU-DMB/PLA2G4A/TGFBR2	9
Micro-7	regulation of hemopoiesis	10/121	163/8847	7.47e-05	0.00604482	0.00506475	CD74/B2M/C1QC/CD83/IL7R/CCL3/NFKBIA/ZFP36/TGFBR2/TNF	10
Micro-7	regulation of T cell activation	9/121	132/8847	7.69e-05	0.00604482	0.00506475	MAMU-DRA/CD74/B2M/CD83/MAMU-DPB/IL7R/MAMU-DMB/SOCS6/TGFBR2	9
Micro-7	inflammatory response	13/121	275/8847	9.29e-05	0.00701259	0.00587561	LOC100426632/CCL3/CCL5/JUN/TLR2/TLR1/NFKBIA/OSM/TNFAIP3/ZFP36/LOC100430627/CCL4L1/TNF	13
Micro-7	regulation of leukocyte activation	11/121	203/8847	9.97e-05	0.00723306	0.00606033	MAMU-DRA/CD74/B2M/CD83/MAMU-DPB/IL7R/MAMU-DMB/TNFAIP3/PLA2G4A/SOCS6/TGFBR2	11
Micro-7	positive regulation of lymphocyte activation	8/121	108/8847	0.000109192	0.00739968	0.00619994	MAMU-DRA/CD74/B2M/CD83/MAMU-DPB/IL7R/MAMU-DMB/TGFBR2	8
Micro-7	cell activation	15/121	360/8847	0.000109799	0.00739968	0.00619994	MAMU-DRA/CD74/B2M/CD83/MAMU-DPB/IL7R/CCL3/MAMU-DMB/JUN/CLEC4A/TNFAIP3/PLA2G4A/SOCS6/TGFBR2/TNF	15
Micro-7	regulation of cell-cell adhesion	10/121	175/8847	0.000135006	0.00878467	0.00736037	MAMU-DRA/CD74/B2M/CD83/MAMU-DPB/IL7R/MAMU-DMB/SOCS6/TGFBR2/TNF	10
Micro-7	ribosome biogenesis	9/121	144/8847	0.000150202	0.00944772	0.00791592	RPL35/RPL26/RPL7/RPS27/RPL38/RPLP0/RPSA/RPS25/GLUL	9
Micro-7	regulation of lymphocyte activation	10/121	178/8847	0.000155305	0.0094536	0.00792084	MAMU-DRA/CD74/B2M/CD83/MAMU-DPB/IL7R/MAMU-DMB/TNFAIP3/SOCS6/TGFBR2	10
Micro-7	regulation of cell activation	11/121	215/8847	0.00016588	0.00978174	0.00819578	MAMU-DRA/CD74/B2M/CD83/MAMU-DPB/IL7R/MAMU-DMB/TNFAIP3/PLA2G4A/SOCS6/TGFBR2	11
Micro-7	cellular response to biotic stimulus	7/121	88/8847	0.000191049	0.0109245	0.00915328	CCL3/TLR2/NFKBIA/TNFAIP3/ZFP36/DDIT3/TNF	7
Micro-7	response to type II interferon	5/121	41/8847	0.000222652	0.012229	0.0102463	CD74/CCL3/CCL5/CCL4L1/TNF	5
Micro-7	cytoplasmic translation	6/121	64/8847	0.000226823	0.012229	0.0102463	RPL26/RPL36/RPL32/RPL9/RPL38/RPSA	6
Micro-7	regulation of myeloid cell differentiation	7/121	91/8847	0.000235496	0.0123439	0.0103425	CD74/B2M/C1QC/CCL3/NFKBIA/ZFP36/TNF	7
Micro-7	response to cytokine	13/121	306/8847	0.00026849	0.0130398	0.0109256	CD74/IL7R/MX1/CCL3/CCL5/DUSP1/ST3GAL6/MCL1/NFKBIA/OSM/ZFP36/CCL4L1/TNF	13
Micro-7	adaptive immune response based on somatic recombination of immune receptors built from immunoglobulin superfamily domains	7/121	93/8847	0.000269503	0.0130398	0.0109256	CD74/B2M/C1QC/IL7R/TNFAIP3/PLA2G4A/TNF	7
Micro-7	regulation of neuron death	7/121	93/8847	0.000269503	0.0130398	0.0109256	CCL3/LGMN/CCL5/JUN/MCL1/NR4A2/TNF	7
Micro-7	MAPK cascade	13/121	308/8847	0.000286052	0.013231	0.0110858	CD74/CCL3/CCL5/DUSP1/JUN/ATF3/GADD45B/OSM/ZFP36/MAP3K8/CCL4L1/TNF/RGS2	13
Micro-7	T cell activation	10/121	192/8847	0.000287478	0.013231	0.0110858	MAMU-DRA/CD74/B2M/CD83/MAMU-DPB/IL7R/MAMU-DMB/CLEC4A/SOCS6/TGFBR2	10
Micro-7	cytokine-mediated signaling pathway	9/121	159/8847	0.000316418	0.0142162	0.0119113	CD74/IL7R/MX1/CCL3/CCL5/NFKBIA/OSM/CCL4L1/TNF	9
Micro-7	positive regulation of cell adhesion	9/121	161/8847	0.000347117	0.0149036	0.0124872	MAMU-DRA/CD74/B2M/CD83/MAMU-DPB/IL7R/MAMU-DMB/TGFBR2/TNF	9
Micro-7	regulation of leukocyte chemotaxis	5/121	45/8847	0.000347515	0.0149036	0.0124872	CD74/CCL3/LGMN/CCL5/DUSP1	5
Micro-7	response to molecule of bacterial origin	7/121	98/8847	0.000372037	0.015592	0.013064	B2M/CCL3/TLR2/NFKBIA/TNFAIP3/ZFP36/TNF	7
Micro-7	regulation of transcription from RNA polymerase II promoter in response to stress	3/121	1947-11-01	0.00038009	0.015592	0.013064	JUN/ATF3/DDIT3	3
Micro-7	cellular response to cytokine stimulus	12/121	277/8847	0.000391175	0.0157053	0.0131589	CD74/IL7R/MX1/CCL3/CCL5/DUSP1/ST3GAL6/NFKBIA/OSM/ZFP36/CCL4L1/TNF	12
Micro-7	regulation of cell adhesion	12/121	280/8847	0.00043118	0.0169508	0.0142025	MAMU-DRA/CD74/B2M/CD83/MAMU-DPB/IL7R/DUSP1/MAMU-DMB/PEAK1/SOCS6/TGFBR2/TNF	12
Micro-7	lipopolysaccharide-mediated signaling pathway	4/121	27/8847	0.000458053	0.0175879	0.0147363	CCL3/NFKBIA/TNFAIP3/TNF	4
Micro-7	regulation of neuron apoptotic process	6/121	73/8847	0.000466029	0.0175879	0.0147363	CCL3/LGMN/JUN/MCL1/NR4A2/TNF	6
Micro-7	B cell homeostasis	3/121	1947-12-01	0.00050174	0.0185644	0.0155544	CD74/IL7R/TNFAIP3	3
Micro-7	cellular response to molecule of bacterial origin	6/121	75/8847	0.000539154	0.0195651	0.0163929	CCL3/TLR2/NFKBIA/TNFAIP3/ZFP36/TNF	6
Micro-7	myeloid cell differentiation	9/121	172/8847	0.000563298	0.0200555	0.0168039	CD74/B2M/C1QC/CCL3/JUN/NFKBIA/ZFP36/TGFBR2/TNF	9
Micro-7	response to chemokine	4/121	29/8847	0.000606956	0.0208241	0.0174478	CCL3/CCL5/DUSP1/CCL4L1	4
Micro-7	cellular response to chemokine	4/121	29/8847	0.000606956	0.0208241	0.0174478	CCL3/CCL5/DUSP1/CCL4L1	4
Micro-7	negative regulation of signal transduction in absence of ligand	3/121	13/8847	0.000645769	0.0213784	0.0179122	IFI6/MCL1/TNF	3
Micro-7	negative regulation of extrinsic apoptotic signaling pathway in absence of ligand	3/121	13/8847	0.000645769	0.0213784	0.0179122	IFI6/MCL1/TNF	3
Micro-7	regulation of cell development	12/121	294/8847	0.000666784	0.0215802	0.0180813	CD74/B2M/C1QC/CD83/IL7R/BTG2/CCL3/SERPINF1/NFKBIA/ZFP36/TGFBR2/TNF	12
Micro-7	negative regulation of molecular function	13/121	337/8847	0.000674738	0.0215802	0.0180813	IFI6/B2M/DUSP1/JUN/PIK3IP1/SERPINF1/GADD45B/NFKBIA/TNFAIP3/ZFP36/DDIT3/TNF/RGS2	13
Micro-7	neuron death	7/121	109/8847	0.000708144	0.0219945	0.0184284	CCL3/LGMN/CCL5/JUN/MCL1/NR4A2/TNF	7
Micro-7	positive regulation of intracellular signal transduction	14/121	383/8847	0.000711003	0.0219945	0.0184284	CD74/RPS20/CCL3/AKT3/CCL5/RBPMS/JUN/MCL1/GADD45B/OSM/ARRDC3/DDIT3/CCL4L1/TNF	14
Micro-7	positive regulation of neuron apoptotic process	3/121	14/8847	0.000813712	0.0239918	0.0201019	CCL3/MCL1/TNF	3
Micro-7	regulation of DNA-templated transcription in response to stress	3/121	14/8847	0.000813712	0.0239918	0.0201019	JUN/ATF3/DDIT3	3
Micro-7	regulation of extrinsic apoptotic signaling pathway in absence of ligand	3/121	14/8847	0.000813712	0.0239918	0.0201019	IFI6/MCL1/TNF	3
Micro-7	positive regulation of apoptotic process	9/121	183/8847	0.000879497	0.0253402	0.0212317	CCL3/JUN/RNF122/MCL1/ATF3/GADD45B/DDIT3/TNF/STK17B	9
Micro-7	cellular response to type II interferon	4/121	32/8847	0.000890357	0.0253402	0.0212317	CCL3/CCL5/CCL4L1/TNF	4
Micro-7	positive regulation of response to external stimulus	10/121	222/8847	0.000899733	0.0253402	0.0212317	CD74/CCL3/LGMN/CCL5/TLR2/TLR1/NFKBIA/OSM/TNFAIP3/TNF	10
Micro-7	regulation of amide metabolic process	9/121	185/8847	0.000950117	0.0263658	0.022091	BTG2/ZFP36L1/RPL13A/PDK4/RPL38/KBTBD8/ZFP36/TNF/RGS2	9
Micro-7	positive regulation of hydrolase activity	9/121	186/8847	0.000987119	0.0269955	0.0226186	CCL3/PMAIP1/LGMN/RGS1/CCL5/PLEK/GNA13/CCL4L1/TNF	9
Micro-7	negative regulation of G protein-coupled receptor signaling pathway	3/121	15/8847	0.00100703	0.0271466	0.0227452	PLEK/ARRDC3/RGS2	3
Micro-7	positive regulation of programmed cell death	9/121	189/8847	0.00110521	0.0293736	0.0246112	CCL3/JUN/RNF122/MCL1/ATF3/GADD45B/DDIT3/TNF/STK17B	9
Micro-7	lymphocyte activation	11/121	270/8847	0.00114014	0.029881	0.0250363	MAMU-DRA/CD74/B2M/CD83/MAMU-DPB/IL7R/MAMU-DMB/CLEC4A/TNFAIP3/SOCS6/TGFBR2	11
Micro-7	neuron apoptotic process	6/121	87/8847	0.00118381	0.0306007	0.0256393	CCL3/LGMN/JUN/MCL1/NR4A2/TNF	6
Micro-7	regulation of transferase activity	12/121	316/8847	0.0012506	0.0307912	0.0257989	CD74/DUSP1/CCNG2/PIK3IP1/EEF1A1/GADD45B/TNFAIP3/ZFP36/ARRDC3/TGFBR2/TNF/RGS2	12
Micro-7	positive regulation of leukocyte chemotaxis	4/121	35/8847	0.00125611	0.0307912	0.0257989	CD74/CCL3/LGMN/CCL5	4
Micro-7	negative regulation of myeloid cell differentiation	4/121	35/8847	0.00125611	0.0307912	0.0257989	C1QC/CCL3/NFKBIA/ZFP36	4
Micro-7	myeloid leukocyte migration	6/121	88/8847	0.00125645	0.0307912	0.0257989	CD74/CCL3/LGMN/CCL5/DUSP1/CCL4L1	6
Micro-7	regulation of MAPK cascade	11/121	274/8847	0.0012841	0.0310654	0.0260287	CD74/CCL3/CCL5/DUSP1/JUN/ATF3/GADD45B/OSM/CCL4L1/TNF/RGS2	11
Micro-7	leukocyte chemotaxis	6/121	89/8847	0.00133246	0.0312642	0.0261952	CD74/CCL3/LGMN/CCL5/DUSP1/CCL4L1	6
Micro-7	cellular response to tumor necrosis factor	6/121	89/8847	0.00133246	0.0312642	0.0261952	CCL3/CCL5/NFKBIA/ZFP36/CCL4L1/TNF	6
Micro-7	response to bacterium	10/121	234/8847	0.00134202	0.0312642	0.0261952	B2M/IL7R/CCL3/PLAC8/RGS1/TLR2/NFKBIA/TNFAIP3/ZFP36/TNF	10
Micro-7	regulation of apoptotic signaling pathway	8/121	157/8847	0.0013593	0.0312806	0.0262089	IFI6/CD74/MCL1/ATF3/NR4A2/TNFAIP3/DDIT3/TNF	8
Micro-7	lymphocyte chemotaxis	3/121	17/8847	0.00147526	0.03354	0.028102	CCL3/CCL5/CCL4L1	3
Micro-7	regulation of adaptive immune response based on somatic recombination of immune receptors built from immunoglobulin superfamily domains	5/121	62/8847	0.00153016	0.034374	0.0288008	B2M/IL7R/TNFAIP3/PLA2G4A/TNF	5
Micro-7	regulation of epithelial cell migration	6/121	92/8847	0.00158169	0.0346195	0.0290065	AKT3/LGMN/JUN/GLUL/TGFBR2/TNF	6
Micro-7	regulation of leukocyte differentiation	7/121	125/8847	0.00158381	0.0346195	0.0290065	CD74/C1QC/CD83/IL7R/CCL3/TGFBR2/TNF	7
Micro-7	regulation of translation	8/121	161/8847	0.00159613	0.0346195	0.0290065	BTG2/ZFP36L1/RPL13A/RPL38/KBTBD8/ZFP36/TNF/RGS2	8
Micro-7	viral process	7/121	127/8847	0.00173548	0.0361867	0.0303196	CD74/MX1/CCL3/JUN/EEF1A1/ZFP36/TNF	7
Micro-7	positive regulation of cell death	9/121	202/8847	0.00175655	0.0361867	0.0303196	CCL3/JUN/RNF122/MCL1/ATF3/GADD45B/DDIT3/TNF/STK17B	9
Micro-7	regulation of hydrolase activity	12/121	329/8847	0.00176185	0.0361867	0.0303196	IFI6/CCL3/PMAIP1/LGMN/RGS1/CCL5/SERPINF1/PLEK/GNA13/CCL4L1/TNF/RGS2	12
Micro-7	mononuclear cell migration	5/121	64/8847	0.00176427	0.0361867	0.0303196	CCL3/LGMN/CCL5/DUSP1/CCL4L1	5
Micro-7	regulation of extrinsic apoptotic signaling pathway	5/121	64/8847	0.00176427	0.0361867	0.0303196	IFI6/MCL1/ATF3/TNFAIP3/TNF	5
Micro-7	positive regulation of catalytic activity	13/121	375/8847	0.00178939	0.0363074	0.0304207	CD74/CCL3/PMAIP1/LGMN/RGS1/CCL5/NR4A2/PLEK/GNA13/ARRDC3/TGFBR2/CCL4L1/TNF	13
Micro-7	response to tumor necrosis factor	6/121	95/8847	0.00186494	0.0366139	0.0306775	CCL3/CCL5/NFKBIA/ZFP36/CCL4L1/TNF	6
Micro-7	negative regulation of apoptotic signaling pathway	6/121	95/8847	0.00186494	0.0366139	0.0306775	IFI6/CD74/MCL1/NR4A2/TNFAIP3/TNF	6
Micro-7	ribosomal large subunit biogenesis	4/121	39/8847	0.00189195	0.0366139	0.0306775	RPL35/RPL26/RPL7/RPL38	4
Micro-7	regulation of mononuclear cell migration	4/121	39/8847	0.00189195	0.0366139	0.0306775	CCL3/LGMN/CCL5/DUSP1	4
Micro-7	negative regulation of developmental process	12/121	332/8847	0.00190151	0.0366139	0.0306775	CD74/B2M/C1QC/BTG2/CCL3/SRGN/LGMN/PLAC8/SERPINF1/NFKBIA/ZFP36/TNF	12
Micro-7	positive regulation of neuron death	3/121	19/8847	0.00206074	0.0386361	0.0323719	CCL3/MCL1/TNF	3
Micro-7	multicellular organismal-level homeostasis	10/121	248/8847	0.00206748	0.0386361	0.0323719	CD74/B2M/IL7R/AKT3/PLAC8/PDK4/TNFAIP3/ZFP36/ARRDC3/TNF	10
Micro-7	negative regulation of phosphorus metabolic process	8/121	168/8847	0.00208844	0.0386361	0.0323719	DUSP1/JUN/PIK3IP1/PLEK/GADD45B/TNFAIP3/TNF/RGS2	8
Micro-7	negative regulation of phosphate metabolic process	8/121	168/8847	0.00208844	0.0386361	0.0323719	DUSP1/JUN/PIK3IP1/PLEK/GADD45B/TNFAIP3/TNF/RGS2	8
Micro-7	negative regulation of cytokine production	6/121	98/8847	0.0021851	0.039647	0.0332188	CD83/SRGN/CLEC4A/TNFAIP3/ZFP36/TNF	6
Micro-7	myeloid leukocyte differentiation	6/121	98/8847	0.0021851	0.039647	0.0332188	CD74/C1QC/CCL3/JUN/TGFBR2/TNF	6
Micro-7	ribosomal small subunit biogenesis	4/121	41/8847	0.00228102	0.0409933	0.0343468	RPS27/RPL38/RPSA/RPS25	4
Micro-7	regulation of adaptive immune response	5/121	68/8847	0.00230983	0.0411194	0.0344525	B2M/IL7R/TNFAIP3/PLA2G4A/TNF	5
Micro-7	ribonucleoprotein complex biogenesis	9/121	211/8847	0.00236578	0.0415551	0.0348176	RPL35/RPL26/RPL7/RPS27/RPL38/RPLP0/RPSA/RPS25/GLUL	9
Micro-7	cell surface pattern recognition receptor signaling pathway	3/121	20/8847	0.00240038	0.0415551	0.0348176	TLR2/NFKBIA/TNFAIP3	3
Micro-7	cell surface toll-like receptor signaling pathway	3/121	20/8847	0.00240038	0.0415551	0.0348176	TLR2/NFKBIA/TNFAIP3	3
Micro-7	positive regulation of inflammatory response	4/121	42/8847	0.00249482	0.042257	0.0354057	CCL3/NFKBIA/OSM/TNF	4
Micro-7	negative regulation of extrinsic apoptotic signaling pathway	4/121	42/8847	0.00249482	0.042257	0.0354057	IFI6/MCL1/TNFAIP3/TNF	4
Micro-7	negative regulation of immune system process	8/121	173/8847	0.0025081	0.042257	0.0354057	CD74/C1QC/IL7R/CCL3/DUSP1/TNFAIP3/SOCS6/TNF	8
Micro-7	negative regulation of catalytic activity	9/121	216/8847	0.00277072	0.0462297	0.0387342	IFI6/DUSP1/PIK3IP1/SERPINF1/GADD45B/TNFAIP3/ZFP36/TNF/RGS2	9
Micro-7	cellular response to lipopolysaccharide	5/121	71/8847	0.00279289	0.0462297	0.0387342	CCL3/NFKBIA/TNFAIP3/ZFP36/TNF	5
Micro-7	positive regulation of leukocyte migration	4/121	44/8847	0.00296296	0.0477743	0.0400284	CD74/CCL3/LGMN/CCL5	4
Micro-7	neutrophil chemotaxis	4/121	44/8847	0.00296296	0.0477743	0.0400284	CD74/CCL3/CCL5/CCL4L1	4
Micro-7	myeloid leukocyte activation	5/121	72/8847	0.00296904	0.0477743	0.0400284	CCL3/JUN/PLA2G4A/TGFBR2/TNF	5
Micro-7	cell-cell adhesion	11/121	305/8847	0.00298747	0.0477743	0.0400284	MAMU-DRA/CD74/B2M/CD83/MAMU-DPB/IL7R/CDH20/MAMU-DMB/SOCS6/TGFBR2/TNF	11
Micro-7	hemopoiesis	12/121	352/8847	0.00308406	0.0486857	0.0407921	CD74/B2M/C1QC/CD83/IL7R/CCL3/JUN/PLEK/NFKBIA/ZFP36/TGFBR2/TNF	12
Micro-7	positive regulation of MAPK cascade	8/121	179/8847	0.00309607	0.0486857	0.0407921	CD74/CCL3/CCL5/JUN/GADD45B/OSM/CCL4L1/TNF	8
Micro-7	regulation of cytokine production	10/121	263/8847	0.00316712	0.0491658	0.0411944	CD74/B2M/CD83/CCL3/SRGN/OSM/CLEC4A/TNFAIP3/ZFP36/TNF	10
Micro-7	positive regulation of mononuclear cell migration	3/121	22/8847	0.00317871	0.0491658	0.0411944	CCL3/LGMN/CCL5	3
Micro-7	cytokine production	10/121	265/8847	0.00334366	0.0496914	0.0416347	CD74/B2M/CD83/CCL3/SRGN/OSM/CLEC4A/TNFAIP3/ZFP36/TNF	10
Micro-7	positive regulation of leukocyte differentiation	5/121	74/8847	0.00334522	0.0496914	0.0416347	CD74/CD83/IL7R/TGFBR2/TNF	5
Micro-7	positive regulation of hemopoiesis	5/121	74/8847	0.00334522	0.0496914	0.0416347	CD74/CD83/IL7R/TGFBR2/TNF	5
Micro-7	negative regulation of apoptotic process	11/121	310/8847	0.00338367	0.0496914	0.0416347	IFI6/CD74/IL7R/LGMN/PLAC8/PDK4/JUN/MCL1/NR4A2/TNFAIP3/TNF	11
Micro-7	leukocyte migration	7/121	143/8847	0.00339407	0.0496914	0.0416347	CD74/CCL3/LGMN/CCL5/DUSP1/CCL4L1/TNF	7
Micro-7	negative regulation of transferase activity	6/121	107/8847	0.00339703	0.0496914	0.0416347	DUSP1/PIK3IP1/GADD45B/TNFAIP3/ZFP36/RGS2	6
Micro-7	regulation of ERK1 and ERK2 cascade	6/121	107/8847	0.00339703	0.0496914	0.0416347	CD74/CCL3/CCL5/JUN/ATF3/CCL4L1	6
Micro-11	translation	75/203	369/8847	1.24e-52	2.74e-49	2.48e-49	LOC693820/RPS20/RPS2/RPL27A/RPL13A/RPSA/RPS12/RPL10/RPL35/RPL41/RPL14/RPS7/RPS17/RPL26/RPS3/RPL36/RPS16/RPL18/RPL9/RPL32/RPL23A/RPS18/RPL13/RPS27/RPS14/EEF1A1/RPS15/RPS23/RPL34/RPL28/RPL6/RPL21/RPS8/RPL3/RPL5/RPS26/RPL23/RPL15/RPS19/RPS11/RPL12/RPS4X/RPL38/LOC703455/RPL17/LOC712274/FAU/RPLP2/RPL37A/RPL37A/RPS5/RPS13/RPL11/RPS21/RPL22L1/RPL8/EIF3F/RPL27/UBA52/RPL35A/RPL30/RPL19/KBTBD8/BTG2/NPM1/RP…	75
Micro-11	peptide biosynthetic process	75/203	377/8847	6.59e-52	7.29e-49	6.6e-49	LOC693820/RPS20/RPS2/RPL27A/RPL13A/RPSA/RPS12/RPL10/RPL35/RPL41/RPL14/RPS7/RPS17/RPL26/RPS3/RPL36/RPS16/RPL18/RPL9/RPL32/RPL23A/RPS18/RPL13/RPS27/RPS14/EEF1A1/RPS15/RPS23/RPL34/RPL28/RPL6/RPL21/RPS8/RPL3/RPL5/RPS26/RPL23/RPL15/RPS19/RPS11/RPL12/RPS4X/RPL38/LOC703455/RPL17/LOC712274/FAU/RPLP2/RPL37A/RPL37A/RPS5/RPS13/RPL11/RPS21/RPL22L1/RPL8/EIF3F/RPL27/UBA52/RPL35A/RPL30/RPL19/KBTBD8/BTG2/NPM1/RP…	75
Micro-11	peptide metabolic process	77/203	425/8847	3.26e-50	2.41e-47	2.18e-47	LOC693820/RPS20/RPS2/RPL27A/RPL13A/RPSA/RPS12/RPL10/RPL35/RPL41/RPL14/RPS7/RPS17/RPL26/RPS3/RPL36/RPS16/RPL18/RPL9/RPL32/RPL23A/RPS18/RPL13/RPS27/RPS14/EEF1A1/RPS15/RPS23/RPL34/RPL28/RPL6/RPL21/RPS8/RPL3/RPL5/RPS26/RPL23/RPL15/RPS19/RPS11/RPL12/RPS4X/RPL38/LOC703455/RPL17/LOC712274/FAU/RPLP2/RPL37A/RPL37A/RPS5/RPS13/RPL11/RPS21/RPL22L1/RPL8/EIF3F/RPL27/UBA52/RPL35A/RPL30/RPL19/SPCS1/KBTBD8/BTG2/N…	77
Micro-11	amide biosynthetic process	76/203	437/8847	4.02e-48	2.23e-45	2.02e-45	LOC693820/RPS20/RPS2/RPL27A/RPL13A/RPSA/RPS12/RPL10/RPL35/RPL41/RPL14/RPS7/RPS17/RPL26/RPS3/RPL36/RPS16/RPL18/RPL9/RPL32/RPL23A/RPS18/RPL13/RPS27/RPS14/EEF1A1/RPS15/RPS23/RPL34/RPL28/RPL6/RPL21/RPS8/RPL3/RPL5/RPS26/RPL23/RPL15/RPS19/RPS11/RPL12/RPS4X/RPL38/LOC703455/RPL17/LOC712274/FAU/RPLP2/RPL37A/RPL37A/RPS5/RPS13/RPL11/RPS21/RPL22L1/RPL8/EIF3F/RPL27/UBA52/RPL35A/RPL30/RPL19/KBTBD8/BTG2/NPM1/RP…	76
Micro-11	cytoplasmic translation	18/203	64/8847	2.08e-15	9.21e-13	8.34e-13	RPSA/RPL26/RPL36/RPL18/RPL9/RPL32/RPL6/RPL15/RPL38/RPLP2/RPS21/RPL8/EIF3F/RPL30/RPL19/RPLP1/RPL22/RPL10A	18
Micro-11	ribosome biogenesis	23/203	144/8847	1.34e-13	4.95e-11	4.48e-11	RPL7/RPSA/RPL10/RPL35/RPLP0/RPL26/RPS16/RPS27/RPS14/RPS15/RPL7A/RPL6/RPS8/RPL5/RPL38/RPS25/RPS21/NOP53/RPL27/RPL35A/NPM1/RPL10A/GLUL	23
Micro-11	antigen processing and presentation	14/203	54/8847	1.04e-11	3.28e-09	2.97e-09	MAMU-DQA1/LOC719702/B2M/MAMU-A3/MAMU-DPB/MAMU-DRA/LOC106995452/CD74/MAMU-DRB1/MAMU-DRB5/LOC723473/MAMU-DMB/PSME1/MAMU-E	14
Micro-11	ribosomal large subunit biogenesis	12/203	39/8847	3.5e-11	9.67e-09	8.76e-09	RPL7/RPL10/RPL35/RPL26/RPL7A/RPL6/RPL5/RPL38/NOP53/RPL35A/NPM1/RPL10A	12
Micro-11	ribonucleoprotein complex biogenesis	24/203	211/8847	7.03e-11	1.73e-08	1.57e-08	RPL7/RPSA/RPL10/RPL35/RPLP0/RPL26/RPS16/RPS27/RPS14/RPS15/RPL7A/RPL6/RPS8/RPL5/RPL38/RPS25/RPS21/NOP53/EIF3F/RPL27/RPL35A/NPM1/RPL10A/GLUL	24
Micro-11	antigen processing and presentation of peptide or polysaccharide antigen via MHC class II	8/203	21/8847	1.05e-08	2.33e-06	2.11e-06	MAMU-DQA1/B2M/MAMU-DPB/MAMU-DRA/CD74/MAMU-DRB1/MAMU-DRB5/MAMU-DMB	8
Micro-11	ribosomal small subunit biogenesis	10/203	41/8847	1.96e-08	3.93e-06	3.56e-06	RPSA/RPS16/RPS27/RPS14/RPS15/RPS8/RPL38/RPS25/RPS21/NPM1	10
Micro-11	rRNA processing	14/203	102/8847	7.21e-08	1.25e-05	1.13e-05	RPL7/RPL35/RPS16/RPS27/RPS14/RPS15/RPL7A/RPS8/RPL5/RPS25/RPS21/RPL27/RPL35A/RPL10A	14
Micro-11	ribosome assembly	8/203	26/8847	7.34e-08	1.25e-05	1.13e-05	RPSA/RPL10/RPS27/RPS14/RPL6/RPL5/RPL38/NOP53	8
Micro-11	rRNA metabolic process	14/203	114/8847	2.98e-07	4.7e-05	4.26e-05	RPL7/RPL35/RPS16/RPS27/RPS14/RPS15/RPL7A/RPS8/RPL5/RPS25/RPS21/RPL27/RPL35A/RPL10A	14
Micro-11	antigen processing and presentation of exogenous antigen	6/203	14/8847	3.49e-07	5.15e-05	4.67e-05	B2M/MAMU-DPB/MAMU-DRA/CD74/MAMU-DMB/PSME1	6
Micro-11	adaptive immune response	14/203	134/8847	2.17e-06	0.00030052	0.00027229	MAMU-DQA1/B2M/MAMU-DPB/MAMU-DRA/CD74/MAMU-DRB1/MAMU-DRB5/MAMU-DMB/C1QC/ANXA1/IL7R/TNFAIP3/TNF/PLA2G4A	14
Micro-11	antigen processing and presentation of exogenous peptide antigen	5/203	1947-11-01	2.5e-06	0.0003073	0.000278433	B2M/MAMU-DPB/MAMU-DRA/CD74/MAMU-DMB	5
Micro-11	antigen processing and presentation of peptide antigen via MHC class II	5/203	1947-11-01	2.5e-06	0.0003073	0.000278433	B2M/MAMU-DPB/MAMU-DRA/CD74/MAMU-DMB	5
Micro-11	positive regulation of cell-cell adhesion	12/203	107/8847	5.64e-06	0.000656789	0.000595092	B2M/MAMU-DPB/MAMU-DRA/CD74/MAMU-DMB/RPS3/ANXA1/IL7R/CD47/CD83/TGFBR2/TNF	12
Micro-11	ribosomal large subunit assembly	5/203	13/8847	6.71e-06	0.000742041	0.000672336	RPL10/RPL6/RPL5/RPL38/NOP53	5
Micro-11	positive regulation of leukocyte cell-cell adhesion	11/203	94/8847	9.25e-06	0.000974123	0.000882616	B2M/MAMU-DPB/MAMU-DRA/CD74/MAMU-DMB/RPS3/ANXA1/IL7R/CD83/TGFBR2/TNF	11
Micro-11	positive regulation of leukocyte activation	12/203	119/8847	1.7e-05	0.00170629	0.00154601	B2M/MAMU-DPB/MAMU-DRA/CD74/MAMU-DMB/RPS3/ANXA1/IL7R/VAMP8/CD83/TGFBR2/PLA2G4A	12
Micro-11	positive regulation of cell activation	12/203	122/8847	2.19e-05	0.00210222	0.00190474	B2M/MAMU-DPB/MAMU-DRA/CD74/MAMU-DMB/RPS3/ANXA1/IL7R/VAMP8/CD83/TGFBR2/PLA2G4A	12
Micro-11	positive regulation of T cell activation	10/203	86/8847	2.52e-05	0.0023183	0.00210052	B2M/MAMU-DPB/MAMU-DRA/CD74/MAMU-DMB/RPS3/ANXA1/IL7R/CD83/TGFBR2	10
Micro-11	antigen processing and presentation of peptide antigen	5/203	17/8847	2.99e-05	0.00264795	0.00239921	B2M/MAMU-DPB/MAMU-DRA/CD74/MAMU-DMB	5
Micro-11	interleukin-2 production	6/203	28/8847	3.35e-05	0.00274402	0.00248626	RPS3/ANXA1/CD83/PDE4B/TNFAIP3/ZFP36	6
Micro-11	regulation of interleukin-2 production	6/203	28/8847	3.35e-05	0.00274402	0.00248626	RPS3/ANXA1/CD83/PDE4B/TNFAIP3/ZFP36	6
Micro-11	regulation of leukocyte cell-cell adhesion	12/203	133/8847	5.18e-05	0.00409243	0.003708	B2M/MAMU-DPB/MAMU-DRA/CD74/MAMU-DMB/RPS3/ANXA1/IL7R/CD83/TGFBR2/TNF/CBLB	12
Micro-11	regulation of translation	13/203	161/8847	8.05e-05	0.00613853	0.0055619	RPL13A/RPS3/RPL5/RPS4X/RPL38/KBTBD8/BTG2/NPM1/EEF2/ZFP36L1/TNF/ZFP36/RGS2	13
Micro-11	non-membrane-bounded organelle assembly	12/203	147/8847	0.000136703	0.0100796	0.00913274	RPSA/RPL10/RPS3/RPS27/RPS14/RPL6/ACTG1/RPL5/RPL38/NOP53/NPM1/TNF	12
Micro-11	leukocyte cell-cell adhesion	12/203	148/8847	0.000145814	0.0104046	0.00942718	B2M/MAMU-DPB/MAMU-DRA/CD74/MAMU-DMB/RPS3/ANXA1/IL7R/CD83/TGFBR2/TNF/CBLB	12
Micro-11	maturation of LSU-rRNA	4/203	13/8847	0.00016356	0.0113061	0.010244	RPL7/RPL35/RPL7A/RPL10A	4
Micro-11	positive regulation of lymphocyte activation	10/203	108/8847	0.000177573	0.0119027	0.0107846	B2M/MAMU-DPB/MAMU-DRA/CD74/MAMU-DMB/RPS3/ANXA1/IL7R/CD83/TGFBR2	10
Micro-11	regulation of cell-cell adhesion	13/203	175/8847	0.000187063	0.0121701	0.0110269	B2M/MAMU-DPB/MAMU-DRA/CD74/MAMU-DMB/RPS3/ANXA1/IL7R/CD47/CD83/TGFBR2/TNF/CBLB	13
Micro-11	ncRNA processing	14/203	201/8847	0.00020909	0.0128501	0.011643	RPL7/RPL35/RPS16/RPS27/RPS14/RPS15/RPL7A/RPS8/RPL5/RPS25/RPS21/RPL27/RPL35A/RPL10A	14
Micro-11	ribonucleoprotein complex assembly	9/203	90/8847	0.000209134	0.0128501	0.011643	RPSA/RPL10/RPS27/RPS14/RPL6/RPL5/RPL38/NOP53/EIF3F	9
Micro-11	regulation of T cell activation	11/203	132/8847	0.000216895	0.0129668	0.0117487	B2M/MAMU-DPB/MAMU-DRA/CD74/MAMU-DMB/RPS3/ANXA1/IL7R/CD83/TGFBR2/CBLB	11
Micro-11	regulation of leukocyte activation	14/203	203/8847	0.000231783	0.0134922	0.0122248	B2M/MAMU-DPB/MAMU-DRA/CD74/MAMU-DMB/RPS3/ANXA1/IL7R/VAMP8/CD83/TGFBR2/TNFAIP3/PLA2G4A/CBLB	14
Micro-11	ribonucleoprotein complex subunit organization	9/203	93/8847	0.000268445	0.0152256	0.0137954	RPSA/RPL10/RPS27/RPS14/RPL6/RPL5/RPL38/NOP53/EIF3F	9
Micro-11	positive regulation of immune system process	20/203	368/8847	0.000292191	0.0161582	0.0146403	B2M/MAMU-DPB/MAMU-DRA/CD74/MAMU-DMB/RPS3/C1QC/ANXA1/IL7R/CCL5/VAMP8/CD83/CCL3/NFKBIA/TGFBR2/PDE4B/TNFAIP3/TNF/PLA2G4A/CBLB	20
Micro-11	positive regulation of cell adhesion	12/203	161/8847	0.00032061	0.0170231	0.015424	B2M/MAMU-DPB/MAMU-DRA/CD74/MAMU-DMB/RPS3/ANXA1/IL7R/CD47/CD83/TGFBR2/TNF	12
Micro-11	regulation of amide metabolic process	13/203	185/8847	0.000323223	0.0170231	0.015424	RPL13A/RPS3/RPL5/RPS4X/RPL38/KBTBD8/BTG2/NPM1/EEF2/ZFP36L1/TNF/ZFP36/RGS2	13
Micro-11	regulation of cellular macromolecule biosynthetic process	13/203	187/8847	0.000358781	0.0184563	0.0167226	RPL13A/RPS3/RPL5/RPS4X/RPL38/KBTBD8/BTG2/NPM1/EEF2/ZFP36L1/TNF/ZFP36/RGS2	13
Micro-11	leukocyte activation	18/203	319/8847	0.000377711	0.0189886	0.0172048	B2M/MAMU-DPB/MAMU-DRA/CD74/MAMU-DMB/RPS3/ANXA1/IL7R/VAMP8/CD83/RPL22/CCL3/TGFBR2/TNFAIP3/TNF/JUN/PLA2G4A/CBLB	18
Micro-11	regulation of cell activation	14/203	215/8847	0.00041763	0.0205288	0.0186004	B2M/MAMU-DPB/MAMU-DRA/CD74/MAMU-DMB/RPS3/ANXA1/IL7R/VAMP8/CD83/TGFBR2/TNFAIP3/PLA2G4A/CBLB	14
Micro-11	amine biosynthetic process	4/203	17/8847	0.000506544	0.0233432	0.0211504	OAZ1/NR4A2/AZIN1/SAT1	4
Micro-11	positive regulation of interleukin-2 production	4/203	17/8847	0.000506544	0.0233432	0.0211504	RPS3/ANXA1/CD83/PDE4B	4
Micro-11	biogenic amine biosynthetic process	4/203	17/8847	0.000506544	0.0233432	0.0211504	OAZ1/NR4A2/AZIN1/SAT1	4
Micro-11	regulation of signal transduction by p53 class mediator	5/203	31/8847	0.00063271	0.0285623	0.0258793	CD74/RPS20/RPS15/RPL5/UBB	5
Micro-11	regulation of lymphocyte activation	12/203	178/8847	0.000793005	0.0350825	0.031787	B2M/MAMU-DPB/MAMU-DRA/CD74/MAMU-DMB/RPS3/ANXA1/IL7R/CD83/TGFBR2/TNFAIP3/CBLB	12
Micro-11	ncRNA metabolic process	16/203	284/8847	0.000813575	0.0352868	0.0319721	RPL7/RPL35/RPS16/RPS27/RPS14/RPS15/RPL7A/RPS8/RPL5/RPS25/RPS21/RPL27/RPL35A/RPL10A/TNF/JUN	16
Micro-11	post-transcriptional regulation of gene expression	13/203	205/8847	0.000858075	0.0365012	0.0330724	RPL13A/RPS3/RPL5/RPS4X/RPL38/KBTBD8/BTG2/NPM1/EEF2/ZFP36L1/TNF/ZFP36/RGS2	13
Micro-11	leukocyte homeostasis	5/203	35/8847	0.00112224	0.0468376	0.0424378	CD74/ANXA1/IL7R/PDE4B/TNFAIP3	5

## Sheet: GO_CAM
Cluster	Description	GeneRatio	BgRatio	pvalue	p.adjust	qvalue	geneID	Count
Macro-6	myeloid leukocyte activation	13/275	72/8847	2.62e-07	0.000478902	0.000411396	FGR/LYN/RAC2/IL15/PSEN1/SPI1/SUCNR1/AZU1/NDRG1/NOTCH2/PTPN6/FCER1G/TNF	13
Macro-6	negative regulation of immune system process	20/275	173/8847	3.74e-07	0.000478902	0.000411396	FGR/PLCB1/LYN/IDO1/CEBPB/IRF1/SEC14L1/DLG1/RARA/SPI1/VSIR/RASSF5/TBC1D10C/FBXW7/IFI16/PTPN6/PDCD1LG2/RIOK3/ADAR/TNF	20
Macro-6	myeloid cell activation involved in immune response	8/275	27/8847	1.05e-06	0.000736515	0.000632696	FGR/LYN/RAC2/SPI1/SUCNR1/PTPN6/FCER1G/TNF	8
Macro-6	regulation of lymphocyte proliferation	13/275	82/8847	1.25e-06	0.000736515	0.000632696	LYN/RAC2/IDO1/CEBPB/IRF1/IL15/DLG1/VSIR/RASSF5/TNFSF13B/PTPN6/PDCD1LG2/AIF1	13
Macro-6	regulation of mononuclear cell proliferation	13/275	83/8847	1.44e-06	0.000736515	0.000632696	LYN/RAC2/IDO1/CEBPB/IRF1/IL15/DLG1/VSIR/RASSF5/TNFSF13B/PTPN6/PDCD1LG2/AIF1	13
Macro-6	leukocyte activation	27/275	319/8847	1.98e-06	0.000736918	0.000633042	FCGR3/FGR/LYN/RAC2/IDO1/CEBPB/IRF1/IL15/DLG1/PSEN1/RARA/SPI1/ELF4/VSIR/RASSF5/DOCK11/TBC1D10C/SUCNR1/AZU1/NDRG1/TNFSF13B/NOTCH2/PTPN6/PDCD1LG2/FCER1G/AIF1/TNF	27
Macro-6	lymphocyte proliferation	14/275	101/8847	2.56e-06	0.000736918	0.000633042	LYN/RAC2/IDO1/CEBPB/IRF1/IL15/DLG1/ELF4/VSIR/RASSF5/TNFSF13B/PTPN6/PDCD1LG2/AIF1	14
Macro-6	T cell proliferation	12/275	75/8847	2.91e-06	0.000736918	0.000633042	RAC2/IDO1/CEBPB/IRF1/IL15/DLG1/ELF4/VSIR/TNFSF13B/PTPN6/PDCD1LG2/AIF1	12
Macro-6	regulation of leukocyte proliferation	13/275	89/8847	3.23e-06	0.000736918	0.000633042	LYN/RAC2/IDO1/CEBPB/IRF1/IL15/DLG1/VSIR/RASSF5/TNFSF13B/PTPN6/PDCD1LG2/AIF1	13
Macro-6	mononuclear cell proliferation	14/275	103/8847	3.25e-06	0.000736918	0.000633042	LYN/RAC2/IDO1/CEBPB/IRF1/IL15/DLG1/ELF4/VSIR/RASSF5/TNFSF13B/PTPN6/PDCD1LG2/AIF1	14
Macro-6	positive regulation of immune system process	29/275	368/8847	3.44e-06	0.000736918	0.000633042	FGR/LYN/RAC2/IDO1/IRF1/IL15/SEC14L1/CFP/PSEN1/RARA/SPI1/MAPKAPK3/VSIR/ZNFX1/TNFSF13B/NOTCH2/EREG/IFI16/CSK/SCIMP/PTPN6/PDCD1LG2/RIOK3/OXSR1/HSP90AA1/EVI2B/FCER1G/AIF1/TNF	29
Macro-6	negative regulation of leukocyte activation	12/275	77/8847	3.88e-06	0.000736918	0.000633042	FGR/LYN/IDO1/CEBPB/IRF1/DLG1/SPI1/VSIR/RASSF5/TBC1D10C/PTPN6/PDCD1LG2	12
Macro-6	regulation of immune response	26/275	311/8847	3.89e-06	0.000736918	0.000633042	FCGR3/FGR/LYN/RAC2/IDO1/IRF1/IL15/SEC14L1/CFP/PSEN1/RARA/SPI1/MAPKAPK3/VSIR/ZNFX1/TNFSF13B/EREG/IFI16/CSK/SCIMP/PTPN6/RIOK3/ADAR/HSP90AA1/FCER1G/TNF	26
Macro-6	leukocyte activation involved in immune response	13/275	91/8847	4.17e-06	0.000736918	0.000633042	FCGR3/FGR/LYN/RAC2/PSEN1/RARA/SPI1/DOCK11/SUCNR1/NOTCH2/PTPN6/FCER1G/TNF	13
Macro-6	regulation of T cell proliferation	11/275	65/8847	4.32e-06	0.000736918	0.000633042	RAC2/IDO1/CEBPB/IRF1/IL15/DLG1/VSIR/TNFSF13B/PTPN6/PDCD1LG2/AIF1	11
Macro-6	cell activation involved in immune response	13/275	93/8847	5.34e-06	0.000855343	0.000734773	FCGR3/FGR/LYN/RAC2/PSEN1/RARA/SPI1/DOCK11/SUCNR1/NOTCH2/PTPN6/FCER1G/TNF	13
Macro-6	negative regulation of lymphocyte activation	11/275	67/8847	5.86e-06	0.00086283	0.000741205	FGR/LYN/IDO1/CEBPB/IRF1/DLG1/VSIR/RASSF5/TBC1D10C/PTPN6/PDCD1LG2	11
Macro-6	cell activation	28/275	360/8847	6.58e-06	0.00086283	0.000741205	FCGR3/FGR/PLCB1/LYN/RAC2/IDO1/CEBPB/IRF1/IL15/DLG1/PSEN1/RARA/SPI1/ELF4/VSIR/RASSF5/DOCK11/TBC1D10C/SUCNR1/AZU1/NDRG1/TNFSF13B/NOTCH2/PTPN6/PDCD1LG2/FCER1G/AIF1/TNF	28
Macro-6	regulation of cytokine production	23/275	263/8847	6.87e-06	0.00086283	0.000741205	FGR/PLCB1/IDO1/CEBPB/PLD4/IRF1/IL15/PSEN1/RARA/ELF4/VSIR/NPTN/AZU1/EREG/IFI16/SCIMP/PTPN6/PDCD1LG2/RIOK3/LOC706568/HSP90AA1/AIF1/TNF	23
Macro-6	negative regulation of mononuclear cell proliferation	8/275	34/8847	7.08e-06	0.00086283	0.000741205	LYN/IDO1/CEBPB/DLG1/VSIR/RASSF5/PTPN6/PDCD1LG2	8
Macro-6	negative regulation of lymphocyte proliferation	8/275	34/8847	7.08e-06	0.00086283	0.000741205	LYN/IDO1/CEBPB/DLG1/VSIR/RASSF5/PTPN6/PDCD1LG2	8
Macro-6	negative regulation of cell activation	12/275	82/8847	7.61e-06	0.000866966	0.000744758	FGR/LYN/IDO1/CEBPB/IRF1/DLG1/SPI1/VSIR/RASSF5/TBC1D10C/PTPN6/PDCD1LG2	12
Macro-6	cytokine production	23/275	265/8847	7.79e-06	0.000866966	0.000744758	FGR/PLCB1/IDO1/CEBPB/PLD4/IRF1/IL15/PSEN1/RARA/ELF4/VSIR/NPTN/AZU1/EREG/IFI16/SCIMP/PTPN6/PDCD1LG2/RIOK3/LOC706568/HSP90AA1/AIF1/TNF	23
Macro-6	negative regulation of leukocyte proliferation	8/275	35/8847	8.93e-06	0.000952576	0.0008183	LYN/IDO1/CEBPB/DLG1/VSIR/RASSF5/PTPN6/PDCD1LG2	8
Macro-6	positive regulation of immune response	22/275	250/8847	9.91e-06	0.00101538	0.00087225	FGR/LYN/IDO1/IRF1/IL15/SEC14L1/CFP/PSEN1/RARA/SPI1/MAPKAPK3/ZNFX1/TNFSF13B/EREG/IFI16/CSK/SCIMP/PTPN6/RIOK3/HSP90AA1/FCER1G/TNF	22
Macro-6	lymphocyte activation	23/275	270/8847	1.06e-05	0.00103194	0.000886474	FCGR3/FGR/LYN/RAC2/IDO1/CEBPB/IRF1/IL15/DLG1/PSEN1/RARA/SPI1/ELF4/VSIR/RASSF5/DOCK11/TBC1D10C/TNFSF13B/NOTCH2/PTPN6/PDCD1LG2/FCER1G/AIF1	23
Macro-6	leukocyte proliferation	14/275	114/8847	1.09e-05	0.00103194	0.000886474	LYN/RAC2/IDO1/CEBPB/IRF1/IL15/DLG1/ELF4/VSIR/RASSF5/TNFSF13B/PTPN6/PDCD1LG2/AIF1	14
Macro-6	regulation of phagocytosis	7/275	28/8847	1.76e-05	0.00160561	0.00137928	FGR/IL15/CD47/ATG3/AZU1/FCER1G/TNF	7
Macro-6	innate immune response	25/275	321/8847	2.06e-05	0.00181793	0.00156167	FCGR3/FGR/LYN/DAPK1/IRF1/SEC14L1/ACTR3/CFP/SPI1/MAPKAPK3/ZNFX1/EREG/IFI16/SCIMP/PTPN6/RIOK3/ZYX/ADAR/LOC706568/HSP90AA1/TRIM36/FCER1G/AIF1/KYNU/TNF	25
Macro-6	positive regulation of cytokine production	17/275	171/8847	2.19e-05	0.00187342	0.00160934	FGR/PLCB1/IDO1/CEBPB/IRF1/IL15/PSEN1/RARA/AZU1/EREG/IFI16/SCIMP/RIOK3/LOC706568/HSP90AA1/AIF1/TNF	17
Macro-6	cell-cell adhesion	24/275	305/8847	2.56e-05	0.00211552	0.00181732	LYN/PECAM1/ITGA4/RAC2/IDO1/CEBPB/IRF1/IL15/VCL/CD47/DLG1/CYFIP2/PSEN1/RARA/SPI1/VSIR/ICAM3/TNFSF13B/PTPN6/PDCD1LG2/CD93/AIF1/LPP/TNF	24
Macro-6	regulation of lymphocyte activation	17/275	178/8847	3.69e-05	0.00295353	0.0025372	FGR/LYN/RAC2/IDO1/CEBPB/IRF1/IL15/DLG1/RARA/SPI1/VSIR/RASSF5/TBC1D10C/TNFSF13B/PTPN6/PDCD1LG2/AIF1	17
Macro-6	actin polymerization or depolymerization	11/275	83/8847	4.74e-05	0.00362279	0.00311212	PFN1/VASP/DLG1/CYFIP2/MTPN/TMOD3/COTL1/DSTN/ARPC5/AIF1/ADD3	11
Macro-6	phagocytosis	10/275	69/8847	4.81e-05	0.00362279	0.00311212	FGR/PLD4/IL15/CD47/RARA/ATG3/AZU1/FCER1G/AIF1/TNF	10
Macro-6	defense response to other organism	29/275	425/8847	5.3e-05	0.00387964	0.00333277	FCGR3/FGR/LYN/DAPK1/CEBPB/IRF1/SEC14L1/ACTR3/CFP/SPI1/MAPKAPK3/ZNFX1/COTL1/AZU1/NOTCH2/EREG/IFI16/SCIMP/PTPN6/RIOK3/ZYX/ADAR/LOC706568/HSP90AA1/TRIM36/FCER1G/AIF1/KYNU/TNF	29
Macro-6	positive regulation of response to external stimulus	19/275	222/8847	5.94e-05	0.00416833	0.00358076	RAC2/IDO1/CEBPB/IRF1/SEC14L1/CD47/SPI1/MAPKAPK3/ZNFX1/SUCNR1/EREG/IFI16/SCIMP/RIOK3/LOC706568/OXSR1/HSP90AA1/AIF1/TNF	19
Macro-6	positive regulation of defense response	16/275	167/8847	6.02e-05	0.00416833	0.00358076	IDO1/CEBPB/IRF1/SEC14L1/CD47/SPI1/MAPKAPK3/ZNFX1/SUCNR1/EREG/IFI16/SCIMP/RIOK3/LOC706568/HSP90AA1/TNF	16
Macro-6	actin filament organization	17/275	189/8847	7.89e-05	0.00531486	0.00456568	PFN1/RAC2/ACTR3/FLNA/VASP/DLG1/CYFIP2/MTPN/TMOD3/RHOF/COTL1/DSTN/WASF2/ARPC5/ZYX/AIF1/ADD3	17
Macro-6	small GTPase mediated signal transduction	17/275	193/8847	0.000102293	0.00671721	0.00577035	RAP1B/RAC2/RAPGEF1/CYTH1/SIPA1L1/IQSEC1/SH2D3C/RHOF/MAPRE2/PIK3CG/DOCK11/NOTCH2/WASF2/ARHGDIA/AIF1/GBF1/CHN2	17
Macro-6	leukocyte differentiation	19/275	234/8847	0.000120319	0.00770342	0.00661754	LYN/CEBPB/IRF1/PSEN1/RARA/RRAS/SPI1/VSIR/DOCK11/FBXW7/TNFSF13B/NOTCH2/IFI16/PTPN6/L3MBTL3/OSTM1/EVI2B/FCER1G/TNF	19
Macro-6	regulation of cell activation	18/275	215/8847	0.000123328	0.00770349	0.0066176	FGR/LYN/RAC2/IDO1/CEBPB/IRF1/IL15/DLG1/RARA/SPI1/VSIR/RASSF5/TBC1D10C/TNFSF13B/PTPN6/PDCD1LG2/FCER1G/AIF1	18
Macro-6	negative regulation of T cell proliferation	6/275	27/8847	0.000145739	0.0088866	0.00763394	IDO1/CEBPB/DLG1/VSIR/PTPN6/PDCD1LG2	6
Macro-6	regulation of defense response	20/275	259/8847	0.000158694	0.00945152	0.00811923	FGR/IDO1/CEBPB/IRF1/SEC14L1/CD47/SPI1/ELF4/MAPKAPK3/ZNFX1/SUCNR1/CASP12/EREG/IFI16/SCIMP/RIOK3/ADAR/LOC706568/HSP90AA1/TNF	20
Macro-6	regulation of cell adhesion	21/275	280/8847	0.000163874	0.00953818	0.00819367	LYN/RAC2/IDO1/CEBPB/IRF1/IL15/VCL/CD47/FLNA/DLG1/RARA/RRAS/SPI1/PPP1R12A/VSIR/AZU1/TNFSF13B/PTPN6/PDCD1LG2/AIF1/TNF	21
Macro-6	dendritic cell differentiation	5/275	18/8847	0.000171884	0.00978211	0.00840322	LYN/CEBPB/PSEN1/SPI1/NOTCH2	5
Macro-6	immune effector process	16/275	183/8847	0.000178135	0.00991745	0.00851948	FCGR3/FGR/LYN/RAC2/CFP/PSEN1/RARA/SPI1/DOCK11/SUCNR1/AZU1/NOTCH2/SCIMP/PTPN6/FCER1G/TNF	16
Macro-6	regulation of leukocyte activation	17/275	203/8847	0.000189458	0.0103234	0.00886823	FGR/LYN/RAC2/IDO1/CEBPB/IRF1/IL15/DLG1/RARA/SPI1/VSIR/RASSF5/TBC1D10C/TNFSF13B/PTPN6/PDCD1LG2/AIF1	17
Macro-6	leukocyte cell-cell adhesion	14/275	148/8847	0.000199013	0.0106182	0.00912142	ITGA4/RAC2/IDO1/CEBPB/IRF1/IL15/DLG1/RARA/VSIR/TNFSF13B/PTPN6/PDCD1LG2/AIF1/TNF	14
Macro-6	actin filament polymerization	9/275	67/8847	0.000209186	0.0109332	0.00939203	PFN1/DLG1/CYFIP2/MTPN/TMOD3/COTL1/ARPC5/AIF1/ADD3	9
Macro-6	myeloid leukocyte differentiation	11/275	98/8847	0.000217858	0.0111587	0.00958576	CEBPB/PSEN1/RARA/SPI1/FBXW7/NOTCH2/IFI16/L3MBTL3/OSTM1/EVI2B/TNF	11
Macro-6	positive regulation of phagocytosis	5/275	19/8847	0.000227387	0.0111838	0.00960735	IL15/CD47/AZU1/FCER1G/TNF	5
Macro-6	regulation of actin polymerization or depolymerization	9/275	68/8847	0.000234648	0.0111838	0.00960735	PFN1/DLG1/CYFIP2/MTPN/TMOD3/COTL1/DSTN/ARPC5/ADD3	9
Macro-6	regulation of actin filament length	9/275	68/8847	0.000234648	0.0111838	0.00960735	PFN1/DLG1/CYFIP2/MTPN/TMOD3/COTL1/DSTN/ARPC5/ADD3	9
Macro-6	response to type II interferon	7/275	41/8847	0.000235817	0.0111838	0.00960735	IRF1/ACTR3/ZYX/LOC706568/AIF1/KYNU/TNF	7
Macro-6	regulation of mast cell activation involved in immune response	4/275	1947-11-01	0.000253629	0.0116297	0.00999041	FGR/LYN/RAC2/PTPN6	4
Macro-6	positive regulation of catalytic activity	25/275	375/8847	0.000254301	0.0116297	0.00999041	FGR/ABI1/ATP2B4/DLG1/CYFIP2/PSAP/PSEN1/ARAP1/PPP1R12A/VSIR/MAPRE2/BID/PIK3CG/DOCK11/TBC1D10C/FBXW7/AZU1/EREG/IFI16/RP2/COX17/LOC706568/HSP90AA1/CHN2/TNF	25
Macro-6	myeloid leukocyte mediated immunity	6/275	30/8847	0.000270295	0.0121443	0.0104325	FCGR3/FGR/LYN/RAC2/SPI1/AZU1	6
Macro-6	myeloid cell differentiation	15/275	172/8847	0.000291012	0.0128497	0.0110384	CEBPB/MAFB/PSEN1/RARA/SPI1/FBXW7/NOTCH2/WASF2/IFI16/PTPN6/L3MBTL3/OSTM1/ADAR/EVI2B/TNF	15
Macro-6	regulation of actin filament polymerization	8/275	56/8847	0.000306024	0.0131776	0.0113201	PFN1/DLG1/CYFIP2/MTPN/TMOD3/COTL1/ARPC5/ADD3	8
Macro-6	T cell activation	16/275	192/8847	0.00030873	0.0131776	0.0113201	RAC2/IDO1/CEBPB/IRF1/IL15/DLG1/PSEN1/RARA/SPI1/ELF4/VSIR/TNFSF13B/PTPN6/PDCD1LG2/FCER1G/AIF1	16
Macro-6	regulation of cell-cell adhesion	15/275	175/8847	0.000350877	0.0147311	0.0126546	LYN/IDO1/CEBPB/IRF1/IL15/CD47/DLG1/RARA/SPI1/VSIR/TNFSF13B/PTPN6/PDCD1LG2/AIF1/TNF	15
Macro-6	leukocyte degranulation	5/275	21/8847	0.000378128	0.0153712	0.0132045	FCGR3/FGR/LYN/RAC2/SPI1	5
Macro-6	mast cell activation	5/275	21/8847	0.000378128	0.0153712	0.0132045	FGR/LYN/RAC2/NDRG1/PTPN6	5
Macro-6	cellular response to type II interferon	6/275	32/8847	0.000391531	0.0156674	0.0134589	IRF1/ACTR3/ZYX/LOC706568/AIF1/TNF	6
Macro-6	negative regulation of cell population proliferation	18/275	239/8847	0.000456893	0.0180016	0.0154641	LYN/IDO1/CEBPB/SOD2/TOB1/DLG1/VSIR/RASSF5/NDRG1/EREG/CDKN2D/CSK/PTPN6/PDCD1LG2/NACC2/PTEN/AIF1/TNF	18
Macro-6	myeloid cell development	6/275	33/8847	0.00046622	0.0180907	0.0155407	FBXW7/NOTCH2/WASF2/PTPN6/L3MBTL3/EVI2B	6
Macro-6	regulation of protein polymerization	9/275	75/8847	0.000494772	0.0189121	0.0162463	PFN1/DLG1/CYFIP2/MTPN/TMOD3/COTL1/ARPC5/HSP90AA1/ADD3	9
Macro-6	response to cytokine	21/275	306/8847	0.000545838	0.0205572	0.0176595	PLCB1/DAPK1/IRF1/LSP1/IL15/ACTR3/SPI1/MAPKAPK3/TNFSF13B/EREG/IFI16/ZFAND6/ZYX/ADAR/LOC706568/OXSR1/ST3GAL6/AIF1/KYNU/TIMP1/TNF	21
Macro-6	regulation of hydrolase activity	22/275	329/8847	0.00057479	0.0213085	0.0183048	ARHGAP15/SIPA1L1/CYFIP2/PSAP/ARAP1/PPP1R12A/VSIR/BIRC3/MAPRE2/BID/PSMB9/DOCK11/TBC1D10C/CDKN2D/IFI16/RP2/LOC706568/VAV1/CHN2/TIMP1/TNF/SERPINB9	22
Macro-6	actin cytoskeleton organization	20/275	286/8847	0.000582426	0.0213085	0.0183048	PFN1/RAC2/ACTR3/FLNA/VASP/DLG1/CYFIP2/MTPN/TMOD3/RHOF/COTL1/DSTN/NOTCH2/WASF2/ARPC5/CAP1/ZYX/AIF1/ADD3/TNF	20
Macro-6	hemopoiesis	23/275	352/8847	0.000596429	0.0215134	0.0184809	LYN/CEBPB/PLD4/IRF1/MAFB/PSEN1/RARA/RRAS/SPI1/VSIR/DOCK11/FBXW7/TNFSF13B/NOTCH2/WASF2/IFI16/PTPN6/L3MBTL3/OSTM1/ADAR/EVI2B/FCER1G/TNF	23
Macro-6	regulation of vesicle-mediated transport	14/275	166/8847	0.000646782	0.0230057	0.0197628	FGR/LYN/RAP1B/RAC2/IL15/RAB10/CD47/PSEN1/ATG3/SPI1/AZU1/CSK/FCER1G/TNF	14
Macro-6	regulation of mast cell activation	4/275	14/8847	0.000714553	0.0242427	0.0208254	FGR/LYN/RAC2/PTPN6	4
Macro-6	regulation of leukocyte degranulation	4/275	14/8847	0.000714553	0.0242427	0.0208254	FGR/LYN/RAC2/SPI1	4
Macro-6	integrin-mediated signaling pathway	7/275	49/8847	0.00072889	0.0242427	0.0208254	FGR/ITGA4/FLNA/ITGB1/ADAM10/ZYX/TIMP1	7
Macro-6	interleukin-6 production	7/275	49/8847	0.00072889	0.0242427	0.0208254	CEBPB/ELF4/EREG/SCIMP/PTPN6/AIF1/TNF	7
Macro-6	regulation of interleukin-6 production	7/275	49/8847	0.00072889	0.0242427	0.0208254	CEBPB/ELF4/EREG/SCIMP/PTPN6/AIF1/TNF	7
Macro-6	ameboidal-type cell migration	14/275	169/8847	0.000772774	0.0253727	0.0217962	PFN1/ITGA4/AKT3/ATP2B4/PRR5L/RRAS/MAPRE2/PIK3CG/FBXW7/WASF2/GLIPR2/CAP1/TIMP1/TNF	14
Macro-6	regulation of T cell activation	12/275	132/8847	0.000807004	0.0261612	0.0224735	RAC2/IDO1/CEBPB/IRF1/IL15/DLG1/RARA/VSIR/TNFSF13B/PTPN6/PDCD1LG2/AIF1	12
Macro-6	regulation of leukocyte cell-cell adhesion	12/275	133/8847	0.000862989	0.0276264	0.0237322	IDO1/CEBPB/IRF1/IL15/DLG1/RARA/VSIR/TNFSF13B/PTPN6/PDCD1LG2/AIF1/TNF	12
Macro-6	regulation of MAPK cascade	19/275	274/8847	0.000881911	0.0278836	0.0239531	PLCB1/RAP1B/TAOK3/DLG1/PSEN1/RRAS/SPI1/PIK3CG/TBC1D10C/FBXW7/MDFIC/NOTCH2/SCIMP/PTPN6/GLIPR2/STK40/PDE8A/PELI2/TNF	19
Macro-6	negative regulation of T cell activation	7/275	51/8847	0.000931779	0.0286451	0.0246073	IDO1/CEBPB/IRF1/DLG1/VSIR/PTPN6/PDCD1LG2	7
Macro-6	ARF protein signal transduction	4/275	15/8847	0.000950737	0.0286451	0.0246073	CYTH1/IQSEC1/MAPRE2/GBF1	4
Macro-6	regulation of ARF protein signal transduction	4/275	15/8847	0.000950737	0.0286451	0.0246073	CYTH1/IQSEC1/MAPRE2/GBF1	4
Macro-6	bone cell development	4/275	15/8847	0.000950737	0.0286451	0.0246073	FBXW7/NOTCH2/WASF2/PTPN6	4
Macro-6	mast cell activation involved in immune response	4/275	16/8847	0.00123691	0.0364106	0.0312781	FGR/LYN/RAC2/PTPN6	4
Macro-6	regulation of myeloid leukocyte mediated immunity	4/275	16/8847	0.00123691	0.0364106	0.0312781	FGR/LYN/RAC2/SPI1	4
Macro-6	activation of immune response	14/275	178/8847	0.0012819	0.0373062	0.0320475	LYN/IRF1/SEC14L1/CFP/PSEN1/MAPKAPK3/ZNFX1/IFI16/CSK/SCIMP/PTPN6/RIOK3/HSP90AA1/FCER1G	14
Macro-6	negative regulation of leukocyte cell-cell adhesion	7/275	54/8847	0.00131675	0.03789	0.032549	IDO1/CEBPB/IRF1/DLG1/VSIR/PTPN6/PDCD1LG2	7
Macro-6	actin filament-based process	20/275	307/8847	0.00140041	0.0398494	0.0342322	PFN1/RAC2/ACTR3/FLNA/VASP/DLG1/CYFIP2/MTPN/TMOD3/RHOF/COTL1/DSTN/NOTCH2/WASF2/ARPC5/CAP1/ZYX/AIF1/ADD3/TNF	20
Macro-6	MAPK cascade	20/275	308/8847	0.00145637	0.0409864	0.035209	PLCB1/RAP1B/TAOK3/DLG1/PSEN1/RRAS/SPI1/PIK3CG/TBC1D10C/FBXW7/MDFIC/NOTCH2/SCIMP/PTPN6/GLIPR2/STK40/PDE8A/PELI2/PPM1L/TNF	20
Macro-6	regulation of potassium ion transmembrane transport	5/275	28/8847	0.00152841	0.0416602	0.0357877	FLNA/DLG1/GNB2/OXSR1/ATP1B3	5
Macro-6	regulation of innate immune response	12/275	142/8847	0.00152891	0.0416602	0.0357877	FGR/IRF1/SEC14L1/SPI1/MAPKAPK3/ZNFX1/EREG/IFI16/SCIMP/RIOK3/ADAR/HSP90AA1	12
Macro-6	protein polymerization	10/275	105/8847	0.00152911	0.0416602	0.0357877	PFN1/DLG1/CYFIP2/MTPN/TMOD3/COTL1/ARPC5/HSP90AA1/AIF1/ADD3	10
Macro-6	regulation of response to external stimulus	23/275	378/8847	0.00156053	0.0416706	0.0357967	FGR/RAC2/IDO1/CEBPB/IRF1/SEC14L1/CD47/SPI1/ELF4/MAPKAPK3/ZNFX1/SUCNR1/CASP12/EREG/IFI16/SCIMP/RIOK3/ADAR/LOC706568/OXSR1/HSP90AA1/AIF1/TNF	23
Macro-6	membrane protein ectodomain proteolysis	4/275	17/8847	0.00157831	0.0416706	0.0357967	PSEN1/ADAM10/TIMP1/TNF	4
Macro-6	positive regulation of interleukin-12 production	4/275	17/8847	0.00157831	0.0416706	0.0357967	PLCB1/IDO1/IRF1/SCIMP	4
Macro-6	regulation of endopeptidase activity	11/275	124/8847	0.00161372	0.0421708	0.0362264	CYFIP2/VSIR/BIRC3/BID/PSMB9/CDKN2D/IFI16/LOC706568/TIMP1/TNF/SERPINB9	11
Macro-6	regulation of actin filament organization	10/275	106/8847	0.00164318	0.042507	0.0365152	PFN1/DLG1/CYFIP2/MTPN/TMOD3/COTL1/DSTN/WASF2/ARPC5/ADD3	10
Macro-6	positive regulation of inflammatory response	6/275	42/8847	0.00174738	0.0447302	0.038425	IDO1/CEBPB/CD47/SUCNR1/LOC706568/TNF	6
Macro-6	regulation of ERK1 and ERK2 cascade	10/275	107/8847	0.00176406	0.0447302	0.038425	RAP1B/DLG1/RRAS/TBC1D10C/FBXW7/NOTCH2/SCIMP/PTPN6/GLIPR2/PDE8A	10
Macro-6	negative regulation of cell-cell adhesion	8/275	73/8847	0.00183738	0.0460477	0.0395568	IDO1/CEBPB/IRF1/DLG1/SPI1/VSIR/PTPN6/PDCD1LG2	8
Macro-6	positive regulation of intracellular signal transduction	23/275	383/8847	0.00185198	0.0460477	0.0395568	FGR/PLCB1/S100A4/RAP1B/AKT3/PSEN1/PRR5L/SPI1/MAPRE2/PIK3CG/PLAGL2/FBXW7/NOTCH2/SCIMP/PTPN6/GLIPR2/NACC2/RNF13/LOC706568/HSP90AA1/PDE8A/PELI2/TNF	23
Macro-6	positive regulation of hydrolase activity	14/275	186/8847	0.0019462	0.0477859	0.04105	CYFIP2/PSAP/ARAP1/PPP1R12A/VSIR/MAPRE2/BID/DOCK11/TBC1D10C/IFI16/RP2/LOC706568/CHN2/TNF	14
Macro-6	regulation of transmembrane transport	15/275	207/8847	0.00197692	0.0477859	0.04105	FLNA/DLG1/PSEN1/GNB2/CLIC5/PIK3CG/OAZ1/PTPN6/COX17/OXSR1/AZIN1/WWP2/ATP1B3/TNF/FABP5	15
Macro-6	membrane protein proteolysis	4/275	18/8847	0.00198014	0.0477859	0.04105	PSEN1/ADAM10/TIMP1/TNF	4
Macro-6	regulation of cell migration	21/275	339/8847	0.00199652	0.0477859	0.04105	FGR/PLCB1/PFN1/RAC2/AKT3/SOD2/VCL/ATP2B4/FLNA/PRR5L/RRAS/SPI1/VSIR/MAPRE2/PIK3CG/FBXW7/GLIPR2/OXSR1/AIF1/TIMP1/TNF	21
Macro-6	regulation of cellular component size	11/275	128/8847	0.00208194	0.0493689	0.0424098	PFN1/AKT3/DLG1/CYFIP2/MTPN/TMOD3/COTL1/DSTN/ULK2/ARPC5/ADD3	11
Macro-8	positive regulation of immune system process	38/300	368/8847	5.91e-10	1.53e-06	1.33e-06	CD14/C1QC/CD74/MAMU-DRA/RUNX1/FYB1/VSIG4/MAMU-DMB/GPR183/C3/ANXA1/SLC39A10/CACNB4/NFATC2/TLR4/PLA2G4A/CCL3/CCR1/SH3KBP1/RBM47/FOS/CMKLR1/CD83/XBP1/NFKBIA/CADM1/TGFBR2/RB1/VAMP8/PDE4B/PDE4D/CCL5/TNFAIP3/TLR2/TYROBP/MAMU-DPB/LGMN/CD46	38
Macro-8	inflammatory response	27/300	275/8847	5.96e-07	0.000769669	0.000672115	RBPJ/CD14/CCL4L1/FN1/LOC100430627/JUN/OLR1/PLD3/C3/ANXA1/IL18/TLR4/CCL3/CCR1/CYSLTR1/LOC100426632/B4GALT1/CMKLR1/NRROS/NFKBIA/RB1/VAMP8/CCL5/TNFAIP3/TLR2/LIPA/HIF1A	27
Macro-8	myeloid leukocyte differentiation	15/300	98/8847	9.15e-07	0.000787326	0.000687534	RBPJ/C1QC/CD74/JUN/RUNX1/GPR183/CCL3/CCR1/UBASH3B/FOS/NRROS/GAB3/MITF/TGFBR2/RB1	15
Macro-8	adaptive immune response	17/300	134/8847	2.57e-06	0.00162471	0.00141878	C1QC/CD74/MAMU-DRA/MAMU-DMB/GPR183/C3/ANXA1/CD4/PLA2G4A/MAMU-DRB5/MAMU-DQA1/TEC/MAMU-DRB1/TNFAIP3/MAMU-DPB/AHR/CD46	17
Macro-8	antigen processing and presentation of peptide or polysaccharide antigen via MHC class II	7/300	21/8847	3.71e-06	0.00162471	0.00141878	CD74/MAMU-DRA/MAMU-DMB/MAMU-DRB5/MAMU-DQA1/MAMU-DRB1/MAMU-DPB	7
Macro-8	positive regulation of immune response	24/300	250/8847	3.84e-06	0.00162471	0.00141878	CD14/C1QC/CD74/FYB1/VSIG4/C3/ANXA1/SLC39A10/CACNB4/NFATC2/TLR4/PLA2G4A/RBM47/CMKLR1/XBP1/NFKBIA/CADM1/VAMP8/PDE4B/PDE4D/TNFAIP3/TLR2/TYROBP/CD46	24
Macro-8	cell activation	30/300	360/8847	4.4e-06	0.00162471	0.00141878	RBPJ/FN1/CD74/JUN/MAMU-DRA/VSIG4/MAMU-DMB/ZFP36L2/GPR183/ANXA1/P2RY12/CD4/NFATC2/PLA2G4A/CHD7/SOCS6/CCL3/TREML1/SH3KBP1/UBASH3B/CLEC4A/CD83/XBP1/TGFBR2/VAMP8/TNFAIP3/CAMP/MAMU-DPB/AHR/CD46	30
Macro-8	leukocyte migration	17/300	143/8847	6.31e-06	0.00183334	0.00160097	CCL4L1/CD74/GPR183/ANXA1/P2RY12/CCL3/CCR1/ITGA6/JAML/ITGA9/B4GALT1/CMKLR1/LRCH1/PDE4B/CCL5/DUSP1/LGMN	17
Macro-8	regulation of immune response	27/300	311/8847	6.39e-06	0.00183334	0.00160097	CD14/C1QC/CD74/FYB1/VSIG4/C3/ANXA1/SLC39A10/CACNB4/NFATC2/TLR4/PLA2G4A/RBM47/CMKLR1/FCGR2B/HCST/XBP1/NFKBIA/CADM1/VAMP8/PDE4B/PDE4D/TNFAIP3/TLR2/TYROBP/AHR/CD46	27
Macro-8	myeloid leukocyte migration	13/300	88/8847	7.38e-06	0.00190475	0.00166332	CCL4L1/CD74/ANXA1/P2RY12/CCL3/CCR1/JAML/B4GALT1/CMKLR1/PDE4B/CCL5/DUSP1/LGMN	13
Macro-8	leukocyte activation	27/300	319/8847	1.02e-05	0.00239905	0.00209498	RBPJ/FN1/CD74/JUN/MAMU-DRA/VSIG4/MAMU-DMB/ZFP36L2/GPR183/ANXA1/CD4/NFATC2/PLA2G4A/CHD7/SOCS6/CCL3/SH3KBP1/CLEC4A/CD83/XBP1/TGFBR2/VAMP8/TNFAIP3/CAMP/MAMU-DPB/AHR/CD46	27
Macro-8	regulation of cell activation	21/300	215/8847	1.21e-05	0.00259591	0.00226689	FN1/CD74/MAMU-DRA/VSIG4/MAMU-DMB/ZFP36L2/GPR183/ANXA1/NFATC2/PLA2G4A/SOCS6/SH3KBP1/UBASH3B/CD83/XBP1/TGFBR2/VAMP8/TNFAIP3/MAMU-DPB/AHR/CD46	21
Macro-8	leukocyte differentiation	22/300	234/8847	1.37e-05	0.00261144	0.00228044	RBPJ/C1QC/CD74/JUN/RUNX1/ZFP36L2/GPR183/ANXA1/CD4/CHD7/CCL3/CCR1/UBASH3B/FOS/NRROS/GAB3/CD83/XBP1/MITF/TGFBR2/RB1/CD46	22
Macro-8	receptor-mediated endocytosis	12/300	80/8847	1.42e-05	0.00261144	0.00228044	DAB2/CD14/FCHSD2/CD63/C3/CALCRL/RAB31/SIGLEC1/APOC1/OPHN1/FLOT1/EPS15	12
Macro-8	antigen processing and presentation of exogenous peptide antigen	5/300	1947-11-01	1.69e-05	0.00277403	0.00242243	CD74/MAMU-DRA/MAMU-DMB/CLEC4A/MAMU-DPB	5
Macro-8	regulation of leukocyte activation	20/300	203/8847	1.72e-05	0.00277403	0.00242243	FN1/CD74/MAMU-DRA/VSIG4/MAMU-DMB/ZFP36L2/GPR183/ANXA1/NFATC2/PLA2G4A/SOCS6/SH3KBP1/CD83/XBP1/TGFBR2/VAMP8/TNFAIP3/MAMU-DPB/AHR/CD46	20
Macro-8	regulation of leukocyte differentiation	15/300	125/8847	1.99e-05	0.0028939	0.00252711	C1QC/CD74/RUNX1/ZFP36L2/ANXA1/CCL3/CCR1/UBASH3B/FOS/CD83/XBP1/MITF/TGFBR2/RB1/CD46	15
Macro-8	myeloid cell differentiation	18/300	172/8847	2.02e-05	0.0028939	0.00252711	RBPJ/C1QC/CD74/JUN/RUNX1/GPR183/CCL3/CCR1/UBASH3B/FOS/NRROS/GAB3/NFKBIA/MITF/TGFBR2/RB1/HIF1A/SLC11A2	18
Macro-8	interleukin-2 production	7/300	28/8847	3.08e-05	0.00397769	0.00347353	RUNX1/VSIG4/ANXA1/CD83/PDE4B/PDE4D/TNFAIP3	7
Macro-8	regulation of interleukin-2 production	7/300	28/8847	3.08e-05	0.00397769	0.00347353	RUNX1/VSIG4/ANXA1/CD83/PDE4B/PDE4D/TNFAIP3	7
Macro-8	regulation of hemopoiesis	17/300	163/8847	3.59e-05	0.00440988	0.00385094	C1QC/CD74/RUNX1/ZFP36L2/ANXA1/CCL3/CCR1/UBASH3B/FOS/CD83/XBP1/NFKBIA/MITF/TGFBR2/RB1/HIF1A/CD46	17
Macro-8	leukocyte chemotaxis	12/300	89/8847	4.25e-05	0.00498481	0.004353	CCL4L1/CD74/GPR183/ANXA1/CCL3/CCR1/JAML/CMKLR1/PDE4B/CCL5/DUSP1/LGMN	12
Macro-8	regulation of myeloid leukocyte differentiation	9/300	51/8847	4.56e-05	0.00505265	0.00441224	C1QC/CD74/RUNX1/CCL3/CCR1/UBASH3B/FOS/MITF/RB1	9
Macro-8	positive regulation of leukocyte activation	14/300	119/8847	4.7e-05	0.00505265	0.00441224	CD74/MAMU-DRA/MAMU-DMB/GPR183/ANXA1/NFATC2/PLA2G4A/SH3KBP1/CD83/XBP1/TGFBR2/VAMP8/MAMU-DPB/CD46	14
Macro-8	mononuclear cell migration	10/300	64/8847	5.16e-05	0.00533371	0.00465768	CCL4L1/GPR183/CCL3/CCR1/JAML/CMKLR1/LRCH1/CCL5/DUSP1/LGMN	10
Macro-8	positive regulation of cell activation	14/300	122/8847	6.2e-05	0.0061557	0.00537548	CD74/MAMU-DRA/MAMU-DMB/GPR183/ANXA1/NFATC2/PLA2G4A/SH3KBP1/CD83/XBP1/TGFBR2/VAMP8/MAMU-DPB/CD46	14
Macro-8	antigen processing and presentation of exogenous antigen	5/300	14/8847	6.75e-05	0.00645269	0.00563482	CD74/MAMU-DRA/MAMU-DMB/CLEC4A/MAMU-DPB	5
Macro-8	regulation of cell migration	26/300	339/8847	8.11e-05	0.00748155	0.00653328	DAB2/FN1/CD74/JUN/NRP1/MEF2C/GPR183/ANXA1/P2RY12/BMPR1A/RIN2/CCL3/CCR1/ITGA6/CMKLR1/SRGAP3/SPRED1/LRCH1/XBP1/MITF/TGFBR2/CCL5/PLXNC1/DUSP1/HIF1A/LGMN	26
Macro-8	monocyte chemotaxis	6/300	23/8847	8.96e-05	0.00794278	0.00693605	CCL4L1/CCL3/CCR1/CCL5/DUSP1/LGMN	6
Macro-8	cytokine production	22/300	265/8847	9.23e-05	0.00794278	0.00693605	CD14/FN1/CD74/RUNX1/VSIG4/PLD3/C3/ANXA1/BMPR1A/CCL3/CLEC4A/CMKLR1/NRROS/CD83/CADM1/PDE4B/PDE4D/GAPDH/TNFAIP3/SRGN/HIF1A/CD46	22
Macro-8	cell-cell adhesion	24/300	305/8847	0.000103153	0.00859162	0.00750265	CD74/MAMU-DRA/OLR1/VSIG4/MAMU-DMB/ANXA1/P2RY12/SOCS6/ITGB5/MILR1/UBASH3B/ITGA6/JAML/ITGA9/FLOT1/ASTN1/CD83/XBP1/CADM1/TGFBR2/CDH13/EMB/MAMU-DPB/CD46	24
Macro-8	regulation of lymphocyte activation	17/300	178/8847	0.000109074	0.00866106	0.00756329	CD74/MAMU-DRA/VSIG4/MAMU-DMB/ZFP36L2/GPR183/ANXA1/NFATC2/SOCS6/SH3KBP1/CD83/XBP1/TGFBR2/TNFAIP3/MAMU-DPB/AHR/CD46	17
Macro-8	immune response-activating cell surface receptor signaling pathway	12/300	98/8847	0.000110695	0.00866106	0.00756329	CD14/FYB1/SLC39A10/CACNB4/NFATC2/CMKLR1/NFKBIA/PDE4B/PDE4D/TNFAIP3/TLR2/TYROBP	12
Macro-8	leukocyte homeostasis	7/300	35/8847	0.000142697	0.0108366	0.00946305	CD74/GPR183/ANXA1/PDE4B/TNFAIP3/LIPA/HIF1A	7
Macro-8	positive regulation of leukocyte differentiation	10/300	74/8847	0.000181556	0.0123741	0.0108057	CD74/RUNX1/ANXA1/CCR1/FOS/CD83/XBP1/TGFBR2/RB1/CD46	10
Macro-8	positive regulation of hemopoiesis	10/300	74/8847	0.000181556	0.0123741	0.0108057	CD74/RUNX1/ANXA1/CCR1/FOS/CD83/XBP1/TGFBR2/RB1/CD46	10
Macro-8	cell chemotaxis	13/300	119/8847	0.000187081	0.0123741	0.0108057	CCL4L1/CD74/NRP1/GPR183/ANXA1/CCL3/CCR1/JAML/CMKLR1/PDE4B/CCL5/DUSP1/LGMN	13
Macro-8	positive regulation of interleukin-2 production	5/300	17/8847	0.000191767	0.0123741	0.0108057	RUNX1/ANXA1/CD83/PDE4B/PDE4D	5
Macro-8	antigen processing and presentation of peptide antigen	5/300	17/8847	0.000191767	0.0123741	0.0108057	CD74/MAMU-DRA/MAMU-DMB/CLEC4A/MAMU-DPB	5
Macro-8	transforming growth factor beta production	5/300	17/8847	0.000191767	0.0123741	0.0108057	FN1/BMPR1A/NRROS/HIF1A/CD46	5
Macro-8	immune response-regulating cell surface receptor signaling pathway	12/300	104/8847	0.00019649	0.0123741	0.0108057	CD14/FYB1/SLC39A10/CACNB4/NFATC2/CMKLR1/NFKBIA/PDE4B/PDE4D/TNFAIP3/TLR2/TYROBP	12
Macro-8	regulation of cell motility	26/300	361/8847	0.000224694	0.0137712	0.0120257	DAB2/FN1/CD74/JUN/NRP1/MEF2C/GPR183/ANXA1/P2RY12/BMPR1A/RIN2/CCL3/CCR1/ITGA6/CMKLR1/SRGAP3/SPRED1/LRCH1/XBP1/MITF/TGFBR2/CCL5/PLXNC1/DUSP1/HIF1A/LGMN	26
Macro-8	regulation of cytokine production	21/300	263/8847	0.000229343	0.0137712	0.0120257	CD14/FN1/CD74/RUNX1/VSIG4/PLD3/C3/ANXA1/BMPR1A/CCL3/CLEC4A/CMKLR1/CD83/CADM1/PDE4B/PDE4D/GAPDH/TNFAIP3/SRGN/HIF1A/CD46	21
Macro-8	regulation of myeloid cell differentiation	11/300	91/8847	0.000239413	0.0140492	0.0122685	C1QC/CD74/RUNX1/CCL3/CCR1/UBASH3B/FOS/NFKBIA/MITF/RB1/HIF1A	11
Macro-8	regulation of leukocyte migration	10/300	77/8847	0.000253452	0.014185	0.012387	CD74/ANXA1/P2RY12/CCL3/CCR1/CMKLR1/LRCH1/CCL5/DUSP1/LGMN	10
Macro-8	negative regulation of ossification	5/300	18/8847	0.000258208	0.014185	0.012387	RBPJ/MEF2C/CCR1/SRGN/HIF1A	5
Macro-8	icosanoid biosynthetic process	5/300	18/8847	0.000258208	0.014185	0.012387	CD74/ALOX5AP/ANXA1/PLA2G4A/MGST2	5
Macro-8	positive regulation of lymphocyte activation	12/300	108/8847	0.000280919	0.0147027	0.0128391	CD74/MAMU-DRA/MAMU-DMB/GPR183/ANXA1/NFATC2/SH3KBP1/CD83/XBP1/TGFBR2/MAMU-DPB/CD46	12
Macro-8	regulation of B cell activation	8/300	51/8847	0.000284521	0.0147027	0.0128391	CD74/ZFP36L2/GPR183/NFATC2/SH3KBP1/XBP1/TNFAIP3/AHR	8
Macro-8	negative regulation of multicellular organismal process	27/300	387/8847	0.000284715	0.0147027	0.0128391	RBPJ/CST3/C1QC/FN1/CD74/VSIG4/MEF2C/ANXA1/BMPR1A/SOCS6/CCL3/CCR1/UBASH3B/CLEC4A/APOC1/CMKLR1/PLAC8/SPRED1/CD83/RB1/PDE3B/PDE4B/TNFAIP3/SRGN/BTG2/HIF1A/LGMN	27
Macro-8	regulation of mononuclear cell migration	7/300	39/8847	0.000290565	0.0147106	0.012846	CCL3/CCR1/CMKLR1/LRCH1/CCL5/DUSP1/LGMN	7
Macro-8	lymphocyte activation	21/300	270/8847	0.000328173	0.0160885	0.0140494	RBPJ/CD74/MAMU-DRA/VSIG4/MAMU-DMB/ZFP36L2/GPR183/ANXA1/CD4/NFATC2/CHD7/SOCS6/SH3KBP1/CLEC4A/CD83/XBP1/TGFBR2/TNFAIP3/MAMU-DPB/AHR/CD46	21
Macro-8	activation of immune response	16/300	178/8847	0.000347513	0.0160885	0.0140494	CD14/C1QC/FYB1/VSIG4/C3/SLC39A10/CACNB4/NFATC2/TLR4/CMKLR1/NFKBIA/PDE4B/PDE4D/TNFAIP3/TLR2/TYROBP	16
Macro-8	antigen processing and presentation of peptide antigen via MHC class II	4/300	1947-11-01	0.000354111	0.0160885	0.0140494	CD74/MAMU-DRA/MAMU-DMB/MAMU-DPB	4
Macro-8	positive regulation of transcription from RNA polymerase II promoter involved in cellular response to chemical stimulus	4/300	1947-11-01	0.000354111	0.0160885	0.0140494	RBPJ/JUN/XBP1/HIF1A	4
Macro-8	response to chemokine	6/300	29/8847	0.000355169	0.0160885	0.0140494	CCL4L1/CCL3/LRCH1/CCL5/DUSP1/HIF1A	6
Macro-8	cellular response to chemokine	6/300	29/8847	0.000355169	0.0160885	0.0140494	CCL4L1/CCL3/LRCH1/CCL5/DUSP1/HIF1A	6
Macro-8	hemopoiesis	25/300	352/8847	0.000366969	0.0163365	0.0142658	RBPJ/C1QC/CD74/JUN/RUNX1/ZFP36L2/GPR183/ANXA1/CD4/CHD7/CCL3/CCR1/UBASH3B/FOS/NRROS/GAB3/CD83/XBP1/NFKBIA/MITF/TGFBR2/RB1/HIF1A/SLC11A2/CD46	25
Macro-8	regulation of cell development	22/300	294/8847	0.000406784	0.017802	0.0155456	C1QC/FN1/CD74/RUNX1/ZFP36L2/ANXA1/CHD7/BMPR1A/CCL3/CCR1/UBASH3B/FOS/CD83/XBP1/NFKBIA/MITF/TGFBR2/RB1/PLXNC1/BTG2/HIF1A/CD46	22
Macro-8	antigen processing and presentation	8/300	54/8847	0.000425691	0.0179686	0.0156911	CD74/MAMU-DRA/MAMU-DMB/CLEC4A/MAMU-DRB5/MAMU-DQA1/MAMU-DRB1/MAMU-DPB	8
Macro-8	granulocyte chemotaxis	8/300	54/8847	0.000425691	0.0179686	0.0156911	CCL4L1/CD74/ANXA1/CCL3/JAML/CMKLR1/PDE4B/CCL5	8
Macro-8	regulation of receptor-mediated endocytosis	6/300	30/8847	0.000431468	0.0179686	0.0156911	DAB2/CD63/C3/APOC1/OPHN1/FLOT1	6
Macro-8	cellular response to transforming growth factor beta stimulus	11/300	98/8847	0.000459347	0.0188259	0.0164398	DAB2/JUN/LDLRAD4/ZFP36L2/MEF2C/ITGB5/FOS/NRROS/HTRA1/SPRED1/TGFBR2	11
Macro-8	regulation of locomotion	26/300	379/8847	0.000478305	0.0192966	0.0168508	DAB2/FN1/CD74/JUN/NRP1/MEF2C/GPR183/ANXA1/P2RY12/BMPR1A/RIN2/CCL3/CCR1/ITGA6/CMKLR1/SRGAP3/SPRED1/LRCH1/XBP1/MITF/TGFBR2/CCL5/PLXNC1/DUSP1/HIF1A/LGMN	26
Macro-8	response to transforming growth factor beta	11/300	99/8847	0.000501488	0.0199207	0.0173958	DAB2/JUN/LDLRAD4/ZFP36L2/MEF2C/ITGB5/FOS/NRROS/HTRA1/SPRED1/TGFBR2	11
Macro-8	endocytosis	16/300	185/8847	0.000534538	0.0209118	0.0182612	DAB2/CD14/FCHSD2/CD63/C3/CALCRL/RAB31/FNBP1L/SIGLEC1/APOC1/OPHN1/PACSIN2/DNM3/FLOT1/SNX9/EPS15	16
Macro-8	myeloid leukocyte activation	9/300	72/8847	0.000684315	0.0263717	0.0230291	RBPJ/FN1/JUN/VSIG4/PLA2G4A/CCL3/TGFBR2/VAMP8/CAMP	9
Macro-8	regulation of leukocyte chemotaxis	7/300	45/8847	0.000720383	0.0273534	0.0238864	CD74/CCL3/CCR1/CMKLR1/CCL5/DUSP1/LGMN	7
Macro-8	T cell activation	16/300	192/8847	0.000802072	0.0300138	0.0262096	CD74/MAMU-DRA/VSIG4/MAMU-DMB/ZFP36L2/GPR183/ANXA1/CD4/CHD7/SOCS6/CLEC4A/CD83/XBP1/TGFBR2/MAMU-DPB/CD46	16
Macro-8	positive regulation of cell migration	16/300	193/8847	0.000848319	0.0311807	0.0272286	DAB2/FN1/CD74/JUN/NRP1/ANXA1/RIN2/CCL3/CCR1/ITGA6/CMKLR1/XBP1/TGFBR2/CCL5/HIF1A/LGMN	16
Macro-8	regulation of GTPase activity	12/300	122/8847	0.000857409	0.0311807	0.0272286	CCL4L1/RGS1/ARHGAP22/CCL3/RGL1/ITGA6/RASAL2/LRCH1/CCL5/IQGAP2/PLXNC1/RALGAPA2	12
Macro-8	response to bacterium	18/300	234/8847	0.000987986	0.0347508	0.0303462	RBPJ/CD14/RGS1/C3/CHD7/CCL3/LYZ/PLAC8/XBP1/FKBP5/NFKBIA/PDE4B/MPEG1/TNFAIP3/TLR2/CAMP/RNASE6/VIM	18
Macro-8	aorta morphogenesis	4/300	14/8847	0.000990842	0.0347508	0.0303462	RBPJ/CHD7/BMPR1A/TGFBR2	4
Macro-8	positive regulation of leukocyte chemotaxis	6/300	35/8847	0.00102287	0.0347508	0.0303462	CD74/CCL3/CCR1/CMKLR1/CCL5/LGMN	6
Macro-8	outflow tract morphogenesis	6/300	35/8847	0.00102287	0.0347508	0.0303462	RBPJ/JUN/BMPR1A/TGFBR2/NRP2/HIF1A	6
Macro-8	icosanoid metabolic process	6/300	35/8847	0.00102287	0.0347508	0.0303462	CD74/ALOX5AP/ANXA1/PLA2G4A/HPGDS/MGST2	6
Macro-8	cellular response to oxygen-containing compound	26/300	400/8847	0.00106708	0.0357618	0.031229	CD14/PID1/JUN/ANXA1/P2RY12/SESN3/CALCRL/RAB31/SLC2A5/OXR1/CCL3/FOS/ITPR1/MEF2A/XBP1/NFKBIA/SPP1/RB1/PDE4B/TNFAIP3/NR4A2/VIM/FOSB/AHR/HIF1A/LGMN	26
Macro-8	innate immune response activating cell surface receptor signaling pathway	5/300	24/8847	0.00108373	0.0357618	0.031229	CD14/NFKBIA/TNFAIP3/TLR2/TYROBP	5
Macro-8	granulocyte migration	8/300	62/8847	0.00109418	0.0357618	0.031229	CCL4L1/CD74/ANXA1/CCL3/JAML/CMKLR1/PDE4B/CCL5	8
Macro-8	peptide metabolic process	27/300	425/8847	0.00120537	0.0383269	0.0334691	ZFP36L1/ZFP36L2/CPQ/RPS19/MGST2/RPL10/RPL3/IMMP2L/RPLP1/RPSA/RPS15/GAPDH/RPL27A/RPS2/RPL5/RPL41/RPL37/PAM/RPL36/RPS28/RPS5/VIM/RPL28/RPL35/BTG2/RPS29/TUT7	27
Macro-8	integrin-mediated signaling pathway	7/300	49/8847	0.00121465	0.0383269	0.0334691	FN1/NRP1/FYB1/CD63/ITGB5/ITGA6/ITGA9	7
Macro-8	regulation of endocytosis	8/300	63/8847	0.0012172	0.0383269	0.0334691	DAB2/CD14/CD63/C3/APOC1/OPHN1/PACSIN2/FLOT1	8
Macro-8	cellular response to growth factor stimulus	19/300	259/8847	0.00126844	0.0394591	0.0344577	DAB2/RBPJ/JUN/LDLRAD4/NRP1/ZFP36L2/MEF2C/CD63/ANXA1/BMPR1A/ITGB5/FOS/NRROS/HTRA1/SPRED1/TGFBR2/PTPN12/HIF1A/LGMN	19
Macro-8	regulation of cell adhesion	20/300	280/8847	0.00131799	0.0405125	0.0353776	FN1/CD74/MAMU-DRA/NRP1/VSIG4/MAMU-DMB/ANXA1/SOCS6/RIN2/UBASH3B/FLOT1/CD83/XBP1/PEAK1/TGFBR2/PDE3B/MAMU-DPB/PLXNC1/DUSP1/CD46	20
Macro-8	positive regulation of cell motility	16/300	202/8847	0.00137684	0.0418237	0.0365226	DAB2/FN1/CD74/JUN/NRP1/ANXA1/RIN2/CCL3/CCR1/ITGA6/CMKLR1/XBP1/TGFBR2/CCL5/HIF1A/LGMN	16
Macro-8	immune response-activating signaling pathway	13/300	147/8847	0.00142913	0.042907	0.0374686	CD14/FYB1/SLC39A10/CACNB4/NFATC2/TLR4/CMKLR1/NFKBIA/PDE4B/PDE4D/TNFAIP3/TLR2/TYROBP	13
Macro-8	response to growth factor	19/300	263/8847	0.00151751	0.0446185	0.0389632	DAB2/RBPJ/JUN/LDLRAD4/NRP1/ZFP36L2/MEF2C/CD63/ANXA1/BMPR1A/ITGB5/FOS/NRROS/HTRA1/SPRED1/TGFBR2/PTPN12/HIF1A/LGMN	19
Macro-8	ERK1 and ERK2 cascade	11/300	113/8847	0.00152069	0.0446185	0.0389632	CCL4L1/FN1/CD74/JUN/ZFP36L2/GPR183/CD4/CCL3/CCR1/SPRED1/CCL5	11
Macro-8	cardiac ventricle morphogenesis	5/300	26/8847	0.0015866	0.0460292	0.0401951	RBPJ/CHD7/BMPR1A/TGFBR2/HIF1A	5
Macro-8	transforming growth factor beta receptor signaling pathway	9/300	81/8847	0.00160785	0.0461275	0.040281	DAB2/JUN/LDLRAD4/ITGB5/FOS/NRROS/HTRA1/SPRED1/TGFBR2	9
Macro-8	regulation of transforming growth factor beta production	4/300	16/8847	0.00170741	0.0484455	0.0423051	FN1/BMPR1A/HIF1A/CD46	4
Macro-8	negative regulation of protein metabolic process	24/300	371/8847	0.00176381	0.0495018	0.0432276	CST3/PID1/JUN/ZFP36L1/ZFP36L2/SERPINA1/OXR1/DEPTOR/UBASH3B/OPHN1/SPRED1/IVNS1ABP/GNAQ/FHIT/RB1/GADD45B/GAPDH/TNFAIP3/RPL5/DUSP1/BTG2/TSPO/IFI6/TUT7	24
