# Supplementary material for: Microglia and macrophages alterations in the CNS during acute SIV infection: A single-cell analysis in rhesus macaques
Source: PLoS Pathog. 2024 Sep 16;20(9):e1012168. doi: 10.1371/journal.ppat.1012168 (PMC11426456; doi:10.1371/journal.ppat.1012168)
Supplement: S6 Table — (XLSX) [file ppat.1012168.s010.xlsx]

## Sheet: Sequencing and cell summary
Condition	Animal	Condition	Estimated Number of Cells	Mean Reads per Cell	Median Genes per Cell	Number of Reads	Valid Barcodes	Sequencing Saturation	Q30 Bases in Barcode	Q30 Bases in RNA Read	Q30 Bases in UMI	Reads Mapped to Genome	Reads Mapped Confidently to Genome	Reads Mapped Confidently to Intergenic Regions	Reads Mapped Confidently to Intronic Regions	Reads Mapped Confidently to Exonic Regions	Reads Mapped Confidently to Transcriptome	Reads Mapped Antisense to Gene	Fraction Reads in Cells	Total Genes Detected	Median UMI Counts per Cell	Animal ID	Number of cells before filtering	Number of cells after filtering
92T_1	92T	uninfected	5629	59325	2798	333941221	0.974	0.789	0.968	0.949	0.967	0.879	0.824	0.095	0.369	0.361	0.564	0.163	0.934	25393	5438	92T	18182	18040
92T_2	92T	uninfected	6242	48679	2728	303852716	0.975	0.755	0.969	0.952	0.968	0.876	0.821	0.097	0.371	0.353	0.561	0.16	0.938	25284	5222
92T_3	92T	uninfected	6311	53130	2681	335303638	0.976	0.78	0.969	0.95	0.967	0.877	0.822	0.095	0.371	0.355	0.564	0.159	0.932	25376	5090
93T_1	93T	SIV-infected, day 12	6324	64678	3244	409023100	0.979	0.76	0.975	0.949	0.973	0.955	0.887	0.105	0.396	0.386	0.618	0.16	0.92	25905	6987	93T	17071	15970
93T_2	93T	SIV-infected, day 12	5730	71969	3344	412380826	0.978	0.763	0.976	0.951	0.973	0.956	0.888	0.105	0.404	0.378	0.62	0.159	0.926	25862	7415
93T_3	93T	SIV-infected, day 12	5017	82356	3434	413180778	0.979	0.777	0.975	0.951	0.973	0.959	0.894	0.105	0.409	0.379	0.632	0.152	0.919	25696	7778
94T_1	94T	SIV-infected, day 12	10228	37236	2777	380849177	0.976	0.64	0.969	0.95	0.967	0.958	0.901	0.102	0.418	0.382	0.664	0.132	0.942	25861	5564	94T	30902	29370
94T_2	94T	SIV-infected, day 12	10894	38531	2851	419759189	0.976	0.643	0.97	0.949	0.968	0.956	0.9	0.104	0.43	0.366	0.66	0.133	0.946	26032	5850
94T_3	94T	SIV-infected, day 12	9780	38106	2904	372680985	0.976	0.621	0.968	0.942	0.967	0.957	0.901	0.104	0.421	0.375	0.657	0.135	0.942	25989	6006
95T_1	95T	SIV-infected, day 12	9241	76457	3345	706542329	0.983	0.784	0.97	0.949	0.97	0.963	0.893	0.107	0.362	0.425	0.644	0.138	0.946	26810	7856	95T	27088	25230
95T_2	95T	SIV-infected, day 12	9144	77076	3346	704778407	0.981	0.784	0.97	0.949	0.97	0.955	0.886	0.106	0.362	0.419	0.636	0.139	0.937	26821	7904
95T_3	95T	SIV-infected, day 12	8703	78898	3272	686650774	0.982	0.797	0.97	0.951	0.97	0.958	0.887	0.105	0.348	0.434	0.641	0.136	0.939	26705	7681
104T_1	104T	uninfected	5822	60295	2478	351038263	0.965	0.687	0.952	0.94	0.948	0.958	0.897	0.091	0.44	0.366	0.657	0.147	0.922	26562	5609	104T	22871	15752
104T_2	104T	uninfected	5666	69263	3593	392441508	0.952	0.553	0.955	0.939	0.952	0.947	0.9	0.094	0.538	0.268	0.592	0.212	0.934	27592	10902
104T_3	104T	uninfected	5044	81249	3656	409821740	0.953	0.607	0.956	0.937	0.952	0.948	0.901	0.093	0.538	0.27	0.602	0.204	0.937	27414	11576
104T_4	104T	uninfected	6339	61611	3452	390550023	0.953	0.479	0.954	0.939	0.95	0.954	0.909	0.096	0.555	0.258	0.627	0.184	0.947	27785	9989
111T_1	111T	uninfected	6348	58714	2598	372713812	0.967	0.717	0.955	0.936	0.951	0.961	0.898	0.102	0.425	0.371	0.637	0.156	0.931	26465	5710	111T	26511	21462
111T_2	111T	uninfected	6899	50493	3497	348352080	0.953	0.458	0.954	0.935	0.95	0.954	0.91	0.1	0.554	0.256	0.599	0.209	0.95	27603	10190
111T_3	111T	uninfected	6385	52383	3407	334468003	0.951	0.498	0.954	0.932	0.951	0.957	0.914	0.1	0.564	0.251	0.603	0.209	0.952	27367	9770
111T_4	111T	uninfected	6879	59580	3487	409848442	0.952	0.541	0.954	0.941	0.95	0.953	0.911	0.099	0.563	0.249	0.588	0.221	0.943	27500	10208
